# Supplementary material for: Screening autism-associated environmental factors in differentiating human neural progenitors with fractional factorial design-based transcriptomics
Source: Sci Rep. 2023 Jun 29;13:10519. doi: 10.1038/s41598-023-37488-0 (PMC10310850; doi:10.1038/s41598-023-37488-0)
Supplement: Supplementary file 4 — Supplementary Information 4. [file 41598_2023_37488_MOESM4_ESM.xlsx]

## Sheet: A. Global Up
	Table S3. Gene set enrichment analysis (GSEA) based pathway analysis. A. Level I analysis for global effects: upregulated gene ontology biological processes (GOBP) following 5 days of in-vitro exposure of selected environemntal factors on differentiating human neural progenitors.
	name	EnrichmentMap::fdr_qvalue (GSEA_BPA)	EnrichmentMap::fdr_qvalue (GSEA_EtOH)	EnrichmentMap::fdr_qvalue (GSEA_FH)	EnrichmentMap::fdr_qvalue (GSEA_Pb)	EnrichmentMap::fdr_qvalue (GSEA_VPA)	EnrichmentMap::fdr_qvalue (GSEA_Zn-)	EnrichmentMap::gs_size	EnrichmentMap::Genes
	GOBP_ACYLGLYCEROL_HOMEOSTASIS			0.0607	0.0238		0.8166	15	APOE, SESN2, NR1H4, RORA, FITM2, NR1H3, PNPLA8, SIRT1, SCARB1, DGAT2, ADORA1, C1QTNF3, SLC25A27, LPL, XBP1
	GOBP_ALCOHOL_BIOSYNTHETIC_PROCESS	0.1448	0.6987	0	0.0995		0.8352	115	DHCR7, SEC14L2, AGK, NFYB, ABCA2, NFYC, ACER3, SC5D, SQLE, INSIG2, TM7SF2, G6PD, ABCG1, ACACB, SPHK2, ITPKB, MSMO1, PCK2, ACLY, SCD, PMVK, NUS1, CYP51A1, HMGCR, IDI1, MVD, MVK, SRD5A3, DHDDS, WNT4, ACAA2, CLCN2, SP1, PRKAA1, PRKAA2, PARK7, ASAH1, KPNB1, FDPS, HMGCS1, LSS, GGPS1, SPTLC1, ACAT2, SPTLC2, RAN, SOD1, IPPK, CYP2R1, IPMK, CYP27A1, GBA, ARV1, BMP2, IMPA1, PGP, IMPA2, NFKB1, MBTPS1, IP6K2…
	GOBP_ALCOHOL_METABOLIC_PROCESS	0.1394	0.8229	0	0.3882		0.904	257	INPP5J, DHCR7, SEC14L2, NFYB, ABCA2, NFYC, ACER3, SC5D, NR1H4, SQLE, TM7SF2, NPC2, ITPKB, MSMO1, ACLY, SCD, CYP51A1, ACADVL, OCRL, DPAGT1, COQ3, CLCN2, PRKAA1, PRKAA2, PARK7, NUDT4, GBA2, CAT, IDH1, IDH2, SPTLC1, PLA2G4A, SPTLC2, CLN8, NAAA, GDPD1, SOD1, BPNT1, IPPK, GDPD3, NUDT3, CYP2R1, NUDT10, NUDT11, IPMK, CYP27A1, ARV1, BMP2, IMPA1, PGP, IMPA2, INPP1, FDXR, NFKB1, IP6K2, PPARD, GALK1, PLCE1,…
	GOBP_ALPHA_LINOLENIC_ACID_METABOLIC_PROCESS	0.5685	0.9914	0.0371	0.9347		0.524	12	ELOVL2, ELOVL5, ACAA1, ACOX1, HSD17B4, FADS2, ABCD1, SCP2, ACOT8, ELOVL1, ACSL1, FADS1
	GOBP_AMINE_TRANSPORT	0.523	0.8122	0.0987	0.014		0.5544	58	SYT1, SYT4, SYT5, STX1A, DTNBP1, SYT7, SLC18A1, ARL6IP5, RGS2, RGS4, NPY2R, P2RY1, TRH, GRM7, RAB3B, KCNB1, SLC43A2, SLC43A1, CHGA, CHRNB2, PINK1, STXBP1, CNR1, SNCA, OXTR, AVPR1A, RAB3A, ARL6IP1, ADORA2A, TOR1A, TH, SYT11, DDC, PSEN1, SV2A, SNCG, RAB3GAP1, ITGB1, HRH3, CHRNA4, KCNA2, SYT10, CXCL12, CHRNA3, NTSR1, SYT2, SLC38A3, ADRA2B, SYT9, SYT6, ATP1A2, ADORA1, DRD2, NPY5R, SLC12A2, PER2, SYT1…
	GOBP_AMINO_SUGAR_BIOSYNTHETIC_PROCESS	0.9787		0.0057	0.144	1	0.4851	13	GNPNAT1, UAP1, UAP1L1, GNE, GFPT2, GFPT1, GNPDA1, GNPDA2, AMDHD2, PGM3, NANP, NAGK, RENBP
	GOBP_AMINO_SUGAR_CATABOLIC_PROCESS	0.6466		0.0498			0.6044	9	OVGP1, GNPDA1, MGAT1, GNPDA2, AMDHD2, NAGK, RENBP, CTBS, NPL
	GOBP_AMINO_SUGAR_METABOLIC_PROCESS	0.4692		0.0161	0.2618		0.5791	31	GNPNAT1, UAP1, CHST2, CHST3, UAP1L1, SLC35A3, OVGP1, GFPT1, PGM3, NANP, NAGK, CMAS, RENBP, NPL, GNE, EXTL2, MGAT1, DPAGT1, CHST7, ST3GAL1, CHST1, CTBS, GFPT2, MGAT3, CSGALNACT1, GNPDA1, GNPDA2, AMDHD2, ST6GAL1, CHST6, FN3K
	GOBP_AMYLOID_BETA_CLEARANCE	0.2311		0.0084	0.631			27	PICALM, IFNGR1, APOE, MME, INSR, CD36, SRF, LDLR, RAB11B, CYP51A1, RAB11A, HMGCR, LRP2, MYOCD, CLTC, ABCA7, CLU, IDE, RAB5A, LRPAP1, IGF1R, PLA2G3, C3, HDAC1, LRP1, LRP4, ROCK1
	GOBP_AMYLOID_FIBRIL_FORMATION	0.8873		0.0168	0.1664		0.6143	20	PFDN1, PFDN4, APOE, CHRNA7, CLU, PFDN5, PSEN1, FKBP1A, GSN, CD36, SERF1B, PFDN2, VBP1, RIPK1, LDLR, MAPT, MDM2, B2M, APP, PFDN6
	GOBP_ANDROGEN_METABOLIC_PROCESS		0.9925	0.0465	0.053			17	MED1, SRD5A3, HSD17B6, PPARGC1A, TIPARP, HSD17B10, HSD17B7, HSD17B4, ADM, WNT4, PLEKHA1, SPP1, SCARB1, HSD17B8, SRD5A1, HSD17B11, SGPL1
	GOBP_ANIMAL_ORGAN_FORMATION	0.8165	0.8911	0.7308	0.0161		0.9808	37	NOTCH1, MEF2C, LEMD2, CITED2, FRS2, DKK1, RBPJ, SMARCD3, SPRY1, PIM1, BMPR1A, WNT3A, TGFBR2, HES1, AXIN2, BMP2, WNT5A, ROBO2, LRP2, SULF1, BMP7, MAPK1, MAPK3, GLI3, AR, BMP4, ISL1, MAP2K1, EXT1, FGF10, GLI2, FGFR2, RDH10, ROBO1, WNT2B, SIX1, FGF1
	GOBP_ANION_HOMEOSTASIS	0.5681	0.69	0.1999	0.0249		0.8689	23	GLS, SFRP4, CA12, SLC7A11, SLC12A5, KCTD7, SLC12A6, TFAP2B, CKB, CPS1, GRM2, SLC1A1, SLC12A2, SLC12A7, ATP6V1B1, SLC12A9, SLC9A3R1, SLC12A1, SLC12A4, SLC12A8, XPR1, ABCC2, ENPP1
	GOBP_ANTIGEN_PROCESSING_AND_PRESENTATION_OF_ENDOGENOUS_ANTIGEN	0.9122	0.4215	0.0291			0.0927	14	HLA-B, HLA-C, HLA-H, IDE, ERAP1, TAPBP, ATG5, ABCB9, ERAP2, TAP1, HFE, HLA-E, HLA-A, B2M
	GOBP_ANTIGEN_PROCESSING_AND_PRESENTATION_OF_ENDOGENOUS_PEPTIDE_ANTIGEN	0.8892	0.4694	0.022			0.1841	13	HLA-B, HLA-C, HLA-H, IDE, ERAP1, TAPBP, ABCB9, ERAP2, TAP1, HFE, HLA-E, HLA-A, B2M
	GOBP_ANTIGEN_PROCESSING_AND_PRESENTATION_OF_EXOGENOUS_PEPTIDE_ANTIGEN_VIA_MHC_CLASS_I_TAP_INDEPENDENT	0.6354	0.4825	0.0361			0.4618	7	HLA-B, HLA-C, HLA-E, HLA-A, HLA-H, LNPEP, B2M
	GOBP_ATP_SYNTHESIS_COUPLED_ELECTRON_TRANSPORT	0.1769	0.3401	0.7934	0.016	0.5916	0.4593	93	NDUFB6, NDUFB7, NDUFB8, NDUFB9, NDUFB10, NDUFC1, NDUFS1, NDUFS2, CYCS, NDUFAB1, NDUFV1, NDUFS5, NDUFS6, SDHAF2, NDUFS8, SDHC, NDUFV3, SDHD, NDUFB11, NDUFA7, UQCRB, UQCRC2, UQCRH, NDUFS3, NDUFA13, COX5A, CHCHD2, CDK1, BID, SDHA, DGUOK, UQCRC1, MT-ND3, ISCU, PINK1, PARK7, COX5B, COX15, SNCA, COX7A2L, NDUFA12, COA6, MT-CO3, NDUFS4, NDUFA2, NDUFV2, UQCRQ, CCNB1, MT-CO1, MT-ND4, CYC1, COX6B1, MT-ND6, …
	GOBP_AXON_EXTENSION	0.3512	0.9405	0.544	0.0119		0.9802	107	DRAXIN, SEMA4A, DISC1, SEMA3F, SLIT2, GSK3B, NRP2, ABL1, SIN3A, OLFM1, SLC9A6, PAK1, SEMA4C, SRF, SEMA7A, MAPT, SEMA3B, NKX6-1, SPG11, SEMA5A, ALCAM, LAMB2, SEMA5B, AUTS2, DNM2, SLIT1, SEMA4D, L1CAM, DPYSL2, ZFYVE27, NRP1, RUFY3, MACF1, POU4F2, GOLGA4, PTPRS, RTN4R, CDKL5, KIAA0319, NDEL1, WNT3A, DSCAM, RAB11A, NDN, HSP90AA1, DCLK1, CXCL12, DBN1, ANAPC2, CDKL3, NLGN3, TWF2, SEMA6C, BMPR2, SEMA6B,…
	GOBP_CALCIUM_DEPENDENT_CELL_CELL_ADHESION_VIA_PLASMA_MEMBRANE_CELL_ADHESION_MOLECULES			0.8332	0.0084			34	CDH6, CDH7, CDH8, CDH10, CDH12, CDH5, CDH18, PCDHB16, CDH20, ARVCF, PCDHGB4, CDH24, PCDHB5, PCDHB6, CDHR3, PCDHGC3, CDH11, AJUBA, NLGN1, CDH13, CDH9, PCDHB14, DCHS1, PCDHB13, CDH23, PCDHB11, PCDHB10, KIFAP3, PCDHB9, ATP2C1, PCDHB4, PCDHB3, PCDHB2, CDH2
	GOBP_CATECHOLAMINE_SECRETION	0.436	0.4834	0.0224	0.0577		0.7612	32	SYT1, ADORA2A, SYT4, SYT11, SYT5, STX1A, SNCG, DTNBP1, SYT7, NPY2R, P2RY1, HRH3, CHRNA4, KCNA2, KCNB1, SYT10, CXCL12, CHGA, SYT2, ADRA2B, SYT9, SYT6, CHRNB2, PINK1, CNR1, DRD2, SNCA, OXTR, SYT17, RAB3A, SYT13, NISCH
	GOBP_CELL_ACTIVATION_INVOLVED_IN_IMMUNE_RESPONSE	0.3131	0.7969	0.0158	0.1905		0.6723	435	RAB7A, APAF1, DEGS1, NPC2, DOCK2, SNAP25, ZBTB7B, EOMES, MTOR, RHOA, ATP6V0A1, S100A11, LGALS3, HAVCR2, LAMP1, PLA2G3, CANT1, LPCAT1, IMPDH1, IMPDH2, PSMC3, PKM, CAT, RAB3A, MDK, IDH1, AP2A2, RAC1, VAPA, AP1M1, LAMTOR3, FABP5, NCSTN, NAPRT, ERP44, EEF1A1, CTSA, SNAP23, HSPA8, HSP90AA1, LAMP2, LEF1, ORMDL3, GSN, NOTCH2, AGPAT2, RAB9B, ALAD, PTX3, HSP90AB1, CAB39, AMPD3, TLR4, APP, PYGL, CPNE1, CD4…
	GOBP_CELL_REDOX_HOMEOSTASIS	0.7855	0.6177	0.4324	0.0247	1	0.8405	26	APEX1, PRDX2, DDIT3, NQO1, NFE2L2, TXN, GCLC, ERP44, KRIT1, PRDX3, PRDX5, TXNRD1, PRDX6, PRDX1, GLRX2, SLC2A10, GIT1, NNT, TXNRD3, TXN2, DLD, PRDX4, TXNRD2, GPX1, EGLN2, GSR
	GOBP_CELLULAR_OXIDANT_DETOXIFICATION	0.4852	0.7078	0.2797	0.0123			56	PXDN, CYGB, CCS, SOD2, GPX4, FBLN5, NFE2L2, APOM, GSTA1, GCH1, TXN, ATP7A, PXDNL, PRDX5, TXNRD1, GPX3, PRDX6, BMP7, NNT, PARK7, GSTZ1, PTGS1, KDM3B, TXNDC17, PRDX4, TXNRD2, GPX7, MGST2, GPX8, SESN1, MGST3, CAT, HP, GSR, APOE, SESN2, NXN, PRDX2, CD36, NQO1, SOD1, PRDX3, ALB, UBIAD1, PRDX1, GSTM2, GSTO1, FANCC, TXNRD3, GSTK1, DHFR, TP53INP1, CLIC2, GSTP1, GPX1, MGST1
	GOBP_CELLULAR_PIGMENTATION	0.7748		0.0025	0.1629		0.7352	46	BLOC1S4, AP1M1, MREG, AP1G1, VPS33A, RAB1A, BCL2, DTNBP1, RAB38, HPS1, RAB27B, BLOC1S5, TRAPPC6A, KIF13A, AP3D1, RAB29, RAB11B, DCTN2, CDH3, SHROOM3, RAB11A, PMEL, LYST, HPS4, ZEB2, MYO5A, RAB27A, BBS4, ANKRD27, ARL6, SNAPIN, VPS33B, MYO7A, RAB32, BLOC1S6, BLOC1S1, MKKS, AP3B1, BLOC1S2, BBS7, PIKFYVE, SHROOM2, BBS5, BBS2, CD63, BLOC1S3
	GOBP_CELLULAR_RESPONSE_TO_DEXAMETHASONE_STIMULUS	1	0.534	0.0037	0.4615		0.9921	22	CFLAR, FBXO32, DNMT3B, USP8, RPS6KB1, FOXO1, EIF4E, CBX3, SMYD3, ERRFI1, DDIT4, FECH, EGFR, NR3C1, ICAM1, ASS1, PCK2, SERPINF1, SRD5A1, STAR, TFAP4, ABCC2
	GOBP_CELLULAR_RESPONSE_TO_INORGANIC_SUBSTANCE	0.1909	0.69	0.4186	0.0426		0.6416	152	CACYBP, SMPD1, CFLAR, BRAF, SYT1, SYT4, TSPO, SYT5, FOXO1, SLC25A23, RAD51, CARF, TIMELESS, GSK3A, CPNE3, NFE2L2, SYT7, ITPKB, CDK2, ADCY7, ECT2, EIF2AK3, DAXX, PPARGC1A, BACE1, PKD2, MTF1, MCOLN1, KCNK3, ANK3, PRKAA1, CLIC4, PRKAA2, MAPK9, JUN, CRK, DNM2, GPLD1, TF, DMTN, TREX1, ZNF658, LGMN, BAD, CLDN1, P2RX4, ENDOG, MEF2C, TH, CALR, SYT11, NCSTN, SOD1, NFATC4, ATP13A2, DLG4, HSPA5, SYT10, MAPK…
	GOBP_CELLULAR_RESPONSE_TO_INSULIN_STIMULUS	0.8382		0.0339	0.543		0.937	176	RAB10, OPA1, CFLAR, SOS1, TSC1, GSK3B, ZNF106, NR1H4, FOXO1, GRB10, IRS4, INSIG2, SLC2A4, SLC39A14, GSK3A, RAB15, ADIPOR1, ERRFI1, WDTC1, PDPK1, ATP6V0E2, PAK1, SHC1, PTPN2, TSC2, PCK2, LPIN2, ATP6V1B2, ATP6V1C1, PTEN, SOCS1, ZBTB7B, ATP6V1E1, ATP6V0B, SOCS3, ATP6V1G2, ATP6V0A1, RAB8A, ATP6V0E1, HDAC9, ATP6V1E2, ATP6V1F, CAV2, RPS6KB1, ATP6V1D, SP1, PRKAA1, GRB14, NCOA5, TRIB3, PTPRE, KANK1, PIK3…
	GOBP_CELLULAR_RESPONSE_TO_KETONE	0.7101	0.9448	0.0452	0.4221		0.9403	68	CFLAR, GNAI1, KLF9, USP8, ROCK2, FOXO1, AKR1C2, GNB1, ACACA, ERRFI1, DDIT4, TNC, GNG2, SPHK2, PTGFR, AACS, SFRP1, AKAP8, PCK2, SERPINF1, XRN1, DCPS, CDK4, AKR1B1, LARP1, GOLPH3, ADAM15, ADCY6, MSN, NDOR1, KLF4, NCOA4, FBXO32, DNMT3B, RPS6KB1, TRERF1, SMYD3, FECH, PRKAA1, EGFR, PRKAA2, AKT1, SGK1, PARK7, NR3C1, ICAM1, ADCY2, ADCY5, TFAP4, PRKCE, ABCC2, EIF4E, ADCY3, SPP1, SRD5A1, SRC, ADCY1, ADCY8…
	GOBP_CELLULAR_RESPONSE_TO_STEROL_DEPLETION	0.8101		0.0466	0.2715		0.7707	14	EIF2A, INSIG2, TMED2, FBXW7, SREBF1, INSIG1, ERLIN1, ERLIN2, SCAP, ARHGEF10L, LPCAT3, AMFR, ZBTB7B, SREBF2
	GOBP_CELLULAR_RESPONSE_TO_TOXIC_SUBSTANCE	0.4697	0.6737	0.1883	0.0102			68	PXDN, CYGB, CCS, SOD2, GPX4, FBLN5, ABTB2, NFE2L2, APOM, GSTA1, AKR1A1, GCH1, PIM1, TXN, ATP7A, PXDNL, PRDX5, TXNRD1, GPX3, PRDX6, PPP1R9A, BMP7, CERS1, ESD, NNT, PINK1, PARK7, GSTZ1, PTGS1, KDM3B, TXNDC17, PRDX4, TXNRD2, GPX7, MGST2, GPX8, SESN1, MGST3, CAT, HP, ABCG2, GSR, APOE, SESN2, NXN, PRDX2, GSTM3, CD36, NQO1, OPRD1, SOD1, PRDX3, ALB, UBIAD1, PRDX1, GSTM2, GSTO1, FANCC, TXNRD3, GSTK1, DHF…
	GOBP_CELLULAR_TRANSITION_METAL_ION_HOMEOSTASIS	0.4805	0.9236	0.3493	0.0127		0.83	77	SLC30A10, SLC39A14, MYC, SLC30A4, SLC40A1, SLC46A1, SLC30A5, ATP7A, SLC22A17, SLC30A1, FBXL5, CCDC22, APP, NUBP1, GLRX3, SLC31A1, NEDD8, SRI, NCOA4, SLC31A2, SCO1, CP, HPX, COX19, ATOX1, SLC11A2, ATP7B, SLC6A9, HEPH, ISCU, AP3B1, SLC39A6, HIF1A, CAND1, SLC39A13, SKP1, ACO1, TF, FLVCR1, BMP6, TFRC, ABCB6, ABCG2, NDFIP1, SCO2, SLC30A7, SLC39A10, FXN, CYBRD1, SOD1, TMEM199, SMAD4, AP3D1, CCDC115, MT…
	GOBP_CERAMIDE_BIOSYNTHETIC_PROCESS	0.5618	0.7169	0.1112	0.0453		0.7042	51	SPTSSA, SMPD1, CERS4, AGK, B3GALT4, CERS5, UGT8, DEGS1, SPHK2, ST6GALNAC5, TNFRSF1A, ORMDL2, SMPD2, ORMDL1, NSMAF, SPHK1, ST3GAL2, CERS1, SAMD8, SGMS2, ST3GAL1, PRKAA1, ASAH2, SGMS1, ASAH1, SMPD4, ELOVL1, ST6GALNAC3, ST3GAL5, SPTLC1, PRKCD, CERS6, SPTLC2, CLN8, CERS2, SMPD3, ST8SIA3, ST8SIA4, ST8SIA2, ST6GALNAC6, GBA, B4GALT6, B4GALT5, ORMDL3, ST6GALNAC4, SIRT3, B4GALT3, UGCG, B3GALT2, B3GALT1, B…
	GOBP_CERAMIDE_CATABOLIC_PROCESS			0.0433	0.1326	1	0.6546	17	CEL, NEU3, PRKCD, GALC, HEXA, ACER3, GM2A, NEU1, ASAH2, GLA, ASAH2B, ASAH1, NAGA, GBA, GBA2, ACER2, HEXB
	GOBP_CERAMIDE_METABOLIC_PROCESS	0.4852	0.8922	0.0219	0.0763		0.6421	73	SPTSSA, SMPD1, CERS4, AGK, B3GALT4, CERK, CERS5, ABCA2, GALC, ITGB8, ACER3, UGT8, DEGS1, PPP2CA, SPHK2, PPP2R1A, ST6GALNAC5, HTRA2, TNFRSF1A, ORMDL2, SMPD2, ORMDL1, NSMAF, ACER2, CLN6, SPHK1, SGPL1, ST3GAL2, CERS1, SAMD8, SGMS2, ST3GAL1, PRKAA1, ASAH2, SGMS1, GLA, ASAH2B, ASAH1, SMPD4, GBA2, ELOVL1, HEXB, ST6GALNAC3, ST3GAL5, SPTLC1, PRKCD, CERS6, SPTLC2, CLN8, HEXA, CERS2, SMPD3, GM2A, NEU1, ST8…
	GOBP_CHAPERONE_MEDIATED_AUTOPHAGY	0.3615	0.6993	0.0303			0.4938	15	BAG3, CLU, SNCA, PLK3, EEF1A1, EEF1A2, ATP13A2, CTSA, ATG7, SNRNP70, STUB1, SYNPO2, HSPA8, HSP90AA1, LAMP2
	GOBP_CHYLOMICRON_ASSEMBLY	0.142		0.0237	0.6757			7	APOB, APOE, LPCAT3, APOA2, PLAGL2, MTTP, P4HB
	GOBP_CYTOPLASMIC_SEQUESTERING_OF_PROTEIN	0.004	0.984		0.6348		0.9974	21	DBN1, SRI, NFKBIB, KEAP1, PKD2, G3BP2, SUFU, YWHAB, DZIP1, NFKBIE, PSMD10, GOPC, MDFI, GET4, FAF1, FLNA, TMSB4X, NFKBIA, LATS1, CCDC22, PKD1
	GOBP_CYTOPLASMIC_SEQUESTERING_OF_TRANSCRIPTION_FACTOR	0.0332	0.8725		0.515		0.9924	14	SRI, NFKBIB, KEAP1, PKD2, G3BP2, SUFU, NFKBIE, PSMD10, MDFI, FAF1, TMSB4X, NFKBIA, CCDC22, PKD1
	GOBP_DETOXIFICATION	0.3543	0.7555	0.1795	0.0109	1		74	PXDN, CYGB, CCS, SLC30A10, SOD2, GPX4, FBLN5, NFE2L2, APOM, GSTA1, AKR1A1, GCH1, PIM1, TXN, ATP7A, PXDNL, SLC30A1, PRDX5, TXNRD1, GPX3, PRDX6, BMP7, ESD, OSCP1, NNT, AKR7A3, RALBP1, PARK7, GSTZ1, PTGS1, KDM3B, TXNDC17, PRDX4, TXNRD2, GPX7, MGST2, GPX8, SLC22A18, SESN1, MGST3, CAT, HP, ABCG2, ABCC2, GSR, APOE, SESN2, NXN, PRDX2, GSTM3, CD36, NQO1, SOD1, PRDX3, MT2A, ALB, UBIAD1, PRDX1, GSTM2, GSTO…
	GOBP_DOPAMINE_SECRETION	0.7859	0.5026	0.0364	0.1433		0.7353	23	CXCL12, SYT1, SYT4, SYT11, SYT5, SYT2, SYT9, SNCG, SYT6, DTNBP1, SYT7, CHRNB2, PINK1, CNR1, DRD2, SNCA, NPY2R, SYT17, RAB3A, CHRNA4, KCNA2, SYT13, SYT10
	GOBP_ELECTRON_TRANSPORT_CHAIN	0.2175	0.3343	0.5462	0.0461	0.7804	0.4944	147	NDUFB6, NDUFB7, NDUFB8, NDUFB9, GLRX, IDH3B, NDUFB10, NDUFC1, NDUFS1, NDUFS2, ME2, NDUFV1, NDUFS5, NDUFS6, SDHAF2, SLC25A12, NDUFS8, SDHC, DEGS1, NDUFV3, SDHD, NDUFB11, NDUFA4L2, UQCRB, UQCRC2, UQCRH, NDUFAF2, SLC25A22, COX5A, CHCHD2, SLC25A18, LOXL2, BID, SDHA, DGUOK, SDHB, CIAPIN1, UQCRC1, PPARGC1A, SURF1, PINK1, PARK7, P4HA2, ETFA, ETFB, ETFDH, SCO2, ASPH, ALDH4A1, ME1, MYBBP1A, GPD2, NDUFA2, …
	GOBP_ENDOTHELIAL_CELL_APOPTOTIC_PROCESS	0.2897	0.3521	0.0082				36	CDH5, RGCC, RAMP2, PAK4, ABL1, GAS6, PDCD4, GATA2, GPER1, ANGPT1, MAP3K5, KDR, PRKCI, ITGA4, NFE2L2, PDPK1, MIR590, TNFAIP3, SCG2, TNIP2, NDNF, KRIT1, SEMA5A, FGA, HIPK1, FGB, FGG, DAB2IP, MAPK7, SERPINE1, THBS1, BMPR2, ICAM1, PLCG1, CCL2, ANO6
	GOBP_EPITHELIAL_CELL_APOPTOTIC_PROCESS	0.2074	0.4914	0.047				76	CAST, CFLAR, CDH5, RAMP2, PAK4, ABL1, GAS6, PDCD4, NEUROD1, GATA2, GPER1, ANGPT1, MAP3K5, KDR, PRKCI, ARF6, NFE2L2, ARRB2, PDPK1, MIR590, TNFAIP3, SCG2, TNIP2, ZFP36L1, NDNF, KRIT1, TGFBR2, SEMA5A, FGA, FGB, FGG, MTOR, MAPK7, BID, E2F2, TMTC4, PPARGC1A, SERPINE1, THBS1, JAG2, PKHD1, RYR2, ICAM1, BOK, MDK, CCL2, SRSF6, CAPN10, ANO6, EIF2S1, TIA1, BAD, SFRP4, RB1, RGCC, KRT18, ITGA4, ZFP36, DNMT3A,…
	GOBP_ESTROGEN_METABOLIC_PROCESS		0.9113	0.0491	0.4111		0.6191	17	TIPARP, PDGFRA, HSD17B10, HSD17B7, HSD17B4, PLEKHA1, HSD17B8, STAR, CYP2D6, HSD17B11, CYP3A5, HSD17B12, HSD17B14, DHRS11, CYP1B1, HSD17B1, SGPL1
	GOBP_EXOCYTIC_PROCESS	0.9653	0.9704	0	0.0181		0.9129	65	CPLX2, RAB10, VPS45, RAB3C, SYT1, SCFD2, UNC13A, SNAP29, EXOC6B, STX1A, STXBP3, PRRT2, RAB12, RAB15, UNC13C, EXOC6, VPS11, STX4, PPFIA3, SNAP47, VPS18, SNAP25, SNPH, VAMP7, SNX4, EXOC4, STX3, RAB3B, CTBP2, RAB8A, KCNB1, VTI1B, STX2, ERC2, PLA2G3, STXBP1, SNCA, DMTN, RAB13, UNC13B, STXBP5, RAB3A, STX1B, LYN, RAB3D, PSEN1, SV2A, RALB, VPS33A, SYTL2, GRIK5, SNAP23, NLGN1, SCFD1, SYT9, RAB8B, SNAPIN,…
	GOBP_FATTY_ACID_DERIVATIVE_BIOSYNTHETIC_PROCESS	0.6884		0.014	0.5361		0.6752	40	ACSL6, ACAT1, BDH1, ELOVL2, ACSL4, SLC25A1, HACD1, GGT7, TECR, GCDH, PPT1, ACSS3, ACACA, BDH2, ELOVL4, AACS, HSD17B8, ACLY, SCD, SCD5, PPT2, SLC27A5, FAR1, ELOVL5, FAR2, CBR4, ACSF3, ACSL3, PAM, FASN, HMGCL, HMGCLL1, ACSBG1, ELOVL6, GGT1, HSD17B12, ELOVL1, ACSL1, HPGD, HACD2
	GOBP_FATTY_ACID_DERIVATIVE_METABOLIC_PROCESS	0.3937	0.9556	0.0218	0.2912		0.6125	51	BDH1, ACSL4, NUDT7, ABCD1, GGT7, ABHD16A, ACSS3, FITM2, ACACA, ELOVL4, AACS, HSD17B8, DGAT2, DGAT1, ACLY, SCD, SCD5, PPT2, SLC27A5, FAR1, FAR2, ACSF3, PTGR1, HSD17B4, ACSL3, ACOT7, FASN, ACSBG1, ELOVL6, GGT1, ELOVL1, ACSL1, HPGD, HACD2, ACSL6, ACAT1, ELOVL2, SLC25A1, HACD1, TECR, GCDH, PPT1, BDH2, LYPLA2, OXCT1, ELOVL5, CBR4, PAM, HMGCL, HMGCLL1, HSD17B12
	GOBP_FATTY_ACYL_COA_BIOSYNTHETIC_PROCESS	0.4675		0.0059			0.6134	26	ACSL6, ELOVL2, ACSL4, SLC25A1, HACD1, TECR, GCDH, PPT1, ACACA, ELOVL4, HSD17B8, ACLY, SCD, SCD5, PPT2, ELOVL5, CBR4, ACSF3, ACSL3, FASN, ACSBG1, ELOVL6, HSD17B12, ELOVL1, ACSL1, HACD2
	GOBP_FATTY_ACYL_COA_METABOLIC_PROCESS	0.2808		0.0029	0.632		0.5917	35	ACSL6, ELOVL2, ACSL4, NUDT7, SLC25A1, HACD1, ABCD1, TECR, GCDH, PPT1, FITM2, ACACA, ELOVL4, HSD17B8, DGAT2, DGAT1, ACLY, SCD, SCD5, PPT2, FAR1, ELOVL5, FAR2, CBR4, ACSF3, HSD17B4, ACSL3, ACOT7, FASN, ACSBG1, ELOVL6, HSD17B12, ELOVL1, ACSL1, HACD2
	GOBP_FIBRINOLYSIS	0.1383	0.5244	0.0216				13	APOH, KLKB1, SERPINE1, PLAT, PLAU, THBS1, FGA, FGB, PLAUR, FGG, PROS1, SERPING1, USF1
	GOBP_GANGLION_DEVELOPMENT	0.8087	0.7068	0.0839	0.0488	1	0.7573	15	FZD3, CTNNB1, SEMA3F, NRP1, ASCL1, NRP2, POU4F2, TUBB3, SIX4, RGS4, SEMA3A, INSM1, UNC5C, TULP3, SIX1
	GOBP_GANGLIOSIDE_BIOSYNTHETIC_PROCESS	0.8643	0.9117	0.3298	0.0439		1	14	B3GALT4, ST6GALNAC4, ST3GAL1, ST6GALNAC5, ST8SIA3, ST8SIA4, ST8SIA2, ST6GALNAC6, B4GALT6, B4GALT5, B4GALNT1, ST3GAL2, ST6GALNAC3, ST3GAL5
	GOBP_GLUTATHIONE_METABOLIC_PROCESS	0.4381	0.3413	0.4158	0.0179	1	0.5292	40	GGT7, G6PD, GSTM3, NFE2L2, CNDP2, GSTA1, GGCT, SOD1, GCLC, GCLM, ARL6IP5, CHAC1, CTNS, GSTA4, MMACHC, GDAP1L1, GSTM2, GLRX2, GSTO1, HAGH, SLC7A11, GLO1, GSTK1, GSTM4, CHAC2, ETHE1, PARK7, GSS, GSTZ1, SLC1A1, CLIC1, PTGES2, CLIC2, GGT1, GSTP1, GDAP1, MGST2, GPX1, IDH1, GSR
	GOBP_GLYCEROLIPID_CATABOLIC_PROCESS	0.1439	0.7055	0.0121	0.4706		0.8301	45	DAGLB, PNPLA3, PLA2G4A, INPP5F, DAGLA, FABP3, FABP7, GDE1, ABHD6, ABHD12B, LIPG, ABHD16A, MGLL, FABP5, SORL1, PNPLA6, PNPLA8, CPS1, GPCPD1, GDPD1, SCARB1, GDPD3, LDLR, LYPLA2, PRDX6, ABHD12, LPL, PLA2G15, PNPLA2, PLA2G4B, APOB, PNPLA7, ABHD2, ENPP2, PLIN5, ABHD5, PLA2G4C, DDHD2, SMPD4, FAAH, GPLD1, APOA2, PLA2G6, APOC1, LIPE
	GOBP_GLYCEROLIPID_METABOLIC_PROCESS	0.2316	0.9724	0.0404	0.5251		0.8137	317	INPP5J, INPP5F, NR1H4, MBOAT2, PITPNM1, ITPKB, CAV1, SOCS1, SOCS2, SOCS3, MTTP, OCRL, PLEKHA4, PEMT, PAFAH1B1, ABCA3, MTMR4, PLA2G3, LPCAT1, SMPD4, PIK3C2A, CAT, MTMR3, PIP4K2A, PLA2G4A, MGLL, FABP5, NAAA, GDPD1, BPNT1, TMEM150A, PIP5KL1, GDPD3, TTC7B, EFR3B, GPAA1, EFR3A, IPMK, FAM126B, IMPA1, PGP, IMPA2, INPP1, PI4KAP2, IP6K2, PIK3C2B, PLA2G15, PI4KB, PIP5K1C, PLCE1, PI4K2B, MECP2, PI4K2A, PNPL…
	GOBP_GLYCOSPHINGOLIPID_BIOSYNTHETIC_PROCESS	1	0.954	0.1813	0.0175		0.9227	21	B3GALT4, ST6GALNAC4, UGT8, ST3GAL1, PRKAA1, ST8SIA1, ST6GALNAC5, ST8SIA3, ST8SIA4, ST8SIA2, ST6GALNAC6, B4GALT3, UGCG, B3GALT2, B3GALT1, B4GALT6, B4GALT5, B4GALNT1, ST3GAL2, ST6GALNAC3, ST3GAL5
	GOBP_GLYCOSPHINGOLIPID_METABOLIC_PROCESS	0.5767	1	0.0337	0.023		0.6097	55	SMPD1, B3GALT4, CERK, ABCA2, GALC, ITGB8, ESYT1, UGT8, B3GALNT1, SUMF2, ESYT2, ST6GALNAC5, SMPD2, CLN6, ST3GAL2, KIT, GLTP, ST3GAL1, PRKAA1, GLA, ASAH1, SMPD4, GBA2, STS, HEXB, PSAP, ST6GALNAC3, ST3GAL5, PRKCD, HEXA, SMPD3, GLB1, GM2A, BAX, NEU1, ST8SIA1, ST8SIA3, ST8SIA4, ST8SIA2, ST6GALNAC6, GBA, SUMF1, CTSA, B4GALT6, B4GALT5, NEU3, ST6GALNAC4, ARSA, B4GALT3, UGCG, CPTP, B3GALT2, B3GALT1, NAGA,…
	GOBP_HEART_FIELD_SPECIFICATION	0.9555	0.5712	0.2574	0.012			14	MEF2C, BMP4, DKK1, RBPJ, SMARCD3, ISL1, WNT3A, AXIN2, BMP2, WNT5A, EXT1, ROBO2, LRP2, ROBO1
	GOBP_HEART_FORMATION	0.7052	0.6567	0.4552	0.0169			20	NOTCH1, MEF2C, LEMD2, BMP4, DKK1, RBPJ, SMARCD3, ISL1, PIM1, BMPR1A, WNT3A, HES1, AXIN2, BMP2, WNT5A, EXT1, ROBO2, LRP2, ROBO1, SIX1
	GOBP_HIGH_DENSITY_LIPOPROTEIN_PARTICLE_ASSEMBLY	0.047		0.4191	0.5295			11	ABCA7, APOE, ABCA1, PRKACB, BMP1, APOA2, PRKACA, ZDHHC8, LCAT, APOM, NR1H2
	GOBP_ICOSANOID_TRANSPORT	0.5811	0.6575	0.0134	0.6532			19	P2RX4, PLA2G4A, MAP2K6, NTSR1, PLA2G12A, PROCA1, EDN1, ABCC10, NMB, PNPLA8, PLA2G3, BDKRB2, DRD2, ANXA1, ABCC4, PLA2R1, ABCC2, ABCC1, SLCO3A1
	GOBP_INTRACELLULAR_LIPID_TRANSPORT	0.8824		0.0111	0.1529		0.8497	39	PCSK9, ABCD3, ABCA2, FABP3, ABCD1, ABCD2, ABCG1, ACACA, NPC2, ACACB, SYT7, CPT1A, ANXA2, ABCA1, LDLR, SGPP1, NUS1, ARV1, SERAC1, STARD4, PLEKHA8P1, LRP6, LDLRAP1, ABCD4, PLEKHA8, OSBP, SCP2, OSBPL2, PRKAA2, SLC25A20, CPT1B, VPS4A, CPT2, STAR, PRKAB2, MID1IP1, NPC1, PRKAG2, PIP4K2A
	GOBP_ION_HOMEOSTASIS	0.6066		0.0607	0.0338		0.687	466	TMEM9, TSPO, RAB7A, NOL3, SMAD3, MYC, SLC9A6, ATP6V0E2, DMXL1, DMXL2, SLC9A8, SLC9C2, SLC9A9, SLC22A17, ATP6V1B2, CAV1, ATP6V1C1, ATP6V1E1, ATP6V0B, ATP6V1G2, ATP6V0A1, TMEM165, SLC9A5, ATP6V0E1, TMTC4, ATP6V1E2, ATP6AP1L, ATP6V1F, SLC31A1, SLC31A2, CP, STEAP2, ATOX1, SLC11A2, CASQ1, CUTC, ATP7B, STEAP3, HEPH, ANK3, CLIC4, ATP2C1, BOK, FZD9, LPAR6, LPAR4, OPRL1, GPR157, MAFG, ATP6V1H, SFRP4, P2RX…
	GOBP_IRON_ION_HOMEOSTASIS	0.9521	0.9606	0.0406	0.1071		0.7549	62	SLC25A37, PICALM, HYAL2, SLC25A28, SLC39A14, MYC, SLC40A1, SLC46A1, SLC22A17, FBXL5, B2M, NUBP1, GLRX3, NEDD8, SRI, NCOA4, CP, STEAP2, HPX, SLC11A2, STEAP3, SLC6A9, HEPH, ISCU, HIF1A, CAND1, SKP1, ACO1, TF, FLVCR1, BMP6, TFRC, ABCB6, ABCG2, NDFIP1, EPAS1, BTBD9, BDH2, FXN, CYBRD1, SOD1, TMEM199, SMAD4, CCDC115, ABCB7, ATP13A2, CUL1, NEO1, TTC7A, FTH1, FTL, IREB2, HMOX2, ATP6V0A2, EIF2AK1, ATP6V1A…
	GOBP_IRON_ION_TRANSPORT	0.9267	0.9458	0.0259	0.2612		0.5823	56	SLC25A37, SLC25A28, SLC39A14, ATP6V0E2, SLC40A1, SLC46A1, ATP7A, SLC22A17, ATP6V1B2, ATP6V1C1, ATP6V1E1, ATP6V0B, ATP6V1G2, B2M, ATP6V0A1, ATP6V0E1, ATP6V1E2, TTYH1, ATP6V1F, CP, HPX, SLC11A2, ATP6V1D, MCOLN1, STEAP3, MMGT1, SLC6A9, HEPH, ISCU, DNM2, TF, FLVCR1, TFRC, ABCB6, ATP6V1H, LMTK2, REP15, RAB11B, ABCB7, ARHGAP1, FLVCR2, SLC48A1, PGRMC2, CLTC, FTH1, FTL, IREB2, ATP6V0A2, ATP6V1A, HFE, ATP…
	GOBP_ISOPRENOID_BIOSYNTHETIC_PROCESS	0.7347		0.0111			0.4973	19	RPE65, SRD5A3, GGPS1, DHDDS, PMVK, NUS1, PDSS1, COQ2, RDH10, HMGCR, FDPS, IDI1, HMGCS1, MVD, LSS, MVK, PDSS2, RBP1, ALDH8A1
	GOBP_ISOPRENOID_METABOLIC_PROCESS	0.0342	0.8335	0.007	0.5261			88	SDC1, GPC1, TTR, NPC2, AGRN, APOM, HTRA2, DGAT2, DGAT1, DPM1, DPM2, SCPEP1, PMVK, GPC6, NUS1, CYP1B1, FDFT1, PDSS1, COQ2, SDC4, HMGCR, GPC4, AKR1B1, IDI1, MVD, MVK, PDSS2, SRD5A3, DHDDS, GPC5, SDC3, DPAGT1, RARRES2, EGFR, PLB1, APOA2, LRP1, RDH10, FDPS, HMGCS1, LSS, SDC2, ALDH8A1, GGPS1, NAPEPLD, CRABP2, APOE, TH, PHYH, ALDH3A2, PECR, GPC3, LRP8, SRD5A1, RDH13, CRABP1, CYP26A1, CYP26C1, CYP2E1, L…
	GOBP_LEUKOCYTE_ADHESION_TO_VASCULAR_ENDOTHELIAL_CELL	0.7732	0.7036	0.0362		1		26	NFAT5, ADD2, IRAK1, PODXL2, ST3GAL4, FUT4, RELA, ITGA4, ITGB1, TRAF6, ETS1, VCAM1, JAM2, RHOA, GOLPH3, CXCL12, KLF4, ZDHHC21, ICAM1, EXT1, GCNT1, MDK, FUT9, ROCK1, SLC39A8, SELPLG
	GOBP_LEUKOCYTE_MEDIATED_IMMUNITY	0.3374	0.827	0.0115	0.3386		0.6088	454	RAB7A, APAF1, DEGS1, NPC2, ARRB2, DOCK2, SNAP25, RHOA, ATP6V0A1, S100A11, LGALS3, HAVCR2, FOXJ1, LAMP1, PLA2G3, CANT1, LPCAT1, CRK, IMPDH1, IMPDH2, PSMC3, PKM, CAT, RAB3A, IDH1, AP2A2, RAC1, VAPA, AP1M1, LAMTOR3, FABP5, NCSTN, NAPRT, ERP44, EEF1A1, CTSA, SNAP23, HSPA8, MICA, HSP90AA1, LAMP2, ORMDL3, JAG1, GSN, AGPAT2, RAB9B, ALAD, PTX3, HSP90AB1, CAB39, IL1R1, AMPD3, IRF7, ADAM17, TLR4, AGER, TRA…
	GOBP_LIPID_CATABOLIC_PROCESS	0.3736		0.0435	0.3171		0.7149	221	INPP5F, RAB7A, GALC, ACER3, ACBD5, CES2, MTOR, ACADVL, PAFAH1B1, LIPA, PRKAA1, CNR1, SMPD4, GBA2, IDH1, PLA2G4A, SESN2, MGLL, FABP5, NAAA, GDPD1, GDPD3, CRABP1, CYP26A1, CYP27A1, CYP26C1, PPARD, PLA2G15, PLCE1, PNPLA2, APOB, NEU3, PLCB3, NCEH1, ABHD4, PLA2G4C, LPIN1, DDHD2, ADORA1, DAGLB, DDHD1, DAGLA, ABCD1, ABHD12B, ABCD2, ABHD16A, SORL1, PEX13, CPS1, MMAA, CYP1B1, CDK4, SPHK1, PCCA, PCCB, PNPL…
	GOBP_LIPID_LOCALIZATION	0.3633		0.008	0.1072		0.8067	328	PDZD8, AUP1, TSPO, ABCA2, NR1H4, SQLE, SLC27A3, ESYT1, STX12, NPC2, APOM, ESYT2, PITPNM1, PPFIA3, PTPN2, SNAP25, TRH, CAV1, GIPC1, MTTP, ABCA7, ABCA3, SLC7A11, ABCA12, RPS6KB1, LRP10, PLA2G3, PRKAA1, PRKAA2, PRELID2, PITPNC1, C2CD2L, ATP9A, UNC13B, RIMS1, RAB3A, MID1IP1, GOT2, PSAP, PIP4K2A, SLCO1C1, P2RX4, ATP9B, PLA2G4A, MAP2K6, CLN8, SLC17A8, FABP5, ATP8A2, ATP10D, ARV1, VAMP2, NFKB1, PPARD, S…
	GOBP_LIPOPROTEIN_CATABOLIC_PROCESS	0.1199	0.7237	0.0213	0.6227			14	LYPLA1, APOB, APOE, PPT1, ABHD17B, ABHD17C, ABHD10, ABHD17A, LYPLA2, LYPLAL1, ATM, ABHD12, CTSD, ABHD13
	GOBP_LIPOPROTEIN_METABOLIC_PROCESS	0.138	0.903	0.0493	0.5253		0.9701	107	MPPE1, ZDHHC2, PGAP1, PIGO, PIGQ, PIGM, LIPG, PGAP3, PIGS, PIGL, PIGB, ZDHHC1, ZDHHC8, NMT1, APOM, ZDHHC11, ZDHHC17, LCAT, MTTP, ZDHHC3, PEMT, ZDHHC16, GPLD1, PPM1A, APOA2, PPM1B, APOC1, ZDHHC12, PPT1, RAB3GAP2, ITGAV, MAP6D1, GPAA1, GBA, APOB, ZDHHC21, APOL2, ATG10, ABHD10, UGCG, WDR45, ZDHHC5, WIPI1, WDR45B, NMT2, CLIP3, LYPLA1, PCSK9, ATG5, DGAT2, DPM1, DPM2, PIGU, ZDHHC20, ZDHHC24, PIK3C3, ZD…
	GOBP_LIPOSACCHARIDE_METABOLIC_PROCESS	0.3236	0.9841	0.2148	0.0341	1	0.6114	92	SMPD1, MPPE1, B3GALT4, CERK, ABCA2, GALC, ITGB8, PGAP1, PIGO, PIGQ, PIGM, PGAP3, ESYT1, UGT8, PIGS, PIGL, PIGB, B3GALNT1, SUMF2, ESYT2, ST6GALNAC5, DPM1, DPM2, PIGU, SMPD2, GBGT1, CLN6, ST3GAL2, KIT, GLTP, ST3GAL1, SCCPDH, GAL3ST3, PRKAA1, GLA, ASAH1, DPM3, SMPD4, GPLD1, GBA2, STS, ST3GAL6, HEXB, PSAP, ST6GALNAC3, ST3GAL5, GAL3ST4, PRKCD, HEXA, ST3GAL4, SMPD3, GLB1, GM2A, BAX, NEU1, ST8SIA1, ST8S…
	GOBP_LONG_CHAIN_FATTY_ACID_TRANSPORT	0.4508		0.0363	0.077			45	APOE, PLA2G4A, ABCD3, FABP3, ABCD1, SLC27A1, ABCD2, SLC27A3, PLIN2, PROCA1, FABP5, ACACA, NMB, ACACB, PNPLA8, CD36, CPT1A, PLA2R1, SLC27A5, SLC27A2, ACSL3, NTSR1, ABCD4, RPS6KB1, PLA2G12A, IRS2, THBS1, PLA2G3, PRKAA2, SLC2A1, AKT1, BDKRB2, SLC25A20, CPT1B, CPT2, DRD2, AKT2, PRKAB2, MFSD2A, ANXA1, SPX, ACSL1, MID1IP1, SLC27A4, PRKAG2
	GOBP_LONG_CHAIN_FATTY_ACYL_COA_METABOLIC_PROCESS	0.5966		0.0396	0.9259		0.68	20	ACSL6, ELOVL2, ACSL4, ELOVL5, FAR2, ACSF3, HACD1, ACSL3, TECR, ACOT7, ACSBG1, ELOVL4, DGAT2, ELOVL6, DGAT1, HSD17B12, ELOVL1, ACSL1, FAR1, HACD2
	GOBP_LOW_DENSITY_LIPOPROTEIN_PARTICLE_CLEARANCE	0.47		0.0173	0.3759		0.9806	28	CSK, PCSK9, KHSRP, NR1H4, NPC2, CD36, SOAT1, SCARB1, CNPY2, DGAT2, AP2A1, ANXA2, LDLR, AP2B1, CLTC, APOB, LDLRAP1, LIPA, NCEH1, MYLIP, CLTA, AP2M1, HMOX1, AP2S1, NPC1, EHD1, AP2A2, HNRNPK
	GOBP_LOW_DENSITY_LIPOPROTEIN_RECEPTOR_PARTICLE_METABOLIC_PROCESS	0.4064		0.0151	0.2956		0.7177	14	PCSK9, APOE, ABCA2, MYLIP, CLTA, VLDLR, AP2A1, ANXA2, AP2M1, AP2B1, AP2S1, FURIN, CLTC, AP2A2
	GOBP_LYSOSOME_LOCALIZATION	0.5841	1	0.0007	0.1576		0.7126	48	CPLX2, FLCN, FAM98A, LYN, IL4R, PIK3CD, VPS33A, GATA2, SPAG9, LAMTOR1, PDPK1, SPHK2, C12ORF4, RAB34, NDEL1, MAP6, VAMP7, SNX4, KXD1, DEF8, SNAP23, TMEM106B, LGALS9, FER, HPS6, KIT, CHGA, CBL, KIF1B, PLA2G3, MYH9, GAB2, NR4A3, HDAC6, SNAPIN, PLEKHM2, VPS33B, PTGDS, STXBP1, BLOC1S1, IL13RA2, ARL8B, BLOC1S2, S100A13, SYTL4, RAB3A, PLEKHM1, HMOX1
	GOBP_MAST_CELL_ACTIVATION	0.7048		0.0109	0.4122		0.9715	28	CPLX2, LYN, NDRG1, IL4R, PIK3CD, GATA2, PDPK1, SPHK2, C12ORF4, VAMP7, SNX4, SNAP23, FER, LGALS9, KIT, CHGA, CBL, PLA2G3, GAB2, NR4A3, CD226, PTGDS, STXBP1, CNR1, IL13RA2, S100A13, PLSCR1, HMOX1
	GOBP_MAST_CELL_ACTIVATION_INVOLVED_IN_IMMUNE_RESPONSE	0.6025		0.0141	0.2287		0.8956	24	CPLX2, KIT, LYN, IL4R, PIK3CD, CHGA, CBL, GATA2, PLA2G3, GAB2, PDPK1, SPHK2, NR4A3, C12ORF4, PTGDS, STXBP1, VAMP7, SNX4, IL13RA2, S100A13, SNAP23, HMOX1, FER, LGALS9
	GOBP_MITOCHONDRIAL_ELECTRON_TRANSPORT_NADH_TO_UBIQUINONE	0.1494	0.2749	0.8728	0.0173	0.5513	0.3538	53	NDUFB6, NDUFB7, NDUFB8, NDUFB9, NDUFB10, NDUFC1, NDUFS1, NDUFS2, NDUFAB1, NDUFV1, NDUFS5, NDUFS6, NDUFS8, NDUFV3, NDUFB11, NDUFA7, NDUFS3, NDUFA13, MT-ND3, ISCU, PINK1, PARK7, SNCA, NDUFA12, NDUFS4, NDUFA2, NDUFV2, MT-ND4, MT-ND6, NDUFA9, NDUFAF1, COQ9, MT-ND5, NDUFA11, DNAJC15, NDUFS7, NDUFC2, MT-ND1, MT-ND2, MT-ND4L, NDUFA1, DLD, NDUFA3, NDUFA4, NDUFA5, NDUFA6, NDUFA8, NDUFA10, NDUFB1, NDUFB2, …
	GOBP_MITOCHONDRIAL_MEMBRANE_ORGANIZATION	0.0319	0.2876	0.9044	0.2702		0.6772	109	OPA1, MUL1, AGK, NOL3, GSK3B, GSK3A, CHCHD10, NMT1, ADCK1, RHOT2, BID, MOAP1, ALKBH7, COX18, YWHAQ, MFN1, ACAA2, RHOT1, PINK1, OMA1, BOK, FZD9, TIMM10B, CAMK2A, NAIF1, STPG1, BAD, PPP3CC, BAK1, PPP3R1, SAMM50, CASP8, CLN8, TIMM13, ZNF205, TIMM10, TIMM9, TIMM8B, EYA2, TIMM22, DYNLT1, HSPA4, BAX, MT-ATP6, TOMM22, BCL2, IMMT, MT-ATP8, AFG3L2, MFN2, YWHAE, CHCHD3, YWHAG, SPG7, THEM4, BCS1L, HSP90AA1,…
	GOBP_MONOAMINE_TRANSPORT	0.5052	0.81	0.1429	0.049		0.6183	42	SLC29A4, SYT1, ADORA2A, TOR1A, GPM6B, SYT4, SYT11, SYT5, STX1A, SNCG, PICK1, DTNBP1, SYT7, SLC18A1, NPY2R, P2RY1, RAB3B, HRH3, CHRNA4, KCNA2, KCNB1, SYT10, ACTB, CXCL12, CHGA, SYT2, ADRA2B, SYT9, SYT6, CHRNB2, PINK1, SLC22A1, PARK7, CNR1, DRD2, SNCA, OXTR, MAPK15, SYT17, RAB3A, SYT13, NISCH
	GOBP_MONOCYTE_CHEMOTAXIS		0.7979	0.0329	0.5993		0.498	20	IL6R, CX3CL1, CXCL12, NBL1, PDGFB, LYN, SLIT2, SERPINE1, PTPRO, DUSP1, HMGB1, RPS19, CREB3, MOSPD2, ANXA1, CCL2, ANO6, LGALS3, GREM1, LGMN
	GOBP_MYELOID_LEUKOCYTE_ACTIVATION	0.3008	0.8104	0.0221	0.211		0.728	407	RAB7A, RBPJ, APAF1, DEGS1, NPC2, DOCK2, SNAP25, RHOA, ATP6V0A1, S100A11, LGALS3, HAVCR2, LAMP1, PLA2G3, LRFN5, ADGRF5, SHPK, GPR137B, CANT1, LPCAT1, IMPDH1, IMPDH2, PSMC3, PKM, CAT, RAB3A, IDH1, AP2A2, PREX1, RAC1, VAPA, PLA2G4A, AP1M1, LAMTOR3, FABP5, NCSTN, NAPRT, ERP44, EEF1A1, CTSA, SNAP23, HSPA8, HSP90AA1, LAMP2, ORMDL3, GSN, NOTCH2, AGPAT2, RAB9B, CSF1, ALAD, PTX3, HSP90AB1, IFNGR1, CAB39, …
	GOBP_MYELOID_LEUKOCYTE_MEDIATED_IMMUNITY	0.2985	0.7841	0.0052	0.1695		0.6604	356	CPLX2, PSMD13, RAB7A, STXBP3, APAF1, DEGS1, NPC2, DOCK2, SNAP25, ACLY, RHOA, ATP6V0A1, S100A11, METTL7A, GALNS, GNS, LGALS3, RAB18, HLA-B, HLA-C, HLA-H, ATP6V1D, CMTM6, RAB27A, LAMP1, PLA2G3, CANT1, LPCAT1, HLA-E, IMPDH1, IMPDH2, PSMC3, TOM1, PKM, CAT, RAB3A, PSAP, IDH1, NHLRC3, ROCK1, AP2A2, CAP1, RAC1, VAPA, AP1M1, RAB3D, LAMTOR3, DYNLT1, FABP5, NCSTN, RHOF, NAPRT, LRRC7, RAP1B, ERP44, RAB5B, R…
	GOBP_N_ACETYLNEURAMINATE_METABOLIC_PROCESS	0.7744		0.0498	0.5958		0.6042	11	GNE, GNPDA1, GNPDA2, AMDHD2, ST3GAL1, NANP, NAGK, CMAS, RENBP, ST6GAL1, NPL
	GOBP_NAD_BIOSYNTHETIC_PROCESS	0.0299		0.5514		1	0.5796	14	PTGIS, PARP9, AFMID, NAMPT, NNMT, NUDT12, NAPRT, NMNAT2, QPRT, PARP16, NMRK1, NADSYN1, NMNAT1, PARP10
	GOBP_NEGATIVE_CHEMOTAXIS	0.9141	0.914	0.431	0.0164			38	SEMA4A, SEMA3F, SLIT2, SEMA3C, FLRT2, NRP2, NRG3, FLRT3, NRG1, SEMA4C, RYK, ITGAV, SEMA7A, SEMA3B, PLXNA3, SEMA5A, PLXNA4, WNT5A, ROBO2, RHOA, UNC5C, SEMA5B, EPHA7, SEMA6A, SEMA6D, SEMA6C, SEMA6B, SEMA4F, SEMA4B, SEMA3D, SLIT1, SEMA3A, SEMA4G, NTN1, SEMA4D, ROBO1, SLIT3, SEMA3E
	GOBP_NEGATIVE_REGULATION_OF_AMYLOID_FIBRIL_FORMATION	0.5714		0.0072	0.1776		0.6107	9	PFDN1, PFDN4, VBP1, APOE, CLU, LDLR, PFDN5, PFDN6, PFDN2
	GOBP_NEGATIVE_REGULATION_OF_ANION_TRANSPORT	0.1456	0.8869	0.0061	0.0774		0.6094	140	SYT4, ABCA2, GRB10, STXBP3, ANGPT1, GSK3A, SFRP1, RGS2, RGS4, TRH, GRM7, PKDCC, CYP51A1, MTOR, HMGCR, PPM1F, SLC43A2, SIAH3, LMAN1, SLC43A1, RHBDF1, NDFIP2, PARK7, KCNJ11, CNR1, ANXA1, DMTN, APOA2, APOC1, IDH2, SFRP4, KLF7, FKBP1B, SYT11, APPL2, PRKCB, FABP5, ITGAV, OAZ1, OAZ2, FRMD4A, SIRT4, CD200, ENY2, NFKB1, IRS1, BAG3, REST, ADRA2B, C11ORF65, CRHBP, INSIG1, ITGB1BP1, INHBB, ADORA1, PID1, GOP…
	GOBP_NEGATIVE_REGULATION_OF_AXON_EXTENSION	0.3736	0.8105	0.9006	0.0335		0.9642	39	DRAXIN, SEMA4A, MAP2, SEMA3F, NRP1, SEMA3C, PTPRS, RTN4R, SEMA4C, RYK, WNT3, TRIM46, KIAA0319, ARHGAP4, SEMA7A, SEMA3B, WNT3A, CDK5, PLXNA3, SEMA5A, WNT5A, RTN4, SEMA5B, CDKL3, CDK5R1, SEMA6A, SEMA6D, SEMA6C, SEMA6B, SEMA4F, SEMA4B, SEMA3D, SEMA3A, SEMA4G, DIP2B, NTN1, RNF6, SEMA4D, SEMA3E
	GOBP_NEGATIVE_REGULATION_OF_AXON_EXTENSION_INVOLVED_IN_AXON_GUIDANCE	0.4132	0.6061	0.6799	0.0146			25	SEMA4A, SEMA3F, NRP1, SEMA3C, SEMA4C, RYK, WNT3, SEMA7A, SEMA3B, WNT3A, PLXNA3, SEMA5A, WNT5A, SEMA5B, SEMA6A, SEMA6D, SEMA6C, SEMA6B, SEMA4F, SEMA4B, SEMA3D, SEMA3A, SEMA4G, SEMA4D, SEMA3E
	GOBP_NEGATIVE_REGULATION_OF_AXONOGENESIS	0.3641	0.7082	0.5457	0.0165		0.9816	60	DRAXIN, EFNB3, SEMA4A, DCC, DAB1, MAP2, SEMA3F, SEMA3C, LINGO1, SEMA4C, RYK, TRIM46, TRAK2, SEMA7A, SEMA3B, CDK5, FSTL4, SEMA5A, PTEN, RHOA, RTN4, THY1, SYNGAP1, SEMA5B, CDK5R1, SEMA6A, SEMA6D, NTN1, LRP4, SEMA4D, EPHB2, MCF2, NRP1, PSEN1, RUFY3, PTPRS, RTN4R, SPP1, WNT3, KIAA0319, ARHGAP4, WNT3A, PLXNA3, NGFR, WNT5A, ARHGDIA, EPHA7, CDKL3, FGF13, GDI1, SEMA6C, SEMA6B, SEMA4F, SEMA4B, SEMA3D, SEM…
	GOBP_NEGATIVE_REGULATION_OF_CELL_KILLING	0.842		0.0461	0.8657	0.8175	0.7584	11	HSP90AB1, HAVCR2, HLA-B, CRK, HLA-E, HLA-A, SERPINB9, PPP3CB, MICA, ARRB2, LGALS9
	GOBP_NEGATIVE_REGULATION_OF_CELL_PROJECTION_ORGANIZATION	0.3418	0.9914	0.3801	0.0256		0.7411	152	DRAXIN, INPP5J, SEMA4A, DAB1, SEMA3F, INPP5F, TSC1, SLIT2, EFNA1, LINGO1, GSK3A, SEMA4C, TRAK2, SEMA7A, SEMA3B, FSTL4, SEMA5A, PTEN, LIMK2, RTN4RL2, MAK, RHOA, MAP4, ADCY6, DGUOK, PAQR3, FKBP4, SEMA5B, TBC1D7, MYLIP, CIB1, GORASP1, DNM2, KANK1, FLNA, SEMA4D, GRIN2B, ODF2L, STX1B, SRGAP2C, RTN4RL1, LGALS1, TESK1, EPHA4, NRP1, RUFY3, CERS2, RGMA, PTPRS, RTN4R, NGEF, SPP1, KREMEN1, KIAA0319, LRIG2, …
	GOBP_NEGATIVE_REGULATION_OF_CHEMOTAXIS	0.5162	0.7151	0.5511	0.0095		0.9334	45	NOTCH1, SEMA4A, SEMA3F, NRP1, SLIT2, SEMA3C, DUSP3, SEMA4C, RYK, WNT3, PTPN2, MIF, SEMA7A, SEMA3B, WNT3A, PLXNA3, SEMA5A, DDT, WNT5A, ROBO2, GREM1, NBL1, SEMA5B, CORO1B, PTPRO, DUSP1, THBS1, RIN3, PADI2, SEMA6A, C5, SEMA6D, SEMA6C, SEMA6B, SEMA4F, SEMA4B, SEMA3D, GSTP1, SEMA3A, SEMA4G, SEMA4D, ANGPT2, ROBO1, CCL2, SEMA3E
	GOBP_NEGATIVE_REGULATION_OF_COAGULATION	0.1722	0.4158	0.0003				29	SH2B3, ANXA5, APOE, PRKCD, PRKG1, PROC, TFPI, VTN, UBASH3B, CD9, FGA, FGB, FGG, PDGFB, PDGFRA, APOH, KLKB1, SERPINE1, SERPINE2, PLAT, EDN1, PLAU, THBS1, PLAUR, PROS1, SERPING1, USF1, ADAMTS18, HS3ST5
	GOBP_NEGATIVE_REGULATION_OF_ENDOTHELIAL_CELL_APOPTOTIC_PROCESS	0.3119	0.0017	0.0003				23	CDH5, RAMP2, SERPINE1, PAK4, ABL1, GAS6, GATA2, ANGPT1, KDR, NFE2L2, PDPK1, MIR590, TNFAIP3, SCG2, TNIP2, ICAM1, NDNF, KRIT1, SEMA5A, FGA, FGB, FGG, MAPK7
	GOBP_NEGATIVE_REGULATION_OF_EPITHELIAL_CELL_APOPTOTIC_PROCESS	0.229	0.4923	0.0044				35	CAST, CFLAR, CDH5, RAMP2, PAK4, ABL1, GAS6, NEUROD1, GATA2, ANGPT1, KDR, NFE2L2, PDPK1, MIR590, TNFAIP3, SCG2, TNIP2, NDNF, KRIT1, SEMA5A, FGA, FGB, FGG, MTOR, MAPK7, YAP1, SERPINE1, PKHD1, ICAM1, MDK, HMOX1, SRSF6, PPARA, TCF7L2, WFS1
	GOBP_NEGATIVE_REGULATION_OF_EXTRINSIC_APOPTOTIC_SIGNALING_PATHWAY	0.5653	0.5236	0.0292	0.5148			83	ZC3HC1, CFLAR, FYN, NOL3, GSK3B, HSPA1A, HSPA1B, ZMYND11, HTT, TNFAIP3, SCG2, GCLM, CTNNA1, TRAF2, FGA, TGFBR1, FGB, FGG, MAPK7, MAP2K5, LGALS3, COL2A1, SERPINE1, RPS6KB1, RB1CC1, BMP4, ITGA6, BRCA1, THBS1, AKT1, PARK7, ICAM1, STRADB, SH3RF1, EYA1, EYA3, HGF, FAIM, BCL2L1, TMBIM1, CASP8, BMP5, FADD, PRDX2, RNF34, EYA2, ITPRIP, SCRT2, PSME3, RELA, PEA15, BCL2, TNFRSF10B, TNFRSF10A, FAIM2, RAF1, SF…
	GOBP_NEGATIVE_REGULATION_OF_INNATE_IMMUNE_RESPONSE	0.3126		0.043			0.7341	39	A2M, MUL1, NLRX1, NLRC5, GRN, PARP14, SAMHD1, ARRB2, TNFAIP3, PTPN2, SERPINB9, MICA, LGALS9, CACTIN, HAVCR2, HLA-B, TRAFD1, LYAR, METTL3, SUSD4, TRIM21, DUSP10, TYRO3, NR1H3, ADAR, FAM3A, RPS19, DRD2, CRK, TTLL12, HLA-E, HLA-A, YTHDF3, CNOT7, TREX1, YTHDF2, SERPING1, IFI16, NR1H2
	GOBP_NEGATIVE_REGULATION_OF_ION_TRANSPORT	0.2798	0.8737	0.0167	0.1419		0.6848	203	ABCA2, WNK3, WNK2, GRB10, STXBP3, SFRP1, TRH, CAV1, PKDCC, CYP51A1, MTOR, SLC43A2, SLC43A1, RHBDF1, ANK3, KCNAB1, PARK7, CNR1, DMTN, IDH2, SFRP4, KLF7, FABP5, OAZ1, OAZ2, FRMD4A, YWHAE, ENY2, NFKB1, BAG3, NTSR1, PACSIN3, C11ORF65, CRHBP, INSIG1, ADORA1, DRD2, FIS1, SLC9A3R1, CHP1, PCSK9, SNX3, CAB39, SUFU, TXN, CDK5, P2RY1, CRY1, EGF, KCNB1, WNK1, FGF12, LRRK2, BIN1, KCNH2, SERPINE2, IRS2, CAMK2D…
	GOBP_NEGATIVE_REGULATION_OF_LIPASE_ACTIVITY	0.4285		0.0185		1		11	BICD1, RGS2, ANXA1, APOA2, ABL1, APOC1, PLIN5, PLA2R1, SORT1, HDAC9, MIR590
	GOBP_NEGATIVE_REGULATION_OF_LIPID_TRANSPORT	0.136		0.0147	0.1553		0.7183	24	PCSK9, PTPN11, ABCA2, IRS2, NR1H3, THBS1, ITGAV, AKT1, ADORA1, ARL6IP5, AKT2, NPY5R, TRH, FIS1, GRM7, CRY1, APOA2, APOC1, SREBF2, EGF, PLA2R1, HRH3, NFKB1, NR1H2
	GOBP_NEGATIVE_REGULATION_OF_NATURAL_KILLER_CELL_MEDIATED_IMMUNITY	0.8036		0.0308	0.838	0.8077	0.8216	9	HAVCR2, HLA-B, CRK, HLA-E, HLA-A, SERPINB9, MICA, ARRB2, LGALS9
	GOBP_NEGATIVE_REGULATION_OF_NEURON_APOPTOTIC_PROCESS	0.2498	0.9532	0.1115	0.0182		0.9637	109	DRAXIN, ZPR1, TOX3, ANGPT1, ARRB2, PDPK1, PIN1, NDNF, CNTFR, SET, MAP2K4, PPARGC1A, GABRA5, GABRB2, TFAP2B, TYRO3, PLA2G3, PINK1, PARK7, BTG2, BOK, FZD9, HRAS, CPEB4, MDK, CCL2, LGMN, NES, KRAS, MEF2C, GRN, PPT1, NONO, POU4F1, BAX, NRBP2, BCL2, SOD1, EN2, PIK3CA, NFATC4, AGAP2, UNC5B, GBA, CLN3, NAIP, HIPK2, MECP2, AMBRA1, KIF14, ADAM8, CEBPB, NTRK2, ISL1, BHLHB9, SIX4, STAR, PRKCG, DNAJC5, GBE1,…
	GOBP_NEGATIVE_REGULATION_OF_NEURON_DEATH	0.1985	0.8852	0.0556	0.0125		0.9232	153	DRAXIN, TSC1, GSK3B, ZPR1, TOX3, ANGPT1, ARRB2, PDPK1, PIN1, NDNF, CNTFR, SET, CHMP4B, MAP2K4, PPARGC1A, SLC7A11, GABRA5, GABRB2, TFAP2B, TYRO3, PLA2G3, PINK1, PARK7, BTG2, CHMP4A, BOK, FZD9, HRAS, CPEB4, MDK, CCL2, LGMN, NES, KRAS, MEF2C, GRN, PPT1, NONO, POU4F1, BAX, NRBP2, BCL2, SOD1, EN2, CD200, PIK3CA, WNT3A, NFATC4, AGAP2, UNC5B, ATP13A2, GBA, CLN3, AP2B1, NAIP, HIPK2, MECP2, AMBRA1, KIF14,…
	GOBP_NEGATIVE_REGULATION_OF_NEURON_PROJECTION_DEVELOPMENT	0.2492	0.9551	0.2847	0.0186		0.7303	115	DRAXIN, INPP5J, SEMA4A, DAB1, SEMA3F, INPP5F, TSC1, EFNA1, LINGO1, GSK3A, SEMA4C, TRAK2, SEMA7A, SEMA3B, FSTL4, SEMA5A, PTEN, RTN4RL2, RHOA, ADCY6, DGUOK, PAQR3, FKBP4, SEMA5B, MYLIP, CIB1, KANK1, FLNA, SEMA4D, STX1B, RTN4RL1, LGALS1, EPHA4, NRP1, RUFY3, CERS2, RGMA, PTPRS, RTN4R, NGEF, SPP1, KREMEN1, KIAA0319, LRIG2, RAB29, WNT3A, NGFR, ARHGDIA, EPHA7, CDKL3, GAK, PTPRO, SEMA6C, SEMA6B, DENND5A,…
	GOBP_NEGATIVE_REGULATION_OF_PLATELET_ACTIVATION			0.0463	0.319		0.9941	10	SH2B3, APOE, PDGFB, PDGFRA, PRKCD, PRKG1, SERPINE2, UBASH3B, CD9, ADAMTS18
	GOBP_NEGATIVE_REGULATION_OF_RESPONSE_TO_EXTERNAL_STIMULUS	0.263	0.6594	0.0468	0.2313			227	TRAF3IP1, SH2B3, SEMA4A, MUL1, PTGIS, NLRC5, INPP5F, SLIT2, NR1H4, SMAD3, PARP14, ARRB2, DUSP3, SEMA4C, PTPN2, PBK, SOCS3, HAVCR2, HLA-B, NBL1, METTL3, CALCRL, TRIM21, TYRO3, LRFN5, CRK, HLA-E, C1QTNF3, PPM1B, BBS2, TSPAN6, MDK, NRP1, CTNNA2, SOD1, WNT3A, NFKB1, MICA, PPARD, ASH1L, PTPRO, ISL1, HTRA1, BBS4, RIN3, SEMA6C, ADORA1, SEMA6B, DRD2, MKKS, SEMA4F, SEMA4B, SEMA3D, SEMA4G, SPX, GPX1, SEMA3…
	GOBP_NEGATIVE_REGULATION_OF_RESPONSE_TO_WOUNDING	0.1414	0.3691	0.0449				55	SH2B3, INPP5F, SMAD3, FGA, PTEN, FGB, FGG, GIT1, PDGFB, PDGFRA, APOH, KLKB1, SERPINE1, WNT4, SERPINE2, PLAT, PLAU, THBS1, GJA1, CRK, PLAUR, PROS1, SERPING1, USF1, MDK, ADAMTS18, APOE, RTN4RL1, PRKCD, EPHA4, PRKG1, PROC, CERS2, TFPI, RGMA, VTN, PTPRS, UBASH3B, RTN4R, CD9, SPP1, KREMEN1, KIAA0319, LRIG2, EPPK1, EDN1, CD109, FGF2, CLASP2, AJAP1, WFDC1, SLC12A2, CASK, PHLDB2, CLASP1
	GOBP_NEGATIVE_REGULATION_OF_SECRETION	0.1398	0.6966	0.0363	0.069		0.6466	95	NOTCH1, KALRN, SYT4, RAB7A, STXBP3, INHBA, TRIM9, RAP1A, SFRP1, TNFRSF1A, NPY2R, P2RY1, TRH, SLC30A1, GRM7, STXBP5L, CRY1, CYP51A1, EGF, HMGCR, KCNB1, PPP1R9A, LGALS9, LIF, TNFRSF1B, CHGA, RHBDF1, SREBF1, PNKD, STXBP6, F2R, KCNJ11, CNR1, GJA1, JAGN1, SNCA, RAB11FIP5, OXTR, PPP3CA, IL13RA2, ANXA1, UCP2, RAB11FIP1, SYTL4, RAB11FIP3, IDH2, ADA, APOE, KLF7, IL12A, RAB33B, FKBP1B, SYT11, PIM3, ERBB3, …
	GOBP_NEGATIVE_REGULATION_OF_STEROL_TRANSPORT	0.2445		0.0409	0.903			7	PCSK9, ABCA2, APOA2, APOC1, SREBF2, EGF, NFKB1
	GOBP_NEGATIVE_REGULATION_OF_TRANSPORT	0.3273	0.8661	0.0407	0.1614		0.6638	286	RAB7A, ABCA2, WNK3, WNK2, GRB10, STXBP3, SFRP1, TRH, CAV1, PKDCC, CYP51A1, MTOR, LGALS3, ABCA7, SLC43A2, SLC43A1, RHBDF1, CNIH2, ANK3, KCNAB1, PARK7, CNR1, DMTN, IDH2, RAC1, SFRP4, KLF7, MCTP1, FABP5, ATG3, OAZ1, OAZ2, FRMD4A, YWHAE, ENY2, RAP1B, NFKB1, BAG3, NEU3, ANKRD13B, SCAMP5, LRRTM2, NTSR1, PACSIN3, ANKRD13D, C11ORF65, LRPAP1, NECAB2, ATXN2, CRHBP, SH3GL3, INSIG1, RIN3, WDR54, ANKRD13A, LR…
	GOBP_NEGATIVE_REGULATION_OF_WOUND_HEALING	0.3255	0.4638	0.0099				42	SH2B3, APOE, PRKCD, PRKG1, PROC, TFPI, VTN, SMAD3, UBASH3B, CD9, FGA, PTEN, FGB, FGG, EPPK1, PDGFB, PDGFRA, APOH, KLKB1, SERPINE1, WNT4, SERPINE2, PLAT, EDN1, PLAU, THBS1, CD109, FGF2, CLASP2, GJA1, AJAP1, CRK, WFDC1, SLC12A2, CASK, PHLDB2, PLAUR, PROS1, SERPING1, USF1, ADAMTS18, CLASP1
	GOBP_NEURON_APOPTOTIC_PROCESS	0.351	0.8598	0.2039	0.0183		0.8829	190	DRAXIN, MIR125B1, SCN2A, ZPR1, G6PD, TOX3, ANGPT1, GSK3A, APAF1, ATN1, ARRB2, PDPK1, PIN1, TNFRSF21, NDNF, GRM4, CIT, CNTFR, DIABLO, MYBL2, BID, SET, TMTC4, CTNNB1, MAP2K4, PPARGC1A, BACE1, GABRA5, GABRB2, MYB, FAM162A, HDAC4, TFAP2B, TYRO3, PLA2G3, EGLN3, MAX, PINK1, PARK7, BTG2, JUN, TRIM2, BOK, FZD9, HRAS, CPEB4, MDK, CCL2, DIO3, LGMN, NES, KRAS, MEF2C, GRN, PPT1, FADD, CDC42, NONO, POU4F1, BA…
	GOBP_NEURON_DEATH	0.2799	0.8509	0.0575	0.0166		0.8725	278	DRAXIN, TSC1, GSK3B, MIR125B1, SCN2A, APAF1, ARRB2, RILPL1, MAPT, CIT, MTOR, DIABLO, MYBL2, BID, SET, TMTC4, DAXX, PPARGC1A, SLC7A11, GABRA5, GABRB2, HDAC4, TYRO3, PLA2G3, MAX, PARK7, JUN, TRIM2, BOK, FZD9, SLC25A27, CPEB4, GRIN2B, MDK, DIO3, NES, CDC42, DKK1, NRBP2, SNCG, CASP2, NCSTN, SOD1, EN2, FAS, GRIK5, WNT3A, NFATC4, NGFR, ATP13A2, MECP2, ISL1, MCL1, TMEM259, SIRT1, ADORA1, NLRP1, SIX4, PO…
	GOBP_NEURON_PROJECTION_EXTENSION	0.3592	0.991	0.6495	0.0242		0.9918	147	DRAXIN, SEMA4A, MUL1, DISC1, SEMA3F, SYT1, SYT4, SLIT2, UNC13A, GSK3B, NRP2, ABL1, FLRT3, SIN3A, AURKA, OLFM1, EIF2AK4, SLC9A6, PAK1, SEMA4C, SRF, TMEM108, STK11, SEMA7A, MAPT, SEMA3B, NKX6-1, SPG11, SEMA5A, WASF1, ALCAM, CTNNB1, LAMB2, FLRT1, SEMA5B, RNF157, AUTS2, DNM2, SLIT1, RIMS1, SEMA4D, L1CAM, DPYSL2, CXCR4, ZFYVE27, NRP1, RUFY3, MACF1, POU4F2, GOLGA4, PTPRS, RTN4R, SPAG9, ITGA4, CDKL5, KI…
	GOBP_NEURON_PROJECTION_EXTENSION_INVOLVED_IN_NEURON_PROJECTION_GUIDANCE	0.8848	0.8099	0.5078	0.0163			36	SEMA4A, SEMA3F, NRP1, SLIT2, SEMA3C, NRP2, SEMA4C, RYK, WNT3, SEMA7A, SEMA3B, WNT3A, PLXNA3, SEMA5A, DSCAM, PLXNA4, VEGFA, WNT5A, ALCAM, CXCL12, SEMA5B, SEMA6A, SEMA6D, SEMA6C, BMPR2, SEMA6B, SEMA4F, MEGF8, SEMA4B, SEMA3D, SLIT1, SEMA3A, SEMA4G, SEMA4D, SLIT3, SEMA3E
	GOBP_NEUROTRANSMITTER_SECRETION	0.3489	0.8116	0.0139	0.0252		0.9646	123	CPLX2, SYN1, LIN7C, LIN7B, SYT1, LIN7A, SYT4, SYT5, UNC13A, GSK3B, STXBP3, PRRT2, UNC13C, SYT7, PPFIA3, SNAP25, SNPH, GRM4, STX3, CHRNA5, GIPC1, RIMS4, RIMS3, BACE1, NCS1, DOC2B, STX2, ERC2, PCLO, RHOT1, PNKD, CSPG5, CNR1, UNC13B, STXBP5, RIMS1, SYP, RAB3A, CAMK2A, SYN3, PPFIA2, BAIAP3, STX1B, PPFIA1, MEF2C, SYT11, MCTP1, SV2A, PRKCB, SNCG, NAAA, GRIK5, RAP1B, VAMP2, SNAP23, HSPA8, DNM1L, GRIN3A,…
	GOBP_NEUROTRANSMITTER_TRANSPORT	0.4769	0.8591	0.019	0.0133		0.8491	154	CPLX2, SYN1, LIN7C, LIN7B, SYT1, LIN7A, SYT4, SLC17A6, SYT5, UNC13A, GSK3B, STXBP3, PRRT2, SLC6A1, UNC13C, SYT7, SV2C, PPFIA3, SLC18A1, SNAP25, SNPH, GRM4, STX3, CHRNA5, RAB3B, GIPC1, RIMS4, SLC1A3, RIMS3, BACE1, SLC6A8, NCS1, DOC2B, STX2, ERC2, PCLO, SLC6A9, RHOT1, PNKD, CSPG5, PARK7, CNR1, UNC13B, STXBP5, RIMS1, SYP, RAB3A, CAMK2A, SYN3, PPFIA2, BAIAP3, STX1B, PPFIA1, TOR1A, MEF2C, TH, CLN8, SY…
	GOBP_NEUTRAL_AMINO_ACID_TRANSPORT	0.7914	0.5365	0.0462	0.1768			28	SLC6A17, SLC6A15, SLC7A8, SLC3A2, SFXN2, NFKBIE, SFXN3, SLC7A5, SLC38A7, RGS2, SLC38A6, RGS4, SLC38A1, CTNS, SLC1A4, SLC1A5, SLC43A2, SLC43A1, SLC38A3, SLC36A1, SLC38A9, SLC6A9, SFXN1, SLC38A2, SLC1A1, SLC25A38, SLC36A4, SLC6A6
	GOBP_NEUTRAL_LIPID_CATABOLIC_PROCESS	0.176	0.6378	0.0149	0.7984			26	DAGLB, PNPLA3, DAGLA, FABP3, FABP7, ABHD6, ABHD12B, LIPG, ABHD16A, MGLL, FABP5, SORL1, CPS1, LYPLA2, ABHD12, LPL, PNPLA2, APOB, ABHD2, PLIN5, ABHD5, DDHD2, FAAH, GPLD1, APOA2, LIPE
	GOBP_NEUTRAL_LIPID_METABOLIC_PROCESS	0.0787	0.7977	0.0002	0.6533			84	DGKA, DAGLB, PCSK9, DGKB, DGKH, GNB3, ACSL4, DAGLA, FABP3, DGKE, DGKQ, FABP7, DGKD, ABHD12B, DGKI, LIPG, ABHD16A, FITM2, FBXW7, SORL1, CPS1, CPT1A, SCARB1, DGAT2, MBOAT7, DGAT1, GK, PCK2, LDLR, LPIN2, CAV1, SLC27A5, MTTP, APOH, ABHD2, PLIN5, SREBF1, ABHD5, C3, FAAH, GPLD1, GK5, APOA2, APOC1, SEL1L, CAT, PANK2, ACSL1, AVIL, PNPLA3, APOE, PLA2G4A, SLC27A1, ABHD6, PGS1, MGLL, FABP5, LYPLA2, ABHD12, …
	GOBP_NUCLEOSIDE_BISPHOSPHATE_BIOSYNTHETIC_PROCESS	0.6266	1	0.0241	0.9241		0.8292	60	ACSL4, PDP1, PDP2, ACACA, ACACB, ELOVL4, MLYCD, HSD17B8, ACLY, SCD, SCD5, PPT2, DIP2A, MPC2, PDHA1, ACSF3, PDHB, PAPSS2, ACSL3, PPCS, PAPSS1, PDHX, ACOT7, FASN, ACSBG1, GSTZ1, ELOVL6, PDK1, PDK3, PDPR, ELOVL1, PANK1, PANK2, ACSL1, PDK4, PANK4, PPCDC, PANK3, DCAKD, HACD2, PDK2, COASY, ACSL6, ACAT1, ELOVL2, SLC25A1, HACD1, TECR, GCDH, PPT1, SLC35B2, SLC35B3, SLC26A2, DLAT, ACSS2, ACSS1, ELOVL5, CBR…
	GOBP_NUCLEOTIDE_SUGAR_BIOSYNTHETIC_PROCESS	0.9926		0.0081	0.1701		0.6085	21	MPI, GNPNAT1, UAP1, PMM1, UXS1, GMDS, PMM2, UGDH, GMPPB, UAP1L1, UGP2, SLC35D1, GFPT2, GFPT1, GNPDA1, GNPDA2, AMDHD2, PGM3, NAGK, RENBP, NANS
	GOBP_NUCLEOTIDE_SUGAR_METABOLIC_PROCESS	0.9864		0.0187	0.3102	1	0.8592	34	GNPNAT1, UAP1, UXS1, UAP1L1, UGP2, SLC35D1, SLC35A3, GSK3A, UGGT2, UGGT1, GFPT1, PGM3, NAGK, RENBP, MPI, PMM1, GMDS, PMM2, UGDH, GMPPB, GNE, EXTL2, GALT, MGAT1, DPAGT1, GFPT2, PARG, CSGALNACT1, GNPDA1, GNPDA2, AMDHD2, TGDS, FUT8, NANS
	GOBP_ORGANELLE_MEMBRANE_FUSION	0.757	0.9945	0.0351	0.1777		0.7002	95	CPLX2, TMEM175, STX8, STX5, SYT1, SYT4, RAB7A, TSNARE1, SNAP29, STX1A, STX12, PRRT2, TRIM9, VPS39, SYT7, VPS41, VPS11, STX4, SNAP47, STX10, VPS18, SNAP25, RAB34, VAMP7, STX3, SPG11, NKD2, VTI1A, RAB8A, SPHK1, GOSR2, VTI1B, VAMP1, CAV2, TGFBRAP1, TBC1D4, MFN1, UVRAG, DYSF, FER1L5, DOC2B, STX2, CHMP2B, STXBP6, TAP1, VPS4A, STXBP1, AKT2, SNCA, STX7, ANXA1, VPS8, RAB13, SAMD9, RAB3A, VAV3, CHMP3, PIP…
	GOBP_ORGANIC_ACID_TRANSPORT	0.4129	0.8767	0.0261	0.124			202	NR1H4, SLC27A3, PPFIA3, SNAP25, TRH, GIPC1, SLC43A2, SLC43A1, MPC2, SLC7A11, RPS6KB1, PLA2G3, PRKAA1, PRKAA2, SLC17A5, UNC13B, RIMS1, RAB3A, SLC16A10, MID1IP1, GOT2, SLCO1C1, P2RX4, PLA2G4A, SLC16A1, MAP2K6, CLN8, SLC17A8, SLC3A2, FABP5, TRPC4, VAMP2, LRP2, PPARD, SLC25A44, NTSR1, SLC38A3, SLC15A4, SLC25A29, SLC38A9, SLC47A1, SLC7A1, SFXN1, SLC7A2, SLC7A3, SLC10A4, SLC7A6, ADORA1, SLC10A5, DRD2, …
	GOBP_ORGANIC_HYDROXY_COMPOUND_BIOSYNTHETIC_PROCESS	0.4128	0.8931	0	0.1959		0.7636	177	DHCR7, SEC14L2, GPR37, AGK, NFYB, ABCA2, NFYC, ACER3, SC5D, TRPC1, NR1H4, SQLE, INSIG2, TM7SF2, G6PD, ABCG1, ACACB, SPHK2, ITPKB, MSMO1, PCK2, ACLY, SCD, PMVK, GIPC1, NR1D1, NUS1, CYP51A1, ACOT8, CYP46A1, SLC27A5, HMGCR, SLC27A2, IDI1, OSBPL1A, MVD, OSBPL6, MVK, OSBPL7, OSBPL9, SRD5A3, STARD4, DHDDS, AMACR, OSBPL3, SLC7A11, HSD17B10, HSD17B4, MALRD1, WNT4, OSBP, BAAT, SCP2, HSD3B7, ABCB11, ACAA2,…
	GOBP_ORGANIC_HYDROXY_COMPOUND_METABOLIC_PROCESS	0.3161	0.9454	0.0003	0.482		0.8572	369	INPP5J, DHCR7, SEC14L2, NFYB, ABCA2, NFYC, ACER3, SC5D, NR1H4, SQLE, TM7SF2, NPC2, MRS2, ITPKB, MSMO1, ACLY, SCD, GIPC1, CYP51A1, ACADVL, OCRL, SLC7A11, LIPA, DPAGT1, COQ3, CLCN2, PRKAA1, PRKAA2, PARK7, NUDT4, NR5A2, GBA2, CAT, CPQ, INSM1, SLC16A10, CTSK, DIO2, IDH1, DIO3, IDH2, SLCO1C1, MED1, TG, SPTLC1, PLA2G4A, SPTLC2, CLN8, NAAA, GDPD1, SOD1, BPNT1, IPPK, GDPD3, NUDT3, CYP2R1, NUDT10, NUDT11,…
	GOBP_ORGANIC_HYDROXY_COMPOUND_TRANSPORT	0.2834		0.011	0.106		0.7005	152	SYT1, SYT4, TSPO, ABCA2, SYT5, NR1H4, LIPG, OSBPL11, ABCA5, STX12, ABCG1, ABCA8, NPC2, ZDHHC8, APOM, SYT7, SCARB1, SLC18A1, LDLR, NPY2R, CAV1, RAB3B, STARD3, NUS1, SERAC1, SLC27A5, LCAT, MTTP, OSBPL1A, OSBPL6, OSBPL7, ABCA7, OSBPL9, STARD4, OSBPL3, CLU, ABCA3, ABCA12, MYB, OSBP, SCP2, ABCB11, OSBPL2, RALBP1, CHRNB2, PRKAA1, PINK1, PARK7, VPS4A, CNR1, APOA2, APOC1, RAB3A, NISCH, FURIN, PIP4K2A, SL…
	GOBP_OXIDATIVE_PHOSPHORYLATION	0.1111	0.2932	0.6651	0.0179	0.5222	0.4743	113	NDUFB6, NDUFB7, NDUFB8, NDUFB9, NDUFB10, NDUFC1, NDUFS1, NDUFS2, SLC25A23, NDUFV1, NDUFS5, NDUFS6, SDHAF2, NDUFS8, SDHC, CHCHD10, NDUFV3, SDHD, NDUFB11, UQCRB, UQCRC2, UQCRH, COX5A, CHCHD2, BID, SDHA, DGUOK, UQCRC1, SURF1, PINK1, PARK7, TEFM, PDE12, SLC25A33, FXN, MT-ATP6, NDUFA2, MT-ATP8, MT-CO1, MT-ND4, MT-ND6, NDUFA9, UQCRFS1, UQCC3, COQ9, COX10, NDUFC2, DLD, ABCD1, CYCS, NDUFAB1, NDUFA7, NDUF…
	GOBP_PATHWAY_RESTRICTED_SMAD_PROTEIN_PHOSPHORYLATION			0.5653	0.0241		0.5917	45	GDF7, BMP5, SMAD7, USP15, TTK, ACVR1B, STRAP, DKK1, ACVR2A, DAB2, INHBA, BMP3, GDF15, EMILIN1, SMAD4, BMPR1A, SMAD6, PIN1, TGFB1, TGFBR2, PMEPA1, TGFBR1, TGFBR3, CSNK2B, GDF10, BMP2, LDLRAD4, SNX25, PBLD, BMP7, BMPER, GREM1, RBPMS, BMP4, SDCBP, TGFB3, INHBB, GDF11, HFE, BMPR2, GDF9, TGFB2, BMP6, TWSG1, ACVR1
	GOBP_PEPTIDYL_TYROSINE_AUTOPHOSPHORYLATION	0.8681	0.8947	0.0422			0.623	15	MAPK3, PTK2B, ITK, ABL1, DYRK1A, IGF1R, NTRK1, KDR, DDR1, IQGAP1, AATK, EGFR, CAV1, VEGFA, GREM1
	GOBP_PHAGOSOME_MATURATION	0.9785	0.9826	0.0539	0.0409		0.7174	36	ATP6V1H, TMEM175, RAB7A, SYT11, CORO1A, MREG, SRPX, RAB38, SYT7, ATP6V0E2, RAB34, ATP6V1B2, SPG11, ATP6V1C1, RAB31, ATP6V1E1, ATP6V0B, ATP6V1G2, ATP6V0A1, CLN3, RAB14, ATP6V0E1, ATP6V1E2, ATP6V1F, ATP6V1D, MCOLN1, ATP6V0A2, MYO7A, ATP6V1A, RAB32, ATP6V1G1, ATP6V1B1, PIKFYVE, RAB20, RAB39A, ATP6V0D1
	GOBP_PHENOL_CONTAINING_COMPOUND_BIOSYNTHETIC_PROCESS			0.0192	0.3271		0.5863	26	GPR37, APPL1, TH, DDC, TRPC1, TPH1, GCH1, CITED1, MFSD12, CDH3, GIPC1, DDT, CTNS, OPN3, WNT5A, SLC45A2, PMEL, NR4A2, MOXD1, RAPGEF2, ZEB2, SLC7A11, PARK7, SNCA, TGFB2, INSM1
	GOBP_PHENOL_CONTAINING_COMPOUND_METABOLIC_PROCESS			0.0181			0.8216	59	GPR37, TRPC1, SNCAIP, GCNT4, SLC16A2, GCH1, PDE1B, ATP7A, GIPC1, AKR1B1, MOXD1, RAPGEF2, MAOA, SLC7A11, CHRNB2, PNKD, PARK7, SNCA, TGFB2, GRIN2A, CPQ, INSM1, SLC16A10, CTSK, DIO2, DIO3, SLCO1C1, MED1, TG, EPAS1, BTBD9, APPL1, TH, DDC, RNF180, TPH1, BCL2, MTPN, COMT, FAH, LRTOMT, CITED1, SRD5A1, MFSD12, CDH3, DDT, CTNS, OPN3, WNT5A, AOC2, SLC45A2, CYP2E1, HPRT1, PMEL, NR4A2, ZEB2, TACR3, DRD2, STAR
	GOBP_PHOSPHATIDYLCHOLINE_METABOLIC_PROCESS	0.1431		0.0092	0.2146		0.6844	61	FABP3, MBOAT2, RAB38, SCARB1, MBOAT7, LDLR, CAPN2, LPIN2, CEPT1, CHKB, LPCAT2, LCAT, CHPT1, PEMT, PLA2G4B, PNPLA7, ABCA3, MBOAT1, ACSL3, LPCAT4, PLA2G12A, CSNK2A1, CSNK2A2, PLA2G3, PLB1, LPCAT1, ACHE, STARD10, SLC44A3, GPLD1, SLC44A5, APOA2, PLA2G6, APOC1, PCYT1A, STARD7, PLA2G4A, CHKA, SLC27A1, PCYT1B, FABP5, PNPLA6, PNPLA8, GDPD3, CSNK2B, PLA2G15, MECP2, SLC44A2, PCTP, ENPP2, ABHD4, NR1H3, PLA2…
	GOBP_PHOSPHATIDYLETHANOLAMINE_METABOLIC_PROCESS	0.4958		0.0338	0.8566		0.83	18	NAPEPLD, PISD, CHKA, SLC27A1, ABHD4, PNPLA8, PLA2G3, NAAA, LPIN1, LPIN2, MFSD2A, CEPT1, PLA2G6, CHKB, ETNK2, ETNK1, PCYT2, PLA2G15
	GOBP_PHOSPHOLIPID_BIOSYNTHETIC_PROCESS	0.4503		0.022	0.2037		0.4983	218	INPP5J, INPP5F, ABCA2, NR1H4, MBOAT2, PITPNM1, OCRL, PLEKHA4, PEMT, MTMR4, DPAGT1, ADGRF5, SGMS1, LPCAT1, PIK3C2A, MTMR3, IDH1, PIP4K2A, PLA2G4A, SPTLC2, FABP5, GPAA1, IMPA1, PIK3C2B, PPARD, PI4KB, PIP5K1C, PI4K2B, PI4K2A, GPAM, PIP5K1B, ORMDL3, ABHD4, SERINC1, PLA2G4C, LPIN1, DDHD2, ARF1, AGPAT1, AGPAT2, CHP1, CDS2, DDHD1, DGKQ, INPP5E, MBOAT7, DPM1, DPM2, CEPT1, PIGU, CHKB, ETNK1, PCYT2, LPCAT2…
	GOBP_PHOSPHOLIPID_CATABOLIC_PROCESS	0.1905		0.0191	0.2721			33	NAPEPLD, SMPD1, PLA2G4A, PRKCD, INPP5F, GDE1, ABHD6, ABHD12B, LIPG, SMPD3, ABHD16A, PNPLA6, PNPLA8, PLBD2, GPCPD1, GDPD1, SCARB1, GDPD3, LDLR, PRDX6, SMPD2, ABHD12, PLA2G15, PLA2G4B, PNPLA7, ENPP2, PLA2G4C, SMPD4, APOA2, PLA2G6, APOC1, PLCG1, IDH1
	GOBP_PHOSPHOLIPID_METABOLIC_PROCESS	0.2916		0.0224	0.2443		0.6005	312	INPP5J, INPP5F, ABCA2, NR1H4, MBOAT2, PITPNM1, ITPKB, SOCS1, SOCS2, SOCS3, OCRL, PLEKHA4, PEMT, PAFAH1B1, ABCA3, MTMR4, DPAGT1, PLA2G3, ADGRF5, SGMS1, LPCAT1, SMPD4, PIK3C2A, MTMR3, IDH1, PIP4K2A, PLA2G4A, SPTLC2, CLN8, FABP5, NAAA, GDPD1, BPNT1, TMEM150A, PIP5KL1, GDPD3, TTC7B, EFR3B, GPAA1, EFR3A, IPMK, FAM126B, IMPA1, PGP, IMPA2, INPP1, PI4KAP2, IP6K2, PIK3C2B, PPARD, PLA2G15, PI4KB, PIP5K1C, …
	GOBP_PIGMENT_GRANULE_ORGANIZATION	0.9134		0.0025	0.3473		0.675	25	BLOC1S4, AP1M1, AP1G1, BCL2, DTNBP1, RAB38, HPS1, BLOC1S5, TRAPPC6A, KIF13A, AP3D1, RAB29, PMEL, LYST, HPS4, ZEB2, SNAPIN, RAB32, BLOC1S6, BLOC1S1, AP3B1, BLOC1S2, PIKFYVE, SHROOM2, BLOC1S3
	GOBP_PIGMENTATION	0.4525	0.9598	0.0325	0.3891		0.8826	77	ATP6AP2, BLOC1S4, HPS5, MREG, USP13, RAB1A, OR51E2, ADAMTS20, DTNBP1, RAB38, HPS1, RAB27B, BLOC1S5, TRAPPC6A, KIF13A, MC1R, ATP7A, HPS3, DCTN2, SHROOM3, LYST, SPNS2, KIT, EN1, EDA, VANGL1, RAB27A, NF1, AP3B1, SZT2, BBS7, BBS2, CD63, AP1M1, MEF2C, TH, MITF, AP1G1, VPS33A, BAX, BCL2, AP3D1, CITED1, RAB29, RAB11B, KITLG, CDH3, ATRN, RAB11A, SLC45A2, PMEL, GNA11, ENPP1, HPS6, HPS4, SNAI2, ZEB2, MYO5A…
	GOBP_PLASMA_LIPOPROTEIN_PARTICLE_CLEARANCE	0.2796		0.0002	0.2808			38	CSK, PCSK9, APOE, KHSRP, NR1H4, LIPG, NPC2, CD36, APOM, SOAT1, SCARB1, CNPY2, DGAT2, VLDLR, AP2A1, ANXA2, LDLR, AP2B1, CLTC, HDLBP, APOB, LDLRAP1, CUBN, LIPA, NCEH1, MYLIP, LRPAP1, CLTA, GPLD1, APOA2, APOC1, AP2M1, HMOX1, AP2S1, NPC1, EHD1, AP2A2, HNRNPK
	GOBP_PLASMINOGEN_ACTIVATION	0.1396	0.3898	0.0285				14	ENO1, APOH, KLKB1, SERPINE1, PGK1, SERPINE2, PLAT, PLAU, PLGRKT, THBS1, RUNX1, FGA, FGB, FGG
	GOBP_PLATELET_DEGRANULATION	0.3862	0.439	0.0024				87	SPARC, BRPF3, TIMP1, LHFPL2, GAS6, RAB27B, TGFB1, FGA, FGB, VEGFA, FGG, EGF, APP, A1BG, FAM3C, VTI1B, ACTN4, MAGED2, PDGFB, APOOL, CLU, MMRN1, APOH, HABP4, ENDOD1, SERPINE1, SCG3, OLA1, APLP2, NHLRC2, WDR1, PCDH7, CALM1, SCCPDH, TGFB3, THBS1, TEX264, VCL, CYB5R1, RARRES2, GTPBP2, CDC37L1, STXBP1, TLN1, VEGFB, MANF, TGFB2, PCYOX1L, TF, TAGLN2, DMTN, ACTN1, FLNA, PROS1, TMSB4X, SYTL4, ABCC4, SERPIN…
	GOBP_PORPHYRIN_CONTAINING_COMPOUND_METABOLIC_PROCESS	0.3958		0.566	0.0236		0.686	33	RSAD1, TSPO, ALAS1, BDH2, FXN, BLVRA, SUCLA2, BLVRB, AMBP, PGRMC1, SLC25A39, CPOX, SRRD, IBA57, HMBS, PPOX, UROD, NFE2L1, UROS, HPX, COX10, SLC11A2, IREB2, HMOX2, FECH, SLC6A9, EIF2AK1, COX15, TMEM14C, SLC25A38, ALAD, ABCB6, HMOX1
	GOBP_POSITIVE_CHEMOTAXIS	0.542		0.0619	0.2621		0.0482	40	ROBO3, F3, F2RL1, NRP1, CORO1A, SMAD3, ANGPT1, KDR, ITGA2, HMGB1, HMGB2, TSC2, SCG2, MIF, AGER, S1PR1, SEMA5A, PLXNB3, VEGFA, WNT5A, GPNMB, LGALS3, CX3CL1, CXCL12, ALKBH1, PDGFB, VEGFC, CDH13, PTPRJ, BMP4, NTF3, SCRIB, NTRK3, PGF, FGF2, VEGFB, FGF10, LRP1, ANGPT2, HGF
	GOBP_POSITIVE_REGULATION_BY_HOST_OF_VIRAL_PROCESS	0.5895		0.0326	0.5332		0.6754	13	ZNF502, CAV2, VAPA, TBC1D20, APOE, YTHDC2, IGF2R, STOM, CFL1, NUCKS1, HSPA8, PC, PPIB
	GOBP_POSITIVE_REGULATION_OF_ANTIGEN_RECEPTOR_MEDIATED_SIGNALING_PATHWAY			0.0487	0.4516		0.8946	10	ADA, CD226, FOXP1, RAB29, CD81, PRKCB, SLC39A10, RELA, PRKD2, RPS3
	GOBP_POSITIVE_REGULATION_OF_B_CELL_PROLIFERATION	0.5755	0.5469	0.7876	0.0358			21	ADA, MEF2C, NFATC2, CD320, IRS2, SLC39A10, BCL2, CHRNB2, TIRAP, PELI1, BCL6, MIF, TLR4, CD81, WNT3A, CDKN1A, TFRC, VAV3, TNFSF13B, TNFRSF13C, BST1
	GOBP_POSITIVE_REGULATION_OF_ENDOCYTOSIS	0.2618	0.9766	0.0097	0.303			81	PCSK9, SMPD1, F2RL1, DGKD, GATA2, DAB2, ANGPT1, INSR, AXL, ITGA2, ARRB2, AP2A1, FLOT1, VEGFA, B2M, EGF, TBC1D5, GREM1, ABCA7, LRRK2, CLU, SERPINE1, NTF3, CD151, C3, SNCA, PPP3CA, DNM2, WASL, ARRB1, TF, HIP1, LRP1, CD63, ANO6, BICD1, SFRP4, PPP3CC, APOE, TOR1A, APPL1, ANKFY1, APPL2, PPT1, CDC42, VTN, SGIP1, MIB1, PICK1, GPC3, CD36, ANXA2, CBLL1, WNT3A, SCYL2, RAB31, WNT5A, CLN3, AP2B1, NEDD4L, TSG…
	GOBP_POSITIVE_REGULATION_OF_ERBB_SIGNALING_PATHWAY	0.4918			0.0238		0.6277	27	SOS1, DGKD, NEURL1, GPER1, RBPJ, FBXW7, ADAM17, EGF, DOK1, RTN4, NEU3, CBL, NUP62, SHKBP1, ARAP1, AKT1, ADORA1, EPGN, HBEGF, AFAP1L2, PLAUR, HIP1, CCDC88A, HIP1R, HAP1, BCAR3, TGFA
	GOBP_POSITIVE_REGULATION_OF_ERK1_AND_ERK2_CASCADE	0.2508	0.6991	0.0139	0.1698			106	CFLAR, BRAF, ABL1, GAS6, ANGPT1, KDR, ARRB2, TPBG, SHC1, SEMA7A, FGF18, PTEN, PHB2, PRKD2, BMPER, LGALS9, ABCA7, HAVCR2, PDGFB, NDRG4, PDGFRA, PDGFRB, DSTYK, BMP4, FGF19, CIB1, FERMT2, CRKL, NELFE, HRAS, PHB, CCL2, CHRNA7, NRP1, RIPK2, RAP1B, BMP2, FGFR3, MAPK3, SRC, ADCYAP1, NECAB2, MAP2K7, NOTCH2, ATP6AP1, DRD2, GNAI2, NPY5R, NOD1, OPRM1, MTURN, MFHAS1, NOTCH1, F2RL1, SLC30A10, GPER1, FBXW7, AC…
	GOBP_POSITIVE_REGULATION_OF_EXOCYTOSIS	0.3095	0.2885	0.0029	0.4067			67	SDC1, SYT1, F2RL1, SYT4, RAB7A, STX1A, SLC4A8, GATA2, RAB15, RAB27B, SYT7, SPHK2, STX4, VAMP7, SNX4, CDK5, FGA, FGB, FGG, HGS, SDC4, KCNB1, RAB5A, NCS1, DOC2B, SDCBP, RAB27A, LAMP1, PLA2G3, VPS4A, STXBP1, ZP3, CNR1, CHMP2A, CACNA1H, SNCA, CACNB2, CACNA1G, SYTL4, STXBP5, RAB3A, RAB3D, IL4R, SMPD3, CADPS, AP1G1, CADPS2, PDCD6IP, RAB9A, ATP13A2, SYT10, TSG101, DNM1L, VPS4B, NLGN1, SCAMP5, HYAL3, SYT…
	GOBP_POSITIVE_REGULATION_OF_HORMONE_SECRETION	0.352	0.3452	0.0129	0.3808			80	ACSL4, MCU, NR1H4, GLUD1, GPR27, NNAT, GPER1, INHBA, RASL10B, AACS, STX4, PCK2, VAMP7, SNX4, NKX6-1, P2RY1, TRH, FGA, FGB, FGG, PHPT1, SRI, MPC2, MYB, DOC2B, IRS2, PLA2G3, GPR68, EGFR, TARDBP, GJA1, C2CD2L, HIF1A, SOX4, C1QTNF3, TRPM4, GPLD1, BMP6, PLA2G6, LRP1, PRKCE, CAPN10, NLGN2, BAD, RAC1, BAIAP3, SOX11, NMB, SPP1, SMAD4, CREB1, PFKFB2, NMU, OXCT1, PPARD, ITSN1, AIMP1, JAK2, PTPN11, ADCY8, C…
	GOBP_POSITIVE_REGULATION_OF_INFLAMMATORY_RESPONSE	0.4238	0.7573	0.015	0.4178		0.898	56	MAPK13, HYAL2, NEAT1, TLR3, PDCD4, TNIP1, ITGA2, GPRC5B, CDK19, CTSC, TLR4, TNFRSF1A, ETS1, VAMP7, SNX4, NFKBIA, APP, ABCC1, CX3CL1, LRRK2, SERPINE1, PDE2A, PLA2G3, STAT5B, C3, TTBK1, EGFR, PARK7, RPS19, ZP3, CNR1, HLA-E, SNCA, CD81, MGST2, MDK, NAPEPLD, GRN, CLOCK, NFKBIZ, IL33, RIPK1, DDT, WNT5A, CD47, LPL, CEBPA, IL6ST, JAK2, ADAM8, CEBPB, DHX9, NPY5R, TAC1, PTGER3, OSMR
	GOBP_POSITIVE_REGULATION_OF_INSULIN_SECRETION	0.4039	0.9115	0.1808	0.0428		0.3218	49	ACSL4, MCU, NR1H4, GLUD1, GPR27, NNAT, GPER1, AACS, STX4, PCK2, NKX6-1, TRH, PHPT1, SRI, MPC2, DOC2B, IRS2, GPR68, TARDBP, GJA1, C2CD2L, HIF1A, SOX4, TRPM4, GPLD1, PLA2G6, LRP1, PRKCE, CAPN10, NLGN2, BAD, RAC1, BAIAP3, PFKFB2, OXCT1, PPARD, JAK2, ADCY8, CAMK2N1, ISL1, PSMD9, SIRT3, GIPR, KIF5B, NADK, PPP3CB, TCF7L2, TM7SF3, DYNLL1
	GOBP_POSITIVE_REGULATION_OF_LEUKOCYTE_DEGRANULATION	0.4155	1	0.0468	0.6752		0.6071	12	STX4, STXBP1, F2RL1, VAMP7, SNX4, IL4R, AP1G1, GATA2, LAMP1, PLA2G3, GAB2, SPHK2
	GOBP_POSITIVE_REGULATION_OF_LIPID_BIOSYNTHETIC_PROCESS	0.5368		0.0196	0.1451		0.8282	58	CCDC3, FABP3, ABCD1, NR1H4, ABCD2, ABCG1, RAB38, SPHK2, SCARB1, DGAT2, TNFRSF1A, LDLR, CAPN2, NR1D1, MTOR, SMPD2, NSMAF, STARD4, SORBS1, PPARGC1A, ACSL3, WNT4, PLIN5, SLC45A3, SREBF1, PLA2G3, PRKAA1, ADGRF5, AKT1, SCAP, GPLD1, ANXA1, AVPR1A, BMP6, RDH10, MID1IP1, FGF1, APOE, PRKCD, SLC27A1, ABHD6, SMPD3, CREB1, SIRT4, ZBTB20, ELOVL5, LPGAT1, ADM, NR1H3, SIRT3, CTDNEP1, CNEP1R1, STAR, MFSD2A, CHP1…
	GOBP_POSITIVE_REGULATION_OF_LIPID_LOCALIZATION	0.4615	0.882	0.035	0.2823			72	FABP3, LIPG, PLIN3, OSBPL11, PLIN2, ABCA8, FITM2, VSTM2A, ZDHHC8, ACACB, HILPDA, ASXL2, SCARB1, ZC3H12A, CAV1, NFKBIA, ABCA7, IKBKE, ABCA3, ABCA12, MYB, PLIN5, SCP2, PLA2G3, TMEM30A, C3, STXBP1, AVPR1A, BMP6, LRP1, SREBF2, ACSL1, ARL6IP1, EHD1, GPS2, APOE, P2RX4, PLA2G4A, PRKCD, ADORA2A, MAP2K6, PSEN1, ATP8A2, SPP1, CD36, RAB3GAP1, ITGB1, ANXA2, ABCA1, PTCH1, TRIAP1, PLA2R1, LPL, NFKB1, ABCB4, AP…
	GOBP_POSITIVE_REGULATION_OF_LIPID_TRANSPORT	0.6894		0.0486	0.2655			53	FABP3, LIPG, ABCA8, ZDHHC8, CAV1, NFKBIA, ABCA7, ABCA3, ABCA12, MYB, SCP2, PLA2G3, TMEM30A, STXBP1, AVPR1A, BMP6, LRP1, ACSL1, ARL6IP1, GPS2, APOE, P2RX4, PLA2G4A, PRKCD, ADORA2A, MAP2K6, PSEN1, ATP8A2, SPP1, RAB3GAP1, ITGB1, ANXA2, ABCA1, PTCH1, TRIAP1, PLA2R1, ABCB4, LDLRAP1, NTSR1, LRAT, PLTP, EDN1, NR1H3, SIRT1, TMF1, EEPD1, SLC12A2, LPCAT3, TAC1, PRELID1, ATP8A1, NR1H2, DBI
	GOBP_POSITIVE_REGULATION_OF_ORGANIC_ACID_TRANSPORT	0.8361	0.705	0.0301				19	P2RX4, PLA2G4A, ADORA2A, MAP2K6, FABP3, NTSR1, PSEN1, SLC38A3, EDN1, PLA2G3, RAB3GAP1, ITGB1, STXBP1, SLC12A2, TRH, AVPR1A, PLA2R1, ACSL1, ARL6IP1
	GOBP_POSITIVE_REGULATION_OF_OXIDOREDUCTASE_ACTIVITY	0.6901	0.9613	0.0033	0.3679		0.9583	32	APOE, KRAS, POR, PDP1, PDP2, PTK2B, CCS, ABL1, FXN, SCARB1, GCH1, ATP7A, CDH3, NUS1, COX17, RFK, ABL2, EDN1, CALM1, CALM3, SIRT3, DHFR, AKT1, PARK7, SNCA, GNAI2, HIF1A, NOS1AP, NOD1, PIK3CB, GNAI3, TERF2
	GOBP_POSITIVE_REGULATION_OF_PATHWAY_RESTRICTED_SMAD_PROTEIN_PHOSPHORYLATION		0.8307	0.9016	0.0337		0.6195	30	GDF7, BMP5, TTK, ACVR1B, ACVR2A, DAB2, INHBA, BMP3, GDF15, SMAD4, BMPR1A, TGFB1, TGFBR1, CSNK2B, GDF10, BMP2, BMP7, RBPMS, BMP4, SDCBP, TGFB3, INHBB, GDF11, HFE, BMPR2, GDF9, TGFB2, BMP6, TWSG1, ACVR1
	GOBP_POSITIVE_REGULATION_OF_PROTEIN_AUTOPHOSPHORYLATION			0.0188	0.0224	1	0.4672	23	PDGFB, SRC, VEGFC, DDX3X, TAOK2, PDGFC, RAP2A, TNKS1BP1, RAP2C, NBN, CALM1, RAD50, CALM2, CALM3, IQGAP1, TOM1L1, NEK10, VEGFA, RAP2B, GPNMB, PDGFD, RASSF2, GREM1
	GOBP_POSITIVE_REGULATION_OF_PROTEIN_TYROSINE_KINASE_ACTIVITY			0.4277	0.0329		0.7145	40	FYN, GRM5, DLG3, EPHA4, PAK2, EFNA1, NCAPG2, ERBB3, NEURL1, GAS6, NRG1, FBXW7, GPRC5B, PTPN1, ADAM17, LRP8, WNT3A, DLG4, EGF, PRNP, NOX4, GREM1, PDGFB, SRC, UNC119, NTRK2, RELN, SRCIN1, ABI1, ADORA1, CD24, DOCK3, EPGN, HBEGF, AFAP1L2, BDNF, ERCC6, NEDD9, DVL2, TGFA
	GOBP_POSITIVE_REGULATION_OF_RECEPTOR_CATABOLIC_PROCESS	0.371		0.0485	0.3475		0.4714	6	PCSK9, APOE, ITCH, ABCA2, DTX3L, PTPN1
	GOBP_POSITIVE_REGULATION_OF_RECEPTOR_INTERNALIZATION	0.7358	0.9305	0.0447	0.1572		0.7525	21	PCSK9, SFRP4, MAGI2, NTF3, ANGPT1, INSR, PICK1, AHI1, ARRB2, DRD2, ATAD1, APLN, WNT3A, ARRB1, SCYL2, FMR1, VEGFA, CD63, EGF, TBC1D5, GREM1
	GOBP_POSITIVE_REGULATION_OF_RECEPTOR_MEDIATED_ENDOCYTOSIS	0.3042	0.8122	0.0003	0.3498			42	PCSK9, BICD1, SFRP4, DGKD, PPT1, VTN, SGIP1, DAB2, ANGPT1, INSR, PICK1, ARRB2, AP2A1, ANXA2, WNT3A, SCYL2, VEGFA, B2M, EGF, TBC1D5, GREM1, CLU, LDLRAP1, SERPINE1, CBL, MAGI2, RAB21, NTF3, AHI1, C3, HFE, DRD2, ATAD1, APLN, DNM2, WASL, ARRB1, TF, FMR1, HIP1, CD63, HNRNPK
	GOBP_POSITIVE_REGULATION_OF_SECRETION	0.397	0.4405	0.0301	0.168		0.6242	197	RAB7A, NR1H4, GLUD1, RAB15, TRH, HGS, PARD6A, EXOC1, MPC2, RAB27A, LAMP1, PLA2G3, TARDBP, CNR1, C2CD2L, C1QTNF3, MYOM1, UNC13B, RAB3A, RAC1, P2RX4, PLA2G4A, MAP2K6, RAB3D, EZR, MYO18A, FRMD4A, ATP13A2, BMP2, OXCT1, SYT10, PPARD, VEGFC, SCAMP5, NTSR1, HYAL3, CAMK2N1, ISL1, RAB8B, TMF1, ADORA1, ARF1, ATP6AP1, DRD2, SNX5, GNAI2, TAC1, NADK, CLASP1, TM7SF3, DYNLL1, MCU, ATG5, SLC4A8, INHBA, DTNBP1, A…
	GOBP_POSITIVE_REGULATION_OF_STEROID_METABOLIC_PROCESS	0.3128		0.034	0.0862			16	STARD4, APOE, PPARGC1A, LDLRAP1, ADM, WNT4, ABCG1, SREBF1, PRKAA1, SCAP, STAR, APOA2, BMP6, NR1D1, APOC1, FGF1
	GOBP_POSITIVE_REGULATION_OF_SYNAPTIC_TRANSMISSION_GLUTAMATERGIC	0.9816		0.5571	0.0302			23	NLGN1, ADORA2A, PTK2B, CACNG5, SHANK1, CACNG4, CACNG8, ADCYAP1, NLGN3, CACNG7, NTRK1, RELN, SHANK3, NRXN1, EGFR, RAB3GAP1, STXBP1, OXTR, TSHZ3, ROR2, SHANK2, CCL2, NLGN2
	GOBP_POSITIVE_REGULATION_OF_VASOCONSTRICTION	0.3111	0.4793	0.024				13	ADRA1B, EGFR, AKT1, F2R, GJA1, ICAM1, OXTR, TRPM4, CAV1, FGA, AVPR1A, FGB, FGG
	GOBP_POSITIVE_REGULATION_OF_VIRAL_TRANSCRIPTION	0.0279	0.6483		0.994		0.8446	25	RSF1, CCNT1, NELFB, CTDP1, SUPT5H, POLR2A, POLR2B, POLR2C, POLR2D, DHX9, GTF2F2, POLR2E, POLR2G, POLR2H, POLR2I, POLR2J, POLR2K, POLR2L, MDFIC, NELFE, CDK9, GTF2F1, NELFCD, SUPT4H1, NELFA
	GOBP_PROSTAGLANDIN_TRANSPORT	0.9111	0.9565	0.0192			0.6795	8	P2RX4, PLA2G4A, MAP2K6, ABCC4, EDN1, ABCC2, PLA2G3, SLCO3A1
	GOBP_PROTEIN_CONTAINING_COMPLEX_REMODELING	0.139		0.0069	0.5631			18	APOB, APOE, NR1H4, LIPG, GTF2E1, PLTP, ABCA5, ABCG1, PLA2G3, APOM, SCARB1, APOA2, APOC1, ALB, LPL, TAF8, LCAT, MTTP
	GOBP_PROTEIN_LIPID_COMPLEX_ASSEMBLY	0.0027		0.1111	0.4745			26	APOE, ZDHHC8, SNX9, APOM, SOAT1, PCDHGA3, DGAT1, ABCA1, LCAT, MTTP, ABCA7, APOB, BIN1, ACSL3, PRKACB, BMP1, SH3GL2, ARF1, MFSD2A, LPCAT3, APOA2, PLAGL2, PRKACA, APOC1, P4HB, NR1H2
	GOBP_PROTEIN_LIPID_COMPLEX_SUBUNIT_ORGANIZATION	0.0443		0.0472	0.5241			35	APOE, NR1H4, LIPG, ABCA5, ABCG1, ZDHHC8, SNX9, APOM, SOAT1, SCARB1, PCDHGA3, DGAT1, ABCA1, ALB, LPL, LCAT, MTTP, ABCA7, APOB, BIN1, ACSL3, PRKACB, BMP1, PLTP, SH3GL2, PLA2G3, ARF1, MFSD2A, LPCAT3, APOA2, PLAGL2, PRKACA, APOC1, P4HB, NR1H2
	GOBP_PROTON_TRANSMEMBRANE_TRANSPORT	0.6916	0.756	0.3271	0.0241		0.6856	98	MFSD3, TMCO3, SLC9A6, SPHK2, NDUFA4L2, ATP6V0E2, SLC9A8, SLC9C2, COX5A, SLC9A9, ATP6V1B2, ATP6V1C1, ATP6V1E1, ATP6V0B, ATP6V1G2, ATP6V0A1, PHB2, SLC9A5, ATP6V0E1, ATP6V1E2, ATP6AP1L, ATP6V1F, COX17, ACTN4, SURF1, NNT, SLC11A2, SLC36A1, ATP6V1D, PARK7, ATP2C1, SLC17A5, SLC25A3, SLC25A27, ATP6V1H, SLC9A7, MT-ATP6, MT-ATP8, SLC9B2, MT-CO1, MT-ND4, SLC33A1, ATP1A3, SLC9C1, SLC2A10, SLC9A1, COX10, SLC…
	GOBP_RECEPTOR_MEDIATED_ENDOCYTOSIS	0.3566	0.8641	0.0162	0.4111			195	INPP5F, ABCA2, ARRB2, AMBP, SNAP25, HYOU1, CAV1, CAV2, CALCRL, FNBP1L, DNM2, AP2M1, CLTB, AP1S1, AP2S1, AP2A2, FCHO1, CAP1, RAC1, BICD1, SFRP4, LRP1B, CALR, GPR107, DKK1, EZR, SLC9B2, REPS1, WNT3A, LRP2, HSP90AA1, PI4KB, PIP5K1C, APOB, NEU3, ANKRD13B, LDLRAP1, CUBN, LRRTM2, ANKRD13D, LRPAP1, SH3GL2, DNM1, GAK, NECAB2, ATXN2, SH3GL3, RIN3, WDR54, ANKRD13A, ARF1, DRD2, MX1, CANX, BTBD8, ITSN2, HNRN…
	GOBP_REGULATION_OF_ALCOHOL_BIOSYNTHETIC_PROCESS	0.093	0.5914	0	0.0965			57	DHCR7, SEC14L2, NFYB, NFYC, DGKQ, SC5D, SQLE, TM7SF2, GPER1, ABCG1, ACACA, ACACB, DKK3, P2RY1, SCD, PMVK, CYP51A1, FDFT1, HMGCR, IDI1, MVD, MVK, MBTPS2, WNT4, FASN, SREBF1, CLCN2, SP1, ERLIN1, PRKAA1, ERLIN2, H6PD, SCAP, ELOVL6, SNCA, BMP6, SREBF2, KPNB1, FDPS, HMGCS1, LSS, FGF1, GGPS1, APOE, BMP5, PTK2B, RAN, SOD1, BMP2, NFKB1, MBTPS1, NFYA, APOB, GPAM, NTSR1, REST, LPCAT3
	GOBP_REGULATION_OF_AMYLOID_BETA_CLEARANCE	0.2661		0.0325	0.3087		0.9911	13	ABCA7, IFNGR1, APOE, CLU, LRPAP1, PLA2G3, HDAC1, SRF, CYP51A1, LRP1, HMGCR, ROCK1, MYOCD
	GOBP_REGULATION_OF_AMYLOID_FIBRIL_FORMATION	0.5947		0.0058	0.2925		0.6922	12	PFDN1, PFDN4, VBP1, APOE, CHRNA7, CLU, LDLR, PFDN5, PSEN1, APP, PFDN6, PFDN2
	GOBP_REGULATION_OF_BEHAVIOR	0.9353	0.9832	0.0284	0.2678			37	ADA, NAPEPLD, APOE, ADORA2A, MEF2C, HDAC2, SGIP1, EIF2AK4, RAG1, ZFHX3, NPY2R, TRH, NMU, NR1D1, DLG4, MTOR, HCRTR2, PER3, CFAP20, NLGN1, STAT3, HDAC4, RELN, AHI1, CHRNB2, NR4A3, TACR3, LEPR, ADORA1, PTGDS, ARRDC3, CNTNAP4, CNR1, DRD2, GJA1, STRA6, MBD5
	GOBP_REGULATION_OF_CELL_KILLING	0.7099	0.7222	0.015	0.6563	1	0.6093	34	HSP90AB1, BAD, BCL2L1, F2RL1, IL12A, CASP8, FADD, AP1G1, ARRB2, AGER, B2M, SERPINB9, MICA, LAG3, LGALS9, CFH, HAVCR2, HLA-B, CD59, HLA-H, PVR, BCL2L11, DNASE1, RASGRP1, LAMP1, STAT5B, CD226, CRK, HLA-E, ICAM1, HLA-A, STX7, CADM1, PPP3CB
	GOBP_REGULATION_OF_CHOLESTEROL_BIOSYNTHETIC_PROCESS	0.1143	0.9474	0	0.488		0.8494	42	GGPS1, DHCR7, APOE, SEC14L2, NFYB, NFYC, SC5D, SQLE, TM7SF2, ABCG1, ACACA, RAN, ACACB, SOD1, SCD, PMVK, CYP51A1, FDFT1, HMGCR, IDI1, MBTPS1, MVD, NFYA, MVK, APOB, GPAM, MBTPS2, FASN, SREBF1, SP1, ERLIN1, PRKAA1, ERLIN2, SCAP, ELOVL6, LPCAT3, SREBF2, KPNB1, FDPS, HMGCS1, LSS, FGF1
	GOBP_REGULATION_OF_CHOLESTEROL_METABOLIC_PROCESS	0.2012		0	0.3798		0.7936	51	DHCR7, GNB3, SEC14L2, NFYB, NFYC, DGKQ, SC5D, NR1H4, SQLE, TM7SF2, ABCG1, ACACA, ACACB, DGAT2, SCD, PMVK, CYP51A1, FDFT1, ACADVL, HMGCR, IDI1, MVD, MVK, MBTPS2, FASN, EPHX2, SREBF1, SP1, ERLIN1, PRKAA1, ERLIN2, SCAP, ELOVL6, SREBF2, KPNB1, FDPS, HMGCS1, LSS, FGF1, GGPS1, APOE, RAN, SOD1, ARV1, MBTPS1, NFYA, APOB, GPAM, LDLRAP1, LPCAT3, TTC39B
	GOBP_REGULATION_OF_COAGULATION	0.2794	0.483	0.0081				43	ENPP4, SH2B3, F3, ANXA5, APOE, PRKCD, F2RL1, PRKG1, PROC, PSEN1, ST3GAL4, TFPI, PRDX2, VTN, UBASH3B, CD9, CD36, NFE2L2, CAV1, FGA, FGB, FGG, PDGFB, PDGFRA, APOH, VKORC1, KLKB1, SERPINE1, SERPINE2, PLAT, EDN1, PLAU, THBS1, F2R, DMTN, PLAUR, PROS1, SERPING1, USF1, ADAMTS18, ANO6, EPHB2, HS3ST5
	GOBP_REGULATION_OF_COLLATERAL_SPROUTING	0.6484	0.6993	0.5784	0.024			14	CRABP2, DCC, EPHA7, PTPRS, SPP1, FGF13, WNT3, IST1, WNT3A, FSTL4, RND2, LRP1, SEMA4D, BDNF
	GOBP_REGULATION_OF_ENDOCYTOSIS	0.2255	0.9072	0.0382	0.4216			166	RAB4A, BMP2K, SMPD1, RUFY1, NUMB, SYT4, ABCA2, DGKD, ABL1, GATA2, ANGPT1, EHD4, ARRB2, TSC2, AP2A1, CAV1, MTMR2, LGALS3, GREM1, ABCA7, CLU, CD151, C3, DNM2, TF, STON1, APOC1, AP2S1, MKLN1, ROCK1, RAC1, BICD1, SFRP4, PPP3CC, STX1B, SNX33, TOR1A, APPL1, SYT11, ANKFY1, MCTP1, APPL2, RUFY2, PPT1, CDC42, DKK1, MIB1, PICK1, TNK2, ITGAV, STON2, ANXA2, RAB5B, WNT3A, RAB5C, DLG4, PACSIN2, CLN3, PROM2, AP2…
	GOBP_REGULATION_OF_EPITHELIAL_CELL_APOPTOTIC_PROCESS	0.2318	0.3424	0.0173				59	CAST, CFLAR, CDH5, RAMP2, PAK4, ABL1, GAS6, PDCD4, NEUROD1, GATA2, GPER1, ANGPT1, KDR, PRKCI, NFE2L2, ARRB2, PDPK1, MIR590, TNFAIP3, SCG2, TNIP2, ZFP36L1, NDNF, KRIT1, SEMA5A, FGA, FGB, FGG, MTOR, MAPK7, PPARGC1A, SERPINE1, THBS1, PKHD1, ICAM1, BOK, MDK, CCL2, SRSF6, CAPN10, ANO6, EIF2S1, TIA1, BAD, SFRP4, RGCC, ITGA4, ZFP36, PLA2R1, YAP1, PIAS4, SORT1, JAK2, GSN, PLCG1, HMOX1, PPARA, TCF7L2, WFS1
	GOBP_REGULATION_OF_EXOCYTOSIS	0.3581	0.4889	0.0325	0.2163			143	CPLX2, RAB10, SDC1, SYN1, RAB3C, SYT1, SYT4, RAB7A, SYT5, GSK3B, STXBP3, GATA2, RAB15, RAB27B, SYT7, PDPK1, SPHK2, C12ORF4, VAMP7, SNX4, CHRNA5, RAB3B, GIPC1, RIMS4, RIMS3, HGS, SDC4, RAB8A, LGALS9, BACE1, NCS1, DOC2B, RAB27A, PCLO, LAMP1, PLA2G3, CSPG5, STXBP6, VPS4A, ZP3, CNR1, CHMP2A, ANXA1, RAB13, STXBP5, RIMS1, SYP, RAB3A, PPFIA2, STX1B, LYN, RAB3D, SYT11, PRKCB, RAP1B, ATP13A2, VAMP2, SYT10…
	GOBP_REGULATION_OF_EXTENT_OF_CELL_GROWTH	0.3642	0.9329	0.3087	0.0142		0.9854	94	DRAXIN, SEMA4A, DCC, MAP1B, DISC1, MAP2, SEMA3F, SEMA3C, GSK3B, ABL1, DBNL, SIN3A, OLFM1, PAK1, SEMA4C, RYK, TRIM46, SRF, SEMA7A, MAPT, NRCAM, SEMA3B, CDK5, FSTL4, NKX6-1, SEMA5A, VEGFA, MAP3K13, RTN4, SHTN1, SEMA5B, CDK5R1, SEMA6A, SEMA6D, DNM2, NTN1, LRP1, SEMA4D, L1CAM, DPYSL2, LIMK1, ZFYVE27, CRABP2, APOE, FN1, NRP1, RUFY3, MACF1, POU4F2, GOLGA4, PTPRS, RTN4R, SPP1, CDKL5, WNT3, KIAA0319, ARH…
	GOBP_REGULATION_OF_HORMONE_LEVELS	0.214	0.4829	0.0407	0.1429		0.8298	303	DHCR7, TSPO, NR1H4, GLUD1, STXBP3, NEUROD1, SLC39A14, SNX19, SLC8B1, SFRP1, ARL2, SNAP25, TRH, SOX8, PPARGC1A, MPC2, CLCN2, PLA2G3, TARDBP, PARK7, CNR1, C2CD2L, C1QTNF3, SLC25A4, CPQ, SLC16A10, CTSK, DIO2, DIO3, SLCO1C1, MED1, RAC1, TG, KLF7, SLC16A1, SLC25A6, SLC9B2, RAF1, ENY2, CRABP1, CYP26A1, BMP2, CYP26C1, SNAP23, STUB1, FDXR, NFKB1, OXCT1, PPARD, RBP1, RPE65, PNPLA2, HSD17B7, LRAT, CAMK2N1,…
	GOBP_REGULATION_OF_LEUKOCYTE_MEDIATED_CYTOTOXICITY	0.944	0.6889	0.0362	0.7291	1	0.5225	27	F2RL1, IL12A, FADD, AP1G1, ARRB2, AGER, B2M, SERPINB9, MICA, LAG3, LGALS9, HAVCR2, HLA-B, HLA-H, PVR, DNASE1, RASGRP1, LAMP1, STAT5B, CD226, CRK, HLA-E, ICAM1, HLA-A, STX7, CADM1, PPP3CB
	GOBP_REGULATION_OF_LIPID_BIOSYNTHETIC_PROCESS	0.172	0.7733	0	0.1847		0.8519	149	PIBF1, DHCR7, CCDC3, SEC14L2, NFYB, TSPO, ABCA2, FABP3, NFYC, SC5D, NR1H4, SQLE, TM7SF2, ABCG1, FITM2, ADIPOR1, WDTC1, ACACB, RAB38, SPHK2, SCARB1, LDLR, CAPN2, SCD, PMVK, ORMDL2, NR1D1, CYP51A1, MTOR, ORMDL1, ACADVL, HMGCR, IDI1, MVD, EGR1, MVK, IGFBP7, STARD4, PDGFB, PPARGC1A, ABCA3, MALRD1, WNT4, SAMD8, CLCN2, BRCA1, PLA2G3, SP1, PRKAA1, C3, FGF19, ADGRF5, PRKAA2, ASAH1, TRIB3, LPCAT1, GPLD1, …
	GOBP_REGULATION_OF_LIPID_LOCALIZATION	0.2282		0.0309	0.1958			111	TSPO, ABCA2, FABP3, LIPG, PLIN3, OSBPL11, PLIN2, ABCG1, ABCA8, FITM2, VSTM2A, ZDHHC8, ACACB, HILPDA, ASXL2, SCARB1, PTPN2, ZC3H12A, TRH, CAV1, GRM7, NUS1, OSBPL6, ABCA7, ABCA3, ABCA12, MYB, SCP2, PLA2G3, TMEM30A, C3, APOA2, APOC1, FURIN, GPS2, P2RX4, PLA2G4A, MAP2K6, ATP8A2, SPP1, ITGAV, ITGB1, ANXA2, ABCA1, ARV1, NFKB1, PPARD, ABCB4, PNPLA2, APOB, LDLRAP1, NTSR1, LRAT, PLTP, EDN1, ATP1A2, SIRT1,…
	GOBP_REGULATION_OF_LIPID_METABOLIC_PROCESS	0.2708	0.9116	0.0096	0.3097		0.9407	284	PIBF1, DHCR7, CCDC3, SEC14L2, NFYB, TSPO, ABCA2, NFYC, SC5D, NR1H4, SQLE, TM7SF2, ADIPOR1, NPC2, CAV1, SCD, CYP51A1, MTOR, ACADVL, SOX9, ABCA7, PPARGC1A, ABCA3, MTMR4, CLCN2, BRCA1, PLA2G3, PRKAA1, ADGRF5, PRKAA2, CNR1, LPCAT1, MID1IP1, PSAP, MTMR3, IDH1, PDK2, PIP4K2A, MED1, TGS1, CDC42, SMARCD3, FABP5, SOD1, EEF1A2, ARV1, BMP2, STUB1, NFKB1, PPARD, PNPLA2, SNAI2, APOB, GPAM, SNAI1, LDLRAP1, ORM…
	GOBP_REGULATION_OF_LIPID_TRANSPORT	0.2806		0.0217	0.1781		0.6366	87	PCSK9, TSPO, ABCA2, FABP3, LIPG, ABCA8, ZDHHC8, LAMTOR1, ARL6IP5, TRH, CAV1, GRM7, CRY1, NUS1, EGF, NFKBIA, OSBPL6, ABCA7, ABCA3, ABCA12, MYB, IRS2, SCP2, THBS1, PLA2G3, TMEM30A, AKT1, STXBP1, AKT2, GDF9, AVPR1A, APOA2, BMP6, APOC1, LRP1, SREBF2, ACSL1, ARL6IP1, YJEFN3, FURIN, GPS2, APOE, P2RX4, PLA2G4A, PRKCD, ADORA2A, MAP2K6, PSEN1, ATP8A2, SPP1, RAB3GAP1, ITGAV, ITGB1, ANXA2, ABCA1, PTCH1, TRI…
	GOBP_REGULATION_OF_LIPOPROTEIN_PARTICLE_CLEARANCE	0.8533		0.0485	0.452		0.8489	13	CSK, PCSK9, LDLRAP1, KHSRP, NR1H4, LIPG, MYLIP, LRPAP1, CNPY2, ANXA2, GPLD1, APOC1, HNRNPK
	GOBP_REGULATION_OF_LOW_DENSITY_LIPOPROTEIN_PARTICLE_RECEPTOR_CATABOLIC_PROCESS	0.3296		0.0447	0.1731		0.6244	6	PCSK9, ANXA2, APOE, ABCA2, MYLIP, FURIN
	GOBP_REGULATION_OF_MONOOXYGENASE_ACTIVITY	0.5437		0.022	0.6712		0.9813	36	LYPLA1, CYGB, APOE, KRAS, POR, PTK2B, DDAH2, ACVR2A, SCARB1, GCH1, CAV1, CDH3, NUS1, NFKB1, HSP90AA1, DDAH1, ATP2B4, SPR, CALM1, ZDHHC21, CALM3, DHFR, EGFR, AKT1, GLA, PARK7, CNR1, NOSIP, SNCA, HIF1A, DNM2, WASL, NOS1AP, NOD1, PIK3CB, TERF2
	GOBP_REGULATION_OF_NITRIC_OXIDE_SYNTHASE_ACTIVITY	0.6746		0.0447	0.7719		0.9465	31	LYPLA1, CYGB, APOE, KRAS, PTK2B, DDAH2, ACVR2A, SCARB1, GCH1, CAV1, NUS1, HSP90AA1, DDAH1, ATP2B4, SPR, CALM1, ZDHHC21, CALM3, DHFR, EGFR, AKT1, GLA, CNR1, NOSIP, HIF1A, DNM2, WASL, NOS1AP, NOD1, PIK3CB, TERF2
	GOBP_REGULATION_OF_ORGANIC_ACID_TRANSPORT	0.5682		0.0495	0.3683		0.6881	37	P2RX4, PLA2G4A, ADORA2A, MAP2K6, FABP3, PSEN1, SV2A, RAB3GAP1, ITGB1, ARL6IP5, RGS2, RGS4, TRH, GRM7, PLA2R1, HRH3, SLC43A2, SLC43A1, NTSR1, SLC38A3, IRS2, EDN1, THBS1, PLA2G3, ATP1A2, AKT1, ADORA1, STXBP1, AKT2, NPY5R, SLC12A2, FIS1, PER2, AVPR1A, ACSL1, ARL6IP1, PPARA
	GOBP_REGULATION_OF_OXIDOREDUCTASE_ACTIVITY	0.4251	0.827	0.007				58	LYPLA1, CYGB, ECSIT, POR, PDP1, PDP2, CCS, ABL1, DDAH2, SPHK2, SCARB1, GCH1, ATP7A, CAV1, NUS1, PHB2, COX17, TACO1, RFK, ABL2, CALM1, CALM3, HDAC6, EGFR, AKT1, GLA, PARK7, OXA1L, CNR1, NOSIP, SNCA, SZT2, HIF1A, DNM2, WASL, NOS1AP, HP, APOE, KRAS, PTK2B, ACVR2A, FXN, SIRT4, CDH3, NFKB1, HSP90AA1, DDAH1, ATP2B4, EDN1, SPR, ZDHHC21, SIRT3, DHFR, GNAI2, NOD1, PIK3CB, GNAI3, TERF2
	GOBP_REGULATION_OF_PHOSPHATIDYLCHOLINE_METABOLIC_PROCESS	0.4684		0.0215	0.1153		0.8946	10	LPCAT1, ABCA3, LDLR, CAPN2, FABP3, MFSD2A, ACSL3, APOC1, RAB38, SCARB1
	GOBP_REGULATION_OF_PHOSPHOLIPID_METABOLIC_PROCESS	0.9128		0.0059	0.0339		0.6472	28	GNB3, PRKCD, DNAJC19, ABCA2, FABP3, SLC27A1, NR1H4, RAB38, STOML2, SCARB1, LDLR, CAPN2, MTMR9, MTMR2, MTMR1, PHB2, PDGFB, ABCA3, ACSL3, MTMR4, ADGRF5, ARF1, LPCAT1, MFSD2A, APOC1, CHP1, MTMR3, IDH1
	GOBP_REGULATION_OF_PHOSPHOLIPID_TRANSPORT	0.5034		0.0498	0.0375			11	ABCA7, ABCB4, APOE, PRKCD, ABCA3, TRIAP1, PRELID1, ATP8A2, ATP8A1, TMEM30A, DBI
	GOBP_REGULATION_OF_PLASMA_LIPOPROTEIN_PARTICLE_LEVELS	0.0824		0.0024	0.4442			60	CSK, PCSK9, KHSRP, NR1H4, LIPG, ABCA5, ABCG1, NPC2, ZDHHC8, APOM, SOAT1, SCARB1, DGAT2, DGAT1, AP2A1, LDLR, LCAT, MTTP, ABCA7, ACSL3, LIPA, PRKACB, MYLIP, PLA2G3, GPLD1, APOA2, PLAGL2, PRKACA, APOC1, AP2M1, AP2S1, P4HB, NPC1, EHD1, AP2A2, APOE, CD36, CNPY2, VLDLR, ANXA2, ABCA1, ALB, LPL, AP2B1, CLTC, HDLBP, APOB, LDLRAP1, CUBN, BMP1, NCEH1, PLTP, LRPAP1, CLTA, ARF1, MFSD2A, LPCAT3, HMOX1, NR1H2, …
	GOBP_REGULATION_OF_PLATELET_ACTIVATION			0.0195	0.2184		0.9783	17	SH2B3, APOE, PDGFB, LYN, PDGFRA, PLA2G4A, PRKCD, PRKG1, PRKCA, PDPN, SERPINE2, UBASH3B, CD9, F11R, TLR4, DMTN, ADAMTS18
	GOBP_REGULATION_OF_PROTEIN_AUTOPHOSPHORYLATION			0.0484	0.3166	1	0.5979	38	TESK1, TAOK2, PPP2R5C, PPP2R5D, PPP2R5E, TNKS1BP1, RAP2C, ERRFI1, NEK10, CAV1, PPP2R5A, VEGFA, GPNMB, PDGFD, GREM1, ENPP1, IMPACT, MVP, PDGFB, SRC, VEGFC, DDX3X, EEF2K, PDGFC, EPHA7, RAP2A, NBN, CALM1, RAD50, CALM2, CALM3, IQGAP1, MOB1B, TOM1L1, RAP2B, RASSF2, CHP1, PPP2R5B
	GOBP_REGULATION_OF_RECEPTOR_CATABOLIC_PROCESS	0.3865		0.0147	0.2831		0.4799	10	PCSK9, ANXA2, APOE, ITCH, ABCA2, MYLIP, DTX3L, MTMR2, PTPN1, FURIN
	GOBP_REGULATION_OF_RECEPTOR_MEDIATED_ENDOCYTOSIS	0.3233	0.8096	0.0025	0.3019			84	PCSK9, BMP2K, PICALM, NUMB, ABCA2, DGKD, DAB2, ANGPT1, INSR, ARF6, ARRB2, RSPO1, AP2A1, FLOT1, VEGFA, B2M, MTMR2, EGF, TBC1D5, GREM1, CLU, SERPINE1, NTF3, SDCBP, C3, DNM2, WASL, ARRB1, TF, HIP1, APOC1, CD63, HIP1R, MKLN1, RAC1, BICD1, SFRP4, SYT11, PPT1, SMAP1, VTN, DKK1, SGIP1, PICK1, TNK2, UBQLN2, ITGAV, OPHN1, ANXA2, WNT3A, SCYL2, DLG4, USP46, SNAP91, NEU3, UNC119, ANKRD13B, LDLRAP1, LRRTM2, C…
	GOBP_REGULATION_OF_SECRETION	0.3	0.503	0.0351	0.0716		0.6899	402	RAB7A, NR1H4, NEUROD1, SFRP1, SNAP25, TRH, RAB3B, GIPC1, HGS, LAMP1, PLA2G3, RHOT1, CSPG5, TARDBP, SLC25A4, UNC13B, RIMS1, RAB3A, IDH2, RAC1, P2RX4, KLF7, PLA2G4A, MAP2K6, SLC25A6, SLC9B2, ENY2, ATP13A2, BMP2, OXCT1, SYT10, CHRNA3, VEGFC, NTSR1, HYAL3, CAMK2N1, ISL1, CRHBP, RAB8B, RFX3, TMF1, ARF1, ATP6AP1, ITPR2, PRKCG, SLC9A3R1, NADK, CLASP1, VAMP3, PREPL, SLC4A8, DTNBP1, TLR4, TNFRSF1A, P2RY1,…
	GOBP_REGULATION_OF_SMALL_MOLECULE_METABOLIC_PROCESS	0.471	1	0.003	0.5084			319	SIRT7, PPP1CB, PIBF1, DHCR7, NDC1, FLCN, SEC14L2, NFYB, PSMD13, NFYC, GSK3B, SC5D, NR1H4, SQLE, TM7SF2, ADIPOR1, PTPN2, CAV1, SCD, CYP51A1, MTOR, ACADVL, SOX9, SDHAF3, PPARGC1A, SLC7A11, GNMT, HDAC4, COQ3, CLCN2, BRCA1, PLA2G3, PRKAA1, PRKAA2, PARK7, CNR1, PSMC3, C1QTNF3, MID1IP1, DDB1, PDK2, SESN2, DYRK2, FABP5, SOD1, OAZ1, OAZ2, SLC35B4, ARV1, BMP2, SOGA1, PGP, PPTC7, NFKB1, PPARD, FOXK1, FOXK2…
	GOBP_REGULATION_OF_SNARE_COMPLEX_ASSEMBLY	0.8946	1	0.0445	0.5675		0.6882	8	STXBP6, VPS11, STXBP1, VPS18, SNCA, PRRT2, TRIM9, ANKRD27
	GOBP_REGULATION_OF_STEROID_BIOSYNTHETIC_PROCESS	0.2981	0.7059	0	0.3121		0.8044	71	DHCR7, SEC14L2, NFYB, TSPO, NFYC, DGKQ, SC5D, NR1H4, SQLE, TM7SF2, ABCG1, ACACA, ACACB, DKK3, SCD, PMVK, NR1D1, CYP51A1, FDFT1, PROX1, HMGCR, IDI1, MVD, EGR1, MVK, IGFBP7, STARD4, PPARGC1A, MBTPS2, MALRD1, WNT4, FASN, SREBF1, CLCN2, ATP1A1, SP1, ERLIN1, PRKAA1, FGF19, ERLIN2, H6PD, SCAP, ELOVL6, ASAH1, BMP6, SREBF2, DKKL1, KPNB1, FDPS, HMGCS1, LSS, FGF1, GGPS1, APOE, BMP5, RAN, SOD1, BMP2, NFKB1,…
	GOBP_REGULATION_OF_STEROID_METABOLIC_PROCESS	0.2131	0.8099	0	0.3537		0.8978	88	DHCR7, GNB3, SEC14L2, NFYB, TSPO, ABCA2, NFYC, DGKQ, SC5D, NR1H4, SQLE, TM7SF2, ABCG1, ACACA, ACACB, LAMTOR1, DGAT2, DKK3, SCD, PMVK, NR1D1, CYP51A1, FDFT1, PROX1, ACADVL, HMGCR, IDI1, MVD, EGR1, MVK, IGFBP7, KIT, STARD4, PPARGC1A, MBTPS2, MALRD1, WNT4, FASN, EPHX2, SREBF1, ABCB11, CLCN2, ATP1A1, SP1, ERLIN1, PRKAA1, STAT5B, FGF19, ERLIN2, H6PD, SCAP, ELOVL6, ASAH1, APOA2, BMP6, APOC1, SREBF2, DK…
	GOBP_REGULATION_OF_SYNAPSE_STRUCTURE_OR_ACTIVITY	0.6251		0.5075	0.0266		0.9299	181	OPA1, SPARC, DGKB, SEMA4A, KIF1A, DISC1, SEMA3F, GRIPAP1, SLC17A6, EFNA1, NRP2, MAPK14, ABL1, FLRT3, LZTS3, CLSTN1, TPBG, PTPRD, HOMER1, PTEN, RHOA, PDLIM5, LHFPL4, SLC7A11, DAG1, SETD5, SLITRK4, SRCIN1, SLITRK1, SLITRK3, CHRNB2, LRFN5, LRFN3, ARHGAP33, SRPX2, SLITRK2, AMIGO1, DNM2, SLIT1, CDH2, ADGRL1, EPHB3, SEMA4D, GRIN2B, NLGN2, PPFIA2, CDH8, STX1B, EPHA4, MEF2C, SLC17A8, GPM6A, PPT1, NEURL1,…
	GOBP_REGULATION_OF_SYNAPTIC_VESICLE_CYCLE			0.3308	0.0317			8	SYN1, PRKAR1B, PLD1, RAB3B, DNAJC5, RAPGEF4, CDK5R1, BSN
	GOBP_REGULATION_OF_VESICLE_FUSION	0.3536	0.4906	0.0529	0.0296			20	CPLX2, TBC1D4, SYT1, SYT4, C2CD5, CORO1A, DOC2B, SYT9, PRRT2, TRIM9, ANKRD27, STXBP1, ANXA2, AKT2, GRIK5, SNCA, ANXA1, KIF5B, RAB3A, SPHK1
	GOBP_REGULATION_OF_VESICLE_MEDIATED_TRANSPORT	0.2403	0.727	0.0256	0.1956			379	CPLX2, SYN1, PRKAR1B, RAB3C, INPP5F, ZDHHC2, RAB7A, ABCA2, GRIPAP1, GSK3B, AKAP5, STXBP3, RAB15, EHD4, ARRB2, DOCK2, TSC2, CAV1, RAB3B, PKDCC, GIPC1, HGS, RAB8A, LGALS3, MSN, ABCA7, RAB27A, LAMP1, PLA2G3, PRKAA1, CSPG5, CNR1, DNM2, STON1, RIMS1, RAB3A, AP2S1, ROCK1, CHMP3, RAC1, BICD1, SFRP4, PPP3CC, TOR1A, CALR, RAB3D, MCTP1, NRP1, RUFY2, CDC42, DKK1, MIB1, EZR, ATG3, MYO18A, SOD1, TUB, STON2, G…
	GOBP_REPLACEMENT_OSSIFICATION	0.2532	0.2857		0.0416			21	FOXC1, ALPL, IFT80, COL2A1, MEF2C, PEX7, NAB2, SMPD3, BMP4, INPPL1, NAB1, MEF2D, MMP16, FGF18, GNAS, CSGALNACT1, BMP6, EXT1, FGFR3, MMP14, COL1A1
	GOBP_REPLICATIVE_SENESCENCE	0.3434	0.6212	0.0497	0.3327	1		14	CHEK2, MME, SERPINE1, ROMO1, CDKN2A, CHEK1, TP53, ERCC1, CDKN1A, CTC1, ATM, PLA2R1, ATR, WRN
	GOBP_RESPIRATORY_ELECTRON_TRANSPORT_CHAIN	0.1745	0.2931	0.7128	0.0249	0.4127	0.4617	108	NDUFB6, NDUFB7, NDUFB8, NDUFB9, NDUFB10, NDUFC1, NDUFS1, NDUFS2, NDUFV1, NDUFS5, NDUFS6, SDHAF2, SLC25A12, NDUFS8, SDHC, NDUFV3, SDHD, NDUFB11, UQCRB, UQCRC2, UQCRH, SLC25A22, COX5A, CHCHD2, SLC25A18, BID, SDHA, DGUOK, SDHB, UQCRC1, PPARGC1A, PINK1, PARK7, ETFA, ETFB, ETFDH, SCO2, MYBBP1A, GPD2, NDUFA2, MT-CO1, MT-ND4, IMMP2L, MT-ND6, NDUFA9, UQCRFS1, UQCC3, COQ9, AIFM2, COX10, NDUFC2, DLD, CYCS,…
	GOBP_RESPONSE_TO_ACID_CHEMICAL	0.3609	0.9774	0.1273	0.0112		0.4672	93	UBR1, OPA1, FYN, SESN3, COL4A1, HSF1, LAMTOR1, CPS1, COL18A1, PPP1R9B, TMBIM6, RRAGA, DHODH, GCLM, ATP7A, CAPN2, SOCS1, VEGFA, RRAGB, MTOR, RRAGD, PDGFD, AKR1B1, MTHFR, BCL11A, PEMT, PPARGC1A, PDGFRA, PKD2, PDGFC, RPS6KB1, ASNS, GLRB, TOMM20, GSS, AMIGO1, ICAM1, CPEB1, AVPR1A, ATF2, SH3BP4, SESN1, CPEB4, IPO5, SST, COL1A1, XBP1, COL1A2, BAD, PNPLA3, COL6A1, LYN, SESN2, TH, CRLS1, NEURL1, LAMTOR3,…
	GOBP_RESPONSE_TO_DEXAMETHASONE	1	0.6849	0.0148	0.4715		0.9584	28	CLDN1, CFLAR, USP8, FOXO1, EIF4E, ERRFI1, DDIT4, CPS1, PCK2, SERPINF1, SRD5A1, GBA, PCNA, FBXO32, DNMT3B, RPS6KB1, CBX3, EDN1, SMYD3, FECH, EGFR, NR3C1, ICAM1, ASS1, STAR, TFAP4, ABCC2, FIBIN
	GOBP_RESPONSE_TO_INSULIN	0.8134		0.0258	0.5452		0.9204	213	CFLAR, SOS1, TSC1, GSK3B, NR1H4, FOXO1, GRB10, STXBP3, SLC39A14, RAB15, ADIPOR1, ERRFI1, ATP6V0E2, PTPN2, TSC2, ATP6V1B2, ATP6V1C1, SOCS1, ZBTB7B, ATP6V1E1, ATP6V0B, SOCS3, MTOR, ATP6V1G2, ATP6V0A1, RAB8A, VPS13C, ATP6V0E1, ATP6V1E2, ATP6V1F, CAV2, RPS6KB1, ATP6V1D, PRKAA1, MAX, PIK3C2A, PKM, CAT, GOT2, SMARCC1, PDK2, PIP4K2A, ATP6V1H, SESN2, SLC25A33, POU4F2, MYO1C, NDEL1, YWHAG, SRSF4, VAMP2, S…
	GOBP_RESPONSE_TO_INTERLEUKIN_6			0.0454		1	0.9949	33	PTGIS, MIRLET7C, MIR125B1, MIR99A, RELA, SMAD4, PTPN2, RIPK1, CITED1, SOCS3, NFKB1, YAP1, CEBPA, FER, IL6R, IL6ST, JAK1, SRC, PPARGC1A, JAK2, PTPN11, STAT1, STAT3, CBL, CTR9, ST18, PID1, ICAM1, PHB, ST3GAL6, ABCC2, SBNO2, SELPLG
	GOBP_RESPONSE_TO_TOXIC_SUBSTANCE	0.3099	0.7069	0.1516	0.0074		0.8686	143	SDC1, PXDN, RAD51, ABTB2, NFE2L2, APOM, GSTA1, SNN, PIM1, SRF, BRIP1, PXDNL, PRDX5, TXNRD1, GPX3, BPHL, PRDX6, DNMT3B, SLC7A11, PDGFRB, RPS6KB1, NNT, ASNS, RALBP1, PINK1, PARK7, ARHGAP33, EHMT1, PTGS1, KDM3B, TXNDC17, TXNRD2, GPX7, GPX8, SESN1, CAT, HP, CLDN1, MPST, WDR35, BAK1, LYN, SESN2, TH, CHKA, BAX, BCL2, OPRD1, SOD1, DNMT3A, ALB, UBIAD1, PRDX1, MAPK1, MAPK3, SRSF9, EPHX1, TXNRD3, DHFR, AHR…
	GOBP_RETINAL_GANGLION_CELL_AXON_GUIDANCE	0.9252		0.381	0.0245		0.9476	18	NRP1, SLIT2, POU4F2, EPHA7, PTPRO, ISL1, PTPRM, EPHB1, RPL24, SEMA4F, SLIT1, POU4F3, VEGFA, EPHB3, ROBO2, ALCAM, BMPR1B, EPHB2
	GOBP_SECONDARY_METABOLIC_PROCESS	0.9756		0.0055	0.058		0.5211	34	APPL1, TH, DDC, TRPC1, AKR1C2, BDH2, BCL2, NFE2L2, AKR1A1, CITED1, MFSD12, CDH3, GIPC1, DDT, CTNS, CYP1B1, OPN3, WNT5A, N6AMT1, SLC45A2, PMEL, AKR1B1, RAPGEF2, ZEB2, SLC7A11, CBR4, PAM, ARL1, AKR7A2, AKR7A3, AKR1C1, STAR, CYP2D6, ABCC2
	GOBP_SECONDARY_METABOLITE_BIOSYNTHETIC_PROCESS			0.015	0.3332		0.8724	16	ZEB2, SLC7A11, APPL1, TRPC1, BDH2, CITED1, MFSD12, CDH3, GIPC1, DDT, CTNS, OPN3, WNT5A, SLC45A2, PMEL, RAPGEF2
	GOBP_SEMAPHORIN_PLEXIN_SIGNALING_PATHWAY	0.2487	0.9279	0.7986	0.03			36	RAC1, SH3BP1, SEMA4A, SEMA3F, NRP1, SEMA3C, NRP2, PLXNB2, SEMA4C, PLXNA2, SEMA7A, SEMA3B, PLXNA3, SEMA5A, PLXNA4, PLXNB3, NCAM1, ARHGDIA, PLXNA1, FARP2, SEMA5B, SEMA6A, SEMA6D, SEMA6C, SEMA6B, SEMA4F, SEMA4B, PLXNC1, SEMA3D, PLXNB1, SEMA3A, SEMA4G, FLNA, SEMA4D, PLXND1, SEMA3E
	GOBP_SIGNAL_RELEASE	0.2791	0.5779	0.0319	0.1193			322	CPLX2, SYN1, UNC13A, GSK3B, NR1H4, GLUD1, STXBP3, NEUROD1, UNC13C, SNX19, SLC8B1, SFRP1, PPFIA3, ARL2, SNAP25, SNPH, STX3, TRH, GIPC1, MPC2, PLA2G3, RHOT1, CSPG5, TARDBP, PARK7, CNR1, C2CD2L, C1QTNF3, SLC25A4, UNC13B, RIMS1, RAB3A, SLC16A10, RAC1, P2RX4, KLF7, PLA2G4A, SLC16A1, MAP2K6, MCTP1, SNCG, SLC25A6, SLC9B2, NAAA, RAF1, GRIK5, ENY2, RAP1B, VAMP2, SNAP23, OXCT1, HSPA8, SYT10, PPARD, BRSK1, …
	GOBP_SIGNALING_RECEPTOR_LIGAND_PRECURSOR_PROCESSING	0.0427	0.904	0.147	0.2699		0.7563	15	ATP6AP2, BACE2, PCSK1N, MME, PCSK5, ECE1, PCSK1, PCSK2, SCG5, CTSL, PCSK4, PCSK7, PCSK6, FURIN, ECE2
	GOBP_SMALL_MOLECULE_BIOSYNTHETIC_PROCESS	0.2224	0.6586	0.028	0.3496		0.818	493	SRR, PIBF1, PTGIS, LIAS, ABCA2, ACER3, NR1H4, ADIPOR1, DEGS1, ITPKB, PTPN2, PRKAB1, ACADVL, SDHAF3, NT5C2, PPARGC1A, AMD1, GNMT, ASNS, CLCN2, PLA2G3, IMPDH1, IMPDH2, GMPS, PKM, DDB1, GOT2, PC, SPTLC1, PLA2G4A, SESN2, SPTLC2, MGLL, SLC35D1, FABP5, PLP1, NUDT12, IPPK, SLC35B4, IPMK, ARV1, BMP2, SOGA1, IMPA1, PGP, IMPA2, PPTC7, FDXR, NDUFA9, IP6K2, COQ6, COQ4, PDE4A, COQ9, COQ10B, APOB, GPAM, COQ10A…
	GOBP_SPECIFICATION_OF_ANIMAL_ORGAN_IDENTITY		0.8721	0.3819	0.0176			23	GLI3, MEF2C, AR, BMP4, FRS2, DKK1, RBPJ, SMARCD3, ISL1, SPRY1, WNT3A, AXIN2, BMP2, WNT5A, EXT1, FGF10, ROBO2, FGFR2, LRP2, ROBO1, WNT2B, SIX1, FGF1
	GOBP_STEROID_BIOSYNTHETIC_PROCESS	0.5161	0.8689	0	0.2014		0.7786	132	DHCR7, SEC14L2, NFYB, TSPO, NFYC, SC5D, NR1H4, SQLE, INSIG2, TM7SF2, G6PD, ABCG1, ACACB, PBX1, SCARB1, HSD17B8, MSMO1, ACLY, SCD, PMVK, NR1D1, STARD3, CYP51A1, ACOT8, STARD3NL, CYP46A1, SLC27A5, HMGCR, SLC27A2, IDI1, OSBPL1A, MVD, OSBPL6, EGR1, MVK, OSBPL7, IGFBP7, OSBPL9, SRD5A3, STARD4, AMACR, PPARGC1A, OSBPL3, HSD17B10, HSD17B4, MALRD1, WNT4, OSBP, BAAT, SCP2, HSD3B7, ABCB11, ACAA2, CLCN2, CYP…
	GOBP_STEROID_CATABOLIC_PROCESS	0.8882		0.0003	0.0164		0.7968	13	CEL, SNX17, APOE, HSD17B6, SPP1, SCARB1, SRD5A1, HSD17B11, HSD17B14, CYP27A1, CYP46A1, STS, YWHAH
	GOBP_STEROID_METABOLIC_PROCESS	0.3094	0.9449	0	0.1859		0.7518	207	DHCR7, SEC14L2, NFYB, TSPO, ABCA2, NFYC, SC5D, NR1H4, SQLE, TM7SF2, NPC2, PBX1, MSMO1, ACLY, SCD, CYP51A1, ACADVL, PPARGC1A, LIPA, CLCN2, PRKAA1, PRKAA2, NR5A2, GBA2, CAT, MED1, CLN8, SOD1, CYP2R1, CYP26A1, CYP27A1, ARV1, BMP2, CYP26C1, ACBD3, STUB1, LRP2, FDXR, NFKB1, PIAS4, PPARD, HDLBP, MECP2, SNAI2, EBP, APOB, GPAM, SNAI1, NFE2L1, HSD17B7, LDLRAP1, CUBN, EBPL, CYP4V2, INSIG1, SIRT1, FDX1, FAX…
	GOBP_STEROL_BIOSYNTHETIC_PROCESS	0.1364		0	0.178		0.8936	61	DHCR7, SEC14L2, NFYB, NFYC, SC5D, SQLE, INSIG2, TM7SF2, G6PD, ABCG1, ACACA, ACACB, MSMO1, ACLY, SCD, PMVK, CYB5R3, CYP51A1, FDFT1, HMGCR, IDI1, MVD, MVK, MBTPS2, FASN, LBR, SREBF1, ACAA2, SP1, ERLIN1, CYB5R1, PRKAA1, ERLIN2, PRKAA2, SCAP, ELOVL6, SREBF2, KPNB1, FDPS, HMGCS1, LSS, FGF1, GGPS1, APOE, ACAT2, NSDHL, RAN, SOD1, ARV1, MBTPS1, NFYA, EBP, APOB, GPAM, HSD17B7, DHCR24, CYB5R2, INSIG1, FAXD…
	GOBP_STEROL_METABOLIC_PROCESS	0.1366		0	0.4397		0.7156	117	SMPD1, DHCR7, GNB3, SEC14L2, NFYB, NFYC, SC5D, NR1H4, SQLE, INSIG2, TM7SF2, G6PD, ABCG1, NPC2, ACACB, SCARB1, MSMO1, LDLR, ACLY, SCD, PMVK, STARD3, CYP51A1, CYP46A1, ACADVL, HMGCR, IDI1, LCAT, OSBPL1A, MVD, MVK, LIPA, ACAA2, CYP7B1, SP1, PRKAA1, PRKAA2, APOA2, GBA2, CAT, KPNB1, FDPS, HMGCS1, LSS, GGPS1, ACAT2, CLN8, RAN, SOD1, VLDLR, ABCA1, CYP26A1, CYP27A1, GBA, ARV1, CYP26C1, FDXR, MBTPS1, PPAR…
	GOBP_SYNAPSE_ASSEMBLY	0.5898		0.5243	0.012			149	SEMA4A, PLXNB2, FLRT3, CLSTN1, TPBG, PTPRD, PTEN, KIRREL3, DNER, PDLIM5, LHFPL4, CNTN5, SPOCK2, GABRB2, SETD5, CDH9, SLITRK4, SLITRK1, PCDH17, SLITRK3, PCLO, CHRNB2, LRFN5, BSN, LRRC4, LRFN3, SRPX2, SLITRK2, AMIGO1, CRKL, SLIT1, CDH2, EPHB3, SEMA4D, SHANK2, NLGN2, ZDHHC12, MEF2C, FARP1, GPM6A, POU4F1, PTPRS, CLSTN3, RAB29, WNT3A, DSCAM, NLGN4X, SDK1, SLITRK5, OBSL1, SPTBN2, GNPAT, IL1RAPL1, MECP2…
	GOBP_SYNAPTIC_TRANSMISSION_CHOLINERGIC	0.659		0.0151	0.0099			19	CHRNA6, CHRNA3, APOE, CHRNA7, ADORA2A, LYNX1, LAMA2, NQO1, CHRNB2, ACHE, CHRNA5, CHRNB4, COLQ, CHRNB1, TAC1, CHRNA10, CHRNA1, CHRNA4, RIC3
	GOBP_SYNAPTIC_VESICLE_DOCKING	0.55		0.1021	0.0434		0.929	11	PPFIA3, BLOC1S6, STX1B, SNAP25, SNPH, STX3, UNC13A, CTBP2, STX1A, UNC13B, UNC13C
	GOBP_SYNAPTIC_VESICLE_EXOCYTOSIS	0.454	0.8141	0.007	0.058			88	CPLX2, SYN1, SYT1, DOC2A, SYT5, UNC13A, GSK3B, SNAP29, STX1A, SLC4A8, PRRT2, UNC13C, DTNBP1, TRIM9, SYT7, RAP1A, STX4, PPFIA3, SNAP47, VPS18, SNAP25, SNPH, CDK5, P2RY1, STX3, CHRNA5, STXBP5L, GIPC1, RIMS4, CTBP2, RIMS3, GIT1, LRRK2, BACE1, ATP2A2, RAB5A, NCS1, DOC2B, STX2, ERC2, CALM1, PCLO, CALM3, CSPG5, STXBP1, CNR1, SNCA, CACNB2, UNC13B, STXBP5, RIMS1, SYP, RAB3A, PPFIA2, STX1B, ADORA2A, PSEN1…
	GOBP_SYNAPTIC_VESICLE_PRIMING		1	0.014	0.0182			18	STX1B, UNC13A, SNAP29, SV2A, STX1A, ERC2, UNC13C, SNAP47, STXBP1, SNAP25, SNCA, NAPB, NAPA, SYNJ1, UNC13B, STXBP5, RAB3A, SNAP23
	GOBP_TERPENOID_METABOLIC_PROCESS	0.0459	0.7214	0.0309	0.5174			71	SDC1, GPC1, TTR, AGRN, APOM, HTRA2, DGAT2, DGAT1, SCPEP1, GPC6, CYP1B1, FDFT1, SDC4, GPC4, AKR1B1, GPC5, SDC3, RARRES2, EGFR, PLB1, APOA2, LRP1, RDH10, FDPS, HMGCS1, LSS, SDC2, ALDH8A1, GGPS1, NAPEPLD, CRABP2, APOE, ALDH3A2, PECR, GPC3, LRP8, SRD5A1, RDH13, CRABP1, CYP26A1, CYP26C1, CYP2E1, LPL, LRP2, PPARD, RBP1, RPE65, PNPLA2, HSPG2, APOB, DHRS3, LRAT, CYP4V2, AKR1C1, BCO2, ADH1B, STAR, DHRS13,…
	GOBP_THIOESTER_BIOSYNTHETIC_PROCESS	0.8438		0.015			0.9004	47	ACSL6, ACAT1, ELOVL2, ACSL4, SLC25A1, PDP1, PDP2, HACD1, TECR, GCDH, PPT1, ACACA, ACACB, ELOVL4, MLYCD, HSD17B8, ACLY, SCD, SCD5, PPT2, DLAT, ACSS2, ACSS1, DIP2A, MPC2, ELOVL5, PDHA1, CBR4, ACSF3, PDHB, ACSL3, PPCS, PDHX, FASN, ACSBG1, GSTZ1, ELOVL6, PDK1, PDK3, PDPR, DLD, HSD17B12, ELOVL1, ACSL1, PDK4, HACD2, PDK2
	GOBP_TRAIL_ACTIVATED_APOPTOTIC_SIGNALING_PATHWAY		0.5165		0.0104		0.6635	10	PARK7, CASP8, PTEN, TIMP3, FADD, TNFRSF10B, ZDHHC3, TNFRSF10A, TNFRSF10C, ATF3
	GOBP_TRANSFERRIN_TRANSPORT		0.8189	0.0023	0.1667		0.6217	29	ATP6V1H, LMTK2, REP15, ATP6V0E2, ATP6V1B2, RAB11B, ATP6V1C1, ATP6V1E1, ARHGAP1, ATP6V0B, ATP6V1G2, ATP6V0A1, ATP6V0E1, ATP6V1E2, CLTC, ATP6V1F, ATP6V1D, MCOLN1, STEAP3, ATP6V0A2, ATP6V1A, HFE, ATP6AP1, ATP6V1G1, DNM2, ATP6V1B1, TF, TFRC, ATP6V0D1
	GOBP_TRANSITION_METAL_ION_HOMEOSTASIS	0.6022	0.8718	0.0981	0.0244		0.7742	92	SLC25A37, PICALM, HYAL2, SLC25A28, SLC30A10, SLC39A14, MYC, SLC30A4, SLC40A1, SLC46A1, SLC30A5, ATP7A, SLC22A17, SLC30A1, FBXL5, B2M, CCDC22, APP, NUBP1, GLRX3, SLC31A1, NEDD8, SRI, NCOA4, SLC31A2, COMMD1, SCO1, CP, STEAP2, HPX, COX19, ATOX1, SLC11A2, CUTC, ATP7B, STEAP3, SLC6A9, HEPH, ISCU, AP3B1, SLC39A6, HIF1A, CAND1, SLC39A13, SKP1, ACO1, TF, FLVCR1, BMP6, TFRC, ABCB6, ABCG2, NDFIP1, SCO2, SL…
	GOBP_TRANSITION_METAL_ION_TRANSPORT	0.9436		0.0024	0.0948		0.7224	88	SLC25A37, SLC25A28, TRPC1, SLC30A10, SLC39A14, SLC39A1, SLC30A4, ATP6V0E2, SLC40A1, SLC46A1, SLC30A5, ATP7A, SLC22A17, ATP6V1B2, SLC30A1, ATP6V1C1, ATP6V1E1, ATP6V0B, ATP6V1G2, B2M, ATP6V0A1, TMEM165, ATP6V0E1, ATP6V1E2, TTYH1, ATP6V1F, COX17, SLC31A1, SLC31A2, CP, FKBP4, STEAP2, HPX, ATOX1, TRPC3, SLC11A2, CUTC, ATP6V1D, MCOLN1, ATP7B, STEAP3, TCN2, MMGT1, SLC6A9, HEPH, ISCU, SLC39A6, ATP2C1, SL…
	GOBP_TRIGLYCERIDE_BIOSYNTHETIC_PROCESS	0.2548	0.5318	0.0324	0.6813			26	PNPLA3, ACSL4, SLC27A1, FITM2, FBXW7, SCARB1, DGAT2, DGAT1, GK, PCK2, LDLR, LPIN2, LPL, GPAM, LPGAT1, PLIN5, SREBF1, NR1H3, C3, LPIN1, CTDNEP1, CNEP1R1, MFSD2A, GPLD1, ACSL1, NR1H2
	GOBP_TRIGLYCERIDE_CATABOLIC_PROCESS	0.4782	0.5548	0.0307				17	DAGLB, PNPLA3, PNPLA2, APOB, FABP3, FABP7, LIPG, PLIN5, MGLL, FABP5, SORL1, ABHD5, CPS1, DDHD2, GPLD1, LIPE, LPL
	GOBP_TRIGLYCERIDE_METABOLIC_PROCESS	0.0522	0.7788	0				62	DAGLB, PCSK9, GNB3, ACSL4, FABP3, FABP7, LIPG, FITM2, FBXW7, SORL1, CPS1, CPT1A, SCARB1, DGAT2, MBOAT7, DGAT1, GK, PCK2, LDLR, LPIN2, CAV1, SLC27A5, MTTP, APOH, PLIN5, SREBF1, ABHD5, C3, GPLD1, GK5, APOA2, APOC1, SEL1L, CAT, PANK2, ACSL1, PNPLA3, APOE, SLC27A1, MGLL, FABP5, CYP2E1, LPL, ATG14, LMF1, PNPLA2, APOB, GPAM, PTPN11, LPGAT1, SLC22A4, NR1H3, INSIG1, LPIN1, SIRT1, DDHD2, CTDNEP1, CNEP1R1,…
	GOBP_TRIGLYCERIDE_RICH_LIPOPROTEIN_PARTICLE_REMODELING	0.4492		0.0485	0.711			6	APOB, APOE, NR1H4, APOA2, LPL, LCAT
	GOBP_UDP_N_ACETYLGLUCOSAMINE_BIOSYNTHETIC_PROCESS			0.0133	0.1887		0.4932	11	GNPNAT1, UAP1, UAP1L1, GFPT1, GNPDA1, GNPDA2, AMDHD2, PGM3, NAGK, RENBP, GFPT2
	GOBP_UDP_N_ACETYLGLUCOSAMINE_METABOLIC_PROCESS	0.9652		0.0057	0.1504	1	0.5255	15	GNPNAT1, UAP1, UAP1L1, GNE, MGAT1, DPAGT1, SLC35A3, GFPT2, GFPT1, GNPDA1, GNPDA2, AMDHD2, PGM3, NAGK, RENBP
	GOBP_UNSATURATED_FATTY_ACID_BIOSYNTHETIC_PROCESS	0.3809		0.0143	0.6229		0.5018	32	DAGLB, PIBF1, ELOVL2, PLA2G4A, PTGIS, FADS2, ABCD1, ABCD2, FABP5, DEGS1, PNPLA8, ELOVL4, MIF, SCD, SCD5, PTGES3, ELOVL5, CBR1, EDN1, FADS1, PLA2G3, SIRT1, PTGDS, ELOVL6, PTGS1, TBXAS1, PTGES2, ANXA1, AVPR1A, ELOVL1, FADS3, DECR2
	GOBP_UNSATURATED_FATTY_ACID_METABOLIC_PROCESS	0.2835	0.6677	0.0218	0.1701		0.351	66	DAGLB, PIBF1, PTGIS, DAGLA, ZADH2, FADS2, ABCD1, ABCD2, AKR1C2, CYP2U1, GPX4, PTGR2, DEGS1, CYP2D7, GSTA1, ELOVL4, MIF, TNFRSF1A, CES2, ACOX1, SCD, SCD5, CYP1B1, ACOT8, PLA2G4B, PTGR1, HSD17B4, SCP2, EPHX2, FADS1, PLA2G3, PLAA, PTGDS, ELOVL6, PTGS1, TBXAS1, PTGES2, FAAH, ANXA1, AVPR1A, ELOVL1, ACSL1, FADS3, DECR2, HPGD, ELOVL2, PLA2G4A, ACAA1, MGLL, FABP5, PNPLA8, CYP2E1, GSTM2, MAPK3, PTGES3, EL…
	GOBP_VASCULAR_TRANSPORT	0.382		0.0448	0.2883			73	SLC6A17, ATP2A3, SLC29A4, ABCA2, LRP3, SLC2A4, SLC4A8, INSR, SLC4A3, SLC6A1, SLC16A2, SLC7A5, AGER, SLC38A1, SLC1A2, SLC1A3, SLC1A4, SLC1A5, ABCC9, ABCC1, SLC2A3, KCNJ8, SLC19A1, SLC2A13, ATP1B2, SLC6A9, SLC2A1, SLC5A6, GJA1, AVPR1A, ABCC4, LRP1, TFRC, ABCG2, SLC6A6, ABCC2, SLC27A4, SLCO1C1, APOE, SLC13A3, SLC16A1, SLC8A2, SLC27A1, SLC7A8, FABP5, CD36, ABCC5, SLC29A2, SLC5A3, SLC4A4, LRP2, SLCO3A…
	GOBP_VERY_LOW_DENSITY_LIPOPROTEIN_PARTICLE_ASSEMBLY	0.1014	0.623	0.0306				10	ARF1, DGAT1, APOB, MFSD2A, ACSL3, LPCAT3, APOC1, MTTP, P4HB, SOAT1
	GOBP_VERY_LOW_DENSITY_LIPOPROTEIN_PARTICLE_CLEARANCE	0.3045	0.9322	0.0336	0.5625			5	VLDLR, APOB, APOE, APOC1, LRPAP1
	GOBP_VESICLE_DOCKING	0.9529	1	0.0259	0.196		0.8497	60	CPLX2, RAB10, STX8, VPS45, RAB3C, STX5, SYT1, SCFD2, TSNARE1, UNC13A, EXOC6B, STX1A, STXBP3, STX12, RAB12, RAB15, UNC13C, EXOC6, VPS11, STX4, PPFIA3, STX10, VPS18, SNAP25, SNPH, EXOC4, STX3, RAB3B, CTBP2, RAB8A, KCNB1, VTI1B, CAV2, NDRG4, CEP83, STX2, NSF, STXBP1, STX7, RAB13, UNC13B, RAB3A, STX1B, BVES, RAB3D, STX17, RALB, USO1, STX16, VPS33A, SYTL2, CLN3, SCFD1, RAB8B, VPS33B, BLOC1S6, STX6, RA…
	GOBP_VESICLE_DOCKING_INVOLVED_IN_EXOCYTOSIS	0.9816	1	0.0162	0.1075		0.9248	41	CPLX2, RAB10, VPS45, STX1B, RAB3C, SCFD2, RAB3D, UNC13A, EXOC6B, RALB, STX1A, STXBP3, VPS33A, RAB12, RAB15, UNC13C, EXOC6, VPS11, PPFIA3, SYTL2, VPS18, SNAP25, SNPH, EXOC4, STX3, RAB3B, CTBP2, RAB8A, KCNB1, VTI1B, SCFD1, RAB8B, VPS33B, BLOC1S6, STXBP1, RAB13, UNC13B, RAB3A, RABEPK, YKT6, VAMP3
	GOBP_VESICLE_FUSION_TO_PLASMA_MEMBRANE	0.634	0.8156	0.0349	0.0086		0.9465	17	CPLX2, STX1B, SYT1, SNAP29, STX1A, STX2, SYT9, PRRT2, SNAPIN, STX4, SNAP47, STXBP1, SNAP25, GRIK5, STX3, RAB3A, SNAP23
	GOBP_VESICLE_MEDIATED_TRANSPORT_IN_SYNAPSE	0.5276	0.8842	0.0713	0.0179			164	CPLX2, SYN1, PRKAR1B, SYT1, NUMB, GRIPAP1, SLC17A6, SYT5, UNC13A, GSK3B, SLC2A4, PRRT2, UNC13C, RAB27B, SYT7, CLSTN1, PPFIA3, SLC18A1, SNAP25, SNPH, STX3, CHRNA5, PTEN, RAB3B, GIPC1, RIMS4, RIMS3, RAB8A, BACE1, NCS1, DOC2B, STX2, ERC2, PCDH17, PCLO, BSN, CSPG5, CNR1, DNM2, CDH2, UNC13B, STON1, STXBP5, RIMS1, SYP, RAB3A, ROCK1, NLGN2, SYN3, PPP3CC, PPFIA2, STX1B, AMPH, TOR1A, TH, SYT11, SLC17A8, S…
	GOBP_VESICLE_ORGANIZATION	0.4682	0.9032	0.0149	0.1708		0.6174	291	CPLX2, STX5, TMEM9, ZDHHC2, RAB7A, TSNARE1, UNC13A, HOOK2, STX12, SNX10, UNC13C, SNX19, STX10, SNAP25, RAB34, STX3, CAV1, HGS, RAB8A, PAFAH1B1, CAV2, HOOK1, CNIH2, RAB27A, PLA2G3, VPS25, FNBP1L, TAP1, STX7, DNM2, UNC13B, RAB3A, AP2M1, ZNF385A, CHMP3, PIP4K2A, VPS37B, VAPA, AP1M1, CALR, RFX2, MYO18A, AP3D1, GRIK5, RAB5B, GBF1, ATP13A2, VAMP2, SNAP23, HOOK3, PI4K2B, PI4K2A, SEC24B, TAPBP, VAMP4, DN…
	GOBP_ZINC_ION_HOMEOSTASIS	0.3132	0.4735		0.0121		0.932	18	SLC39A7, SLC30A10, SLC39A10, SLC39A14, SLC30A4, AP3D1, MT1X, SLC1A1, SLC30A5, AP3B1, SLC39A6, SLC39A13, SLC30A1, MT2A, ATP13A2, SLC30A9, SLC30A7, SLC39A8
	GOBP_ZINC_ION_TRANSPORT	0.9433	0.6206	0.0624	0.0422	1	0.9709	18	SLC39A9, SLC30A6, SLC39A7, TMEM163, SLC30A10, SLC39A10, SLC39A14, SLC39A1, SLC30A4, SLC30A5, SLC39A6, SLC39A13, SLC30A1, SLC30A9, SLC30A7, SLC39A11, SLC39A8, SLC39A3
	GOBP_ZYMOGEN_ACTIVATION	0.0504	0.5329	0.0449				36	BAD, BAK1, PERP, TBC1D10A, CASP8, PRSS12, RIPK2, FADD, FGA, FGB, FGG, ENO1, APOH, KLKB1, SERPINE1, PGK1, SERPINE2, C1RL, PLAT, PLAU, PLGRKT, THBS1, C1R, RUNX1, OMA1, CTSL, GGT1, CYFIP2, GRIN2A, HGFAC, HP, IFI16, MMP14, ASPH, FURIN, LGMN

## Sheet: B. Global Down
	Table S3. Gene set enrichment analysis (GSEA) based pathway analysis. B. Level I analysis for global effects: downregulated gene ontology biological processes (GOBP) following 5 days of in-vitro exposure of selected environemntal factors on differentiating human neural progenitors.
	name	EnrichmentMap::fdr_qvalue (GSEA_BPA)	EnrichmentMap::fdr_qvalue (GSEA_EtOH)	EnrichmentMap::fdr_qvalue (GSEA_FH)	EnrichmentMap::fdr_qvalue (GSEA_Pb)	EnrichmentMap::fdr_qvalue (GSEA_VPA)	EnrichmentMap::fdr_qvalue (GSEA_Zn-)	EnrichmentMap::gs_size	EnrichmentMap::Genes
	GOBP_ARTERY_DEVELOPMENT					0.0251	1	66	NOTCH1, HEY1, SUFU, DLL4, RBPJ, ZMIZ1, EFEMP2, LOX, TAB1, SRF, LUZP1, HES1, TGFBR1, VEGFA, PROX1, LOXL1, MYOCD, FOXC1, PRICKLE1, PDGFRB, PKD2, BMP4, TFAP2B, ACVR2B, PDE2A, NF1, ADGRF5, AKT3, SOX4, TGFB2, ARID2, LRP1, MDK, ADAMTS6, PLXND1, HPGD, CNTRL, APOE, NRP1, SMAD7, FKBP10, BMPR1A, SMAD6, NGFR, ROBO2, LRP2, AP2B1, HECTD1, NPRL3, NDST1, DCTN5, SLC2A10, SNX17, APOB, SEC24B, GLI3, JAG1, PRRX1, B…
	GOBP_ARTERY_MORPHOGENESIS					0.0393	1	44	NOTCH1, HEY1, APOE, NRP1, SMAD7, DLL4, RBPJ, FKBP10, ZMIZ1, EFEMP2, BMPR1A, SRF, HES1, TGFBR1, VEGFA, PROX1, LRP2, MYOCD, NPRL3, FOXC1, APOB, SEC24B, PDGFRB, PKD2, JAG1, BMP4, TFAP2B, NF1, ADGRF5, PRRX1, AKT3, BMPR2, CHD7, SOX4, TGFB2, ARID2, LRP1, ADAMTS9, STRA6, MDK, HPGD, SIX1, MYLK, TBX1
	GOBP_AXON_DEVELOPMENT					0.0089		418	DRAXIN, DAB1, INPP5F, TSPO, SLIT2, EFNA1, GPC1, PLXNB2, FLRT3, NFIB, SLC9A6, SEMA4C, SRF, STK11, VASP, LGI1, CHL1, RTN4RL2, RHOA, ZDHHC17, DAG1, ZSWIM8, ZSWIM5, ZSWIM4, SLITRK4, SLITRK1, SLITRK3, ANK3, LRRC4C, FEZ1, RPL24, SLITRK2, DNM2, SLIT1, CDH2, FLNA, RAB3A, RAC1, KLF7, NRP1, CNTN4, POU4F2, TSPAN2, PLP1, WNT3A, CHN1, EPHA10, EPHA6, NGFR, B4GALT6, B4GALT5, B3GNT2, HSP90AA1, NCAM2, GLI3, PTPRO…
	GOBP_AXON_EXTENSION					0.0407		107	DRAXIN, SEMA4A, DISC1, SEMA3F, SLIT2, GSK3B, NRP2, ABL1, SIN3A, OLFM1, SLC9A6, PAK1, SEMA4C, SRF, SEMA7A, MAPT, SEMA3B, NKX6-1, SPG11, SEMA5A, ALCAM, LAMB2, SEMA5B, AUTS2, DNM2, SLIT1, SEMA4D, L1CAM, DPYSL2, ZFYVE27, NRP1, RUFY3, MACF1, POU4F2, GOLGA4, PTPRS, RTN4R, CDKL5, KIAA0319, NDEL1, WNT3A, DSCAM, RAB11A, NDN, HSP90AA1, DCLK1, CXCL12, DBN1, ANAPC2, CDKL3, NLGN3, TWF2, SEMA6C, BMPR2, SEMA6B,…
	GOBP_AXONEMAL_DYNEIN_COMPLEX_ASSEMBLY	1	1	0.0176	0.3467	0.6344		21	TTC25, LRRC6, DNAL1, DNAH1, CCDC65, DNAI1, TEKT2, DRC1, DNAAF3, ZMYND10, LRRC49, DNAAF5, TTC12, CCDC40, ARMC4, DNAAF2, DNAH7, CCDC151, SPAG1, DNAAF1, DNAH5
	GOBP_AXONEME_ASSEMBLY		1	0.0008	0.0464	0.3631		48	CFAP43, TTC25, DNAL1, ARMC2, IQCG, CCDC65, RSPH1, NEURL1, TPGS1, DRC1, CCDC151, DNAAF1, LRGUK, DCX, DNAH5, RSPH9, CEP131, FOXJ1, LRRC6, TTLL1, SPEF1, DNAH1, TTLL3, GAS8, DNAI1, TEKT2, RSPH4A, DNAAF3, FSIP2, PLA2G3, ZMYND10, HYDIN, CFAP46, LRRC49, DNAAF5, TTC12, CCDC40, ARMC4, DNAAF2, CFAP44, DNAH7, BBS2, SPAG1, UBE2B, SPAG16, CFAP69, SPEF2, TTC26
	GOBP_BIOLOGICAL_PROCESS_INVOLVED_IN_INTRASPECIES_INTERACTION_BETWEEN_ORGANISMS					0.0228	1	37	BRINP1, GAD1, KALRN, TH, CLN8, CNTNAP2, PTEN, NLGN4X, VPS13A, DLG4, MTOR, PTCHD1, ATXN1, EN1, MECP2, EIF4EBP2, PCM1, ATXN1L, DVL1, SHANK1, NLGN4Y, NLGN3, SHANK3, NRXN1, CHRNB2, NRXN2, MKKS, MAPK8IP2, OXTR, CHD8, AVPR1A, EXT1, GRID1, SHANK2, CIC, NRXN3, TBX1
	GOBP_CELL_CELL_ADHESION_VIA_PLASMA_MEMBRANE_ADHESION_MOLECULES		1			0.006	0.2913	193	DAB1, PLXNB2, FLRT3, HMCN1, CLSTN1, PTPRD, CELSR1, KIRREL3, ALCAM, PKD1, RIC8A, FGFRL1, PVR, CDH9, SLITRK1, SLITRK3, LRFN5, LRRC4C, LRRC4, LRFN3, SLITRK2, ATP2C1, CDH2, ADGRL1, FAT1, CNTN4, CLDN5, SCARF2, CELSR2, BMP2, ADGRL3, IL1RAP, LRFN4, LRRC4B, PCDH8, PCDHGA3, FAT3, PCDHGA12, PCDHB5, PCDH1, PCDHGC3, MBP, PCDH18, DCHS2, PCDHB18P, MAPK7, MAP2K5, PCDHGC5, PCDHGC4, WNK1, PCDHGB7, PCDHGB6, PCDHGB…
	GOBP_CELL_MORPHOGENESIS_INVOLVED_IN_NEURON_DIFFERENTIATION					0.0222		487	DRAXIN, DAB1, SLIT2, EFNA1, GPC1, CTNND2, PLXNB2, FLRT3, NFIB, LZTS3, SLC9A6, SEMA4C, SRF, PTPRD, STK11, VASP, LGI1, CHL1, RHOA, ZDHHC17, DAG1, ZSWIM8, SLC11A2, ZSWIM5, ZSWIM4, SLITRK4, SLITRK1, SLITRK3, ANK3, LRRC4C, FEZ1, RPL24, SLITRK2, TRIOBP, DNM2, SLIT1, CDH2, RAB3A, C8ORF37, RAC1, KLF7, NRP1, CNTN4, POU4F2, CDC42, CELSR2, WNT3A, CHN1, EPHA10, NFATC4, EPHA6, NGFR, B4GALT6, B4GALT5, B3GNT2, …
	GOBP_CELL_SUBSTRATE_ADHESION		1	0.8117		0.0427	1	274	PTPRK, DISC1, TSC1, EFNA1, GSK3B, ROCK2, SMAD3, NF2, DUSP3, ONECUT1, SFRP1, ARL2, SRF, LAMA5, RHOA, PKD1, ACTN4, EDA, WDPCP, DAG1, UTRN, BCAS3, TYRO3, SRCIN1, PKHD1, ARPC2, CIB1, CSPG5, FERMT2, TRIOBP, CRK, CRKL, DNM2, DOCK1, DMTN, FLNA, ILK, LIMS1, THBS3, MDK, NEDD9, P4HB, ROCK1, LIMS2, PREX1, RAC1, RAC3, RREB1, TESK1, CALR, NRP1, ARHGEF7, MACF1, TBCD, CDC42, ATXN3, FZD7, ATRN, PPARD, CORO2B, DA…
	GOBP_CELLULAR_RESPONSE_TO_PH			0.9711		0.005	1	12	IMPACT, RAB11FIP5, RAB11B, GPLD1, SLC9A1, SLC38A3, ASIC1, MCOLN1, HYAL1, CHP1, GPR68, GNA11
	GOBP_CILIUM_MOVEMENT		1	0.0352	0.0631	0.406		85	CCDC151, DNAAF1, DNAH5, RSPH9, CEP131, LRRC6, TTLL1, SPEF1, DNAH1, GAS8, DNAI1, TEKT2, RSPH4A, FSIP2, PLA2G3, ZMYND10, HYDIN, CFAP46, DNAAF5, TTC12, CCDC40, ARMC4, DNAAF2, CFAP44, DNAH7, BBS2, UBE2B, SPAG16, CFAP69, SPEF2, CFAP43, TTC25, ARMC2, IQCG, CCDC65, NEURL1, TPGS1, DRC1, ADCY3, CATSPER2, CFAP70, CCSAP, SLC9B2, DNHD1, CFAP54, CCNYL1, NEK10, CELSR2, TTC21A, CFAP221, ENKUR, CFAP53, VPS13A, D…
	GOBP_COLLAGEN_FIBRIL_ORGANIZATION		1	0.7749		0.0094		41	COL1A2, PXDN, RB1, MMP11, COL11A2, COL12A1, COL14A1, FKBP10, COLGALT1, ADAMTS14, PLOD3, EMILIN1, EFEMP2, SFRP2, LOX, ATP7A, AEBP1, TNXB, TGFBR1, CYP1B1, LOXL1, LOXL2, LOXL3, SERPINH1, GREM1, FOXC1, ADAMTS3, COL11A1, COL2A1, COL5A1, COL5A2, LUM, P3H4, NF1, DDR2, CRTAP, COL5A3, TGFB2, EXT1, COL1A1, COL3A1
	GOBP_DETECTION_OF_CHEMICAL_STIMULUS_INVOLVED_IN_SENSORY_PERCEPTION_OF_TASTE	0.0345	1	0.9413	0.8731	0.2727	0.1548	13	RTP1, TAS2R43, TAS2R31, TAS2R46, TAS2R30, TAS2R20, TAS2R50, TAS2R3, TAS2R4, TAS2R10, TAS2R14, TAS2R5, TAS2R13
	GOBP_EXTERNAL_ENCAPSULATING_STRUCTURE_ORGANIZATION			0.5031	0.8639	0.0088		262	PXDN, CFLAR, SMAD3, LAMA5, CAV1, SOX9, RIC8A, CAV2, DAG1, NFKB2, CTSK, SFRP2, WNT3A, BMP2, COL5A1, COL5A2, FBN1, FBN2, HTRA1, MFAP2, SPINT2, GAS2, PTX3, ITGA2B, CLASP1, NOTCH1, ITGA2, ITGA3, ITGB4, ITGA1, TNFRSF1A, FLOT1, FGA, FGB, CYP1B1, FGG, APP, NTN4, CD44, KLKB1, SERPINE1, TNFRSF1B, THBS1, RUNX1, NF1, ADAM10, ICAM1, LAMC3, CRTAP, TGFB2, PRDX4, POMT1, MMP24, ADAMTS13, LRP1, ADAMTS5, ADAMTS7, …
	GOBP_FIBRINOLYSIS				0.1375	0.0666	0.0066	13	APOH, KLKB1, SERPINE1, PLAT, PLAU, THBS1, FGA, FGB, PLAUR, FGG, PROS1, SERPING1, USF1
	GOBP_GRANULOCYTE_DIFFERENTIATION			0.8985	0.6105	0.041	1	20	TRIB1, LEF1, HAX1, ZBTB46, ZFPM1, FASN, GATA2, INPP5D, LBR, TESC, RARA, RUNX1, SP3, SRP54, L3MBTL3, CUL4A, JAGN1, AP3B1, CBFA2T3, CEBPA
	GOBP_HOMOPHILIC_CELL_ADHESION_VIA_PLASMA_MEMBRANE_ADHESION_MOLECULES	1	1			0.0086	0.0768	130	BSG, CDH5, PLXNB2, HMCN1, CLSTN1, FAT4, CELSR1, KIRREL3, CDHR3, PKD1, PVR, CDH9, PCDH17, AMIGO1, CADM3, CDH2, ESAM, L1CAM, TRO, CDH8, FAT1, CNTN4, DSC2, DSG2, PCDH11X, CLSTN3, ITGB1, CELSR2, DSCAM, CDH3, SDK1, OBSL1, PCDH9, CDH13, IGSF11, SDK2, PTPRM, CADM1, CDH6, CDH7, CDH10, CDH12, CDH18, CDH20, CDH24, PCDH8, PCDHGA3, FAT3, PCDHGA12, PCDHB5, PLXNB3, PCDH1, PCDHGC3, PCDH18, DCHS2, CELSR3, PCDHB1…
	GOBP_HYALURONAN_BIOSYNTHETIC_PROCESS		1	0.6996	1	0.0094		12	PDGFB, AP2A1, TGFB1, HAS3, SMPD3, EGF, HYAL1, HAS2, NFKB1, ABCC5, CEMIP, CLTC
	GOBP_LOCALIZATION_WITHIN_MEMBRANE		1			0.0471		62	NDC1, ZDHHC2, DNAJA3, GPHN, AGRN, DOCK2, RILPL1, CDK5, FNTA, SAV1, DLG1, THY1, SYNGAP1, LHFPL4, SLC7A11, RALA, CACNG5, CACNG8, GLRB, CACNG7, CNIH2, SHISA7, SSH1, CD81, CRKL, FZD9, CDH2, GRIK2, FLNA, LRP4, YJEFN3, MAL, RFTN1, RAC1, APOE, DLG3, WDR19, PICK1, ITGA4, SYNJ2BP, LRRC7, GRIK5, DLG4, ATP1B1, DLG2, NLGN1, RILPL2, CDH13, MAGI2, DVL1, CACNG4, SCRIB, GSN, SHANK3, PTN, NRXN1, ITGB1BP1, NRXN2, …
	GOBP_MICROTUBULE_BUNDLE_FORMATION		1	0.0065	0.0501	0.3394		75	CCDC66, NCKAP5, MAP1B, MAP2, NUMA1, TPPP3, PLK1, CCSER2, MAP1S, CDK5RAP2, NCKAP5L, MARK4, CLIP1, SPAST, ZNF207, TRIM46, AAAS, PSRC1, NAV1, PRC1, CCDC151, DNAAF1, LRGUK, DCX, DNAH5, RSPH9, CEP131, FOXJ1, LRRC6, TTLL1, SPEF1, DNAH1, TTLL3, GAS8, DNAI1, TEKT2, RSPH4A, DNAAF3, FSIP2, PLA2G3, ZMYND10, HYDIN, CFAP46, LRRC49, DNAAF5, TTC12, CCDC40, ARMC4, DNAAF2, CFAP44, DNAH7, BBS2, SPAG1, UBE2B, SPAG1…
	GOBP_MOTILE_CILIUM_ASSEMBLY		1	0.0154	0.6509	1		16	CFAP43, FOXJ1, LRRC6, DNAAF3, ZMYND10, CCDC40, CFAP221, BBS5, E2F4, DNAAF1, ATMIN, INTU, SPATA6, IFT57, RSPH9, DYNLL1
	GOBP_NEGATIVE_REGULATION_OF_CARBOHYDRATE_METABOLIC_PROCESS		1	1		0.0497	1	33	GSK3B, SMPD3, SLC25A12, GSK3A, DDIT4, AP2A1, PFKFB1, TGFB1, MAEA, CRY1, SOGA1, PGP, MST1, CLTC, ENPP1, FAM3C, GIT1, PPARGC1A, PASK, NCOR1, CLK2, HDAC4, FAM3A, LEPR, TIGAR, TP53, CBFA2T3, C1QTNF3, EP300, COX11, PPARA, MIDN, INPP5K
	GOBP_NEGATIVE_REGULATION_OF_PRI_MIRNA_TRANSCRIPTION_BY_RNA_POLYMERASE_II	1	1	0.4677	1	0.0427		13	PDGFB, NFIB, BMP4, HDAC4, RELA, POU5F1, SRF, NFATC3, NFATC4, PPARA, YY1, PPARD, SOX9
	GOBP_NEGATIVE_REGULATION_OF_RECEPTOR_SIGNALING_PATHWAY_VIA_STAT		1	0.9719	0.0091	1		25	SH2B3, PIBF1, DAB1, INPP5F, SUZ12, MIRLET7C, MIR125B1, MIR99A, NEUROD1, NF2, ADIPOR1, PARP14, LEPROT, PPP2CA, PPP2R1A, UBAP2, PTPN2, PTPRD, VHL, GGNBP2, CAV1, SOCS1, SOCS2, SOCS3, HGS
	GOBP_NEGATIVE_REGULATION_OF_RESPONSE_TO_WOUNDING				0.8588	0.0498	0.3591	55	SH2B3, INPP5F, SMAD3, FGA, PTEN, FGB, FGG, GIT1, PDGFB, PDGFRA, APOH, KLKB1, SERPINE1, WNT4, SERPINE2, PLAT, PLAU, THBS1, GJA1, CRK, PLAUR, PROS1, SERPING1, USF1, MDK, ADAMTS18, APOE, RTN4RL1, PRKCD, EPHA4, PRKG1, PROC, CERS2, TFPI, RGMA, VTN, PTPRS, UBASH3B, RTN4R, CD9, SPP1, KREMEN1, KIAA0319, LRIG2, EPPK1, EDN1, CD109, FGF2, CLASP2, AJAP1, WFDC1, SLC12A2, CASK, PHLDB2, CLASP1
	GOBP_NEURON_MIGRATION		1			0.0445	1	122	DAB1, DISC1, NRP2, ZNF609, PLXNB2, GAS6, GATA2, TUBB2B, DDIT4, TOP2B, SRF, NDNF, MARK1, NKX6-1, CELSR1, KIRREL3, TUBGCP2, DNER, DCX, PAFAH1B1, KIF20B, PCM1, ULK4, NIPBL, AUTS2, ACAP3, CRK, CRKL, SH3RF1, FLNA, CAMK2A, MDK, CXCR4, RAC1, SRGAP2C, MEF2C, PEX7, NRP1, GPM6A, TLX3, BAX, TUBB2A, OLIG3, CTNNA2, CDKL5, KIAA0319, LRIG2, NDEL1, CELSR2, DAB2IP, NDN, DCLK1, CXCL12, NSMF, NTRK2, ADGRL3, IGSF10,…
	GOBP_NEURON_PROJECTION_GUIDANCE		1			0.0023		218	DRAXIN, SEMA4A, DAB1, SOS1, SLIT2, EFNA1, GPC1, GRB10, PLXNB2, FLRT3, NFIB, ARHGAP35, TUBB2B, SEMA4C, VASP, LAMA5, LGI1, CHL1, ALCAM, DAG1, ZSWIM8, ZSWIM5, ZSWIM4, FEZ1, RPL24, SLIT1, DPYSL2, RAC1, KLF7, NRP1, CNTN4, POU4F2, EZR, WNT3A, CHN1, EPHA10, EPHA6, NGFR, B3GNT2, GLI3, PTPRO, ISL1, ATOH1, NRXN1, NOTCH2, SEMA6C, SEMA6B, SEMA4F, MEGF8, SEMA4B, SEMA3D, POU4F3, SEMA4G, GLI2, BMPR1B, SEMA3E, N…
	GOBP_NEURON_PROJECTION_REGENERATION		1			0.0237		46	CNTF, MAP1B, RTN4RL1, EPHA4, INPP5F, GAP43, TSPO, FKBP1B, GRN, CERS2, RGMA, PTPRF, PTPRS, RTN4R, ULK1, TNC, BCL2, SPP1, KREMEN1, STK24, KIAA0319, LRIG2, NDEL1, CTNNA1, CHL1, PTEN, JAM3, RTN4RL2, NEFL, NREP, MTR, THY1, LAMB2, KLF4, JAK2, DAG1, ADM, ISL1, MAPK8IP3, PTN, DHFR, PRRX1, FLNA, MAP2K1, LRP1, HGF
	GOBP_OSTEOBLAST_DEVELOPMENT			0.9198	0.7503	0.0447	1	12	JUND, LIMD1, MEN1, ACHE, LRP5, TNN, LRP5L, HOXA2, GLI2, SMAD3, HDAC4, SATB2
	GOBP_PLASMINOGEN_ACTIVATION				0.1311	0.0565	0.0006	14	ENO1, APOH, KLKB1, SERPINE1, PGK1, SERPINE2, PLAT, PLAU, PLGRKT, THBS1, RUNX1, FGA, FGB, FGG
	GOBP_POSITIVE_REGULATION_OF_AXONOGENESIS			0.9876		0.0099	1	74	MAP1B, DISC1, SLIT2, PLXNB2, DBNL, PAK1, SRF, PLXNA2, STK11, MAP6, SEMA7A, MAPT, SEMA5A, PLXNB3, VEGFA, MAP3K13, RHOA, METRN, SHOX2, PLXNA1, SHTN1, NIN, SLITRK1, AMIGO1, PLXNC1, MAP2K1, NTN1, LRP1, SEMA4D, L1CAM, PLXND1, LIMK1, STK25, ZFYVE27, CRABP2, SKIL, FN1, NRP1, RUFY3, MACF1, POU4F2, GOLGA4, CDKL5, WNT3, TIAM2, IST1, NDEL1, WNT3A, PLXNA3, RND2, DSCAM, PLXNA4, NGFR, NEFL, ROBO2, RAB11A, ARHG…
	GOBP_PROTEIN_ACTIVATION_CASCADE				0.2125	0.1078	0.0048	15	A2M, F3, F8, F13A1, FBLN1, APOH, FN1, KLKB1, PRCP, TFPI, C1QBP, FGA, FGB, FGG, SERPING1
	GOBP_REGULATION_OF_AXONOGENESIS					0.0419	1	139	DRAXIN, SEMA4A, DAB1, DISC1, SEMA3F, SLIT2, EFNA1, GSK3B, PLXNB2, LINGO1, ARHGAP35, PAK1, SEMA4C, SRF, STK11, MAP6, TRAK2, SEMA7A, MAPT, SEMA3B, FSTL4, SEMA5A, PTEN, RHOA, METRN, NIN, SEMA5B, SLITRK1, LRRC4C, AMIGO1, CDH2, EPHB3, SEMA4D, L1CAM, UST, STK25, ZFYVE27, EPHA4, NRP1, RUFY3, MACF1, POU4F2, GOLGA4, PTPRS, RTN4R, SPP1, SIPA1L1, CDKL5, KIAA0319, TIAM2, IST1, NDEL1, WNT3A, RND2, CHN1, DSCAM…
	GOBP_REGULATION_OF_HETEROTYPIC_CELL_CELL_ADHESION				0.0433	0.0782	0.1791	15	MYADM, KLF4, CD44, FLOT1, AGER, FGA, FGB, FGG, GCNT2, MBP, MAPK7, MAP2K5, WNK1, BMP7, THY1
	GOBP_REGULATION_OF_NEUROTRANSMITTER_RECEPTOR_ACTIVITY	1				0.018	1	62	ADRB2, CAPN1, HOMER1, CDK5, FNTA, DLG1, APP, LYPD6, LYPD6B, PPARGC1A, DLGAP4, NPTXR, GRIA1, GRIA2, NPTX1, CNIH3, GRIA3, NPTX2, CACNG5, GRIA4, BEGAIN, SHANK1, RASGRF2, LYNX1, CACNG8, DLGAP1, CACNG7, CNIH2, SHISA7, PRRT1, SLC6A9, PINK1, RGS9, MAPK8IP2, AKAP9, GRIN2A, SHANK2, GRIN2B, MINK1, CCL2, EPHB2, NLGN2, DLG3, MEF2C, PTK2B, LRRC7, NEFL, DLG4, KLHL24, NETO2, DLG2, SRC, NLGN1, ARC, CACNG4, NLGN3…
	GOBP_RESPONSE_TO_ACIDIC_PH		1		1	0.041		13	IMPACT, SRC, SLC9A1, SLC38A3, ASIC1, ASIC2, ASIC3, SERPINF1, RAB11FIP5, RAB11B, CHP1, SST, LGMN
	GOBP_RESPONSE_TO_PH					0.0076		24	IMPACT, SRC, TTPA, PAM, SLC9A1, SLC38A3, ASIC1, MCOLN1, HYAL1, ASIC2, GPR68, GJA1, ASIC3, SERPINF1, RAB11FIP5, RAB11B, GPLD1, GBA, ARSB, CHP1, SST, GNA11, LGMN, CA2
	GOBP_SEMAPHORIN_PLEXIN_SIGNALING_PATHWAY					0.0147	1	36	RAC1, SH3BP1, SEMA4A, SEMA3F, NRP1, SEMA3C, NRP2, PLXNB2, SEMA4C, PLXNA2, SEMA7A, SEMA3B, PLXNA3, SEMA5A, PLXNA4, PLXNB3, NCAM1, ARHGDIA, PLXNA1, FARP2, SEMA5B, SEMA6A, SEMA6D, SEMA6C, SEMA6B, SEMA4F, SEMA4B, PLXNC1, SEMA3D, PLXNB1, SEMA3A, SEMA4G, FLNA, SEMA4D, PLXND1, SEMA3E
	GOBP_SMOOTH_MUSCLE_CELL_DIFFERENTIATION			0.9555		0.0286	1	42	CTH, NOTCH1, HEY1, MEF2C, NFATC2, RAMP2, MIR125B1, PDCD4, SOD2, GPER1, SMARCD3, DNMT1, EFEMP2, SRF, NFATC3, EPC1, HES1, NFATC4, VEGFA, SGCB, PIAS1, RBPMS2, MYOCD, SOX9, KIT, OLFM2, MECP2, PDGFB, ADM, WNT4, FGF9, BMP4, FOXO4, SIRT1, EDNRB, FGF10, FGFR2, ACVR1, NFATC1, SIX1, ANKRD17, MED28
	GOBP_SPLICEOSOMAL_TRI_SNRNP_COMPLEX_ASSEMBLY			0.0031		0.4845	0.7156	22	RNU4ATAC, RNU6ATAC, PRPF6, SRSF12, USP4, PRPF3, AAR2, PRPF31, RNU5E-1, SART3, RNU5D-1, PRPF19, RNU5A-1, RNU5B-1, RNU4-2, RNU4-1, SRSF10, LSM2, RNU6-9, CD2BP2, PRPF8, DDX20
	GOBP_VASCULAR_TRANSPORT		1			0.0229	1	73	SLC6A17, ATP2A3, SLC29A4, ABCA2, LRP3, SLC2A4, SLC4A8, INSR, SLC4A3, SLC6A1, SLC16A2, SLC7A5, AGER, SLC38A1, SLC1A2, SLC1A3, SLC1A4, SLC1A5, ABCC9, ABCC1, SLC2A3, KCNJ8, SLC19A1, SLC2A13, ATP1B2, SLC6A9, SLC2A1, SLC5A6, GJA1, AVPR1A, ABCC4, LRP1, TFRC, ABCG2, SLC6A6, ABCC2, SLC27A4, SLCO1C1, APOE, SLC13A3, SLC16A1, SLC8A2, SLC27A1, SLC7A8, FABP5, CD36, ABCC5, SLC29A2, SLC5A3, SLC4A4, LRP2, SLCO3A…

## Sheet: C. Non-ASD Up
	Table S3. Gene set enrichment analysis (GSEA) based pathway analysis. C. Level II analysis for clinical background effects: upregulated gene ontology biological processes (GOBP) in the non-ASD cell lines following 5 days of in-vitro exposure of selected environmental factors on differentiating human neural progenitors.
	name	EnrichmentMap::fdr_qvalue (GSEA_BPA)	EnrichmentMap::fdr_qvalue (GSEA_EtOH)	EnrichmentMap::fdr_qvalue (GSEA_FH)	EnrichmentMap::fdr_qvalue (GSEA_Pb)	EnrichmentMap::fdr_qvalue (GSEA_VPA)	EnrichmentMap::fdr_qvalue (GSEA_Zn-)	EnrichmentMap::gs_size	EnrichmentMap::Genes
	GOBP_ACIDIC_AMINO_ACID_TRANSPORT	0.2921	0.8359	0.1476	0.0431			57	ADORA1, KCNJ10, SLC1A3, NTSR1, SNAP25, TRH, SLC38A2, LRRC8A, UNC13B, RIMS1, SYT1, APBA1, PPFIA1, GRM2, GRM1, SLC1A2, GRM7, ATP1A2, SLC25A12, NPY5R, GLS2, GJA1, GLS, RAB3GAP1, SLC9A3R1, CLN8, PPFIA3, ADORA2A, AVPR1A, GIPC1, SLC12A2, NTRK2, SLC1A1, SLC6A1, SLC7A11, LRRC8D, PPFIA2, SLC25A13, SLC6A6, PRAF2, LRRC8C, SLC25A22, SLC25A18, HRH3, ARL6IP5, PPFIA4, ARL6IP1, ITGB1, PSEN1, PER2, RAB3A, STX1A, …
	GOBP_ACTION_POTENTIAL	0.7392	0.9019	0.4542	0.019			96	HCN4, KCNB1, FLNA, GPD1L, RANGRF, KCNJ3, CACNA2D1, KCNJ8, CACNB2, KCNN2, SCN3B, TAC1, GRIK2, DSC2, SCN4B, SNTA1, CACNA1G, NTSR1, P2RX3, CD36, KCNMB2, CXADR, KCNMB3, SCN1A, KCNMB4, KCNIP2, CACNB3, CHRNA4, NOS1AP, RYR2, AKAP9, HCN2, SCN7A, CALM1, CNTNAP1, CALM3, GPR35, SCN11A, KCNA2, KCND2, DMD, SCN2A, FKBP1B, SCN3A, CNR1, NEDD4L, ANK2, SCN8A, SCN9A, ATP1A2, CACNA1I, ATP2A2, YWHAE, SLC8A1, PKP2, SR…
	GOBP_ACUTE_INFLAMMATORY_RESPONSE	0.3747	0.3358	0.0074		1		47	APOL2, HFE, ORM1, ADORA1, C3, F3, HLA-E, VCAM1, EIF2AK1, F8, SERPINA1, CTNNBIP1, TAC1, RHBDD3, KLKB1, CEBPB, IL6ST, ICAM1, IL6R, ZP3, ANO6, B4GALT1, HP, ASS1, IL20RB, EXT1, PRCP, OGG1, SIGIRR, FN1, MYLK3, CNR1, PTGER3, PLSCR1, PARK7, DNASE1, ACVR1, OSMR, OPRM1, ASH1L, ADAM8, NPY5R, GSTP1, TFR2, ADCYAP1, EDNRB, ITIH4
	GOBP_ACUTE_INFLAMMATORY_RESPONSE_TO_ANTIGENIC_STIMULUS	0.7156	0.2507	0.0117		1		11	PARK7, ICAM1, ZP3, OPRM1, C3, HLA-E, IL20RB, NPY5R, EXT1, ADCYAP1, CNR1
	GOBP_ACUTE_PHASE_RESPONSE	0.4145	0.3401	0.0356		1		17	APOL2, HFE, ORM1, SIGIRR, FN1, F8, SERPINA1, CNR1, PTGER3, CEBPB, PLSCR1, IL6R, HP, ASS1, TFR2, EDNRB, ITIH4
	GOBP_ACYLGLYCEROL_HOMEOSTASIS			0.0646	0.0498		0.3787	15	FITM2, XBP1, ADORA1, DGAT2, SLC25A27, SCARB1, LPL, PNPLA8, RORA, SESN2, NR1H3, C1QTNF3, SIRT1, APOE, NR1H4
	GOBP_ADAPTIVE_IMMUNE_RESPONSE	0.4499	0.8008	0.014			0.6678	185	NBN, HLA-A, CRACR2A, UNC93B1, PRDM1, OTUD7B, IL6R, LEF1, SEMA4A, RC3H1, RAG1, FOXJ1, INPP5D, IL27RA, PKN1, RNF19B, ERCC1, PLA2G4A, TLR4, PRKD2, C4A, EXOSC3, CD226, RNF168, CSK, FGA, LOXL3, DCLRE1C, EXOSC6, HPRT1, TNFRSF21, JAG1, TRDC, FADD, IL4R, CFI, C1RL, PIK3CD, C1R, ARG2, C1S, HFE, FZD5, CTSL, IRF7, CTSS, HLA-E, HMCES, TFRC, NDFIP1, TNFRSF14, BTN3A3, LAT2, LYN, RAB27A, BTN3A2, BTN3A1, HRAS, Z…
	GOBP_ADHERENS_JUNCTION_ORGANIZATION	0.5979		0.5745	0.035			52	CDH6, CDH7, CDH8, CDH9, ADD1, CDH10, PTPN23, CDH12, RDX, CDH13, CDH18, PIP5K1C, CAMSAP3, CTNNA1, CDHR3, CADM1, RAMP2, HIPK1, VEGFA, CDH20, CDH11, EPHA4, TJP1, DLG5, CDH2, TBCD, CTNNB1, ADAM10, CSK, NUMB, ZNF703, PAK2, SMAD7, CADM2, JAM3, PLEKHA7, DCHS1, ACTB, CDC42, SRC, FERMT2, JUP, CADM3, CDH24, CDH22, VCL, CTNND1, NUMBL, KIFC3, PVR, CDH4, CDH5
	GOBP_ADHESION_OF_SYMBIONT_TO_HOST	0.4132	0.3261	0.0459		1	0.5626	6	ICAM1, INHBB, HSP90AB1, SCARB1, CD81, GAS6
	GOBP_ADULT_BEHAVIOR	0.8436	0.6024	0.1231	0.0337			86	HTRA2, MECP2, OXR1, INPP5F, SLITRK6, SHANK3, KCNJ10, ARRB2, NTSR1, SDK1, NPY, EN1, NCSTN, PCDH17, CHRNA4, HIPK2, NR4A2, EPHA4, SPTBN4, DRD2, RNF180, MAFG, PREX2, SHANK2, ABHD12, BTBD9, OPRD1, BBS4, ZMPSTE24, SEZ6, SHANK1, USP46, CHRNA5, CSTB, ABAT, CEND1, KLHL1, PARK7, EFNB3, ATP1A2, ZFHX2, CNTNAP2, FXN, OPRM1, CHD7, FADD, TPGS1, SNCG, ADAM22, NLGN3, ATP6V1B1, NLGN4X, BBS2, CLN8, NRXN3, NRXN1, AL…
	GOBP_AEROBIC_RESPIRATION	0.5315	0.0046	0.4519	0.9653	1	0.7719	77	ME3, IDH2, UQCR10, UQCRHL, UQCRB, IDE, UQCRC1, UQCRC2, UQCRH, DLAT, DLD, PDHA1, MDH1B, PDHB, MDH1, MDH2, SIRT3, SHMT2, MT-ND1, MT-CO2, DLST, VCP, OGDH, FXN, CBFA2T3, MT-ND4, SLC25A14, COX4I1, COX5B, COX6A1, COX6B1, COX6C, IREB2, COX7B, ACO1, COX7C, COX8A, COX15, MT-CO1, MT-CO3, NDUFA4, CYCS, COX7A2L, COX5A, NDUFS7, NDUFS8, CAT, MTFR2, COX10, FH, ME2, MTFR1L, MTFR1, NNT, IDH3A, OXA1L, IDH3B, IDH3G…
	GOBP_ALCOHOL_BIOSYNTHETIC_PROCESS	0.2043	1	0	0.6776		0.6855	112	QDPR, SPR, IPPK, PCBD2, MSMO1, CYB5R3, ITPKB, CYP27A1, DHFR, KPNB1, APOE, LBR, GOT1, LSS, HMGCS1, PARK7, P2RY1, MBTPS2, CYP2R1, GPAM, NFYA, SOD1, NUS1, MVK, INSIG2, DHCR24, ACACA, H6PD, SREBF2, FGF2, SPHK1, ABCA2, ASAH1, ACER3, ASAH2, ASAH2B, SRD5A3, SCD, PPIP5K2, ABCG1, ELOVL6, FGF1, ACAA2, HSD17B7, GBA, CYP51A1, MBTPS1, ARV1, SNCA, DGKQ, NFKB1, AKR1B1, NTSR1, ACLY, PMVK, HMGCR, IDI1, MVD, SQLE,…
	GOBP_ALCOHOL_CATABOLIC_PROCESS	0.9689		0.0109	0.3573		0.8149	35	MTMR2, AKR1C3, CYP46A1, NUDT3, CYP27A1, BPNT1, NTSR1, INPP5K, ALDH2, ALDH1B1, ALDH3B1, APOE, INPP5E, PTEN, SNX17, INPP1, TKFC, SORD, INPP5J, TPI1, INPP5A, INPP5B, SRD5A3, SCARB1, OCRL, SYNJ1, SYNJ2, GK5, MTMR7, GK, GPD2, CEL, IMPA1, SULT1C4, IMPA2
	GOBP_ALCOHOL_METABOLIC_PROCESS	0.2241		0	0.807		0.9016	256	ITPK1, IPPK, MSMO1, CYB5R3, DHFR, PLCB2, AKR1C2, INPP5K, CBR4, AKR7A2, INPP5D, TSKU, LBR, RETSAT, CALM1, INPP5J, INPP5A, INPP5B, INPPL1, SCARB1, ALDH3A2, OCRL, PECR, SYNJ1, STARD3, SYNJ2, PARK7, P2RY1, MTMR7, INPP4A, NFYA, CEL, NUS1, DPAGT1, MVK, INPP4B, APOA2, DPM1, DPM2, APOL2, MTMR2, DHCR24, ACACA, SREBF2, SGPP1, NFE2L1, LIMA1, DHRS4, PTEN, TTR, LEPR, RDH5, MINPP1, CLN6, SCD, CYP2D6, CYP3A5, I…
	GOBP_ALPHA_LINOLENIC_ACID_METABOLIC_PROCESS	0.4869	1	0.0407		1	0.4317	12	ACOX1, ACSL1, HSD17B4, ELOVL2, ELOVL1, SCP2, ACOT8, ACAA1, ELOVL5, FADS1, ABCD1, FADS2
	GOBP_AMINE_TRANSPORT	0.5346	0.7981	0.0037	0.0041		0.6075	58	TH, KCNB1, ADORA1, SYT6, TOR1A, DTNBP1, NTSR1, TRH, CHRNA4, RGS4, DRD2, SYT1, SYT7, SYT10, KCNA2, GRM7, CNR1, ATP1A2, P2RY1, SV2A, SNCG, NPY2R, RGS2, PINK1, SYT2, NPY5R, ADRA2B, SYT17, RAB3GAP1, SYT5, OXTR, ADORA2A, AVPR1A, CXCL12, SLC12A2, SYT4, SYT11, RAB3B, SYT9, HRH3, CHRNA3, ARL6IP5, CHRNB2, SLC43A2, ARL6IP1, ITGB1, PSEN1, SLC43A1, PER2, SYT13, RAB3A, STX1A, STXBP1, SLC38A3, DDC, CHGA, SLC18…
	GOBP_AMINO_SUGAR_BIOSYNTHETIC_PROCESS			0.0037	0.2165		0.492	13	GNE, GNPDA2, NANP, GFPT1, AMDHD2, PGM3, NAGK, RENBP, GNPNAT1, UAP1, UAP1L1, GFPT2, GNPDA1
	GOBP_AMINO_SUGAR_CATABOLIC_PROCESS	0.8393	1	0.046			0.9081	9	GNPDA2, AMDHD2, NAGK, OVGP1, RENBP, CTBS, MGAT1, GNPDA1, NPL
	GOBP_AMINO_SUGAR_METABOLIC_PROCESS	0.5313		0.0238	0.236		0.7127	31	CSGALNACT1, CHST2, CHST3, CTBS, CMAS, MGAT3, NPL, CHST7, EXTL2, CHST1, SLC35A3, MGAT1, GNPDA1, GNE, GNPDA2, NANP, GFPT1, AMDHD2, PGM3, NAGK, RENBP, GNPNAT1, UAP1, UAP1L1, ST3GAL1, GFPT2, ST6GAL1, OVGP1, FN3K, DPAGT1, CHST6
	GOBP_AMYLOID_BETA_CLEARANCE	0.4329		0.0026				27	HDAC1, LRP1, IFNGR1, LRP4, C3, MME, IDE, ROCK1, ABCA7, HMGCR, IGF1R, CD36, APOE, PICALM, LRP2, RAB5A, LDLR, RAB11A, RAB11B, SRF, CLU, MYOCD, CLTC, LRPAP1, INSR, CYP51A1, PLA2G3
	GOBP_AMYLOID_FIBRIL_FORMATION	0.9508		0.0105	0.3497		0.7093	20	LDLR, SERF1B, PFDN6, PFDN1, MAPT, PFDN2, CLU, PFDN4, PFDN5, VBP1, GSN, MDM2, RIPK1, FKBP1A, PSEN1, CHRNA7, APP, CD36, APOE, B2M
	GOBP_ANDROGEN_METABOLIC_PROCESS		0.8954	0.0029	0.6843	1	0.6606	15	SPP1, SRD5A1, SRD5A3, SCARB1, TIPARP, MED1, HSD17B11, HSD17B10, HSD17B4, HSD17B7, PLEKHA1, PPARGC1A, HSD17B8, SGPL1, ADM
	GOBP_ANION_HOMEOSTASIS	0.5186	0.8788	0.1231	0.0363	1	0.9074	23	TFAP2B, SLC12A6, SLC12A7, GRM2, SFRP4, CA12, CKB, ABCC2, SLC12A9, CPS1, ENPP1, SLC12A2, SLC12A5, SLC1A1, GLS, SLC12A1, SLC7A11, SLC12A4, XPR1, ATP6V1B1, SLC9A3R1, KCTD7, SLC12A8
	GOBP_ANTEROGRADE_AXONAL_TRANSPORT	0.7807	1	0.0416	0.0499			44	AP3M1, BLOC1S2, TRAK1, BLOC1S3, ARL8A, KIF5B, BLOC1S4, BLOC1S5, SNAPIN, AP3B2, DTNBP1, HAP1, ARL8B, FEZ1, HSPB1, KIF5C, TRAK2, AGBL4, RAB21, TERF2, MAP2, KIF1C, AP3B1, TRIM46, AP3D1, KIF5A, KIF1A, MAPK8IP3, RAB27B, DLG2, KIF4A, CNIH2, SPAST, KIF1B, MAP1A, NEFL, KIF3B, AP3S2, AP3M2, SOD1, KIF3A, AP3S1, BLOC1S6, BLOC1S1
	GOBP_ANTIBACTERIAL_HUMORAL_RESPONSE	0.2766	0.1801	0.0227		1		9	FGB, HLA-A, HLA-E, OCIAD1, PLA2G6, TF, RPL39, SPINK5, FGA
	GOBP_ANTIGEN_PROCESSING_AND_PRESENTATION_OF_ENDOGENOUS_ANTIGEN	0.9743	0.244	0.0072		1	0.1123	14	ERAP2, HFE, TAP1, HLA-A, HLA-E, IDE, HLA-H, HLA-B, ABCB9, HLA-C, TAPBP, ERAP1, B2M, ATG5
	GOBP_ANTIGEN_PROCESSING_AND_PRESENTATION_OF_ENDOGENOUS_PEPTIDE_ANTIGEN	0.9615	0.182	0.003		1	0.1285	13	ERAP2, HFE, TAP1, HLA-A, HLA-E, IDE, HLA-H, HLA-B, ABCB9, HLA-C, TAPBP, ERAP1, B2M
	GOBP_ANTIGEN_PROCESSING_AND_PRESENTATION_OF_EXOGENOUS_PEPTIDE_ANTIGEN_VIA_MHC_CLASS_I	0.9644	0.9375	0.0098		1	0.6702	62	HLA-A, PSMC3, ITGB5, IKBKB, VAMP3, CD36, ITGAV, LNPEP, IKBKG, TAPBP, PSME3, PSMD14, PSME4, SEC22B, HLA-E, CYBA, PSMA1, PSMA2, PSMA3, HLA-H, PSMA4, PSMA5, PSMA6, PSMA7, PSMB1, PSMB2, PSMB3, PSMB4, PSMB5, PSMB6, PSMB7, PSMD13, HLA-B, PSMB8, PSMC1, PSMC2, PSMC4, PSMC5, PSMC6, PDIA3, PSMD1, HLA-C, PSMD2, PSMD3, MFSD6, PSMD4, PSMD5, PSMD7, TAP1, PSMD8, PSMD9, PSMD10, PSMD11, PSMD12, PSME1, PSME2, PSMF…
	GOBP_ANTIGEN_PROCESSING_AND_PRESENTATION_OF_EXOGENOUS_PEPTIDE_ANTIGEN_VIA_MHC_CLASS_I_TAP_INDEPENDENT	0.7167	0.0981	0.0175		1	0.4899	7	LNPEP, HLA-A, HLA-B, HLA-E, HLA-H, HLA-C, B2M
	GOBP_ANTIGEN_PROCESSING_AND_PRESENTATION_OF_PEPTIDE_ANTIGEN_VIA_MHC_CLASS_I	0.9959	0.9364	0.014		1	0.6185	77	HLA-A, PSMC3, IDE, ITGB5, IKBKB, VAMP3, CD36, SEC24B, SEC23A, SEC24A, ITGAV, LNPEP, SEC31A, SEC13, SEC24C, SEC24D, IKBKG, TAPBP, PSME3, HFE, PSMD14, PSME4, SEC22B, HLA-E, CYBA, PSMA1, PSMA2, CANX, PSMA3, HLA-H, PSMA4, PSMA5, PSMA6, PSMA7, PSMB1, PSMB2, PSMB3, PSMB4, PSMB5, PSMB6, PSMB7, PSMD13, HLA-B, PSMB8, PSMC1, PSMC2, SAR1B, PSMC4, PSMC5, ABCB9, PSMC6, PDIA3, PSMD1, BCAP31, HLA-C, PSMD2, ERAP…
	GOBP_ANTIMICROBIAL_HUMORAL_RESPONSE	0.2183	0.0163	0.0293		1		23	FGB, RPL30, RARRES2, ATP7A, HLA-A, RPS19, HLA-E, OCIAD1, PLA2G6, CXCL14, GAPDH, LEAP2, CLU, PDZD11, ROMO1, HMGN2, SPINK5, FGA, FAM3A, PPP2R3C, TF, RPL39, CHGA
	GOBP_ATP_BIOSYNTHETIC_PROCESS	0.2188	1	0.0227	0.5573		0.4914	28	MT-ATP8, DGUOK, TMSB4X, VPS9D1, MT-ATP6, PRKAG2, PPARGC1A, SPHK2, ALDOA, UQCC3, FLCN, ATP6V1A, SLC25A13, STOML2, PARP1, AK9, NUDT2, PPARA, MT-CO2, PID1, VCP, SLC25A12, AK4, DNAJC30, ENO1, PKM, PINK1, TGFB1
	GOBP_ATP_SYNTHESIS_COUPLED_ELECTRON_TRANSPORT	0.1184	0	0.9249	0.4555	1	0.43	93	NDUFB10, NDUFC1, NDUFC2, NDUFV1, CYC1, NDUFS5, BID, NDUFS6, UQCR11, MT-ND3, NDUFV3, UQCR10, NDUFAF1, UQCRHL, NDUFB11, UQCRB, UQCRC1, UQCRC2, UQCRH, MT-ND6, DLD, NDUFA2, MT-ND2, NDUFS1, NDUFS3, UQCRFS1, UQCC3, NDUFV2, UQCRQ, NDUFA7, TAZ, MT-ND1, MT-CO2, PARK7, COA6, PINK1, NDUFS4, MT-ND4, MT-ND5, MT-CYB, NDUFA13, DGUOK, COX4I1, COX5B, COX6A1, COX6B1, COX6C, COX7B, COX7C, NDUFA12, COX8A, COX15, MT-…
	GOBP_AXO_DENDRITIC_TRANSPORT	0.8706	1	0.0275	0.1042			65	AP3M1, BLOC1S2, BLOC1S3, KIF5B, ARMCX3, BLOC1S4, SYBU, BLOC1S5, AP3B2, DTNBP1, HAP1, HSPB1, SFPQ, FBXW11, OPA1, DST, AGBL4, DYNC1H1, PURA, TERF2, MAPK8IP3, APBA1, RAB27B, DLG2, TMEM108, CNIH2, MAP1A, NEFL, SOD1, NDEL1, SPG11, TRAK1, WASF1, ARL8A, SNAPIN, PAFAH1B1, MAPT, ARL8B, FEZ1, KIF5C, ACTR10, TRAK2, RAB21, MAP2, KIF1C, AP3B1, TRIM46, AP3D1, KIF5A, KIF1A, HNRNPU, KIF4A, SPAST, KIF1B, APP, KIF…
	GOBP_AXON_CHOICE_POINT_RECOGNITION	1		0.2324	0.0289		0.8809	6	EFNB3, ROBO3, GAP43, APP, ROBO1, ROBO2
	GOBP_AXON_DEVELOPMENT	0.3224		0.3858	0.0451		0.7762	417	TRIO, APBB1, VSTM2L, EMB, ERBB2, DHFR, DSCAM, STMN1, LIMK1, EVL, PALLD, PLXNB2, NPTN, CNTN6, NKX6-1, L1CAM, ADCY1, EPHA5, PLXNB3, DVL1, FKBP1B, ZFYVE27, HSP90AB1, NDEL1, B4GALT6, ARHGAP4, LRP1, PAK1, PLP1, TIAM1, KIF13B, DOCK7, CXCL12, AMIGO1, SEMA3C, IGSF9, FGFR2, ANK3, ISL1, PTPRM, SMAD4, ROBO3, GRB10, GFRA1, BSG, ROBO1, CNTN2, ROBO2, BMPR2, NRP2, NEXN, NRP1, FLOT1, EFNA2, WNT5A, ENAH, CERS2, R…
	GOBP_AXON_EXTENSION	0.4501		0.3477	0.0018		0.8762	106	SEMA3A, DIP2B, KIAA0319, DSCAM, RUFY3, LIMK1, GSK3B, SEMA4A, DNM2, APOE, VEGFA, DRAXIN, NKX6-1, L1CAM, PLXNA4, DCLK1, FN1, USP9X, ULK2, DVL1, ZFYVE27, MEGF8, SLC9A6, HSP90AB1, NDEL1, NDN, CDKL3, SPG11, NRCAM, NLGN3, ARHGAP4, CYFIP1, CDK5R1, LRP1, PAK1, POU4F2, TTL, LAMB2, ABL1, CXCL12, SEMA3C, SIN3A, BMPR2, PTPRS, NRP2, NRP1, VCL, CTTN, WNT5A, TWF2, RTN4R, MACF1, RNF6, GOLGA4, SEMA7A, SEMA6C, GDI…
	GOBP_CALCIUM_DEPENDENT_CELL_CELL_ADHESION_VIA_PLASMA_MEMBRANE_CELL_ADHESION_MOLECULES	1		0.4277	0			35	CDH6, PCDHB14, CDH7, PCDHB13, DCHS1, CDH8, CDH9, PCDHB11, CDH10, PCDHB10, CDH12, PCDHB9, CDH13, CDH18, PCDHB6, PCDHB4, AJUBA, PCDHB3, PCDHB2, ARVCF, CDHR3, NLGN1, PCDHB5, PCDHB16, CDH20, CDH11, ATP2C1, PCDHGC3, CDH24, CDH22, CDH2, PCDHGB4, CDH23, KIFAP3, CDH5
	GOBP_CALCIUM_ION_REGULATED_EXOCYTOSIS	0.7207	0.3749	0.2896	0.0002		0.8195	50	KCNB1, SYT6, CACNA1G, SDF4, VAMP3, UNC13B, RIMS1, ARHGAP17, SYT1, SYT7, REST, SYT10, CACNA1I, STXBP3, UNC13A, ATP2A2, UNC13C, NOTCH1, SYT2, SYT17, RAB3GAP1, TRIM9, RAP1B, SYT5, RIMS3, GNAI2, ZP3, HYAL3, VAMP7, SYT4, ARF1, SYT11, SYT9, DOC2B, SCAMP5, RAPGEF4, CACNA1H, SYT13, RAB3A, STX1A, VAMP2, CADPS, STXBP1, BAIAP3, CADPS2, PPP3CB, STX1B, CDK5, DOC2A, RIMS2
	GOBP_CALCIUM_ION_REGULATED_EXOCYTOSIS_OF_NEUROTRANSMITTER	1	1	0.0074	0.0325			16	SYT1, DOC2B, SYT7, SYT6, SYT5, RIMS3, UNC13A, ATP2A2, UNC13C, STXBP1, SYT2, STX1B, UNC13B, RAB3GAP1, RIMS1, RIMS2
	GOBP_CARBOXYLIC_ACID_TRANSPORT	0.4503	0.7923	0.0213	0.2453			163	SLC10A3, SLC10A7, NCOA1, SLC27A5, SLC27A4, EMB, SLC27A1, KCNJ10, PSAP, PROCA1, ABCC10, TRH, SLC26A7, SLC26A2, LRRC8A, SLC26A6, SLC26A10, SFXN5, CD36, SLC35D2, SLC7A5P1, PLA2G4A, DRD2, SYT1, APBA1, TRPC4, PPFIA1, GRM1, SLC1A2, SLC1A5, ATP1A2, RGS2, NPY5R, GJA1, SLC25A15, RAB3GAP1, SLC9A3R1, SLC25A2, SLC23A2, SLC19A2, P2RX4, SLC13A3, MAP2K6, SLC16A9, SLCO1C1, ADORA2A, SLC16A2, GIPC1, CTNS, SLC25A1,…
	GOBP_CATECHOL_CONTAINING_COMPOUND_METABOLIC_PROCESS	0.3739		0.0479	0.709		0.912	27	TH, ATP7A, AKR1B1, TACR3, MTPN, EPAS1, NR4A2, AOC2, DRD2, RNF180, GCH1, PDE1B, TGFB2, CHRNB2, PARK7, COMT, LRTOMT, GPR37, GRIN2A, PNKD, HPRT1, MAOA, SNCAIP, MOXD1, INSM1, DDC, SNCA
	GOBP_CATECHOLAMINE_SECRETION	0.3324	0.3448	0.0003	0.0159		0.9582	32	KCNB1, SYT6, SYT5, DTNBP1, OXTR, ADORA2A, CXCL12, NISCH, SYT4, CHRNA4, SYT11, SYT9, DRD2, SYT1, SYT7, SYT10, HRH3, KCNA2, CNR1, CHRNB2, P2RY1, SYT13, RAB3A, STX1A, SNCG, NPY2R, PINK1, SYT2, ADRA2B, SYT17, CHGA, SNCA
	GOBP_CELL_ACTIVATION_INVOLVED_IN_IMMUNE_RESPONSE	0.2942	0.8005	0.0026	0.7072		0.7698	441	ARHGAP9, NDUFC2, TMBIM1, CYB5R3, IL6R, RAB14, LEF1, RC3H1, DYNC1H1, GBF1, CD36, MLEC, GLIPR1, CAND1, TLR4, RNASET2, VAT1, A1BG, HSP90AB1, CFP, PSMD14, LRP1, ARL8A, ATP7A, NR4A3, PSMA2, IQGAP1, PSMA5, LGALS9, LYN, PSMB1, ARMC8, PRKCE, PSMB7, PSMC2, ADA, ATP6V1D, PSMD1, HLA-C, PSMD2, FABP5, PSMD3, PSMD7, ATP6V0A1, PSMD11, SYNGR1, PSMD12, ST3GAL1, TSC1, PSMD6, TREX1, STOM, NBEAL2, RAB6A, SERPINB6, V…
	GOBP_CELL_CELL_ADHESION_VIA_PLASMA_MEMBRANE_ADHESION_MOLECULES	0.7907		0.4562	0.0264			192	CDH6, CDH7, CDH8, CDH9, CDH10, CDH12, CDH13, CDH18, VCAM1, FAT3, CRB2, VSTM2L, EMB, IGSF11, CELSR1, DSC2, DSC3, DSCAM, CELSR3, CELSR2, CLDN5, FAT1, SDK1, CDHR3, CLSTN1, PALLD, PLXNB2, CADM1, PCDHGA12, NLGN1, PCDHB5, CXADR, NPTN, PCDH17, CNTN6, PCDH11X, CDH20, AMIGO2, CDH11, L1CAM, MDGA1, PCDH1, PCDHGC3, ATP2C1, PCDH7, PCDH8, PCDH9, PKD1, PLXNB3, PCDH18, SDK2, PCDHB18P, DCHS2, TENM3, PCDHGC5, PCDH…
	GOBP_CELL_KILLING	0.3555	0.2561	0.0175		1	0.49	57	STAT5B, C3, HLA-A, CEBPG, GAPDH, TUSC2, ARRB2, BCL2L1, LAG3, BCL2L11, ICAM1, CADM1, RNF19B, RASGRP1, RPS19, CD226, CD59, CORO1A, TUBB4B, DNASE1, CTSC, HPRT1, FADD, TUBB, CFH, HSP90AB1, F2RL1, LYST, EMP2, CASP8, HLA-E, STX7, MICA, HLA-H, SERPINB9, ROMO1, HMGN2, LGALS9, RAB27A, CRK, AP1G1, LAMP1, HLA-B, VAMP7, HAVCR2, BAD, RPL30, AGER, PTPN6, ULBP3, ULBP2, ULBP1, PPP3CB, IL12A, PVR, B2M, CHGA
	GOBP_CELL_MORPHOGENESIS_INVOLVED_IN_NEURON_DIFFERENTIATION	0.3805		0.3616	0.036		0.9118	486	TRIO, PHACTR1, APBB1, VSTM2L, EMB, ERBB2, DSCAM, STMN1, LIMK1, CELSR2, EVL, PALLD, PLXNB2, NPTN, CNTN6, NKX6-1, L1CAM, ADCY1, EPHA5, PLXNB3, LRP8, DVL1, NEDD4L, ZFYVE27, HSP90AB1, NDEL1, B4GALT6, ARHGAP4, LRP1, PAK1, TIAM1, KIF13B, DOCK7, DCDC2, CXCL12, RAPGEF2, AMIGO1, SEMA3C, IGSF9, FGFR2, ANK3, ISL1, PTPRM, SMAD4, ROBO3, GRB10, NSMF, GFRA1, BSG, ROBO1, CNTN2, ROBO2, BMPR2, NRP2, NEXN, NRP1, CD…
	GOBP_CELL_REDOX_HOMEOSTASIS	0.8318	0.883	0.3071	0.0067	1	0.9365	27	SLC2A10, CYBA, TXNRD1, PRDX3, GPX1, DLD, PRDX4, DDIT3, TXN2, GCLC, PRDX6, EGLN2, ERP44, NFE2L2, NNT, TXNRD2, TXNRD3, NQO1, PRDX5, GSR, PRDX1, GLRX2, APEX1, PRDX2, GIT1, TXN, KRIT1
	GOBP_CELLULAR_OXIDANT_DETOXIFICATION	0.4157	0.9348	0.2551	0.0363	1		56	GSTA1, FBLN5, GSTK1, MGST2, MGST1, MGST3, TP53INP1, GPX1, DHFR, SOD2, PRDX4, CD36, APOE, CYGB, PXDNL, APOM, PRDX6, GPX3, CLIC2, TXNRD2, GSTM2, PARK7, TXNRD3, NQO1, FANCC, PRDX5, GSR, PRDX1, PRDX2, SESN2, UBIAD1, CCS, SOD1, GSTO1, BMP7, ATP7A, TXNRD1, PRDX3, TXNDC17, PXDN, ALB, SESN1, GSTZ1, HP, CAT, GPX7, GPX8, NXN, GCH1, NFE2L2, NNT, KDM3B, TXN, GPX4, GSTP1, PTGS1
	GOBP_CELLULAR_PIGMENTATION	0.6955		0.0093	0.405		0.6498	45	BLOC1S2, AP1M1, BLOC1S3, ANKRD27, VPS33B, BLOC1S4, BLOC1S5, HPS4, SNAPIN, DTNBP1, RAB27A, SHROOM2, MYO5A, BBS5, AP1G1, VPS33A, PMEL, RAB32, CD63, ZEB2, SHROOM3, AP3B1, AP3D1, MKKS, HPS1, RAB38, RAB11A, RAB27B, TRAPPC6A, RAB11B, BBS4, RAB1A, KIF13A, DCTN2, RAB29, BBS7, PIKFYVE, MYO7A, BCL2, MREG, ARL6, LYST, BBS2, BLOC1S6, BLOC1S1
	GOBP_CELLULAR_RESPIRATION	0.2185	0.0103	0.8236	0.9395	1	0.4876	169	ME3, NDUFB10, NDUFC1, NDUFC2, SDHAF4, NDUFV1, NDUFS5, NDUFS6, UQCR11, NDUFV3, UQCR10, NDUFAF1, UQCRHL, NDUFB11, UQCRB, UQCRC1, UQCRC2, UQCRH, NDUFA2, PPARGC1A, NDUFS3, UQCRFS1, UQCC3, LYRM7, MT-ND1, PARK7, DLST, OGDH, GPD2, FXN, IMMP2L, CBFA2T3, MT-ND4, PIK3CA, MT-ND5, MT-CYB, SLC25A23, TRAP1, COX4I1, COX5B, COX6A1, COX6B1, NR4A3, COX6C, COX7B, COX7C, NDUFA12, POLG2, COX8A, COX15, MT-CO1, MT-CO3,…
	GOBP_CELLULAR_RESPONSE_TO_CAMP	1	0.7631	0.0445	0.6468			35	HCN4, IGFBP5, PKD2, AHR, FDX1, CRHBP, RAP1B, KDM1A, ZFP36L1, RAPGEF2, INPP5K, CPS1, SLC26A6, ASS1, DMTN, AKAP9, HCN2, EZR, RAPGEF3, SRD5A1, PDE2A, SLC8A3, RAPGEF1, NOX4, RAP1A, EEF2K, APEX1, HCN1, APP, ITPR2, SLC8A1, STAR, HSPA5, STC1, AKAP6
	GOBP_CELLULAR_RESPONSE_TO_CORTICOSTEROID_STIMULUS	0.9003	0.9265	0.0023			0.8304	43	AKR1C3, TFAP4, UBE2L3, MT-ND3, SERPINF1, ATP2B1, ERRFI1, ZFP36L1, ZFP36L2, ZFP36, SMYD3, BCL2L11, ICAM1, KLF9, FOXO1, SGK1, ABCC2, ASS1, CBX3, EIF4E, FECH, ISL1, USP8, CFLAR, NR3C1, REST, EDN1, ANXA1, SRD5A1, DNMT3B, HNRNPU, SSTR2, PCK2, FBXO32, EGFR, RPS6KB1, HEY1, FAM107A, DDIT4, GSTP1, STAR, STC1, ADCYAP1
	GOBP_CELLULAR_RESPONSE_TO_DEXAMETHASONE_STIMULUS		0.1417	0.0001				22	USP8, TFAP4, CFLAR, NR3C1, SERPINF1, SRD5A1, DNMT3B, ERRFI1, SMYD3, PCK2, FBXO32, EGFR, ICAM1, FOXO1, ABCC2, RPS6KB1, ASS1, DDIT4, STAR, CBX3, EIF4E, FECH
	GOBP_CELLULAR_RESPONSE_TO_KETONE	0.9184	0.8421	0.0077			0.9793	69	AKR1C3, LARP1, AKR1B1, SMYD3, GNB1, AKR1C2, ICAM1, NDOR1, SGK1, ABCC2, ADCY2, ADCY3, ADCY5, ADCY6, ADCY1, GOLPH3, CFLAR, PTGFR, PARK7, FBXO32, RPS6KB1, DDIT4, CDK4, DCPS, XRN1, TNC, TFAP4, AHR, FDX1, SERPINF1, AKAP8, GNAI1, ACACA, GNG2, ATP2B1, ERRFI1, PRKAA1, PRKAA2, ROCK2, KLF9, FOXO1, SRC, PRKCE, SPHK2, ASS1, MSN, AKT1, CBX3, EIF4E, FECH, USP8, NR3C1, SFRP1, SPP1, SRD5A1, DNMT3B, TRERF1, PCK2,…
	GOBP_CELLULAR_RESPONSE_TO_LIPOPROTEIN_PARTICLE_STIMULUS	0.951		0.0358	0.298		0.6351	19	LDLR, TLR4, CDH13, MIA3, SREBF2, MYD88, CD81, ADAM17, HMGCS1, ITGB1, LPL, ABCA1, NPC1, CD36, CD9, APOE, SOCS5, AKT1, SMPD3
	GOBP_CELLULAR_RESPONSE_TO_STEROL_DEPLETION	0.756	1	0.0243	0.5978		0.9145	14	ERLIN1, ERLIN2, SREBF1, SCAP, INSIG1, EIF2A, SREBF2, AMFR, ZBTB7B, ARHGEF10L, LPCAT3, FBXW7, INSIG2, TMED2
	GOBP_CELLULAR_RESPONSE_TO_ZINC_ION	0.094	0.58		0.047	1	0.6673	11	ATP13A2, GLRA2, ZNF658, P2RX4, PARP1, MTF1, KCNK3, MT1X, TSPO, MT2A, CREB1
	GOBP_CERAMIDE_BIOSYNTHETIC_PROCESS	0.7633	1	0.0382	0.1401		0.8447	51	CERS2, UGT8, ST6GALNAC3, B4GALT3, B3GALT2, B3GALT1, SIRT3, SMPD1, ORMDL2, ORMDL1, SPTSSA, ST6GALNAC4, CERS6, AGK, CERS4, NSMAF, CERS5, CERS1, ST3GAL2, B4GALT5, ST6GALNAC6, B4GALT6, CLN8, PRKAA1, SAMD8, SGMS2, SGMS1, SMPD4, SMPD2, SPHK1, ELOVL1, SPHK2, DEGS1, UGCG, ASAH1, ASAH2, ORMDL3, PRKCD, ST3GAL1, GBA, B4GALNT1, ST8SIA3, ST8SIA4, ST8SIA2, SPTLC1, ST6GALNAC5, B3GALT4, SPTLC2, TNFRSF1A, ST3GAL5…
	GOBP_CERAMIDE_CATABOLIC_PROCESS			0.0325	0.5504		0.9934	17	ASAH2, ASAH2B, PRKCD, HEXA, HEXB, NEU3, GM2A, NEU1, ACER2, GALC, GBA, GLA, NAGA, CEL, GBA2, ASAH1, ACER3
	GOBP_CERAMIDE_METABOLIC_PROCESS	0.6818	1	0.0128	0.161		0.7477	73	HTRA2, CERS2, UGT8, ST6GALNAC3, B4GALT3, B3GALT2, B3GALT1, ITGB8, SIRT3, SMPD1, ORMDL2, ORMDL1, SPTSSA, ST6GALNAC4, PPP2CA, CERS6, PPP2R1A, AGK, CERS4, NSMAF, CERS5, PLA2G15, CERS1, ST3GAL2, ACER2, B4GALT5, CEL, ST6GALNAC6, B4GALT6, CLN8, PRKAA1, SAMD8, NEU3, SGMS2, SGMS1, GM2A, NEU1, SMPD4, SMPD2, CERK, SPHK1, ELOVL1, SPHK2, DEGS1, ABCA2, UGCG, ASAH1, ACER3, ASAH2, ORMDL3, ASAH2B, PRKCD, ST3GAL1…
	GOBP_CHAPERONE_MEDIATED_AUTOPHAGY	0.4054	0.7923	0.0008			0.4311	16	EEF1A2, SYNPO2, CLU, LAMP2, ATG7, ATP13A2, PLK3, CTSA, BAG3, STUB1, EEF1A1, HSPA8, GFAP, SNRNP70, HSP90AA1, SNCA
	GOBP_CHEMICAL_SYNAPTIC_TRANSMISSION_POSTSYNAPTIC	0.3572	0.9545	0.0836	0.007			84	GRID2, MECP2, PPP1R9A, CBLN1, ADORA1, SLC29A1, CELF4, SHANK3, IGSF11, GRIK2, GSK3A, ARRB2, NTSR1, CHRNA7, GSK3B, P2RX3, CHRNA10, NLGN1, RELN, CHRNA6, UNC13B, CACNB3, CHRNA4, RIMS1, RGS4, DRD2, PTK2B, SHANK2, TMEM108, SEZ6, DLG4, SHANK1, CHRNA5, DVL1, MAPK8IP2, GRIN2A, GRIN2B, NETO1, EIF4A3, OPRM1, ADRB2, SH3GL1, NPY2R, P2RX6, MPP2, LRRK2, NLGN3, NLGN4X, RAB3GAP1, NLGN2, MTMR2, NRXN1, GRIK5, GRIN2…
	GOBP_CHLORIDE_TRANSPORT		1	0.3152	0.0376	1	0.9578	55	PRKG2, PRNP, SLC1A3, SLC1A4, SLC26A7, SLC26A2, SLC26A6, SLC26A10, SLC4A8, BEST1, CLIC2, SLC12A7, CLCN2, CLCN3, CLCN4, CLCN5, CLCN6, CLCN7, CLIC1, CLNS1A, ANO5, CLCC1, GABRA2, GABRA5, CLIC4, GABRB2, GLRA2, GABRB3, GLRB, GABRE, PCYOX1, GABRG3, ANO10, ANO4, GABRQ, SLC12A9, ANO6, ANO2, SLC4A10, SLC12A2, SLC12A5, ANO8, SLC1A1, SLC6A1, SLC12A1, SLC12A4, GLRA3, TTYH3, SLC12A8, TTYH2, SLC12A6, ANO3, TTYH…
	GOBP_CHOLESTEROL_CATABOLIC_PROCESS			0.0115	0.1394		0.6448	6	CEL, CYP46A1, SCARB1, APOE, SNX17, CYP27A1
	GOBP_CHYLOMICRON_ASSEMBLY	0.2172		0.0303				7	APOB, P4HB, PLAGL2, LPCAT3, MTTP, APOE, APOA2
	GOBP_COAGULATION	0.3036		0.0379				200	ITPK1, EHD3, F3, PRKCG, COL1A1, ITPR3, GNB1, P2RX3, CD36, ACTG1, TLR4, COL3A1, FN1, C1GALT1C1, P2RY1, ST3GAL4, ILK, PRDX2, PRKACA, PIK3CA, PIK3CB, CBX5, GNA12, PROS1, ENPP4, HPS6, PDGFB, ACTB, GNG2, MICAL1, CDC42, ADORA2A, GAS6, TLN1, LYN, IRF2, AXL, RAB27A, SRC, PRKCE, AKAP1, ADAMTS18, METAP1, UBASH3B, GNA11, CD9, ZFPM2, FGB, PTPN11, PDGFRA, SCUBE1, GNA13, MFN2, PDPK1, RAC1, TFPI, DGKQ, F8, FYN,…
	GOBP_COLLAGEN_BIOSYNTHETIC_PROCESS	0.4818					0.0388	30	RCN3, PPARD, P3H4, RUNX1, TRAM2, RGCC, ERRFI1, SUCO, COL1A1, ITGA2, LARP6, ARRB2, CBX8, ADAMTS3, P3H3, ENG, SERPINH1, GOT1, TGFB3, NPPC, BMP4, HDAC2, MYB, PDGFRB, RAP1A, VIM, COL5A1, EMILIN1, TGFB1, F2R
	GOBP_COTRANSLATIONAL_PROTEIN_TARGETING_TO_MEMBRANE	0.7181	0.0098				0.6494	101	RPS5, RPS8, RPS9, RPS10, RPS11, RPS12, RPS15A, RPL13A, RPS16, RPS18, RPS20, RPS25, RPS27, RPS28, RPLP2, RPS29, RPL14, RPL13, SIL1, SRP14, SRP68, SRP72, SEC63, RPS6, SSR1, RPS19, SSR2, SSR3, RPS13, RPS26, RPL38, SNAP25-AS1, RN7SL1, SRP19, SRP54, SEC61B, TRAM1L1, TRAM1, SEC61A2, TRAM2, RPL11, RPS7, RPL23, RPS15, RPS14, RPS17, RPS24, RPL22, RPL29, RPL5, SEC62, SRP9, RPL26, RPS23, RPS21, RPL35, RPL36…
	GOBP_DENSE_CORE_GRANULE_EXOCYTOSIS	1	1	0.0428	0.2628			9	UNC13A, UNC13C, SYT6, CADPS, STXBP1, BAIAP3, CADPS2, SYT4, UNC13B
	GOBP_DETOXIFICATION	0.2569	0.8143	0.2017	0.0325	1		73	RDH11, GSTA1, FBLN5, GSTK1, MGST2, AKR1A1, MGST1, MGST3, ADH5, ESD, TP53INP1, GPX1, DHFR, PIM1, SOD2, PRDX4, AKR7A3, ABCC2, CD36, APOE, CYGB, PXDNL, APOM, PRDX6, SLC30A10, GPX3, CLIC2, TXNRD2, GSTM2, PARK7, TXNRD3, NQO1, FANCC, PRDX5, GSR, PRDX1, GSTM3, PRDX2, SESN2, UBIAD1, CCS, SOD1, RALBP1, MT1X, MT2A, GSTO1, BMP7, SLC15A2, ATP7A, TXNRD1, SLC30A1, PRDX3, TXNDC17, PXDN, ALB, SESN1, GSTZ1, HP, C…
	GOBP_DOPAMINE_SECRETION	0.6103	0.2523	0.0008	0.0865		0.9843	23	SYT11, SYT9, DRD2, SYT1, SYT7, SYT6, SYT10, SYT5, DTNBP1, KCNA2, CNR1, CHRNB2, CXCL12, SYT13, RAB3A, SNCG, NPY2R, PINK1, SYT2, SYT4, SYT17, CHRNA4, SNCA
	GOBP_DOPAMINE_TRANSPORT	0.5502	0.8813	0.0326	0.1139		0.7206	29	SLC22A1, SYT6, TOR1A, SLC29A4, SYT5, DTNBP1, MAPK15, CXCL12, SYT4, CHRNA4, SYT11, RAB3B, SYT9, DRD2, SYT1, SYT7, SYT10, KCNA2, CNR1, CHRNB2, PARK7, SYT13, RAB3A, SNCG, NPY2R, PINK1, SYT2, SYT17, SNCA
	GOBP_ELECTRON_TRANSPORT_CHAIN	0.1911	0.0358	0.3382	0.5077	1	0.4975	147	NDUFB10, QDPR, NDUFC1, NDUFC2, NDUFV1, NDUFS5, NDUFS6, UQCR11, NDUFV3, UQCR10, NDUFAF1, UQCRHL, NDUFB11, CYB5A, UQCRB, UQCRC1, RDH16, UQCRC2, UQCRH, NDUFA2, AKR7A3, PPARGC1A, NDUFS3, UQCRFS1, AKR7A2, UQCC3, ALDH4A1, COX11, CIAPIN1, MT-ND1, ASPH, PARK7, NOX4, GPD2, GLRX2, AOX1, IMMP2L, MT-ND4, MT-ND5, MT-CYB, COX4I1, COX5B, FDX1, COX6A1, COX6B1, P4HA2, COX6C, COX7B, COX7C, NDUFA12, POLG2, COX8A, C…
	GOBP_ENDOCYTOSIS	0.3465	1	0.0447				422	MAGI2, CDH13, TRIP10, CD36, SSC5D, ESYT2, ATXN2, SYT1, CALM1, CALM3, LRSAM1, INPPL1, PRKD1, CLTCL1, SCARB1, LRP8, NEDD4L, ANK2, SYNJ1, SYNJ2, MTMR6, CFI, SYNRG, MTMR9, FNBP1, EHBP1, NECAP1, MTMR2, LRP1, RUFY2, NECAP2, TMPRSS15, TMPRSS5, HHIPL1, PGBD1, PRSS12, AXL, MYO6, FNBP1L, CD9, ATP6V1H, LRP2, SH3BP4, AGER, ACHE, AHI1, TGFBR2, FLOT1, GAK, COLEC12, WNT5A, NECAB2, VAMP2, RAC1, EPS15L1, DGKQ, IN…
	GOBP_ENDOTHELIAL_CELL_APOPTOTIC_PROCESS	0.3524	0.0233	0		1		36	AKR1C3, ITGA4, MIR590, PAK4, RGCC, GATA2, ANGPT1, MAPK7, GAS6, ABL1, ICAM1, MAP3K5, ANO6, RAMP2, PLCG1, THBS1, HIPK1, TNFAIP3, FGB, PRKCI, TNIP2, NFE2L2, BMPR2, CCL2, FGA, NDNF, FGG, KDR, SERPINE1, SEMA5A, DAB2IP, PDCD4, PDPK1, KRIT1, SCG2, CDH5
	GOBP_EPITHELIAL_CELL_APOPTOTIC_PROCESS	0.2161	0.3319	0.0002				76	AKR1C3, ITGA4, BOK, BID, RGCC, GATA2, GSN, ARF6, ARRB2, MDK, E2F1, ICAM1, PPARGC1A, CAPN10, E2F2, TCF7L2, RAMP2, THBS1, YAP1, HIPK1, TNFAIP3, RYR2, PRKCI, CFLAR, NEUROD1, PLA2R1, SORT1, SFRP4, CCL2, FGA, NDNF, FGG, KDR, SERPINE1, DAB2IP, MIR590, PAK4, EIF2S1, ANGPT1, MAPK7, SRSF6, GAS6, ZFP36L1, TMTC4, ZFP36, PKHD1, ABL1, WFS1, MAP3K5, ANO6, MTOR, JAG2, JAK2, PLCG1, DNMT3A, BAD, FGB, TNIP2, NFE2L…
	GOBP_ERK1_AND_ERK2_CASCADE	0.2144	0.9583	0.0165				184	PTPRR, SHC1, PDGFC, ERBB4, ERBB2, YWHAZ, ZFP36L2, EGF, AKAP12, CHRNA7, EPHA2, PDGFD, CD36, NPTN, APOE, RASGRP1, PRKCA, ATF3, DSTYK, DRD2, SPRY2, SLC30A10, TLR4, IQGAP3, RGS14, PRKD2, FN1, CSK, FGA, RAPGEF1, LIF, FGG, MAP2K7, P2RY1, KDR, CD44, RAP1A, RRAS, CRKL, NPY5R, TF, MYC, VRK3, SLC9A3R1, C1QL4, FBLN1, LRP1, PDGFB, SOX9, TIAM1, GLIPR2, PTPN1, MAPK1, GCNT2, C3ORF33, ERRFI1, MAPK3, ANGPT1, PHB2…
	GOBP_ESTABLISHMENT_OF_PROTEIN_LOCALIZATION_TO_ENDOPLASMIC_RETICULUM	0.5749	0.0299				0.6493	114	RPS5, RPS8, RPS9, RPS10, RPS11, RPS12, RPS15A, RPL13A, RPS16, RPS18, RPS20, RPS25, RPS27, RPS28, RPLP2, RPS29, RPL14, RPL13, RYR2, SRP14, SRP68, SRP72, SEC63, RPS6, RPS19, SSR3, SRPRB, SPCS1, SPCS3, RPS13, RPS26, SPCS2, RPL38, SNAP25-AS1, RN7SL1, SRP19, SRP54, RAB3GAP1, SEC61B, TRAM1L1, TRAM1, SEC61A2, TRAM2, RPL11, RPS7, RPL23, RPS15, RPS14, RPS17, RPS24, SGTB, HERPUD1, HSPA5, RAB10, RAB3GAP2, R…
	GOBP_ESTROGEN_BIOSYNTHETIC_PROCESS	1	0.5242	0.0446	0.5271		0.4517	8	HSD17B11, HSD17B14, HSD17B7, DHRS11, HSD17B8, STAR, HSD17B1, HSD17B12
	GOBP_ESTROGEN_METABOLIC_PROCESS		0.8712	0.0446	0.577		0.6512	17	CYP2D6, CYP3A5, TIPARP, HSD17B1, CYP1B1, HSD17B12, HSD17B11, PDGFRA, HSD17B10, HSD17B14, HSD17B4, HSD17B7, PLEKHA1, DHRS11, HSD17B8, SGPL1, STAR
	GOBP_EXOCYTIC_PROCESS	0.9919	0.8676	0.0004	0.007			65	KCNB1, RAB10, EXOC6B, SNAP25, EXOC6, RAB15, VAMP3, DMTN, NLGN1, UNC13B, STX4, SYT1, SYNJ1, SNAP47, STXBP3, UNC13A, UNC13C, SNAP29, SV2A, RAB13, STX2, EXOC4, RABEPK, PRRT2, YKT6, CPLX2, RAB12, SCFD1, VPS45, RAB3C, SCFD2, GRIK5, VTI1B, VPS33B, RAB8A, SNAPIN, SYTL2, RALB, STX3, RAB8B, PPFIA3, RAB3D, SNPH, LYN, VPS33A, VAMP7, SNX4, VPS11, RAB3B, SYT9, VPS18, CTBP2, PSEN1, STXBP5, ERC2, NAPB, RAB3A, S…
	GOBP_EXTRINSIC_APOPTOTIC_SIGNALING_PATHWAY_VIA_DEATH_DOMAIN_RECEPTORS	0.4542	0.1824	0.0128				71	BMPR1B, BLOC1S2, RNF34, BID, FAS, TMBIM1, SP100, CASP8AP2, GABARAP, DAXX, GPX1, BCL2L1, ICAM1, DEDD2, GSK3B, BAX, BRCA1, THBS1, TNFAIP3, ATF3, STX4, CFLAR, SORT1, DEDD, RAF1, FGA, FGG, PARK7, SERPINE1, ZDHHC3, FADD, TNFRSF10B, DAB2IP, BCL2, TNFRSF10A, DDX3X, SFRP2, FAIM2, FAIM, ITPRIP, CASP8, FEM1B, HMGB2, RIPK1, BAG3, SCRT2, TRAF2, PTEN, ARHGEF2, MADD, DIABLO, TIMP3, BAD, MOAP1, FGB, FAF1, PMAIP…
	GOBP_FARNESYL_DIPHOSPHATE_METABOLIC_PROCESS		1	0.049	0.557		0.585	4	FDFT1, FDPS, GGPS1, HMGCS1
	GOBP_FATTY_ACID_BIOSYNTHETIC_PROCESS	0.4342	1	0.0446			0.4513	102	XBP1, SLC45A3, OXSM, CBR4, THNSL2, PLA2G4A, EPHX2, PECR, GSTM2, GSTM4, ABHD2, PLP1, ACACA, MID1IP1, ELOVL5, DAGLB, ACSBG1, ELOVL2, HACD2, ELOVL1, DEGS1, SCD5, HACD1, PTGDS, TECR, FABP5, ASAH2, ASAH2B, PRKAB1, PRKAB2, SCD, ELOVL4, CYP2D6, ELOVL6, EIF6, HSD17B12, ADIPOR2, HSD17B8, SIRT1, LIPH, LIAS, GPX4, GSTP1, FADS1, FADS3, NDUFAB1, PTGS1, TBXAS1, PTGES2, PLA2G3, FADS2, LTA4H, AKR1C3, PIBF1, PTGE…
	GOBP_FATTY_ACID_DERIVATIVE_BIOSYNTHETIC_PROCESS	0.7281		0.0127	0.5802		0.5751	40	GGT7, PAM, PPT1, SLC27A5, ACACA, FAR2, ELOVL5, PPT2, ACSL4, ACSBG1, ACAT1, ACSL6, HMGCL, ACLY, ELOVL2, BDH1, HACD2, HMGCLL1, ELOVL1, ACSS3, SLC25A1, SCD5, CBR4, BDH2, HACD1, TECR, GGT1, FASN, FAR1, ACSL3, HPGD, SCD, ELOVL4, ELOVL6, HSD17B12, GCDH, ACSL1, HSD17B8, AACS, ACSF3
	GOBP_FATTY_ACID_DERIVATIVE_METABOLIC_PROCESS	0.3462	1	0.015	0.4661		0.4354	51	PTGR1, GGT7, FITM2, DGAT2, SLC27A5, ACLY, OXCT1, HSD17B4, BDH1, ACSS3, CBR4, GGT1, LYPLA2, FASN, FAR1, HPGD, ACSL1, ACSF3, ABHD16A, PAM, PPT1, ACOT7, ACACA, FAR2, ELOVL5, PPT2, ABCD1, NUDT7, ACSL4, ACSBG1, ACAT1, ACSL6, HMGCL, ELOVL2, HACD2, HMGCLL1, ELOVL1, SLC25A1, SCD5, BDH2, HACD1, TECR, ACSL3, SCD, ELOVL4, ELOVL6, HSD17B12, GCDH, HSD17B8, AACS, DGAT1
	GOBP_FATTY_ACID_METABOLIC_PROCESS	0.4055	0.979	0.0305		1	0.5774	263	GSTA1, AASDH, MSMO1, MORC2, SLC45A3, SLC27A3, AKR1C2, PPARGC1A, ACADS, OXSM, CBR4, THNSL2, MCEE, CD36, GGT1, SLC25A17, ILVBL, ALDH3A2, HACL1, PEX13, PHYH, PECR, GSTM2, ACSL1, GSTM4, CEL, ALKBH7, ZADH2, EPHX1, PLP1, PAM, ACACA, NR4A3, CYP4V2, BDH2, FAAH2, PTGDS, DECR1, MTOR, FABP5, LPIN1, HADH, PRKAB1, PRKAB2, SCD, ELOVL4, CYP2D6, ELOVL6, HSD17B12, ADIPOR2, TREX1, ACAA2, HSD17B8, SGPL1, SIRT1, LIA…
	GOBP_FATTY_ACID_TRANSPORT	0.4838	0.8292	0.0084	0.1482		0.6593	103	PPARD, PLIN2, SLC27A5, SLC27A4, SLC27A2, SLC27A1, KCNJ10, SLC2A1, SLC27A3, PROCA1, TRH, CD36, APOE, PLA2G4A, THBS1, DRD2, GOT2, SYT1, APBA1, SLC25A17, PPFIA1, GRM1, SLC1A2, ATP1A2, ACSL1, RPS6KB1, NPY5R, GJA1, RAB3GAP1, P2RX4, MAP2K6, ACACA, MID1IP1, ADORA2A, GIPC1, ACSL4, NTRK2, FABP5, FIS1, SLC25A13, PRAF2, SLC25A22, SLC25A18, HRH3, PRKAB2, MFSD2A, PPFIA4, VAMP2, SLC38A7, PLA2G3, ADORA1, SLC1A3…
	GOBP_FATTY_ACYL_COA_BIOSYNTHETIC_PROCESS	0.4972		0.0077			0.4487	26	PPT1, ACACA, ELOVL5, PPT2, ACSL4, ACSBG1, ACSL6, ACLY, ELOVL2, HACD2, ELOVL1, SLC25A1, SCD5, CBR4, HACD1, TECR, FASN, ACSL3, SCD, ELOVL4, ELOVL6, HSD17B12, GCDH, ACSL1, HSD17B8, ACSF3
	GOBP_FATTY_ACYL_COA_METABOLIC_PROCESS	0.3321		0.0043	0.7915		0.4399	35	FITM2, DGAT2, PPT1, ACOT7, ACACA, FAR2, ELOVL5, PPT2, ABCD1, NUDT7, ACSL4, ACSBG1, ACSL6, ACLY, HSD17B4, ELOVL2, HACD2, ELOVL1, SLC25A1, SCD5, CBR4, HACD1, TECR, FASN, FAR1, ACSL3, SCD, ELOVL4, ELOVL6, HSD17B12, GCDH, ACSL1, HSD17B8, ACSF3, DGAT1
	GOBP_FIBRINOLYSIS	0.199	0.3468	0.0022		1		13	PLAU, FGB, USF1, SERPING1, PLAUR, KLKB1, FGA, PLAT, FGG, SERPINE1, APOH, PROS1, THBS1
	GOBP_FRUCTOSE_METABOLIC_PROCESS	0.7463	1	0.0269		1		12	TKFC, SORD, ALDOA, KHK, GLYCTK, ALDOB, PFKFB1, ALDOC, AKR1B1, PFKFB2, PFKFB3, PFKFB4
	GOBP_GANGLIOSIDE_BIOSYNTHETIC_PROCESS	1	0.9858	0.3029	0.0096			14	ST6GALNAC4, ST6GALNAC3, ST3GAL1, ST3GAL2, B4GALT5, B4GALNT1, ST6GALNAC6, ST8SIA3, ST8SIA4, B4GALT6, ST8SIA2, ST6GALNAC5, B3GALT4, ST3GAL5
	GOBP_GANGLIOSIDE_METABOLIC_PROCESS	0.809	1	0.0461	0.0644		0.9829	22	ST6GALNAC4, ST6GALNAC3, ST3GAL1, HEXA, CLN6, HEXB, NEU3, GM2A, NEU1, ST3GAL2, ITGB8, B4GALT5, ABCA2, B4GALNT1, ST6GALNAC6, ST8SIA3, ST8SIA4, B4GALT6, ST8SIA2, ST6GALNAC5, B3GALT4, ST3GAL5
	GOBP_GLUTATHIONE_METABOLIC_PROCESS	0.6086	0.2411	0.5941	0.0379	1	0.4428	40	GGT7, GSS, GSTA1, CNDP2, GSTA4, GGCT, GSTK1, MGST2, CLIC1, GPX1, CTNS, ETHE1, MMACHC, GLO1, GSTZ1, HAGH, GDAP1L1, SLC1A1, GGT1, GCLC, SLC7A11, GCLM, GDAP1, G6PD, NFE2L2, CLIC2, ARL6IP5, GSTM2, PARK7, GSR, GSTM3, GLRX2, GSTM4, CHAC2, SOD1, GSTP1, CHAC1, IDH1, PTGES2, GSTO1
	GOBP_GLYCEROLIPID_CATABOLIC_PROCESS	0.2161	1	0.0057	0.6761			44	LIPE, PLIN5, GPLD1, PNPLA2, ABHD5, INPP5F, PLA2G6, DAGLB, SMPD4, DAGLA, CPS1, ENPP2, PLA2G4A, SORL1, LYPLA2, FABP5, PRDX6, ABHD12B, FABP3, PNPLA6, FAAH, PNPLA7, LDLR, PNPLA3, ABHD6, PLA2G4B, ABHD12, GPCPD1, SCARB1, PLA2G4C, PLA2G15, LPL, PNPLA8, DDHD2, APOB, GDPD1, GDE1, ABHD2, LIPH, FABP7, GDPD3, LIPG, ABHD16A, APOA2
	GOBP_GLYCEROLIPID_METABOLIC_PROCESS	0.2758	1	0.0328	0.8043		0.8825	316	PLCB2, RAB14, INPP5K, DNAJC19, INPP5D, PNPLA6, PNPLA7, MTMR11, SACM1L, INPP5J, INPP5A, INPP5B, INPPL1, SCARB1, OCRL, MTMR12, MTMR10, MTMR8, SYNJ1, SYNJ2, MTMR6, MTMR7, ACSL1, PIKFYVE, INPP4A, ATM, PIK3C2A, FABP7, PIK3C2B, PIK3C3, PIK3CA, PIK3CB, PIK3CD, PIK3R3, MTMR9, INPP4B, APOA2, MTMR1, DPM1, FIG4, DPM2, MTMR3, MTMR2, MTMR4, PDGFB, ABCA3, MTTP, PEMT, PLEKHA3, PTEN, FABP5, LPIN1, PTPN11, PIGV, …
	GOBP_GLYCOLIPID_CATABOLIC_PROCESS			0.0406	0.2593			12	GALC, GBA, PRKCD, GLA, NAGA, GBA2, HEXA, HEXB, NEU3, FUCA1, GM2A, NEU1
	GOBP_GLYCOSPHINGOLIPID_BIOSYNTHETIC_PROCESS		1	0.3178	0.0212		0.9246	21	UGT8, ST6GALNAC4, ST6GALNAC3, ST3GAL1, B4GALT3, B3GALT2, PRKAA1, B3GALT1, ST3GAL2, B4GALT5, B4GALNT1, ST6GALNAC6, ST8SIA3, ST8SIA1, UGCG, ST8SIA4, B4GALT6, ST8SIA2, ST6GALNAC5, B3GALT4, ST3GAL5
	GOBP_GLYCOSPHINGOLIPID_METABOLIC_PROCESS	0.7014	1	0.0228	0.0155		0.7814	55	UGT8, B3GALNT1, ST6GALNAC3, B4GALT3, B3GALT2, B3GALT1, PSAP, ITGB8, BAX, ESYT1, ESYT2, SMPD1, STS, ST6GALNAC4, ST3GAL2, B4GALT5, ST6GALNAC6, B4GALT6, CPTP, PRKAA1, NEU3, SUMF2, GM2A, SUMF1, NEU1, ARSA, SMPD4, CTSA, SMPD2, CERK, ABCA2, GLTP, UGCG, ASAH1, PRKCD, GLB1, ST3GAL1, HEXA, CLN6, HEXB, GALC, GBA, GLA, NAGA, B4GALNT1, ST8SIA3, KIT, GBA2, ST8SIA1, ST8SIA4, ST8SIA2, ST6GALNAC5, B3GALT4, ST3GA…
	GOBP_HEART_FIELD_SPECIFICATION			0.208	0.0289		0.6296	13	LRP2, WNT11, ROBO1, ROBO2, MEF2C, BMP4, DKK1, AXIN2, RBPJ, WNT5A, EXT1, SMARCD3, ISL1
	GOBP_HETEROTYPIC_CELL_CELL_ADHESION	0.2839	0.3293	0.0432		1		34	WNK1, BMP7, ITGA4, VCAM1, ITGA5, GCNT2, MAPK7, DSC2, CD58, CXADR, ITGA7, JUP, ITGAV, ITGB3, MBP, SIRPA, FGB, PARVA, CD200, MYADM, AGER, THY1, FGA, FGG, ITGB1, CD44, FLOT1, KLF4, CD47, JAM3, PKP2, MAP2K5, PERP, DSG2
	GOBP_HIGH_DENSITY_LIPOPROTEIN_PARTICLE_CLEARANCE	0.3564		0.05				8	CUBN, GPLD1, HDLBP, LIPG, SCARB1, APOE, APOM, APOA2
	GOBP_HIGH_DENSITY_LIPOPROTEIN_PARTICLE_REMODELING	0.1374		0.015				11	ALB, LCAT, PLTP, ABCA5, LIPG, SCARB1, APOE, APOM, ABCG1, APOA2, PLA2G3
	GOBP_HOMOPHILIC_CELL_ADHESION_VIA_PLASMA_MEMBRANE_ADHESION_MOLECULES			0.5574	0.004			130	CDH6, CDH7, CDH8, CDH9, CDH10, CDH12, CDH13, CDH18, FAT3, VSTM2L, EMB, IGSF11, CELSR1, DSC2, DSC3, DSCAM, CELSR3, CELSR2, FAT1, SDK1, CDHR3, CLSTN1, PALLD, PLXNB2, CADM1, PCDHGA12, PCDHB5, NPTN, PCDH17, CNTN6, PCDH11X, CDH20, CDH11, AMIGO2, L1CAM, PCDH1, PCDHGC3, PCDH7, PCDH8, PCDH9, PKD1, PLXNB3, PCDH18, SDK2, PCDHB18P, DCHS2, TENM3, PCDHGC5, PCDHGC4, PCDHGB7, PCDHGB6, PCDHGB5, PCDHGB3, PCDHGB2,…
	GOBP_HORMONE_METABOLIC_PROCESS	0.2391	1	0.0244	0.5532	1	0.6545	111	DGAT2, CYP46A1, RDH16, HSD17B10, AKR1C2, HSD17B4, PPARGC1A, TCF7L2, PCSK1N, RETSAT, SCARB1, ZMPSTE24, STARD3, STARD3NL, PLB1, CTSL, PNPLA2, CPQ, FDX1, SLC16A10, CTSK, DIO2, PCSK6, DIO3, PCSK5, H6PD, GCNT4, SLCO1C1, MED1, CHST8, SLC16A2, TG, PCSK4, SCG5, ALDH9A1, PTPN11, TTR, RDH5, SPP1, SRD5A1, SRD5A3, CYP2D6, TSPO, CYP3A5, TIPARP, HSD17B1, HSD17B12, HSD17B11, PDGFRA, HSD17B14, HSD17B7, PLEKHA1, …
	GOBP_HORMONE_TRANSPORT	0.2954	0.5375	0.0032	0.2687			199	PFKL, CRY1, TAC1, FZD4, ITPR3, OXCT1, PIM3, MAFA, CACNA1A, NKX6-1, CYB5R4, KCNS3, EPHA5, NEUROD1, RAB11B, CACNA2D2, FKBP1B, PARK7, P2RY1, LTBP4, CHD7, SRI, CACNA1C, SOX4, SOX11, NLGN2, HFE, SNX19, LRP1, TIAM1, SLC25A5, STXBP4, LYN, RAB11FIP2, PRKCE, ABCC8, BRSK2, C2CD2L, ISL1, TFAP2B, SMAD4, FGB, HADH, PSMD9, PTPN11, TTR, SFRP1, UCP2, EGFR, CAMK2N1, PFKFB2, NNAT, NR1D1, KCNC2, NR1H4, RAC1, ADORA1…
	GOBP_ICOSANOID_TRANSPORT	0.6565	0.1966	0.0076			0.9442	19	ABCC1, DRD2, EDN1, PLA2R1, P2RX4, ANXA1, MAP2K6, SLCO3A1, PROCA1, ABCC10, NTSR1, PNPLA8, ABCC4, ABCC2, BDKRB2, NMB, PLA2G4A, PLA2G12A, PLA2G3
	GOBP_INFLAMMATORY_RESPONSE	0.4813	0.8759	0.0354			0.8151	360	BMPR1B, ORM1, MGST2, ATRN, F3, VCAM1, TAC1, RHBDD3, RICTOR, EPHA2, IL6R, IRF3, LIPA, CD36, GGT1, CHST1, IL17D, ADCY1, ZYX, TLR4, C4A, FN1, PRKD1, CAMK1D, LOXL3, SCN9A, PARK7, OSMR, REL, PRDX2, ATM, GIT1, ITCH, IKBKG, NPY5R, PIK3CD, MVK, FEM1A, FNDC4, APOL2, HFE, ETS1, PLP1, SERPINF1, HLA-E, PSMA1, NDFIP1, NFX1, XIAP, ADORA2A, PSMA6, SGMS1, LGALS9, LYN, AXL, PIK3AP1, DDT, PSMB4, ZP3, HYAL3, TRIL, …
	GOBP_INHIBITORY_SYNAPSE_ASSEMBLY		1	0.2649	0.0038		0.9076	12	GABRB2, GABRB3, PLXNB1, CBLN1, LHFPL4, LGI2, SEMA4A, WNT5A, FGF13, SEMA4D, GABRA2, NLGN2
	GOBP_INORGANIC_ANION_TRANSMEMBRANE_TRANSPORT		1	0.4013	0.013	1	0.9659	65	PRNP, SLC1A3, SLC1A4, SLC26A7, SLC26A2, SLC26A6, SLC26A10, SLC4A8, BEST1, CLIC2, SLC25A10, SLC25A30, SLC37A4, SLC26A11, SLC25A3, SLC37A1, ANKH, SLC20A1, SLC20A2, SLC4A11, SLC25A11, SLC25A14, XPR1, SLC12A7, CLCN2, CLCN3, CLCN4, CLCN5, CLCN6, CLCN7, CLIC1, ANO5, CLCC1, GABRA2, GABRA5, CLIC4, GABRB2, GLRA2, GABRB3, GLRB, GABRE, PCYOX1, GABRG3, ANO10, ANO4, GABRQ, SLC12A9, ANO6, ANO2, SLC12A2, SLC12A…
	GOBP_INORGANIC_ANION_TRANSPORT	0.8962		0.522	0.0469	1	0.9126	94	PRKG2, PRNP, LRRC8B, VDAC3, MFSD5, CEBPB, SLC1A3, SLC1A4, SLC26A7, SLC26A2, LRRC8A, SLC26A6, SLC26A10, VDAC1, SLC4A8, BEST1, SFRP4, CLIC2, SLC25A10, SLC25A30, SLC37A4, SLC26A11, SLC25A3, SLC37A1, ANKH, SLC20A1, SLC20A2, SLC4A11, SLC25A11, SLC25A14, XPR1, SLC12A7, CLCN2, CLCN3, CLCN4, CLCN5, CLCN6, CLCN7, CLIC1, CLNS1A, ANO5, CLCC1, GABRA2, GABRA5, CLIC4, TG, GABRB2, GLRA2, GABRB3, GLRB, GABRE, PC…
	GOBP_INSULIN_SECRETION	0.4073	0.994	0.1234	0.0396		0.7696	143	PFKL, GPLD1, PPARD, STXBP5L, SLC2A1, ITPR3, CAMK2G, OXCT1, GPR27, PIM3, TRH, MAFA, CACNA1A, SLC25A6, TCF7L2, PRKCA, GLUD1, NKX6-1, CYB5R4, DRD2, KCNS3, ENY2, EPHA5, NEUROD1, MIDN, RAB11B, TM7SF3, CACNA2D2, NADK, FKBP1B, RAF1, PARK7, RAP1A, SRI, SMAD2, CACNA1C, GJA1, SOX4, NLGN2, SNX19, LRP1, TIAM1, SLC25A5, KLF7, STXBP4, ACSL4, RAB11FIP2, PRKCE, ABCC8, BRSK2, C2CD2L, PTPRN2, ISL1, TFAP2B, HADH, P…
	GOBP_INTERFERON_GAMMA_MEDIATED_SIGNALING_PATHWAY	0.5256	0.3918	0.0178		1	0.5968	55	HLA-A, VCAM1, SP100, TRIM26, TRIM68, MID1, CAMK2B, JAK1, CAMK2G, STAT1, ICAM1, SOCS3, IRF3, OAS3, NLRC5, TRIM21, TRIM22, TRIM25, PARP9, NR1H2, CD44, NR1H3, IRF1, IFNGR2, HSP90AB1, SOCS1, CAMK2D, MT2A, HPX, IFNGR1, IRF7, TRIM62, HLA-E, TRIM8, NMI, PARP14, HLA-H, IRF9, SUMO1, PIAS1, MED1, TP53, IRF2, PTPN2, HLA-B, HLA-DPB1, JAK2, HLA-C, PRKCD, PML, TRIM5, NCAM1, CAMK2A, CDC37, B2M
	GOBP_INTRACELLULAR_LIPID_TRANSPORT	0.9896		0.0059	0.4929		0.6959	39	ACACA, MID1IP1, ABCD1, PRKAA2, PRKAG2, SGPP1, PIP4K2A, PCSK9, OSBP, LDLRAP1, ABCA1, SCP2, ABCA2, VPS4A, OSBPL2, NPC2, PLEKHA8P1, FABP3, LRP6, PLEKHA8, LDLR, SYT7, SLC25A20, PRKAB2, ACACB, ABCG1, ABCD2, STARD4, ABCD3, CPT1A, ABCD4, CPT1B, NPC1, CPT2, STAR, NUS1, ANXA2, SERAC1, ARV1
	GOBP_ION_HOMEOSTASIS	0.6055	1	0.0446	0.1139		0.8182	464	BOK, TAC1, ITPR3, LETM2, GNB1, P2RX3, CD36, RIC3, NPTN, RYR2, STIM1, CAND1, VAPB, CALM1, PKD1, CALM2, CALM3, CLIC2, DMD, FKBP1B, NEDD4L, ANK2, GSTM2, ATP1A2, P2RY1, ATP2A1, ATP2A2, PDE4D, COMMD1, TMEM38B, CHD7, PRKACA, SLC8A1, NPY2R, SRI, MICU1, CACNA1C, MICU2, TMEM38A, MCUR1, CAMK2D, SLC25A23, CASQ1, NOL3, GSTO1, AKAP6, LRP1, ATP7A, SLC39A6, SLC30A1, LYN, CXCL12, PRKCE, UBASH3B, ATP6V0E2, TM9SF4…
	GOBP_IRON_ION_HOMEOSTASIS	0.8733	1	0.0227	0.4513	1		61	EIF2AK1, STEAP2, SKP1, CUL1, PICALM, CAND1, BTBD9, FXN, FLVCR1, SRI, SOD1, TF, MYC, HPX, TMEM199, CCDC115, HFE, NEO1, SLC46A1, TFRC, NDFIP1, IREB2, ACO1, NEDD8, ATP6AP1, GLRX3, FBXL5, NUBP1, HMOX2, BDH2, CYBRD1, ATP6V0A2, EPAS1, ATP6V1A, SLC40A1, SMAD4, TTC7A, SLC39A8, ABCB6, SLC25A37, ATP6V0D1, ATP6V1G1, SLC25A28, ABCB7, SLC22A17, ATP13A2, FTH1, NCOA4, FTL, HMOX1, CP, ISCU, SLC39A14, SLC11A2, ST…
	GOBP_IRON_ION_TRANSPORT	0.8681		0.0325	0.2596	1	0.8083	58	LMTK2, REP15, ARHGAP1, DNM2, ASIC3, RAB11B, PGRMC2, FLVCR1, TF, HPX, ATP6V1B1, HFE, ATP7A, SLC46A1, TFRC, IREB2, ATP6AP1, ATP6V0E2, ATP6V0A2, ATP6V1D, ATP6V1H, ATP6V1A, ATP6V1B2, ATP6V1C1, SLC40A1, ATP6V1E1, ATP6V0B, ATP6V1G2, ATP6V0A1, SLC39A8, ATP6V0E1, ABCB6, ATP6V1E2, SLC25A37, ATP6V0D1, MCOLN1, ATP6V1F, CLTC, TTYH1, ATP6V1G1, C1ORF194, SLC25A28, ABCB7, MMGT1, SLC22A17, FLVCR2, SLC48A1, FTH1,…
	GOBP_ISOPRENOID_BIOSYNTHETIC_PROCESS	0.8636		0.0046		1	0.6971	20	PDSS2, AKR1C3, ALDH8A1, DHDDS, SRD5A3, LSS, HMGCS1, RBP1, FDPS, GGPS1, PMVK, RDH10, HMGCR, IDI1, MVD, RPE65, PDSS1, NUS1, COQ2, MVK
	GOBP_ISOPRENOID_METABOLIC_PROCESS	0.0964		0.0075		1		88	HTRA2, RDH11, TH, BCO2, LIPE, AKR1C3, PPARD, RARRES2, DGAT2, ADH5, CRABP1, CYP26A1, AKR1B1, CYP26C1, RDH16, SDC1, LRAT, SCPEP1, PMVK, HMGCR, IDI1, MVD, RPE65, CYP2E1, APOE, APOM, SDC4, NPC2, RETSAT, CYP26B1, ADH1B, GPC6, GPC4, LSS, ALDH3A2, LRP8, PHYH, HMGCS1, PECR, CYP1B1, LPL, APOB, NAPEPLD, GPC2, PLB1, NUS1, DPAGT1, MVK, APOA2, DPM1, DPM2, LRP1, PNPLA2, ALDH8A1, HSPG2, AGRN, CYP4V2, GPC3, PDSS…
	GOBP_LEUKOCYTE_ADHESION_TO_VASCULAR_ENDOTHELIAL_CELL	0.6163	0.25	0.0361		1		26	RELA, ETS1, ITGA4, VCAM1, ROCK1, SELPLG, MDK, CXCL12, ICAM1, IRAK1, RHOA, PODXL2, TRAF6, EXT1, ADD2, GOLPH3, GCNT1, SLC39A8, FUT4, FUT9, ZDHHC21, JAM2, ITGB1, ST3GAL4, KLF4, NFAT5
	GOBP_LEUKOCYTE_MEDIATED_CYTOTOXICITY	0.7891	0.1398	0.0093		1	0.2065	43	STAT5B, HLA-A, HLA-E, STX7, CEBPG, MICA, HLA-H, SERPINB9, TUSC2, LGALS9, ARRB2, LAG3, RAB27A, CRK, ICAM1, AP1G1, LAMP1, HLA-B, VAMP7, CADM1, RNF19B, HAVCR2, RASGRP1, AGER, CD226, PTPN6, CORO1A, TUBB4B, DNASE1, CTSC, HPRT1, ULBP3, ULBP2, ULBP1, FADD, TUBB, F2RL1, PPP3CB, IL12A, PVR, LYST, EMP2, B2M
	GOBP_LEUKOCYTE_MEDIATED_IMMUNITY	0.3011	0.8598	0.0022			0.7338	458	ARHGAP9, NDUFC2, TMBIM1, CYB5R3, RAB14, CADM1, DYNC1H1, CD36, RNF19B, MLEC, GLIPR1, CAND1, TLR4, RNASET2, VAT1, A1BG, JAG1, HSP90AB1, CFI, C1RL, CFP, C1R, C1S, PSMD14, ARL8A, IRF7, NR4A3, PSMA2, IQGAP1, PSMA5, LGALS9, LYN, PSMB1, ARMC8, PSMB7, PSMC2, ATP6V1D, PSMD1, HLA-C, PSMD2, FABP5, PSMD3, PSMD7, ATP6V0A1, AGER, PSMD11, SYNGR1, PSMD12, PSMD6, TREX1, STOM, ULBP3, ULBP2, NBEAL2, KMT2E, RAB6A, U…
	GOBP_LIPID_CATABOLIC_PROCESS	0.4946		0.0122	0.6954	1	0.7082	222	MGST2, HINT2, PLCB2, ACADS, MCEE, LIPA, PNPLA6, PNPLA7, SLC25A17, ILVBL, SCARB1, ALDH3A2, HACL1, CRTC3, PEX13, PHYH, PECR, CEL, FABP7, APOA2, LRP1, YWHAH, PRKCE, BDH2, FAAH2, DECR1, MTOR, FABP5, LPIN1, HADH, HSD17B11, HSD17B14, ACAA2, SGPL1, NUDT19, ABCB11, BCO2, LIPE, AKR1C3, NCEH1, ADORA1, RARRES2, PLCD3, CRABP1, INPP5F, CYP26A1, PLCH1, AIG1, CYP26C1, PLCB3, PLCB4, PLCD1, PLD2, PCCA, PCCB, PAFA…
	GOBP_LIPID_EXPORT_FROM_CELL	0.5836	0.7995	0.0131	0.2288	1	0.7501	50	ADORA1, CRY1, TAC1, FZD4, SLC1A3, NTSR1, SNAP25, ABCC4, TRH, SLC38A2, PLA2G4A, UNC13B, RIMS1, SYT1, APBA1, AGTR1, EDN1, PPFIA1, GRM2, SLC1A2, GRM7, KDM5B, NPY5R, GLS2, GJA1, GLS, RAB3GAP1, P2RX4, MAP2K6, PPFIA3, TMF1, ADORA2A, AVPR1A, GIPC1, INHBA, SLC12A2, NTRK2, SLC1A1, PPFIA2, PTPN11, SPP1, HRH3, MYB, PPFIA4, RAB3A, STX1A, VAMP2, STXBP1, GDF9, PLA2G3
	GOBP_LIPID_HOMEOSTASIS	0.2152		0.0015			0.851	97	FITM2, XBP1, DGAT2, SLC25A27, ABHD5, CD24, CYP7B1, APOE, TSKU, APOM, NPC2, GOT1, ORMDL2, ORMDL1, SCARB1, EPHX2, ADCK1, LAMTOR1, GPAM, CAV1, CEBPA, NUS1, APOA2, RCN3, PNPLA2, ABCA12, ACACA, SREBF2, LIMA1, PCSK9, LDLRAP1, ABCA1, ABCA3, MYLIP, ABCA2, MTTP, ORMDL3, POLD1, ABCB4, ABCG1, LRP5, ATP13A2, LRP5L, ZBTB20, AKR1C1, NR5A2, SIRT1, TMEM97, MALRD1, NPC1, GRAMD1B, TLCD1, ABCB11, NR1D1, NR1H4, TLCD…
	GOBP_LIPID_LOCALIZATION	0.4257		0.0016	0.3125		0.8391	329	CRY1, KCNJ10, TAC1, FZD4, SLC27A3, PROCA1, APOLD1, CD36, SIGMAR1, IKBKE, TSKU, ESYT1, ESYT2, SYT1, APBA1, SLC25A17, PPFIA1, SCARB1, STARD3, ATP1A2, ACSL1, LAMTOR1, CEL, ABCA5, NPY5R, ALKBH7, NUS1, APOA2, APOL2, LRP1, ABCA12, MAP2K6, ACACA, ABCA8, SREBF2, ADORA2A, GIPC1, SGPP1, LIMA1, PRELID2, ABCA3, PITPNB, PITPNC1, MTTP, GLTP, PITPNA, UGCG, PLEKHA3, C2CD2L, FABP5, SLC25A13, PRAF2, SLC25A22, PTPN…
	GOBP_LIPID_STORAGE	0.3741	1	0.0256				64	STAT5B, FITM2, PLIN3, OSBPL11, PPARD, DGAT2, PLIN2, VSTM2A, C3, ABHD5, NFKB1, CRY1, BSCL2, ZFYVE1, AUP1, TMEM159, SQLE, CDS2, CD36, APOE, NFKBIA, IKBKE, ITGAV, ASXL1, ITGB3, SREBF1, LDAH, SCARB1, PLA2G4C, ACACB, SOAT1, NR1H2, LPL, TTC39B, APOB, NR1H3, CPT1A, NRIP1, ALKBH7, CAV1, HILPDA, PLIN5, FTO, PNPLA2, ZC3H12A, SREBF2, GM2A, PTPN2, ABCA1, ASXL2, MEST, EHD1, HEXB, PPARA, ABCG1, OSBPL8, GBA, ST…
	GOBP_LIPOPROTEIN_CATABOLIC_PROCESS	0.1135		0.0046				14	ABHD17A, PPT1, ABHD13, LYPLA1, ABHD12, ABHD10, APOB, CTSD, ABHD17B, ATM, ABHD17C, APOE, LYPLA2, LYPLAL1
	GOBP_LIPOPROTEIN_METABOLIC_PROCESS	0.2152	0.9541	0.0437		1		108	GPLD1, DGAT2, ZDHHC7, RABL3, ATG7, APOLD1, WIPI1, WIPI2, ATG12, PIGK, APOE, LYPLA2, APOM, LYPLAL1, GLUL, ABHD12, ZDHHC21, ZDHHC20, ZDHHC24, ZDHHC23, CLIP3, ZDHHC3, ZDHHC22, ATM, ABHD17C, ZDHHC8, ZDHHC9, PIK3C3, ZDHHC4, HHAT, ZDHHC11B, ZDHHC14, ZDHHC18, RAB3GAP1, ZDHHC16, APOA2, ZDHHC12, DPM1, DPM2, APOL2, LRP1, ABHD17A, ABHD13, DPM3, PGAP1, PCSK9, MTTP, PEMT, UGCG, NMT1, ATG5, PIGV, APOL6, PIGM, …
	GOBP_LIPOSACCHARIDE_METABOLIC_PROCESS	0.3569	1	0.237	0.0249	1	0.6838	92	GPLD1, UGT8, B3GALNT1, ST6GALNAC3, B4GALT3, B3GALT2, B3GALT1, ST3GAL6, PSAP, ITGB8, BAX, PIGK, ESYT1, ESYT2, SMPD1, STS, PIGN, ST6GALNAC4, PIGW, PIGP, PIGA, PIGC, PIGF, PIGH, PIGG, PIGX, PIGQ, PIGL, ST3GAL2, PYURF, ST3GAL4, PGAP2, B3GNT5, PIGT, B4GALT5, MPPE1, ST6GALNAC6, PIGO, GPAA1, B4GALT6, PGAP3, PIGS, DPM1, DPM2, CPTP, DPM3, PRKAA1, PGAP1, NEU3, FUCA1, SUMF2, GM2A, GAL3ST4, SUMF1, NEU1, ARSA…
	GOBP_LONG_CHAIN_FATTY_ACID_TRANSPORT	0.6733	1	0.0099	0.4265		0.8549	44	PLIN2, SLC27A5, ACACA, MID1IP1, SLC27A4, SLC27A2, SLC27A1, ABCD1, SLC2A1, PRKAA2, SLC27A3, PROCA1, PRKAG2, NTSR1, CD36, APOE, AKT1, PLA2G4A, THBS1, AKT2, FABP5, IRS2, FABP3, ACSL3, DRD2, PLA2R1, ANXA1, SLC25A20, PRKAB2, ACACB, MFSD2A, ACSL1, PNPLA8, RPS6KB1, ABCD2, BDKRB2, ABCD3, CPT1A, ABCD4, CPT1B, CPT2, NMB, PLA2G12A, PLA2G3
	GOBP_LONG_TERM_MEMORY			0.0217	0.4503		0.8334	27	MECP2, PRNP, TAC1, KAT2A, CTNS, SGK1, CAMK4, GRIA1, APOE, MTOR, NFATC4, DRD2, LDLR, ADCY1, EIF2AK4, RGS14, BTBD9, SRF, PTCHD1, ARC, CALB1, SHANK1, PJA2, CPEB3, RPS6KB1, PRKCZ, ADCY8
	GOBP_LONG_TERM_SYNAPTIC_DEPRESSION	0.8363		0.7035	0.025			26	GRID2, KCNB1, PPP1R9A, CBLN1, ADORA1, MAPT, SHANK3, GRIA1, SLC24A2, ARF1, FMR1, PTEN, PLK2, SLC24A1, PTK2B, ABHD6, AGER, SHANK2, SORCS3, SRF, ARC, SORCS2, PRRT1, STXBP1, PICK1, ADCY8
	GOBP_LOW_DENSITY_LIPOPROTEIN_PARTICLE_CLEARANCE	0.4405	1	0.0046	0.6953			28	NCEH1, DGAT2, AP2A2, CNPY2, AP2B1, PCSK9, LDLRAP1, MYLIP, HNRNPK, KHSRP, LIPA, CD36, AP2M1, NPC2, LDLR, EHD1, SCARB1, CLTC, CSK, AP2A1, SOAT1, APOB, HMOX1, NPC1, AP2S1, CLTA, ANXA2, NR1H4
	GOBP_LOW_DENSITY_LIPOPROTEIN_PARTICLE_REMODELING	0.2751		0.0422				7	APOB, AGTR1, MTTP, APOE, ABCG1, APOA2, PLA2G3
	GOBP_LOW_DENSITY_LIPOPROTEIN_RECEPTOR_PARTICLE_METABOLIC_PROCESS	0.4537		0.0054	0.734		0.6048	14	FURIN, AP2A2, CLTC, AP2A1, VLDLR, AP2B1, PCSK9, MYLIP, ABCA2, AP2S1, CLTA, APOE, AP2M1, ANXA2
	GOBP_LYSOSOMAL_PROTEIN_CATABOLIC_PROCESS	0.8126	0.9796	0.0198	0.5692			14	LRP2, VPS13A, LDLR, LRP1, MFSD8, LAMP2, MGAT3, ATP13A2, GBA, CLN3, LAPTM4B, TPP1, TMEM199, CCDC115
	GOBP_LYSOSOME_LOCALIZATION	0.6611	1	0.0032	0.4262		0.7738	49	BLOC1S2, S100A13, GATA2, FER, RAB34, FLCN, DEF8, PLEKHM1, LAMTOR1, IL4R, NDEL1, PIK3CD, CPLX2, KXD1, SPAG9, PLEKHM2, HPS6, MAP6, SYTL4, VPS33B, SNAPIN, NR4A3, ARL8B, LGALS9, LAT2, LYN, IL13RA2, SPHK2, C12ORF4, VPS33A, VAMP7, PTGDS, SNX4, GAB2, FAM98A, CBL, MYH9, KIF1B, HMOX1, TMEM106B, RAB3A, STXBP1, SNAP23, HDAC6, KIT, PDPK1, CHGA, BLOC1S1, PLA2G3
	GOBP_MAST_CELL_ACTIVATION	0.9703		0.0205			0.9246	30	CPLX2, S100A13, NR4A3, GATA2, FER, LGALS9, LAT2, LYN, IL13RA2, SPHK2, C12ORF4, NDRG1, VAMP7, PTGDS, SNX4, GAB2, CBL, CD226, CNR1, PLSCR1, HMOX1, IL4R, STXBP1, SNAP23, KIT, PIK3CD, RHOH, PDPK1, CHGA, PLA2G3
	GOBP_MAST_CELL_ACTIVATION_INVOLVED_IN_IMMUNE_RESPONSE	0.747		0.0213	0.4318		0.9358	25	CPLX2, S100A13, NR4A3, GATA2, FER, LGALS9, LAT2, LYN, IL13RA2, SPHK2, C12ORF4, VAMP7, PTGDS, SNX4, GAB2, CBL, HMOX1, IL4R, STXBP1, SNAP23, KIT, PIK3CD, PDPK1, CHGA, PLA2G3
	GOBP_MITOCHONDRIAL_ELECTRON_TRANSPORT_NADH_TO_UBIQUINONE	0.0234	0.0005	0.8514	0.2163	1	0.4359	53	NDUFB10, NDUFC1, NDUFC2, NDUFV1, NDUFS5, NDUFS6, MT-ND3, NDUFV3, NDUFAF1, NDUFB11, MT-ND6, DLD, NDUFA2, MT-ND2, NDUFS1, NDUFS3, NDUFV2, NDUFA7, MT-ND1, PARK7, PINK1, NDUFS4, MT-ND4, MT-ND5, NDUFA13, NDUFA12, NDUFA4, NDUFS7, NDUFS8, DNAJC15, NDUFA9, COQ9, NDUFA6, NDUFB4, NDUFS2, NDUFA11, MT-ND4L, NDUFA1, NDUFB9, NDUFA3, NDUFA5, ISCU, NDUFA8, NDUFA10, NDUFB1, NDUFB2, NDUFAB1, NDUFB3, NDUFB5, NDUFB6…
	GOBP_MITOCHONDRIAL_RESPIRATORY_CHAIN_COMPLEX_ASSEMBLY	0.1848	0.0149		0.8354	1	0.4453	96	NDUFB10, NDUFC1, NDUFC2, SDHAF4, NDUFV1, NDUFS5, NDUFS6, NDUFV3, MT-ND3, TTC19, NDUFAF1, NDUFB11, MT-ND6, NDUFA2, MT-ND2, NDUFS3, NDUFS1, C12ORF73, UQCRFS1, UQCC3, LYRM7, OMA1, NDUFV2, NDUFA7, TAZ, MT-ND1, NDUFAF7, NDUFAF5, UQCC2, COA3, TFAM, UQCC1, IMMP2L, NDUFS4, FASTKD3, MT-ND4, MT-ND5, NDUFA13, NDUFAF2, TACO1, NDUFAF6, SAMM50, NDUFAF3, NDUFAF4, NUBPL, TIMMDC1, NDUFA12, FOXRED1, CHCHD4, TMEM12…
	GOBP_MONOAMINE_TRANSPORT	0.4343	0.9023	0.0562	0.0191		0.5322	43	SLC22A1, KCNB1, SYT6, TOR1A, ACTB, SLC29A4, SYT5, DTNBP1, GPM6B, OXTR, ADORA2A, MAPK15, CXCL12, NISCH, SYT4, CHRNA4, ITGB3, SYT11, RAB3B, SYT9, DRD2, SYT1, SYT7, SYT10, HRH3, KCNA2, CNR1, CHRNB2, PARK7, P2RY1, SYT13, RAB3A, STX1A, SNCG, NPY2R, PINK1, PICK1, SYT2, ADRA2B, SYT17, CHGA, SLC18A1, SNCA
	GOBP_MONOCARBOXYLIC_ACID_BIOSYNTHETIC_PROCESS	0.7724	1	0.0446			0.5909	138	XBP1, ACOT8, CYP46A1, SLC27A5, SLC27A2, OSBPL1A, OSBPL6, OSBPL7, SLC45A3, OSBPL9, CYP27A1, AMACR, OSBPL3, HSD17B10, HSD17B4, OSBP, BAAT, OXSM, SCP2, CBR4, THNSL2, HSD3B7, CYP7B1, OSBPL2, PLA2G4A, EPHX2, PECR, GSTM2, PARK7, GSTM4, PKM, ABHD2, PLP1, ACACA, MID1IP1, SRR, ELOVL5, DAGLB, ACSBG1, ELOVL2, HACD2, ELOVL1, DEGS1, SCD5, HACD1, PTGDS, TECR, FABP5, ASAH2, GATM, ASAH2B, PRKAB1, PRKAB2, SCD, EL…
	GOBP_MONOCARBOXYLIC_ACID_METABOLIC_PROCESS	0.399	1	0.0152	0.8552		0.7553	434	GSTA1, MORC2, SLC27A3, MTHFD1L, ACADS, OXSM, THNSL2, MCEE, CD36, GSTM2, ACSL1, OGDH, GSTM4, EPHX1, GRHPR, PLP1, ACACA, NR4A3, PRKCE, GLO1, HAGH, DECR1, FABP5, LPIN1, GATM, HADH, BSG, PRKAB1, PRKAB2, SCD, CYP2D6, CYP3A5, PROX1, ELOVL6, HSD17B12, ADIPOR2, TREX1, HSD17B8, STARD4, SGPL1, SIRT1, IDNK, MALRD1, PGD, KIT, STAR, PANK2, ABCB11, NR1D1, TNFRSF1A, FGF19, CYP27C1, NR1H4, BCO2, IDH2, AKR1C3, PT…
	GOBP_MONOCARBOXYLIC_ACID_TRANSPORT	0.5186	0.7634	0.0378	0.3136		0.8575	105	SLC10A3, SLC10A7, NCOA1, SLC27A5, SLC27A4, EMB, SLC27A1, KCNJ10, PROCA1, TRH, LRRC8A, SLC26A6, CD36, PLA2G4A, DRD2, SYT1, APBA1, PPFIA1, GRM1, SLC1A2, SLC1A5, ATP1A2, NPY5R, GJA1, RAB3GAP1, SLC9A3R1, P2RX4, MAP2K6, SLC16A9, SLCO1C1, ADORA2A, SLC16A2, GIPC1, MPC1, NTRK2, LRRC8D, SLC25A13, PRAF2, ABCB4, LRRC8C, SLC25A22, SLC25A18, HRH3, SLCO3A1, PPFIA4, AKR1C1, VAMP2, SLC16A14, SLC16A13, SLC16A4, A…
	GOBP_MULTICELLULAR_ORGANISMAL_RESPONSE_TO_STRESS	0.523	0.9634	0.0363	0.0693	1	0.5715	40	MECP2, P2RX4, PRKCG, THBS4, KIAA0319, BRINP1, GRIK2, TAC1, PPP3CA, GABRA5, NTRK1, EIF4G1, ASIC1, P2RX3, RAG1, VDAC1, SLC1A1, APOE, RELN, EXT1, PTEN, THBS1, EIF4E, NR4A2, GCH1, CAPN2, MEF2C, USP46, TSPO, MAPK8IP2, SCN9A, ATP1A2, ASIC4, RPS6KB1, NPY2R, BCL2, GJA1, ADCYAP1, EDNRB, VWA1
	GOBP_MYELOID_LEUKOCYTE_ACTIVATION	0.3033	0.855	0.0029	0.6036		0.8712	413	ARHGAP9, NDUFC2, TMBIM1, CYB5R3, RAB14, DYNC1H1, CD36, MLEC, GLIPR1, CAND1, TLR4, RNASET2, VAT1, CRTC3, A1BG, HSP90AB1, CFP, PSMD14, ARL8A, NR4A3, PSMA2, IQGAP1, PSMA5, LGALS9, LYN, PSMB1, ARMC8, PRKCE, PSMB7, PSMC2, ATP6V1D, PSMD1, HLA-C, PSMD2, FABP5, PSMD3, PSMD7, ATP6V0A1, AGER, PSMD11, SYNGR1, PSMD12, TGFBR2, PSMD6, TREX1, STOM, NBEAL2, KMT2E, RAB6A, WNT5A, SERPINB6, VAMP2, EEF1A1, HSPA8, KI…
	GOBP_MYELOID_LEUKOCYTE_MEDIATED_IMMUNITY	0.276	0.8473	0.0021	0.5575	1	0.7962	360	ARHGAP9, PFKL, AP1M1, NDUFC2, ORM1, TMBIM1, CRACR2A, CYB5R3, CDK13, RAB14, DYNC1H1, CD36, DNASE1L1, DDX58, MLEC, GLIPR1, CAND1, ALDOC, RNASET2, VAT1, A1BG, LAMTOR1, PKM, HSP90AB1, CFP, PIK3CD, ENPP4, DERA, CAB39, PSMD14, ARL8A, VAPA, AP2A2, HLA-E, HSPA1A, NR4A3, HSPA1B, PSMA2, IQGAP1, ROCK1, PSMA5, PGRMC1, LGALS9, LYN, PSMB1, ARMC8, RAB27A, PSMB7, PTGDS, PSMC2, CD58, CD63, DDOST, JUP, ATP6V1D, PS…
	GOBP_N_ACETYLNEURAMINATE_METABOLIC_PROCESS	0.9686		0.032	0.6409		0.9502	11	GNE, GNPDA2, NANP, AMDHD2, NAGK, RENBP, ST3GAL1, CMAS, GNPDA1, ST6GAL1, NPL
	GOBP_NADH_DEHYDROGENASE_COMPLEX_ASSEMBLY	0.0975	0.0033		0.507	1	0.4238	62	NDUFB10, NDUFC1, NDUFC2, NDUFV1, NDUFS5, NDUFS6, MT-ND3, NDUFV3, NDUFAF1, NDUFB11, MT-ND6, NDUFA2, MT-ND2, NDUFS1, NDUFS3, NDUFV2, NDUFA7, TAZ, MT-ND1, NDUFAF7, NDUFAF5, NDUFS4, MT-ND4, MT-ND5, NDUFA13, NDUFAF2, NDUFAF6, NDUFAF3, NDUFAF4, NUBPL, TIMMDC1, FOXRED1, NDUFA12, TMEM126B, NDUFS7, NDUFS8, ECSIT, NDUFA9, TMEM126A, OXA1L, NDUFA6, NDUFB4, TIMM21, NDUFS2, NDUFA11, NDUFA1, NDUFB9, NDUFA3, COA…
	GOBP_NEGATIVE_CHEMOTAXIS	0.9346		0.3746	0.0263			39	SEMA3A, UNC5C, NTN1, NRG3, SEMA7A, SEMA6C, SEMA6B, SEMA5B, SEMA4B, SEMA3D, RHOA, SEMA4A, SEMA4C, SEMA4G, SLIT3, SEMA3F, SLIT2, EPHA7, SEMA3B, SLIT1, SEMA3E, SEMA3C, FLRT2, ITGAV, SEMA6A, ITGB3, RYK, PLXNA4, FLRT3, ROBO1, PLXNA3, ROBO2, NRP2, SEMA4F, SEMA4D, NRG1, SEMA6D, WNT5A, SEMA5A
	GOBP_NEGATIVE_REGULATION_OF_ACTIN_FILAMENT_POLYMERIZATION	0.3872		0.6555	0.0498		0.8659	43	SPTBN5, ADD1, RDX, TMSB4X, SSH1, GSN, HIP1R, PFN1, PFN2, SSH3, SLIT2, DMTN, TMSB15A, MTPN, ADD3, ADD2, KANK1, KANK3, ARFGEF1, TMSB15B, SPTBN4, MKKS, CAPZB, MYADM, PRKCD, SSH2, TMSB4Y, FHOD3, TMSB10, SPTBN1, AVIL, FLII, TMOD3, TMOD2, SVIL, TRIOBP, TWF1, TWF2, EPS8, SPTAN1, SPTBN2, CAPZA1, CAPZA2
	GOBP_NEGATIVE_REGULATION_OF_AMINE_TRANSPORT	0.3269	1	0.0212	0.1097		0.87	18	SYT11, DRD2, ADORA1, HRH3, GRM7, CNR1, ARL6IP5, SLC43A2, P2RY1, SLC43A1, TRH, RGS2, NPY5R, SYT4, ADRA2B, RGS4, CHGA, SNCA
	GOBP_NEGATIVE_REGULATION_OF_AMYLOID_FIBRIL_FORMATION	0.7476		0.0078	0.2592		0.5965	9	LDLR, PFDN6, PFDN1, PFDN2, CLU, APOE, PFDN4, PFDN5, VBP1
	GOBP_NEGATIVE_REGULATION_OF_ANION_TRANSPORT	0.2149	0.9709	0.0031	0.3222		0.5362	141	PRKG2, PFKL, BARD1, STXBP5L, SP100, GPM6B, CRY1, SERGEF, EGF, PIM3, INPP5K, TRH, ERLEC1, UBAC2, CD36, DMTN, APOE, ERP29, THBS1, SIAH3, DRD2, ENY2, MIDN, SFRP4, BAG4, CSK, FKBP1B, PPM1F, YOD1, PARK7, P2RY1, APPL2, RGS2, NPY5R, LRRK2, WWP2, APOA2, NDFIP2, KLF7, NDFIP1, ANGPT1, SREBF2, BAG3, PCSK9, ABCA2, ADA, MTOR, FABP5, FIS1, C11ORF65, GRB10, PSMD9, PTPN11, GOPC, SFRP1, HRH3, UFM1, PEA15, JAGN1, …
	GOBP_NEGATIVE_REGULATION_OF_AXON_EXTENSION	0.434		0.5898	0.0037		0.7527	38	SEMA3A, RTN4R, NTN1, DIP2B, KIAA0319, WNT3, RNF6, SEMA7A, SEMA6C, SEMA6B, SEMA5B, SEMA4B, SEMA3D, SEMA4A, SEMA4C, SEMA4G, SEMA3F, SEMA3B, MAP2, SEMA3E, SEMA3C, TRIM46, DRAXIN, SEMA6A, RYK, PLXNA3, PTPRS, SEMA4F, NRP1, SEMA4D, SEMA6D, WNT5A, SEMA5A, RTN4, CDKL3, CDK5, ARHGAP4, CDK5R1
	GOBP_NEGATIVE_REGULATION_OF_AXON_EXTENSION_INVOLVED_IN_AXON_GUIDANCE	0.6741		0.2654	0.0018		0.802	24	SEMA3A, PLXNA3, WNT3, SEMA4F, NRP1, SEMA4D, SEMA7A, SEMA6C, SEMA6B, SEMA5B, SEMA6D, SEMA4B, SEMA3D, SEMA4A, WNT5A, SEMA4C, SEMA5A, SEMA4G, SEMA3F, SEMA3B, SEMA3E, SEMA3C, SEMA6A, RYK
	GOBP_NEGATIVE_REGULATION_OF_AXONOGENESIS	0.3895	1	0.2173	0.0001		0.9414	59	SEMA3A, RTN4R, SYNGAP1, DIP2B, NGFR, KIAA0319, ARHGDIA, RNF6, RUFY3, SEMA7A, SEMA6C, GDI1, SEMA6B, SEMA5B, SEMA4B, SEMA3D, SEMA4A, SEMA4C, SEMA4G, SEMA3F, SEMA3B, SEMA3E, DRAXIN, SEMA6A, RYK, PLXNA3, EPHB2, EFNB3, SEMA6D, CDKL3, ARHGAP4, CDK5R1, NTN1, LRP4, WNT3, DAB1, RHOA, TRAK2, EPHA7, MAP2, SEMA3C, PTEN, TRIM46, FSTL4, LINGO1, SPP1, DCC, FGF13, PTPRS, SEMA4F, THY1, NRP1, SEMA4D, MCF2, PSEN1, …
	GOBP_NEGATIVE_REGULATION_OF_CELL_PROJECTION_ORGANIZATION	0.2929		0.1489	0.0226		0.7604	151	BAG5, SEMA3A, PRNP, FLNA, DIP2B, MAK, KIAA0319, LRIG2, ARF6, RUFY3, EVL, PFN2, SEMA4A, ITM2C, DNM2, DNM3, NLGN1, APOE, RTN4RL2, KANK1, TSKU, DRAXIN, TESK1, NR2F1, EPHA4, ARPIN, PTPRO, BCL11A, SPRY2, INPP5J, PLXNB3, EFNB3, LRRK2, CDKL3, ARHGAP4, CDK5R1, DENND5A, LRP1, YWHAH, ARHGAP24, LPAR1, DAB1, RAPGEF2, ZNF365, MYLIP, PTPN9, SEMA3C, PTEN, DPYSL3, TBC1D7, NGEF, SPP1, SRGAP2C, DCC, FGF13, TSC1, H…
	GOBP_NEGATIVE_REGULATION_OF_COAGULATION	0.374	0.815	0.0001				29	PDGFB, TFPI, SERPING1, KLKB1, PLAT, SERPINE2, ANXA5, ADAMTS18, UBASH3B, CD9, APOE, THBS1, SH2B3, PLAU, FGB, PRKCD, USF1, EDN1, PRKG1, PLAUR, FGA, FGG, PROC, PDGFRA, SERPINE1, VTN, APOH, HS3ST5, PROS1
	GOBP_NEGATIVE_REGULATION_OF_DEFENSE_RESPONSE	0.6774		0.0059			0.4677	119	PPARD, HLA-A, APOE, NLRC5, CNOT7, DRD2, RPS19, CALCRL, TRAFD1, GIT1, ITCH, NPY5R, SOD1, SMAD3, ARG2, MVK, FEM1A, HTRA1, FNDC4, SERPINF1, HLA-E, PSMA1, NDFIP1, MAPK7, SEC14L1, LGALS9, PSMB4, WFDC1, ADA, ISL1, SIRPA, MUL1, PROC, TREX1, GBA, VPS35, GSTP1, SOCS5, ADCYAP1, SIRT2, NR1D1, TNFRSF1A, TNFRSF1B, NR1H4, TYRO3, NT5E, ADORA1, TTLL12, GPS2, METRNL, NFKB1, C1QBP, DUSP10, GPX1, PTGIS, SPINK5, ARR…
	GOBP_NEGATIVE_REGULATION_OF_ENDOTHELIAL_CELL_APOPTOTIC_PROCESS	0.2175	0.0019	0				23	FGB, MIR590, PAK4, TNIP2, NFE2L2, GATA2, ANGPT1, MAPK7, GAS6, FGA, NDNF, FGG, ABL1, KDR, ICAM1, SERPINE1, SEMA5A, RAMP2, PDPK1, TNFAIP3, KRIT1, SCG2, CDH5
	GOBP_NEGATIVE_REGULATION_OF_ENDOTHELIAL_CELL_PROLIFERATION			0.0124				27	AIMP1, MIR2355, PDCD10, NGFR, RGCC, NF1, STAT1, NR2F2, CAV2, VASH1, APOE, TGFBR1, THBS1, PTPRM, MEF2C, CCL2, SPARC, SULF1, APOH, DLL4, SYNJ2BP, GJA1, IL12A, CAV1, KRIT1, SCG2, ATOH8
	GOBP_NEGATIVE_REGULATION_OF_EPITHELIAL_CELL_APOPTOTIC_PROCESS	0.1604	0.0923	0				35	MIR590, PAK4, GATA2, ANGPT1, MAPK7, SRSF6, GAS6, PKHD1, ABL1, MDK, ICAM1, WFS1, TCF7L2, RAMP2, MTOR, YAP1, TNFAIP3, FGB, CFLAR, NEUROD1, TNIP2, NFE2L2, PPARA, FGA, NDNF, FGG, KDR, SERPINE1, HMOX1, SEMA5A, CAST, PDPK1, KRIT1, SCG2, CDH5
	GOBP_NEGATIVE_REGULATION_OF_ESTABLISHMENT_OF_PROTEIN_LOCALIZATION	0.1863	0.8958	0.0359	0.383		0.5688	91	KCNB1, UBE2J1, PFKL, IDH2, KCNJ11, TERF1, BARD1, LYPLA1, RHBDF1, STXBP5L, PKIG, SP100, MDFIC, RAB23, SERGEF, PKIA, SVIP, GDI1, PIM3, INPP5K, ERLEC1, HMGCR, PKDCC, UBAC2, ENHO, CD36, DMTN, APOE, ERP29, SIAH3, DRD2, SREBF1, INHBB, ENY2, REST, MIDN, INSIG1, ANXA1, BAG4, CSK, RANGAP1, FKBP1B, PPM1F, YOD1, PARK7, OPRM1, NR1H3, LRRK2, WWP2, NDFIP2, SYTL4, KLF7, RAB11FIP5, NDFIP1, MAPT, SUFU, ANGPT1, RA…
	GOBP_NEGATIVE_REGULATION_OF_EXTRINSIC_APOPTOTIC_SIGNALING_PATHWAY	0.637	0.553	0.005				82	HTT, RNF34, FAS, PHIP, SH3RF1, TMBIM1, FYN, GPX1, BCL2L1, CTNNA1, ITGA6, ICAM1, GSK3B, TCF7L2, BRCA1, TGFBR1, GCLM, THBS1, YAP1, MCL1, TNFAIP3, EYA2, ITGAV, CFLAR, IFI6, ZC3HC1, STRADB, RAF1, FGA, FGG, PARK7, SERPINE1, RPS6KB1, SNAI2, PRDX2, FADD, TNFRSF10B, ZMYND11, BCL2, TNFRSF10A, DDX3X, SFRP2, FAIM2, NOL3, FAIM, ITPRIP, PSME3, RELA, EYA4, SIAH2, EYA1, CASP8, EYA3, HSPA1A, RB1CC1, HSPA1B, MAPK…
	GOBP_NEGATIVE_REGULATION_OF_EXTRINSIC_APOPTOTIC_SIGNALING_PATHWAY_VIA_DEATH_DOMAIN_RECEPTORS	0.3324	0.0248	0.0016				34	RNF34, CASP8, FAS, TMBIM1, GPX1, HMGB2, BCL2L1, RIPK1, ICAM1, GSK3B, SCRT2, TRAF2, BRCA1, ARHGEF2, TNFAIP3, FGB, CFLAR, PEA15, RAF1, FGA, FGG, PARK7, SERPINE1, HMOX1, FADD, TNFRSF10B, RFFL, TNFRSF10A, DDX3X, SFRP2, BMP5, FAIM2, FAIM, ITPRIP
	GOBP_NEGATIVE_REGULATION_OF_INFLAMMATORY_RESPONSE	0.8675		0.05			0.539	68	TYRO3, NT5E, ADORA1, PPARD, GPS2, METRNL, NFKB1, DUSP10, GPX1, PTGIS, MDK, SOCS3, APOE, OTULIN, TNFAIP3, RPS19, CX3CL1, RORA, CALCRL, NR1H3, C1QTNF3, GIT1, LPCAT3, NR1D2, NPY5R, SOD1, SMAD3, MIR30C2, MFHAS1, MVK, FEM1A, FNDC4, NLRX1, MIR590, SERPINF1, PSMA1, NDFIP1, MAPK7, PSMB4, PTPN2, SHARPIN, IL20RB, WFDC1, ADA, LRFN5, ISL1, SYT11, GRN, LDLR, SIRPA, CD200, PRKCD, RB1, PPARA, PROC, KLF4, GBA, A…
	GOBP_NEGATIVE_REGULATION_OF_INNATE_IMMUNE_RESPONSE	0.3573	0.7358	0.0071		1	0.4313	40	CACTIN, TYRO3, NLRX1, A2M, TTLL12, HLA-A, ADAR, HLA-E, SERPING1, NMI, PARP14, MICA, DUSP10, SERPINB9, LGALS9, ARRB2, FAM3A, CRK, PTPN2, HLA-B, SAMHD1, HAVCR2, NLRC5, TNFAIP3, CNOT7, GRN, METTL3, DRD2, TRIM21, RPS19, MUL1, YTHDF2, IFI16, SUSD4, NR1H2, TREX1, TRAFD1, NR1H3, LYAR, YTHDF3
	GOBP_NEGATIVE_REGULATION_OF_ION_TRANSPORT	0.3729	0.8691	0.0128	0.4472		0.6506	204	PFKL, PKD2, SP100, GPM6B, CRY1, SERGEF, PIM3, INPP5K, ERLEC1, UBAC2, CD36, SIAH3, CALM1, CALM2, CALM3, BAG4, CLIC2, FKBP1B, PPM1F, NEDD4L, GSTM2, PARK7, ATP1A2, P2RY1, COMMD1, SRI, NPY5R, PPIF, CAMK2D, WWP2, HECW1, GSTO1, APOA2, CAB39, NDFIP2, ATP7A, HECW2, NDFIP1, ANGPT1, SREBF2, SLC30A1, SUMO1, KCNAB1, PRKCE, ADA, MTOR, PTEN, ANK3, FABP5, GRB10, PSMD9, PTPN11, GOPC, SFRP1, UFM1, PEA15, UCP2, PX…
	GOBP_NEGATIVE_REGULATION_OF_LIPID_TRANSPORT	0.2168		0.0479	0.7135		0.8391	24	ADORA1, PTPN11, PLA2R1, NFKB1, HRH3, CRY1, SREBF2, GRM7, NR1H2, ARL6IP5, EGF, PCSK9, TRH, NR1H3, ABCA2, NPY5R, AKT1, THBS1, AKT2, ITGAV, IRS2, ITGB3, FIS1, APOA2
	GOBP_NEGATIVE_REGULATION_OF_NEURON_PROJECTION_DEVELOPMENT	0.2605		0.0811	0.0153		0.6603	114	BAG5, SEMA3A, FLNA, DIP2B, KIAA0319, LRIG2, ARF6, RUFY3, SEMA4A, ITM2C, DNM3, NLGN1, APOE, RTN4RL2, KANK1, TSKU, DRAXIN, NR2F1, EPHA4, PTPRO, BCL11A, INPP5J, EFNB3, LRRK2, CDKL3, ARHGAP4, CDK5R1, DENND5A, LRP1, LPAR1, DAB1, ZNF365, MYLIP, PTPN9, SEMA3C, PTEN, DPYSL3, NGEF, SPP1, DCC, FGF13, TSC1, HDAC2, PTPRS, CBFA2T2, NRP1, PAQR3, GAK, WNT5A, MIR219A1, CERS2, RTN4R, SYNGAP1, RTN4RL1, INPP5F, NGF…
	GOBP_NEGATIVE_REGULATION_OF_OXIDOREDUCTASE_ACTIVITY	0.4812	1	0.0112		1		10	GLA, NOSIP, HP, NFKB1, HDAC6, OXA1L, CAV1, CNR1, ATP2B4, SNCA
	GOBP_NEGATIVE_REGULATION_OF_PEPTIDE_SECRETION	0.187	0.8634	0.0189	0.5754		0.5976	44	KCNB1, PFKL, IDH2, KCNJ11, SYTL4, CRHBP, RHBDF1, KLF7, STXBP5L, RAB11FIP5, SERGEF, RAB11FIP1, RAB11FIP3, PPP3CA, KALRN, PIM3, HMGCR, ENHO, APOE, ERP29, SIRT4, DPH3, DRD2, SREBF1, INHBB, PSMD9, CD200, FRMD4A, ENY2, PTPN11, REST, MIDN, SFRP1, ANXA1, JAGN1, FKBP1B, UCP2, IRS1, OPRM1, NR1H3, CYP51A1, IL12A, F2R, CHGA
	GOBP_NEGATIVE_REGULATION_OF_PROTEIN_POLYMERIZATION	0.4137		0.2584	0.0363		0.8753	57	SPTBN5, ADD1, RDX, GSN, STMN1, PFN1, PFN2, DMTN, MTPN, KANK1, SPTBN4, MKKS, INPP5J, TBCD, FHOD3, AVIL, TUBB4A, TRIOBP, TWF1, CLIP3, MAPRE1, TMSB4X, SSH1, HIP1R, DYRK1A, STMN2, SSH3, SLIT2, TMSB15A, MAP2, ADD3, EML2, ADD2, KANK3, VDAC2, ARFGEF1, TMSB15B, CAPZB, MYADM, PRKCD, SSH2, TMSB4Y, TMSB10, SPTBN1, FLII, TMOD3, TMOD2, SVIL, FKBP4, TWF2, EPS8, SPTAN1, SPTBN2, CAPZA1, CAPZA2, CDH5, SNCA
	GOBP_NEGATIVE_REGULATION_OF_RESPONSE_TO_BIOTIC_STIMULUS	0.3325	0.6364	0.0361		1	0.4991	64	TYRO3, TTLL12, HLA-A, C1QBP, DUSP10, SPINK5, ARRB2, FAM3A, NLRC5, TNFAIP3, CNOT7, METTL3, DRD2, TKFC, TRAF3IP1, TRIM21, MICB, RPS19, PCBP2, YTHDF2, NPLOC4, SUSD4, GPATCH3, NR1H2, RNF26, TARBP2, PRDX2, TRAFD1, NR1H3, ITCH, CARD8, MAPKBP1, ARG2, PPM1B, HTRA1, CACTIN, NLRX1, TSPAN6, RIOK3, A2M, ADAR, HLA-E, SERPING1, NMI, PARP14, MICA, SERPINB9, SEC14L1, LGALS9, CRK, PTPN2, HLA-B, SAMHD1, HAVCR2, TR…
	GOBP_NEGATIVE_REGULATION_OF_RESPONSE_TO_EXTERNAL_STIMULUS	0.3555	0.9019	0.0029			0.6753	222	SEMA3A, LRIG2, EPPK1, SEMA4A, NLRC5, CNOT7, DVL1, PRDX2, TRAFD1, GIT1, ITCH, NPY5R, PROS1, MVK, GRIN3A, FEM1A, FNDC4, CD109, PDGFB, SERPINF1, HLA-E, PSMA1, NDFIP1, ANGPT2, ADORA2A, LGALS9, DDT, PSMB4, CASK, ADAMTS18, UBASH3B, CLASP2, CD9, ADA, CLASP1, TRIB1, SEMA3C, PTEN, PHLDB2, ISL1, FGB, ROBO1, ROBO2, NRP1, PDGFRA, TREX1, WNT5A, NR1D1, TNFRSF1A, TNFRSF1B, NR1H4, CERS2, NT5E, ADORA1, TTLL12, RT…
	GOBP_NEGATIVE_REGULATION_OF_RESPONSE_TO_WOUNDING	0.2568	0.8289	0.0014				53	CERS2, RTN4R, RTN4RL1, TFPI, INPP5F, KIAA0319, LRIG2, EPPK1, MDK, SERPINE2, APOE, THBS1, KREMEN1, SH2B3, EPHA4, PLAU, USF1, EDN1, FGA, FGG, SERPINE1, VTN, GIT1, SMAD3, GJA1, PROS1, CD109, PDGFB, SERPING1, KLKB1, PLAT, FGF2, CRK, CASK, ADAMTS18, SLC12A2, UBASH3B, CLASP2, WFDC1, CD9, CLASP1, PTEN, PHLDB2, FGB, PRKCD, SPP1, PRKG1, PLAUR, PTPRS, PROC, PDGFRA, RGMA, APOH
	GOBP_NEGATIVE_REGULATION_OF_SECRETION	0.1618	0.802	0.0239	0.3724		0.5869	93	KCNB1, PFKL, IDH2, KCNJ11, PPP1R9A, ADORA1, RHBDF1, STXBP5L, CRY1, SERGEF, EGF, ASIC1, PIM3, TRH, HMGCR, VAMP3, NMU, ENHO, APOE, ERP29, DRD2, SREBF1, INHBB, ENY2, REST, MIDN, EDN1, PLA2R1, STK39, ANXA1, GRM7, CNR1, FKBP1B, LIF, PTGER3, P2RY1, STXBP3, NRG1, RAP1A, PNKD, NEUROG1, NOTCH1, OPRM1, NR1H3, NPY2R, NPY5R, ADRA2B, GJA1, NMB, TRIM9, STXBP6, SYTL4, IL1RAPL1, CRHBP, RAP1B, KLF7, RAB11FIP5, SL…
	GOBP_NEGATIVE_REGULATION_OF_STEROL_TRANSPORT	0.3741		0.0281				6	EGF, PCSK9, ABCA2, NFKB1, SREBF2, APOA2
	GOBP_NEGATIVE_REGULATION_OF_SYNAPTIC_TRANSMISSION	0.436	1	0.2398	0.0128			51	GRID2, KCNB1, PPP1R9A, CBLN1, ADORA1, CELF4, SHANK3, GRIK2, ASIC1, PCDH17, DRD2, PTK2B, ABHD6, SHANK2, SRF, ARC, ATAD1, PRRT1, RAP1A, PNKD, EIF4A3, NPY2R, NPY5R, LRRK2, NLGN4X, MTMR2, GNAI1, RAP1B, MAPT, SLC30A1, GNAI2, GRIA1, BCHE, SYT4, SLC24A2, ARF1, FMR1, PTEN, PLK2, SLC24A1, SYT11, TMEM25, AGER, ACHE, SORCS3, SORCS2, S1PR2, STXBP1, PICK1, GRIK3, ADCY8
	GOBP_NEGATIVE_REGULATION_OF_TRANSPORT	0.3463	0.9175	0.0444	0.5164		0.6752	285	PFKL, PKD2, SP100, GPM6B, CRY1, SERGEF, ARF6, ASIC1, PIM3, INPP5K, ERLEC1, UBAC2, CD36, PICALM, SIAH3, ATXN2, CALM1, CALM2, CALM3, LRSAM1, PRKD1, BAG4, CLIC2, FKBP1B, PPM1F, NEDD4L, GSTM2, PARK7, ATP1A2, P2RY1, EPHA3, COMMD1, NPY2R, SRI, NPY5R, PPIF, CAMK2D, WWP2, HECW1, GSTO1, APOA2, CAB39, MTMR2, NDFIP2, IL1RAPL1, CTTNBP2NL, ATP7A, HECW2, NDFIP1, ANGPT1, SREBF2, SLC30A1, SUMO1, KCNAB1, LGALS9, …
	GOBP_NEGATIVE_REGULATION_OF_WOUND_HEALING	0.4542	0.8387	0.0002				40	CD109, PDGFB, TFPI, SERPING1, KLKB1, PLAT, FGF2, EPPK1, CRK, SERPINE2, CASK, ADAMTS18, SLC12A2, UBASH3B, CLASP2, WFDC1, CD9, CLASP1, APOE, PTEN, THBS1, PHLDB2, SH2B3, PLAU, FGB, PRKCD, USF1, EDN1, PRKG1, PLAUR, FGA, FGG, PROC, PDGFRA, SERPINE1, VTN, APOH, SMAD3, GJA1, PROS1
	GOBP_NEUROMUSCULAR_SYNAPTIC_TRANSMISSION			0.2129	0.0497		0.9003	18	CHRNA1, ADARB1, CHRNA3, CHRNB1, CHRNB2, CHRNB4, DTNA, EGR3, ERC1, KIF1B, RIMBP2, P2RX3, ERC2, RAB3A, STXBP1, FCHSD1, FCHSD2, STAC3
	GOBP_NEURON_PROJECTION_EXTENSION	0.4481		0.3867	0.0289		0.9424	146	SEMA3A, ITGA4, DIP2B, KIAA0319, TNN, DSCAM, RUFY3, LIMK1, GSK3B, SEMA4A, DNM2, APOE, VEGFA, DRAXIN, NKX6-1, L1CAM, BCL11A, PLXNA4, SYT1, DCLK1, FN1, USP9X, ULK2, DVL1, NEDD4L, ZFYVE27, MEGF8, SLC9A6, HSP90AB1, SYT2, NDEL1, CPNE9, NDN, CDKL3, SPG11, NRCAM, SYT17, NLGN3, ARHGAP4, SMURF1, CYFIP1, CPNE5, LLPH, CDK5R1, SPAG9, SLC23A2, LRP1, WASF1, PAK1, TIAM1, POU4F2, TTL, IQGAP1, LAMB2, ABL1, CXCL12,…
	GOBP_NEURON_PROJECTION_EXTENSION_INVOLVED_IN_NEURON_PROJECTION_GUIDANCE	1		0.2484	0.0158		0.9576	35	SEMA3A, WNT3, DSCAM, CXCL12, SEMA7A, SEMA6C, SEMA6B, SEMA5B, SEMA4B, SEMA3D, SEMA4A, SEMA4C, SEMA4G, SLIT3, SEMA3F, SLIT2, SEMA3B, SLIT1, SEMA3E, SEMA3C, VEGFA, SEMA6A, RYK, PLXNA4, PLXNA3, BMPR2, NRP2, SEMA4F, NRP1, SEMA4D, ALCAM, MEGF8, SEMA6D, WNT5A, SEMA5A
	GOBP_NEURON_PROJECTION_GUIDANCE	0.4268		0.417	0.0288		0.7428	218	BMPR1B, SEMA3A, TRIO, RNF165, VSTM2L, EMB, ERBB2, DSCAM, EVL, EPHA2, PALLD, SEMA4A, PLXNB2, EPHB3, NPTN, MYCBP2, FLRT2, CNTN6, DRAXIN, L1CAM, SPTBN4, PLXNA4, LAMA1, EPHA5, PLXNB3, OPHN1, DVL1, EFNB3, MEGF8, EPHA3, GAP43, ARHGAP35, FEZ2, CNTN4, PIK3CA, PIK3CB, NRCAM, PIK3CD, CDK5R1, NRXN3, NRXN1, LRP1, NFIB, DAB1, KIF5C, CXCL12, BCL11B, SRC, SEMA3C, IGSF9, ISL1, PTPRM, SMAD4, ROBO3, GRB10, GFRA1, …
	GOBP_NEURONAL_ACTION_POTENTIAL	0.9981	1	0.4216	0.0218			24	SCN7A, P2RX4, GPR35, SCN11A, KCNA2, GRIK2, CHRNA1, KCND2, SCN2A, SCN3A, SCN8A, CACNA1G, SCN9A, CACNA1I, FGF12, P2RX3, GBA, CACNA1H, KCNMB2, KCNMB3, SCN1A, KCNMB4, FMR1, ANK3
	GOBP_NEUROTRANSMITTER_SECRETION	0.2603	0.7116	0.0017	0			122	PRKCG, CACNB2, STXBP5L, DNM1L, ASIC1, GSK3B, CSPG5, NLGN1, SLC4A8, KCNMB4, GAD1, DRD2, SYT1, ADCY1, APBA1, CALM1, CALM3, PPFIA1, DVL1, SYNJ1, P2RY1, ATP2A2, RAP1A, PNKD, LIN7C, LIN7B, SNCAIP, GIT1, SYT2, LRRK2, STX2, RAB3GAP1, GRIN3A, NRXN1, NRXN2, GRIK5, WNT7A, SLC30A1, ADORA2A, GIPC1, MCTP1, SYN3, CASK, LIN7A, FMR1, PTPRN2, VPS18, HRH3, CTBP2, PCLO, PPFIA4, SYN1, DNAJC5, VAMP2, HSPA8, BLOC1S6, …
	GOBP_NEUROTRANSMITTER_TRANSPORT	0.3581	0.7588	0.0023	0			156	TH, TOR1A, PRKCG, SLC29A1, CACNB2, STXBP5L, SLC29A4, GPM6B, SLC29A2, KCNJ10, DNM1L, ASIC1, GSK3B, CSPG5, NLGN1, SLC4A8, KCNMB4, GAD1, GLUL, DRD2, SYT1, ADCY1, APBA1, CALM1, CALM3, PPFIA1, DVL1, SYNJ1, PARK7, ATP1A2, P2RY1, ATP2A2, RAP1A, PNKD, LIN7C, LIN7B, SNCAIP, SV2C, GIT1, SYT2, LRRK2, STX2, RAB3GAP1, GRIN3A, NRXN1, NRXN2, GRIK5, WNT7A, SLC30A1, ADORA2A, GIPC1, MCTP1, SYN3, CASK, LIN7A, FMR1,…
	GOBP_NEUTRAL_AMINO_ACID_TRANSPORT		0.9041	0.018	0.1966			28	SLC36A4, SLC36A1, SFXN2, CTNS, SLC7A8, SLC38A1, SLC38A6, SLC1A4, SLC38A9, NFKBIE, SLC38A2, SLC6A15, SLC7A5, SFXN3, SLC1A1, SFXN1, SLC6A17, SLC25A38, RGS4, SLC6A6, SLC1A5, SLC43A2, SLC43A1, RGS2, SLC6A9, SLC38A3, SLC38A7, SLC3A2
	GOBP_NEUTRAL_LIPID_BIOSYNTHETIC_PROCESS	0.324	0.7934	0.0439				31	FITM2, PLIN5, GPLD1, PNPLA2, DGAT2, C3, SLC27A1, ACSL4, LPIN2, CTDNEP1, CNEP1R1, PLA2G4A, PLCE1, LPIN1, LDLR, SREBF1, PNPLA3, LPGAT1, SCARB1, AVIL, MFSD2A, PLA2G15, NR1H2, LPL, PCK2, ACSL1, GK, GPAM, NR1H3, FBXW7, DGAT1
	GOBP_NEUTRAL_LIPID_CATABOLIC_PROCESS	0.1966	0.9804	0.0068				26	LIPE, PLIN5, GPLD1, PNPLA2, ABHD5, DAGLB, DAGLA, CPS1, SORL1, LYPLA2, FABP5, ABHD12B, FABP3, FAAH, PNPLA3, ABHD6, ABHD12, LPL, DDHD2, APOB, ABHD2, LIPH, FABP7, LIPG, ABHD16A, APOA2
	GOBP_NEUTRAL_LIPID_METABOLIC_PROCESS	0.0998	0.9118	0				83	FITM2, LIPE, GPLD1, DGAT2, C3, ABHD5, SLC27A5, DGKQ, SLC27A1, GPX1, PGS1, LPIN2, CYP2E1, APOE, PLA2G4A, SORL1, LYPLA2, PLCE1, ABHD12B, FAAH, SREBF1, PNPLA3, ABHD6, INSIG1, ABHD12, SCARB1, DGKA, AVIL, DGKB, DGKH, PLA2G15, NR1H2, DGKE, AGPAT5, DGKI, DGKD, GK5, LPL, ACSL1, GK, APOB, GPAM, NR1H3, CPT1A, ABHD2, FABP7, LIPG, CAV1, ABHD16A, APOA2, SLC22A4, ATG14, PLIN5, PNPLA2, ACSL4, DAGLB, DAGLA, PCSK…
	GOBP_NOREPINEPHRINE_TRANSPORT	0.2635		0.0104	0.0386			12	SLC22A1, P2RY1, KCNB1, ACTB, STX1A, HRH3, SLC29A4, NISCH, ADRA2B, OXTR, ADORA2A, SNCA
	GOBP_NUCLEOSIDE_BISPHOSPHATE_BIOSYNTHETIC_PROCESS	0.8379		0.0183			0.7689	60	PDK1, PDK3, DLAT, DLD, DIP2A, MPC2, ACLY, PDHA1, PDHB, ACSS2, SLC26A2, PPCS, CBR4, PDHX, ACSS1, FASN, ACACB, ACSL1, ACSF3, PPT1, ACOT7, ACACA, ELOVL5, PPT2, MLYCD, ACSL4, ACSBG1, ACAT1, ACSL6, ELOVL2, HACD2, ELOVL1, SLC25A1, GSTZ1, SCD5, PDK2, HACD1, PDK4, TECR, PDP1, PANK1, PDPR, PANK4, PDP2, PPCDC, PANK3, DCAKD, COASY, ACSL3, SLC35B2, SLC35B3, PAPSS2, PAPSS1, SCD, ELOVL4, ELOVL6, HSD17B12, GCDH…
	GOBP_NUCLEOSIDE_BISPHOSPHATE_METABOLIC_PROCESS	0.6088		0.005	0.8977	1	0.8666	103	FITM2, DGAT2, ACOT8, HSD17B4, THEM4, BAAT, SLC26A2, OXSM, CBR4, MCEE, ACOT9, ACSF2, ACBD6, HMGCS1, DLST, ACSL1, OGDH, GPAM, MVK, ACACA, ELOVL5, PPT2, ACSL4, ACSBG1, ACSL6, ELOVL2, HACD2, ELOVL1, SLC25A1, SCD5, HACD1, TECR, PANK1, PANK4, PPCDC, PANK3, DCAKD, COASY, SCD, ELOVL4, ELOVL6, HSD17B12, GCDH, SUCLG2, HSD17B8, ENPP1, SUCLA2, PANK2, SULT4A1, AASS, SULT1C4, TPST2, TPST1, PDK1, PDK3, DLAT, DL…
	GOBP_NUCLEOTIDE_SUGAR_BIOSYNTHETIC_PROCESS			0.0097	0.3586		0.6297	21	GNPDA2, GFPT1, AMDHD2, PGM3, NAGK, RENBP, GNPNAT1, SLC35D1, UAP1, GMDS, UAP1L1, GMPPB, GFPT2, MPI, PMM1, PMM2, NANS, UGDH, UGP2, UXS1, GNPDA1
	GOBP_NUCLEOTIDE_SUGAR_METABOLIC_PROCESS	1		0.037	0.3811	1	0.9583	34	CSGALNACT1, SLC35D1, GMDS, GMPPB, GALT, MPI, GSK3A, PMM1, PMM2, UGGT2, NANS, UGGT1, UGDH, UGP2, UXS1, EXTL2, SLC35A3, TGDS, MGAT1, PARG, GNPDA1, GNE, GNPDA2, GFPT1, AMDHD2, PGM3, NAGK, RENBP, GNPNAT1, UAP1, UAP1L1, FUT8, GFPT2, DPAGT1
	GOBP_ORGANIC_ACID_TRANSPORT	0.4517	0.8756	0.0059	0.2259		0.9075	197	SLC29A4, EMB, KCNJ10, SLC27A3, PROCA1, CD36, SLC7A14, SLC7A5P1, SYT1, APBA1, SLC25A17, PPFIA1, ATP1A2, ACSL1, NPY5R, SLC13A3, MAP2K6, ACACA, ADORA2A, GIPC1, CTNS, MPC1, FABP5, LRP2, SLC25A13, PRAF2, SLC25A22, SLC25A18, PRKAB2, VAMP2, SLC38A3, ABCB11, SLC38A7, SLC3A2, NR1H4, ADORA1, SLC17A5, SLC36A4, SLC36A1, MPC2, NTSR1, SLC7A8, SLC1A4, ABCC2, SLC19A1, SLC15A4, SLC25A32, PLA2R1, ANXA1, ACACB, SLC…
	GOBP_ORGANIC_ANION_TRANSPORT	0.3455	0.8763	0.0265	0.2695		0.8819	216	EMB, KCNJ10, PROCA1, ASIC3, SLC35B1, CD36, SLC35A1, SLC35D2, SLC7A5P1, SLC4A8, SLC35C2, CYB5R4, SLC35A2, SLC35B4, SYT1, APBA1, SLC25A17, PPFIA1, ATP1A2, NPY5R, SLC33A1, SLC25A23, ABCC5, SLC13A3, SLC25A5, MAP2K6, SLC16A9, ADORA2A, SLC25A24, GIPC1, CTNS, MPC1, MTTP, GLTP, PLEKHA3, LRP2, SLC25A13, PRAF2, SLC25A22, SLC25A18, SLCO3A1, VAMP2, SLC16A14, SLC16A13, SLC16A4, SLC38A3, ABCB11, SLC4A4, SLC38A…
	GOBP_ORGANIC_HYDROXY_COMPOUND_BIOSYNTHETIC_PROCESS	0.5047		0	0.7317		0.6642	173	QDPR, TH, SPR, IPPK, PCBD2, ACOT8, CYP46A1, MSMO1, SLC27A5, SLC27A2, OSBPL1A, CYB5R3, OSBPL6, OSBPL7, ITPKB, OSBPL9, CYP27A1, DHFR, AMACR, OSBPL3, HSD17B10, KPNB1, HSD17B4, OSBP, BAAT, SCP2, HSD3B7, CYP7B1, OSBPL2, APOE, NR4A2, LBR, GOT1, TRPC1, LSS, APPL1, HMGCS1, PARK7, P2RY1, MBTPS2, GPR37, CYP2R1, GPAM, NFYA, SOD1, NUS1, DKKL1, MVK, INSIG2, SNAI1, DHCR24, ACACA, H6PD, SREBF2, GIPC1, FGF2, MFS…
	GOBP_ORGANIC_HYDROXY_COMPOUND_CATABOLIC_PROCESS	0.8046	1	0.0243	0.5646		0.9121	42	MTMR2, AKR1C3, CYP46A1, NUDT3, DIO2, DIO3, CYP27A1, BPNT1, NTSR1, INPP5K, ALDH2, ALDH1B1, ALDH3B1, APOE, INPP5E, PTEN, SNX17, INPP1, TKFC, SORD, INPP5J, TPI1, INPP5A, INPP5B, SRD5A3, SCARB1, OCRL, SYNJ1, SYNJ2, COMT, GK5, MTMR7, LRTOMT, GK, GPD2, MAOA, CEL, MOXD1, IMPA1, SULT1C4, IMPA2, FAH
	GOBP_ORGANIC_HYDROXY_COMPOUND_METABOLIC_PROCESS	0.3745		0.0001			0.8369	364	ITPK1, IPPK, MSMO1, CYB5R3, DHFR, PLCB2, AKR1C2, INPP5K, CBR4, LGMN, AKR7A2, INPP5D, LIPA, TSKU, NR4A2, LBR, RETSAT, RNF180, PDE1B, CALM1, INPP5J, INPP5A, INPP5B, INPPL1, SCARB1, ALDH3A2, OCRL, PECR, SYNJ1, STARD3, SYNJ2, PARK7, P2RY1, COMT, MTMR7, LRTOMT, GPR37, HPRT1, MAOA, SNCAIP, INPP4A, NFYA, CEL, NUS1, DPAGT1, MVK, INPP4B, APOA2, DPM1, DPM2, APOL2, MTMR2, ATP7A, DHCR24, ACACA, SREBF2, GIPC1…
	GOBP_ORGANIC_HYDROXY_COMPOUND_TRANSPORT	0.2915		0.0021	0.1272		0.5664	152	SLC10A3, SLC10A7, NCOA1, OSBPL11, TOR1A, SLC27A5, SLC29A4, GPM6B, OSBPL1A, EMB, OSBPL6, TAC1, OSBPL7, OSBPL9, EGF, OSBPL3, OSBP, SCP2, SLC26A6, ASIC3, CD36, OSBPL2, APOE, TSKU, APOM, NPC2, CHRNA4, DRD2, SYT1, SYT10, SCARB1, KCNA2, STARD3, PARK7, P2RY1, LAMTOR1, CEL, KDM5B, ZDHHC8, ABCA5, NPY2R, SYT2, SYT17, CAV1, NUS1, APOA2, LRP1, ACTB, ABCA12, AQP3, ABCA8, SREBF2, SLCO1C1, ADORA2A, ABCA7, LIMA1…
	GOBP_OXIDATIVE_PHOSPHORYLATION	0.0993	0.0043	0.8046	0.4209	1	0.4709	113	NDUFB10, NDUFC1, NDUFC2, NDUFV1, NDUFS5, NDUFS6, UQCR11, NDUFV3, UQCR10, NDUFAF1, UQCRHL, NDUFB11, UQCRB, UQCRC1, UQCRC2, UQCRH, NDUFA2, NDUFS3, UQCRFS1, UQCC3, MT-ND1, PARK7, FXN, PPIF, MT-ND4, MT-ND5, MT-CYB, SLC25A23, COX4I1, ATP7A, COX5B, COX6A1, COX6B1, COX6C, COX7B, COX7C, NDUFA12, COX8A, COX15, MT-CO1, MT-CO3, NDUFA4, CYCS, COX7A2L, COX5A, NDUFS7, NDUFS8, COX10, PDE12, SDHAF2, SDHA, SDHC, …
	GOBP_PEPTIDE_HORMONE_SECRETION	0.2697	0.7673	0.0462	0.3105			165	AIMP1, PFKL, GPLD1, PPARD, STXBP5L, SLC2A1, UBE2Q1, ITPR3, CAMK2G, OXCT1, GPR27, PIM3, TRH, MAFA, CACNA1A, SLC25A6, TCF7L2, PRKCA, GLUD1, NKX6-1, CYB5R4, DRD2, KCNS3, ENY2, EPHA5, NEUROD1, MIDN, RAB11B, TM7SF3, CACNA2D2, NADK, FKBP1B, RAF1, FGA, FGG, PARK7, LTBP4, RAP1A, CHD7, SRI, SMAD2, CACNA1C, GJA1, SOX4, NLGN2, HFE, SNX19, LRP1, TIAM1, SLC16A10, SLC25A5, KLF7, STXBP4, ACSL4, RAB11FIP2, PRKCE…
	GOBP_PEPTIDE_SECRETION	0.2176	0.79	0.0439	0.2828		0.6973	271	PFKL, APBB1, EXPH5, SERGEF, RHBDD3, ARF6, ITPR3, MYH10, ADAM9, LLGL1, OXCT1, PIM3, VEGFC, MAFA, CACNA1A, ARFGAP3, NKX6-1, CYB5R4, KCNS3, TGFB3, GOLPH3, TLR4, EPHA5, NEUROD1, RAB11B, OR51E2, CACNA2D2, LTBP2, FKBP1B, PARK7, LTBP4, CHD7, DISP1, NPY2R, SRI, MYO18A, CACNA1C, SOX4, NLGN2, HFE, SNX19, LRP1, PAM, TIAM1, SLC25A5, PCSK5, ADORA2A, OLFM2, STXBP4, RAB11FIP2, PRKCE, ABCC8, BRSK2, MTTP, C2CD2L,…
	GOBP_PEPTIDYL_TYROSINE_AUTOPHOSPHORYLATION	0.7925	0.8908	0.0434			0.4989	15	PTK2B, GREM1, MAPK3, IQGAP1, NTRK1, DDR1, ABL1, KDR, EGFR, DYRK1A, AATK, IGF1R, ITK, CAV1, VEGFA
	GOBP_PHAGOSOME_MATURATION	0.9895		0.0316	0.0452		0.6123	36	RAB31, RAB14, RAB34, RAB32, RAB7A, CLN3, ATP6V0E2, ATP6V0A2, ATP6V1D, ATP6V1H, ATP6V1A, ATP6V1B2, SYT11, ATP6V1C1, ATP6V1E1, ATP6V0B, RAB38, ATP6V1G2, SYT7, ATP6V0A1, RAB39A, RAB20, ATP6V0E1, ATP6V1E2, ATP6V0D1, MCOLN1, ATP6V1F, ATP6V1G1, CORO1A, SRPX, PIKFYVE, MYO7A, MREG, SPG11, TMEM175, ATP6V1B1
	GOBP_PHENOL_CONTAINING_COMPOUND_METABOLIC_PROCESS	0.8108		0.0078			0.8613	58	TH, AKR1B1, MTPN, CYP2E1, NR4A2, DRD2, RNF180, PDE1B, TRPC1, BTBD9, APPL1, PARK7, COMT, LRTOMT, GPR37, GRIN2A, PNKD, HPRT1, MAOA, SNCAIP, BCL2, MOXD1, INSM1, TPH1, ATP7A, CPQ, SLC16A10, CTSK, DIO2, DIO3, GCNT4, SLCO1C1, MED1, SLC16A2, GIPC1, TG, MFSD12, TACR3, CTNS, DDT, RAPGEF2, OPN3, CITED1, SLC45A2, PMEL, ZEB2, EPAS1, SLC7A11, AOC2, GCH1, SRD5A1, TGFB2, CHRNB2, WNT5A, STAR, DDC, FAH, SNCA
	GOBP_PHOSPHATIDYLCHOLINE_METABOLIC_PROCESS	0.3643		0.0378	0.4275		0.496	60	MECP2, GPLD1, SLC27A1, LPCAT1, ABHD3, LPIN2, PLA2G4A, DBI, PNPLA6, PNPLA7, LCAT, PLA2G4B, PCTP, SCARB1, PLA2G4C, PLA2G15, NR1H2, CSNK2B, PNPLA8, NR1H3, LPCAT3, GDPD3, MBOAT2, CSNK2A2, PLB1, MBOAT1, LPCAT4, ABHD4, PLA2G12A, APOA2, LPCAT2, PLA2G6, SLC44A1, SLC44A2, ABCA3, PEMT, ENPP2, FABP5, FABP3, LPIN1, ACSL3, LDLR, RAB38, CAPN2, ACHE, MBOAT7, MFSD2A, CSNK2A1, CEPT1, CDS1, CHKA, CHKB, PCYT1A, CHP…
	GOBP_PHOSPHATIDYLETHANOLAMINE_METABOLIC_PROCESS	0.8524		0.0404	0.9975		0.662	18	LPIN1, PLA2G6, SLC27A1, MFSD2A, PLA2G15, PISD, ETNK2, PNPLA8, ETNK1, PCYT2, NAPEPLD, LPIN2, NAAA, CEPT1, CHKA, CHKB, ABHD4, PLA2G3
	GOBP_PHOSPHOLIPID_BIOSYNTHETIC_PROCESS	0.5184	1	0.0288	0.4648		0.5825	219	RAB14, INPP5K, INPP5D, SACM1L, INPP5J, INPPL1, OCRL, MTMR12, MTMR8, SYNJ1, SYNJ2, MTMR6, MTMR7, PIKFYVE, TMEM38B, INPP4A, ATM, PIK3C2A, PIK3C2B, PIK3C3, PIK3CA, PIK3CB, PIK3CD, NUS1, PIK3R3, DPAGT1, MVK, MTMR9, INPP4B, APOA2, MTMR1, DPM1, FIG4, DPM2, MTMR3, MTMR2, MTMR4, PDGFB, ABCA8, SAMD8, SGMS2, SGMS1, PEMT, PLEKHA3, PTEN, FABP5, LPIN1, PIGV, ACHE, PIGM, PIGB, PLEKHA1, PITPNM1, STARD10, SLC44A…
	GOBP_PHOSPHOLIPID_CATABOLIC_PROCESS	0.4042		0.0243	0.1668			32	INPP5F, PLA2G6, SMPD4, SMPD2, PLCG1, ENPP2, PLA2G4A, PLBD2, PRDX6, ABHD12B, PNPLA6, PNPLA7, LDLR, SMPD1, ABHD6, PRKCD, PLA2G4B, ABHD12, GPCPD1, SCARB1, PLA2G4C, PLA2G15, PNPLA8, NAPEPLD, GDPD1, GDE1, GDPD3, LIPG, IDH1, ABHD16A, APOA2, SMPD3
	GOBP_PHOSPHOLIPID_METABOLIC_PROCESS	0.414		0.0256	0.53		0.6161	312	PROCA1, PLCB2, RAB14, INPP5K, DNAJC19, INPP5D, PNPLA6, PNPLA7, MTMR11, SACM1L, INPP5J, INPP5A, INPP5B, INPPL1, SCARB1, OCRL, MTMR12, MTMR10, MTMR8, SYNJ1, SYNJ2, MTMR6, MTMR7, PIKFYVE, TMEM38B, INPP4A, ATM, PIK3C2A, PIK3C2B, PIK3C3, PIK3CA, PIK3CB, PIK3CD, NUS1, PIK3R3, DPAGT1, MVK, MTMR9, INPP4B, APOA2, MTMR1, DPM1, FIG4, DPM2, MTMR3, MTMR2, MTMR4, PDGFB, ABCA8, SAMD8, SGMS2, SGMS1, SGPP1, ABCA3…
	GOBP_PIGMENT_GRANULE_ORGANIZATION	0.8488		0.0079	0.8418		0.6609	25	BLOC1S2, AP1M1, BLOC1S3, BLOC1S4, BLOC1S5, HPS4, SNAPIN, DTNBP1, SHROOM2, AP1G1, PMEL, RAB32, ZEB2, AP3B1, AP3D1, HPS1, RAB38, TRAPPC6A, KIF13A, RAB29, PIKFYVE, BCL2, LYST, BLOC1S6, BLOC1S1
	GOBP_PLASMA_LIPOPROTEIN_PARTICLE_CLEARANCE	0.3083		0.0005				37	GPLD1, NCEH1, DGAT2, AP2A2, HDLBP, VLDLR, CNPY2, AP2B1, PCSK9, LDLRAP1, MYLIP, HNRNPK, KHSRP, LIPA, CD36, APOE, AP2M1, APOM, NPC2, LDLR, EHD1, SCARB1, CLTC, LRPAP1, CSK, AP2A1, SOAT1, CUBN, APOB, HMOX1, NPC1, AP2S1, LIPG, CLTA, ANXA2, APOA2, NR1H4
	GOBP_PLASMINOGEN_ACTIVATION	0.2533	0.1446	0.0022		1		14	PLAU, FGB, RUNX1, PGK1, KLKB1, FGA, PLAT, FGG, SERPINE1, SERPINE2, ENO1, APOH, PLGRKT, THBS1
	GOBP_PLATELET_ACTIVATION	0.4036		0.026	0.5814			96	TYRO3, BLOC1S3, FLNA, BLOC1S4, PRKCG, PRKCB, DGKQ, FYN, RAP2B, TRPC3, HSPB1, COL1A1, YWHAZ, ITPR3, COL1A2, ARRB2, GNB1, SERPINE2, ARRB1, DMTN, APOE, F11R, PLA2G4A, PRKCA, SH2B3, ITGB3, ACTG1, FZD6, TLR4, CSRP1, COL3A1, GNAS, FN1, SRF, C1GALT1C1, DGKA, VAV3, DGKB, DGKH, PPIA, RAF1, FGA, DGKE, FGG, PLSCR1, DGKI, P2RY1, VAV2, DGKD, STXBP3, ILK, ITPR1, MYL12A, ITPR2, PIK3CA, PIK3CB, ADRA2B, GNA12, AD…
	GOBP_PLATELET_DEGRANULATION	0.3591	0.3719	0.0001				87	PHACTR2, ORM1, FLNA, RARRES2, ACTN4, F8, SERPINA1, FAM3C, PSAP, MANF, EGF, MAGED2, PCYOX1L, ABCC4, ANXA5, VEGFC, CD36, DMTN, THBS1, VEGFA, ENDOD1, ITGB3, TIMP1, PCDH7, TGFB3, RAB27B, CALM1, FN1, APLP2, CLU, LAMP2, WDR1, FGA, FGG, A1BG, APOOL, CHID1, SPARC, SCG3, SERPINE1, OLA1, NHLRC2, LGALS3BP, GTPBP2, QSOX1, TAGLN2, SOD1, TF, TGFB1, PROS1, CD109, SYTL4, VTI1B, PDGFB, A2M, TMSB4X, TUBA4A, VEGFB,…
	GOBP_POSITIVE_REGULATION_BY_HOST_OF_VIRAL_PROCESS	0.7685		0.0076			0.6314	13	TBC1D20, ZNF502, VAPA, NUCKS1, YTHDC2, CFL1, STOM, CAV2, PC, HSPA8, APOE, PPIB, IGF2R
	GOBP_POSITIVE_REGULATION_OF_ACTIN_FILAMENT_POLYMERIZATION	0.3935	0.4515	0.0427	0.6555	1	0.696	69	IQGAP2, GSN, ARF6, FER, RICTOR, ICAM1, EVL, PFN1, PFN2, AP1AR, BAIAP2, CTNNA2, ACTR3, ACTR2, VASP, ARFIP1, NPHS1, ARPIN, SPIRE1, PTK2B, SPIRE2, BAG4, CDC42EP3, WASH3P, CDC42EP1, CORO1A, CDC42EP4, SNX9, ABI2, WASF2, NCKAP1, WASF3, WHAMM, ARFIP2, DLG1, CYFIP1, FMN1, MAGEL2, BRK1, NCK2, WASF1, WASL, GMFB, CORO1B, NCK1, WASH6P, ARPC5, HIP1R, PRKCE, CDC42EP2, MTOR, ARF1, TRIM27, TENM1, ARPC5L, ARPC4, …
	GOBP_POSITIVE_REGULATION_OF_ADAPTIVE_IMMUNE_RESPONSE	0.9693	0.5255	0.0166			0.798	45	ZBTB1, FZD5, C3, HLA-A, HLA-E, HMCES, TFRC, STX7, HLA-H, CD81, IL6ST, FBXO38, ZP3, HLA-B, HSPD1, TRAF2, IL27RA, ADA, MAD2L2, RIF1, TRAF6, MSH2, PLA2G4A, MLH1, RIPK2, TP53BP1, MALT1, EIF2AK4, EXOSC3, CD226, NFKBIZ, MAP3K7, NFKBID, PAXIP1, EXOSC6, IL1R1, TNFSF13B, FADD, SIRT1, IL12A, TGFB1, PVR, HPX, PRKCZ, B2M
	GOBP_POSITIVE_REGULATION_OF_AMINE_TRANSPORT	0.756	1	0.0371				21	RAB3B, KCNB1, DRD2, SYT1, OXTR, ADORA2A, AVPR1A, CHRNB2, ARL6IP1, NTSR1, ITGB1, CXCL12, PSEN1, TRH, STX1A, SLC12A2, STXBP1, NPY2R, PINK1, SLC38A3, RAB3GAP1
	GOBP_POSITIVE_REGULATION_OF_AXONOGENESIS	0.3147	1	0.8368	0.0291			73	PLXNB1, NGFR, ARHGDIA, MACF1, DSCAM, RUFY3, GOLGA4, LIMK1, PLXNA1, SEMA7A, GDI1, PLXNB2, DBNL, VEGFA, ANAPC2, MAP2K1, L1CAM, NIN, PLXNA4, DISC1, PLXNA3, PLXNB3, ISLR2, FN1, SRF, STK11, MAP3K13, SHOX2, ZFYVE27, IST1, MEGF8, CHODL, NEFL, MAP1B, NDEL1, CYFIP1, SHTN1, LRP1, MAP6, PAK1, NTN1, TIAM1, EIF4G2, POU4F2, SLITRK1, MAPT, WNT3, CXCL12, RHOA, NTRK2, SLIT2, AMIGO1, CDKL5, RAB11A, ROBO1, ROBO2, S…
	GOBP_POSITIVE_REGULATION_OF_CALCIUM_ION_DEPENDENT_EXOCYTOSIS	0.9449	0.0158	0.4123	0.0021		0.6863	17	SYT9, KCNB1, SYT1, DOC2B, SYT7, SYT10, SCAMP5, CACNA1G, CACNA1I, ZP3, HYAL3, CACNA1H, STX1A, STXBP1, SYT4, ARF1, CDK5
	GOBP_POSITIVE_REGULATION_OF_CELL_KILLING	0.868	0.4025	0.0271			0.1979	19	STAT5B, BAD, HLA-A, HLA-E, STX7, CD226, HLA-H, LAG3, BCL2L11, AP1G1, LAMP1, HLA-B, FADD, CADM1, F2RL1, IL12A, PVR, RASGRP1, B2M
	GOBP_POSITIVE_REGULATION_OF_CHOLESTEROL_ESTERIFICATION	0.5537		0.0477	0.6551			4	AGTR1, STARD4, APOE, APOA2
	GOBP_POSITIVE_REGULATION_OF_ENDOCYTOSIS	0.3566		0.0001				81	MAGI2, C3, TOR1A, VPS28, RAB31, GATA2, ITGA2, ITSN1, ARRB2, EGF, DNM1L, AP2B1, MIB1, SGIP1, CD151, ARRB1, DNM2, CD36, NLGN1, APOE, VEGFA, DRD2, SMPD1, SFRP4, CLU, ATAD1, APPL1, NEDD4L, APPL2, DGKD, DAB2, SERPINE1, VTN, EEF2K, CLIP3, SH3GL1, F2RL1, TF, LRRK2, HFE, LRP1, WASL, ANKFY1, PPT1, PPP3CC, ANGPT1, CDC42, PPP3CA, SCYL2, AXL, ABCA7, PCSK9, HIP1, LDLRAP1, ANO6, HNRNPK, NTF3, TSG101, GPC3, CD6…
	GOBP_POSITIVE_REGULATION_OF_EPIDERMAL_GROWTH_FACTOR_ACTIVATED_RECEPTOR_ACTIVITY			0.4864	0.0085		0.7346	8	EGF, ADORA1, FBXW7, EPGN, HBEGF, TGFA, ADAM17, NEURL1
	GOBP_POSITIVE_REGULATION_OF_ERK1_AND_ERK2_CASCADE	0.2184	0.789	0.0021				103	SHC1, PDGFC, ERBB4, AKAP12, CHRNA7, PDGFD, CD36, NPTN, APOE, RASGRP1, PRKCA, DSTYK, DRD2, SPRY2, SLC30A10, TLR4, PRKD2, FGA, RAPGEF1, FGG, MAP2K7, P2RY1, KDR, CD44, RAP1A, CRKL, NPY5R, LRP1, PDGFB, GLIPR2, GCNT2, MAPK3, ANGPT1, PHB2, GAS6, DNAJC27, LGALS9, FGF2, ABCA7, ABL1, DDT, RAPGEF2, SRC, HRAS, FERMT2, PDE8A, PHB, PTEN, FGFR2, FGB, NQO2, PTPN11, AGER, BMP4, NRP1, PDGFRA, PDGFRB, EGFR, APP, N…
	GOBP_POSITIVE_REGULATION_OF_EXOCYTOSIS	0.2624	0.0255	0.0016	0.1788			68	KCNB1, CACNB2, EXPH5, GATA2, NCS1, SDC1, CACNA1G, DNM1L, RAB15, VPS4A, NLGN1, SLC4A8, SDC4, STX4, SYT1, SYT7, RAB27B, SYT10, CNR1, FGA, FGG, CACNA1I, SDCBP, IL4R, F2RL1, SYTL4, RAB3D, RAB27A, ATP6AP1, AP1G1, SPHK2, ZP3, LAMP1, HYAL3, VAMP7, TSG101, SNX4, RAB7A, GAB2, CLASP2, CLASP1, SYT4, ARF1, SNF8, RAB9A, SYT9, RAB5A, DOC2B, FGB, CHMP2A, STAM, SCAMP5, PDCD6IP, ATP13A2, STXBP5, CACNA1H, RAB3A, S…
	GOBP_POSITIVE_REGULATION_OF_G_PROTEIN_COUPLED_RECEPTOR_SIGNALING_PATHWAY	0.2568	1	0.0478	0.5765			12	MRAP2, PRMT5, DRD2, GPR27, C3, NECAB2, SLC39A14, PHB, GSK3A, PRKCA, TMOD2, CHGA
	GOBP_POSITIVE_REGULATION_OF_HEART_RATE	0.6054	0.0244	0.3472			0.4342	16	RYR2, GCH1, EDN1, SCN3B, AVPR1A, TACR3, ATP2A2, TPM1, NPPA, PDE4D, TRPM4, NMU, SLC1A1, ADA, ADM, RGS4
	GOBP_POSITIVE_REGULATION_OF_HETEROTYPIC_CELL_CELL_ADHESION	0.1583	0.3633	0.0078		1		9	CD44, FLOT1, BMP7, FGB, AGER, GCNT2, THY1, FGA, FGG
	GOBP_POSITIVE_REGULATION_OF_HORMONE_SECRETION	0.3867	0.5226	0.0003	0.5813			79	AIMP1, GPLD1, KIF5B, RAC1, PPARD, MCU, TAC1, ITSN1, DYNLL1, MPC2, OXCT1, GPR27, TRH, CAPN10, NMU, TCF7L2, SIRT3, CREB1, GLUD1, NKX6-1, STX4, DRD2, INHBB, EDN1, TM7SF3, NADK, FGA, FGG, P2RY1, C1QTNF3, SRI, RASL10B, GJA1, NMB, SOX4, SOX11, NLGN2, HFE, LRP1, PLA2G6, RAB8B, TMF1, ACSL4, PRKCE, GPR68, VAMP7, INHBA, SNX4, JAK2, C2CD2L, IRS2, GIPR, ISL1, SMAD4, BAD, DOC2B, FGB, PSMD9, PTPN11, SPP1, PHPT…
	GOBP_POSITIVE_REGULATION_OF_IMMUNE_EFFECTOR_PROCESS	0.7486	0.7575	0.048			0.6938	92	STAT5B, ZBTB1, XBP1, C3, HLA-A, GATA2, CD81, FER, LAG3, CD46, SEMA7A, CADM1, DDX60, SLC7A5, CD36, RIF1, RASGRP1, MLH1, DDX58, RIPK2, STX4, TP53BP1, TLR4, RPS19, ANXA1, EXOSC3, CD226, RAPGEF1, APPL2, PTPRJ, RAP1A, EXOSC6, GPRC5B, GPI, FADD, IL4R, F2RL1, MYO18A, TGFB1, HPX, DHX36, FZD5, HLA-E, HMCES, TFRC, NR4A3, STX7, TNFRSF14, HLA-H, LGALS9, LYN, FBXO38, IL13RA2, AP1G1, SPHK2, ZP3, LAMP1, C12ORF4…
	GOBP_POSITIVE_REGULATION_OF_INFLAMMATORY_RESPONSE	0.7547	0.3618	0.0066		1		59	STAT5B, MGST2, C3, TAC1, CD81, ITGA2, CEBPB, IL6ST, MDK, NFKBIA, TLR4, AGTR1, RPS19, CX3CL1, CNR1, PTGER3, PARK7, LPL, CTSC, SERPINE1, GPRC5B, OSMR, CD47, NAPEPLD, TNIP1, NPY5R, IFI35, LRRK2, CEBPA, ETS1, HLA-E, NMI, CDK19, NEAT1, DHX9, RIPK1, DDT, ZP3, VAMP7, SNX4, TLR3, JAK2, IL33, GRN, ABCC1, CLOCK, PDE2A, MAPK13, NFKBIZ, EGFR, TTBK1, APP, WNT5A, ADAM8, PDCD4, HYAL2, TNFRSF1A, PLA2G3, SNCA
	GOBP_POSITIVE_REGULATION_OF_INSULIN_SECRETION	0.6094		0.1799	0.0396		0.4029	48	LRP1, GPLD1, KIF5B, RAC1, PPARD, MCU, PLA2G6, DYNLL1, ACSL4, MPC2, OXCT1, GPR27, TRH, CAPN10, PRKCE, GPR68, TCF7L2, SIRT3, JAK2, C2CD2L, GLUD1, NKX6-1, IRS2, GIPR, ISL1, STX4, BAD, DOC2B, PSMD9, PHPT1, TM7SF3, NADK, TARDBP, PCK2, TRPM4, BAIAP3, SRI, CAMK2N1, PFKFB2, HIF1A, PPP3CB, GJA1, AACS, SOX4, NNAT, NLGN2, ADCY8, NR1H4
	GOBP_POSITIVE_REGULATION_OF_INSULIN_SECRETION_INVOLVED_IN_CELLULAR_RESPONSE_TO_GLUCOSE_STIMULUS	0.5494	0.7944	0.9332	0.0289		0.4319	24	STX4, LRP1, BAD, GPLD1, KIF5B, RAC1, PPARD, PLA2G6, PHPT1, NADK, DYNLL1, MPC2, OXCT1, GPR27, GPR68, TRPM4, BAIAP3, CAMK2N1, SRI, HIF1A, PPP3CB, C2CD2L, ADCY8, NR1H4
	GOBP_POSITIVE_REGULATION_OF_LEUKOCYTE_ADHESION_TO_VASCULAR_ENDOTHELIAL_CELL	0.3194	0.3479	0.0074		1	0.9831	11	MDK, RELA, ST3GAL4, ICAM1, ETS1, IRAK1, ITGA4, RHOA, NFAT5, FUT4, TRAF6
	GOBP_POSITIVE_REGULATION_OF_LEUKOCYTE_CHEMOTAXIS		0.8059	0.0357			0.2401	47	MOSPD2, DAPK2, WNK1, PTN, RAC1, RARRES2, ZNF580, CMKLR1, PGF, THBS4, VEGFB, MCU, CXCL14, MAPK1, C1QBP, MAPK3, AKIRIN1, GAS6, LGALS9, DNM1L, MDK, CXCL12, IL6R, VEGFC, ANO6, HMGB1, LGMN, THBS1, VEGFA, PTK2B, EDN1, STK39, CAMK1D, ADAM10, PTK2, TMEM102, ADAM17, OXSR1, SWAP70, CALR, SERPINE1, WNT5A, TIRAP, F2RL1, IL12A, CREB3, CSF1
	GOBP_POSITIVE_REGULATION_OF_LEUKOCYTE_DEGRANULATION	0.6221	1	0.0209			0.4849	12	STX4, AP1G1, SPHK2, LAMP1, VAMP7, IL4R, STXBP1, SNX4, GAB2, F2RL1, GATA2, PLA2G3
	GOBP_POSITIVE_REGULATION_OF_LEUKOCYTE_MEDIATED_IMMUNITY	0.8896	0.609	0.0062			0.6441	47	STAT5B, ZBTB1, FZD5, C3, HLA-A, HLA-E, HMCES, TFRC, STX7, HLA-H, CD81, LAG3, FBXO38, AP1G1, ZP3, LAMP1, HLA-B, CADM1, HSPD1, TRAF2, MAD2L2, RIF1, TRAF6, MSH2, RASGRP1, MLH1, DDX58, DDX21, STX4, TP53BP1, MALT1, EXOSC3, CD226, MAP3K7, MAVS, PAXIP1, EXOSC6, IL1R1, FADD, F2RL1, IL12A, TGFB1, PVR, HPX, PRKCZ, B2M, DHX36
	GOBP_POSITIVE_REGULATION_OF_LEUKOCYTE_MIGRATION	0.756	0.635	0.0381			0.2124	71	MOSPD2, DAPK2, KITLG, ITGA4, RAC1, RARRES2, CMKLR1, THBS4, MCU, C1QBP, ITGA2, DNM1L, MDK, ICAM1, IL6R, MMP14, PDGFD, VEGFC, LGMN, CD99, THBS1, VEGFA, PTK2B, EDN1, STK39, MIA3, CAMK1D, ADAM10, PTK2, TMEM102, CX3CL1, ADAM17, OXSR1, SWAP70, SERPINE1, JAM3, FADD, TIRAP, F2RL1, CREB3, WNK1, PTN, ZNF580, P2RX4, PGF, VEGFB, CXCL14, MAPK1, TNFRSF14, MAPK3, AKIRIN1, GAS6, ITGA2B, LGALS9, CXCL12, ZP3, RHOA…
	GOBP_POSITIVE_REGULATION_OF_LIPID_BIOSYNTHETIC_PROCESS	0.6937		0.0016	0.6601		0.468	56	GPLD1, DGAT2, SLC27A1, SLC45A3, PPARGC1A, CREBL2, APOE, SIRT3, CREB1, SREBF1, SCAP, ABHD6, ANXA1, SCARB1, NSMAF, NR1H2, NR1H3, PLIN5, MID1IP1, ELOVL5, ABCD1, PRKAA1, AVPR1A, SMPD2, SPHK2, CTDNEP1, CNEP1R1, SIRT4, MTOR, AKT1, CHP1, FABP3, ACSL3, ADGRF5, LDLR, RAB38, PRKCD, CAPN2, LPGAT1, MFSD2A, PPARA, ABCG1, SORBS1, FGF1, RDH10, ZBTB20, ABCD2, STARD4, ADM, STAR, CCDC3, NR1D1, TNFRSF1A, PLA2G3, SM…
	GOBP_POSITIVE_REGULATION_OF_LIPID_LOCALIZATION	0.4683		0.0018				71	FITM2, PLIN3, OSBPL11, PLIN2, VSTM2A, C3, GPS2, NFKB1, TAC1, LRAT, NTSR1, ATP8A2, SCP2, CD36, APOE, NFKBIA, PLA2G4A, IKBKE, DBI, EDN1, PLA2R1, SCARB1, ACACB, NR1H2, LPL, ACSL1, APOB, NR1H3, PLTP, ZDHHC8, LPCAT3, LIPG, CAV1, RAB3GAP1, HILPDA, LRP1, PLIN5, P2RX4, ZC3H12A, ABCA12, MAP2K6, TMF1, ABCA8, SREBF2, ADORA2A, AVPR1A, ABCA7, ATP8A1, LDLRAP1, ABCA1, ABCA3, SLC12A2, ASXL2, EEPD1, FABP3, ABCB4,…
	GOBP_POSITIVE_REGULATION_OF_LIPID_METABOLIC_PROCESS	0.5419		0.0047	0.807		0.6488	95	GPLD1, ADORA1, PPARD, DGAT2, ABHD5, SLC27A1, SLC45A3, CD81, PPARGC1A, CREBL2, APOE, SIRT3, CREB1, EEF1A2, AMBRA1, SREBF1, PTK2B, SCAP, ABHD6, AGTR1, ANXA1, PRKD1, SCARB1, NSMAF, VAV3, PTK2, NR1H2, VAV2, NR1H3, CPT1A, TGFB1, APOA2, TWIST1, ATG14, PLIN5, PDGFB, PNPLA2, PIK3R4, MID1IP1, NR4A3, ELOVL5, ABCD1, PRKAA1, CDC42, MLYCD, AVPR1A, FGF2, LYN, DAGLB, SMPD2, AGAP2, SRC, LDLRAP1, PRKCE, SPHK2, CT…
	GOBP_POSITIVE_REGULATION_OF_LIPID_TRANSPORT	0.774		0.0032			0.5428	52	GPS2, TAC1, LRAT, NTSR1, ATP8A2, SCP2, APOE, NFKBIA, PLA2G4A, DBI, EDN1, PLA2R1, NR1H2, ACSL1, NR1H3, PLTP, ZDHHC8, LPCAT3, LIPG, CAV1, RAB3GAP1, LRP1, P2RX4, ABCA12, MAP2K6, TMF1, ABCA8, ADORA2A, AVPR1A, ABCA7, ATP8A1, LDLRAP1, ABCA1, ABCA3, SLC12A2, EEPD1, FABP3, ABCB4, TMEM30A, PRKCD, SPP1, MYB, ARL6IP1, ITGB1, PTCH1, PSEN1, SIRT1, STXBP1, PRELID1, ANXA2, TRIAP1, PLA2G3
	GOBP_POSITIVE_REGULATION_OF_MONOCYTE_CHEMOTAXIS		0.7342	0.0478		1	0.6068	7	MOSPD2, CXCL12, SERPINE1, ANO6, HMGB1, LGMN, CREB3
	GOBP_POSITIVE_REGULATION_OF_ORGANIC_ACID_TRANSPORT	0.9899	0.6796	0.0018			0.4534	19	FABP3, EDN1, PLA2R1, P2RX4, MAP2K6, ADORA2A, AVPR1A, ARL6IP1, NTSR1, ITGB1, ACSL1, PSEN1, TRH, SLC12A2, STXBP1, SLC38A3, PLA2G4A, RAB3GAP1, PLA2G3
	GOBP_POSITIVE_REGULATION_OF_OXIDOREDUCTASE_ACTIVITY	0.9759	1	0.0022			0.6965	32	POR, RFK, KRAS, ATP7A, DHFR, ABL1, ABL2, GNAI2, PDP1, TERF2, APOE, PDP2, SIRT3, AKT1, NOS1AP, PTK2B, AGTR1, GCH1, CALM1, EDN1, CALM3, SCARB1, NOD1, GNAI3, PARK7, FXN, CCS, HIF1A, PIK3CB, COX17, NUS1, SNCA
	GOBP_POSITIVE_REGULATION_OF_PEPTIDE_HORMONE_SECRETION	0.3034	0.6295	0.0046	0.4962			62	AIMP1, GPLD1, KIF5B, RAC1, PPARD, MCU, ITSN1, DYNLL1, MPC2, OXCT1, GPR27, TRH, CAPN10, NMU, TCF7L2, SIRT3, GLUD1, NKX6-1, STX4, DRD2, TM7SF3, NADK, FGA, FGG, SRI, RASL10B, GJA1, SOX4, NLGN2, HFE, LRP1, PLA2G6, RAB8B, ACSL4, PRKCE, GPR68, JAK2, C2CD2L, IRS2, GIPR, ISL1, BAD, DOC2B, FGB, PSMD9, PHPT1, TARDBP, PCK2, EGFR, TRPM4, BAIAP3, CAMK2N1, PFKFB2, HIF1A, PPP3CB, AACS, TFR2, APLN, ADCYAP1, NNAT…
	GOBP_POSITIVE_REGULATION_OF_PEPTIDE_SECRETION	0.2159	0.7302	0.0446	0.5933			103	AIMP1, GPLD1, PPARD, APBB1, EXPH5, ARF6, MYH10, ADAM9, DNM1L, OXCT1, GPR27, TRH, VEGFC, TCF7L2, GLUD1, NKX6-1, DRD2, TGFB3, GOLPH3, TLR4, OR51E2, TM7SF3, NADK, FGA, FGG, NPY2R, SRI, MYO18A, GJA1, SOX4, NLGN2, HFE, LRP1, PPID, ADORA2A, ACSL4, PRKCE, ARF1, C2CD2L, ISL1, FGB, PSMD9, ACHE, TGFB2, ABCG1, ATP13A2, TTN, EGFR, CAMK2N1, PFKFB2, TFR2, ADCYAP1, NNAT, PARD6A, ADCY8, NR1H4, KIF5B, RAC1, ADORA…
	GOBP_POSITIVE_REGULATION_OF_PROTEIN_BINDING	0.8078		0.0445	0.8428		0.7471	69	EPB41, ADD1, DACT1, DERL1, IDE, CLDN5, GSK3B, MEN1, TCF7L2, APOE, RAMP2, HIPK2, RIPK2, TAF1, TRIM21, PKD1, PPP2CA, CAPRIN2, RAN, FKBP1A, VTN, MFNG, HSP90AB1, MAPRE1, LRRK2, SPPL3, CAV1, DTX3L, USP33, HFE, LRP1, MAPRE3, TRIB3, TIAM1, RALB, BAMBI, NVL, PLCL2, NMD3, RPL11, ABL1, HIP1R, RAPGEF2, AKTIP, AMFR, PLCL1, ADD2, RFNG, PLK2, HSF1, MARK3, BMP4, STK3, STK4, SPON1, PIN1, NRP1, FLOT1, PSEN1, APP,…
	GOBP_POSITIVE_REGULATION_OF_REACTIVE_OXYGEN_SPECIES_BIOSYNTHETIC_PROCESS	0.7289	0.9285	0.0165		1	0.6771	31	PKD2, CLCN3, P2RX4, ZNF205, CYBA, DDAH2, DDAH1, SOD2, RAB27A, ICAM1, DNM2, ASS1, SLC5A3, CD36, MTOR, JAK2, AKT1, NOS1AP, PTK2B, TLR4, EDN1, CLU, MT-CO2, PARK7, KLF4, INSR, HSP90AB1, SMAD3, HDAC4, HSP90AA1, PTX3
	GOBP_POSITIVE_REGULATION_OF_REACTIVE_OXYGEN_SPECIES_METABOLIC_PROCESS	0.6857	1	0.0444			0.655	63	AKR1C3, PKD2, DDAH2, DDAH1, SOD2, ICAM1, DNM2, SLC5A3, CD36, THBS1, NOS1AP, PTK2B, TLR4, AGTR1, EDN1, CLU, GNAI3, MT-CO2, PARK7, PID1, NOX4, HSP90AB1, F2RL1, SOD1, RNF41, SMAD3, CDKN1A, TGFB1, HDAC4, PDGFB, CLCN3, P2RX4, ZC3H12A, ZNF205, CYBA, MAPT, ROMO1, RIPK1, TP53, RAB27A, MAPK14, GNAI2, ASS1, MTOR, JAK2, AKT1, NQO2, PRKCD, TMEM106A, NFE2L2, NNT, TGFBR2, TSPO, PDGFRB, EGFR, GADD45A, KLF4, INS…
	GOBP_POSITIVE_REGULATION_OF_RECEPTOR_CATABOLIC_PROCESS	0.5415		0.0256	0.939		0.4106	6	PCSK9, ABCA2, ITCH, PTPN1, APOE, DTX3L
	GOBP_POSITIVE_REGULATION_OF_RECEPTOR_INTERNALIZATION	0.9704		0.0064	0.713		0.7964	20	DRD2, MAGI2, GREM1, AHI1, SFRP4, ANGPT1, ATAD1, ARRB2, SCYL2, EGF, PCSK9, INSR, ARRB1, NTF3, PICK1, CD63, TBC1D5, APLN, FMR1, VEGFA
	GOBP_POSITIVE_REGULATION_OF_RECEPTOR_MEDIATED_ENDOCYTOSIS	0.5065	1	0				41	HFE, WASL, MAGI2, C3, PPT1, ANGPT1, ARRB2, SCYL2, EGF, PCSK9, HIP1, LDLRAP1, SGIP1, HNRNPK, ARRB1, DNM2, NTF3, CD63, RAB21, TBC1D5, FMR1, BICD1, VEGFA, DRD2, GREM1, AHI1, CBL, SFRP4, CLU, AP2A1, ATAD1, DGKD, DAB2, SERPINE1, VTN, INSR, PICK1, TF, APLN, ANXA2, B2M
	GOBP_POSITIVE_REGULATION_OF_REGULATED_SECRETORY_PATHWAY	0.5861	0.1173	0.0776	0.0226		0.4353	37	KCNB1, CACNB2, RAB3D, GATA2, CACNA1G, DNM1L, RAB27A, AP1G1, RAB15, SPHK2, ZP3, LAMP1, HYAL3, VAMP7, SNX4, GAB2, NLGN1, SYT4, SLC4A8, ARF1, SYT9, STX4, SYT1, DOC2B, SYT7, SYT10, SCAMP5, CNR1, CACNA1I, CACNA1H, RAB3A, STX1A, IL4R, STXBP1, F2RL1, CDK5, PLA2G3
	GOBP_POSITIVE_REGULATION_OF_RESPONSE_TO_EXTERNAL_STIMULUS	0.8718	1	0.046			0.8518	285	MGST2, CDH13, F3, TAC1, DSCAM, POLR3F, IL6R, NPY, POLR3G, PDGFD, POLR3C, VEGFC, COCH, LGMN, CADM1, IRF3, DDX60, AKIRIN2, POLR3B, POLR3D, NLRC5, LSM14A, IKBKE, RASGRP1, MUC20, TLR4, PRKD2, MUC19, LRSAM1, PRKD1, CAMK1D, FKBP1B, PPM1F, PARK7, MEGF8, OSMR, TAB2, TAB3, PRKACA, IKBKG, NPY5R, NDEL1, PSME3, PSMD14, LRP1, ETS1, PSME4, PAK1, IRF7, PDGFB, TIAM1, HLA-E, PSMA1, PSMA2, PSMA3, PSMA4, PSMA5, GAS…
	GOBP_POSITIVE_REGULATION_OF_SECRETION	0.3092	0.4563	0.0127	0.1869		0.6505	195	APBB1, CACNB2, EXPH5, RGCC, TAC1, ARF6, MYH10, ADAM9, OXCT1, VEGFC, NLGN1, SLC4A8, SDC4, NKX6-1, SYT1, TGFB3, GOLPH3, TLR4, RAB27B, OR51E2, P2RY1, CACNA1I, NPY2R, SRI, MYO18A, SOX4, SOX11, NLGN2, HFE, LRP1, MAP2K6, ADORA2A, RAB27A, CXCL12, PRKCE, ZP3, HYAL3, CLASP2, CLASP1, C2CD2L, ISL1, SMAD4, FGB, PSMD9, PTPN11, ACHE, TGFB2, TTN, EGFR, RAB2B, CAMK2N1, PFKFB2, NNAT, ABCB11, SNCA, NR1H4, RAC1, AD…
	GOBP_POSITIVE_REGULATION_OF_STEROID_METABOLIC_PROCESS	0.4471		0.0075	0.5753			14	SREBF1, SCAP, AGTR1, PRKAA1, ABCG1, FGF1, PPARGC1A, LDLRAP1, STARD4, ADM, APOE, STAR, NR1D1, APOA2
	GOBP_POSITIVE_REGULATION_OF_SYNAPSE_ASSEMBLY	0.6954	1	0.5019	0.0131			51	GRID2, CBLN1, EPHB1, SLITRK6, UBE2V2, TPBG, NTRK1, ASIC2, CLSTN1, SEMA4A, CBLN2, NLGN1, EPHB3, FLRT2, AMIGO2, DLG5, BHLHB9, LRRTM2, EPHB2, EEF2K, NLGN3, NLGN2, NRXN1, IL1RAPL1, PTPRD, SLITRK1, LINGO2, SLITRK3, WNT7A, ADGRL2, LRRTM3, OXTR, AGRN, LRRC24, CUX2, LRRN3, LRRN1, SLITRK2, SYNDIG1, LRRC4B, NTRK2, AMIGO1, CLSTN2, FLRT3, IL1RAP, SEMA4D, ADGRB3, CLSTN3, SRPX2, SLITRK5, BDNF
	GOBP_POSITIVE_REGULATION_OF_SYNAPTIC_TRANSMISSION	0.6653		0.0374	0.0152			118	CYP46A1, CACNB2, KCTD13, HAP1, IGSF11, PAIP2, TAC1, ITPR3, DNM1L, CHRNA7, CLSTN1, GSK3B, LGMN, NLGN1, NPTN, APOE, SLC4A8, EPHA4, DRD2, SYT1, ADCY1, SQSTM1, CRTC1, RGS14, ARC, CALB1, ZDHHC3, MPP2, TSHZ3, NLGN3, RAB3GAP1, NLGN2, ZDHHC12, NRXN1, GRIN2C, PTN, GRIN2D, MAPK1, ADORA2A, ABL1, PRKCE, NTRK2, FMR1, PTEN, CLSTN2, AGER, SLC8A2, CLSTN3, FLOT1, EGFR, ROR2, ZDHHC2, APP, VAMP2, ADCYAP1, AKAP5, PR…
	GOBP_POSITIVE_REGULATION_OF_SYNAPTIC_TRANSMISSION_GLUTAMATERGIC	0.9967		0.489	0.0054			23	NRXN1, PTK2B, SHANK2, CACNG5, CACNG4, SHANK3, SHANK1, CCL2, OXTR, ADORA2A, CACNG8, NTRK1, CACNG7, EGFR, ROR2, STXBP1, NLGN1, RELN, TSHZ3, ADCYAP1, NLGN3, RAB3GAP1, NLGN2
	GOBP_POSITIVE_REGULATION_OF_T_CELL_MEDIATED_CYTOTOXICITY	0.7925	0.2846	0.028			0.3889	9	HLA-A, HLA-B, FADD, HLA-E, STX7, HLA-H, IL12A, PVR, B2M
	GOBP_POSITIVE_REGULATION_OF_T_CELL_MEDIATED_IMMUNITY	1	0.3436	0.024			0.1628	21	ZBTB1, FZD5, MALT1, HLA-A, HLA-E, STX7, HLA-H, MAP3K7, CD81, FBXO38, IL1R1, ZP3, HLA-B, FADD, HSPD1, TRAF2, TRAF6, IL12A, PVR, PRKCZ, B2M
	GOBP_POSITIVE_REGULATION_OF_VASCULATURE_DEVELOPMENT	0.5852	1	0.0447			0.7189	98	XBP1, MYDGF, F3, DDAH1, CHRNA7, VEGFC, THBS1, PRKCA, VEGFA, TJP1, STIM1, PRKD2, PRKD1, KDR, RRAS, PKM, SFRP2, PIK3CD, TWIST1, ETS1, ITGA5, ANGPT2, FGF2, ABL1, SPHK1, SMOC2, EMC10, PLCG1, ENG, JUP, ISL1, TGFBR2, FGF1, ZNF304, HK2, WNT5A, SIRT1, HYAL1, MIR30A, PDPK1, SMAD1, BTG1, C3, PRKCB, RUNX1, GATA2, HSPB1, SASH1, PTGIS, FGF18, JAK1, MDK, AGGF1, ITGB8, BRCA1, RAMP2, JMJD8, HIPK1, HIPK2, CXCR4, …
	GOBP_POSITIVE_REGULATION_OF_VASCULOGENESIS		0.5607	0.0259				8	KDR, RIN2, RAP1A, RAPGEF2, HIF1AN, RRAS, ADM, RAMP2
	GOBP_POSITIVE_REGULATION_OF_VASOCONSTRICTION	0.2559	0.0007	0.0031		1		13	FGB, OXTR, AVPR1A, FGA, HRH1, FGG, EGFR, ICAM1, TRPM4, GJA1, AKT1, CAV1, F2R
	GOBP_POSTSYNAPSE_ORGANIZATION	0.322	1	0.3845	0.0192		0.9274	144	PRNP, ARHGAP39, ARF6, CAMK2B, DNM1L, CHRNA7, LHFPL4, OPA1, IGF1R, LGMN, INA, DNM3, NLGN1, EPHB3, APOE, ACTR2, LZTS3, NOS1AP, EPHA4, ACTG1, ARC, OPHN1, LRP8, DVL1, GAP43, SRCIN1, RER1, ABHD17C, CEL, ABI2, CRKL, NLGN4Y, WASF2, LRRK2, NLGN3, NLGN4X, NLGN2, DHX36, ZDHHC12, CDK5R1, MTMR2, NRXN1, ABHD17A, NRXN2, PTN, WASL, IL1RAPL1, PTPRD, TIAM1, SSH1, ACTB, WNT7A, CDC42, CUX2, NTNG2, DNAJA3, ZNF365, N…
	GOBP_POSTSYNAPTIC_MEMBRANE_ORGANIZATION	0.4279		0.4329	0.0291		0.8993	32	NRXN1, NRXN2, PTN, LRP4, SSH1, SHANK3, LRRC4, CRIPT, GLRB, DNAJA3, LHFPL4, FNTA, SHISA7, NLGN1, APOE, SLC7A11, FZD9, CDH2, DLG4, EPHB2, CHRNB1, DVL1, ZMYND8, ZDHHC2, RER1, CEL, CRKL, NLGN4Y, GPHN, NLGN3, NLGN4X, NLGN2
	GOBP_PRESYNAPTIC_ENDOCYTOSIS	0.8586	0.6936	0.0974	0.004	1		53	TOR1A, DGKQ, BTBD8, PIP5K1C, ITSN2, VAMP4, ARF6, ITSN1, DNM1L, DNM1, DNM2, DNM3, NLGN1, MX1, PICALM, SNAP91, SYT1, RAB27B, CALM1, CALM3, BTBD9, OPHN1, SYNJ1, SYNJ2, STON1, AMPH, SH3GL1, CEL, SNCG, FCHO2, STON2, SYT2, NLGN4Y, LRRK2, NLGN3, NLGN4X, NLGN2, SH3GL2, SYT5, PPP3CC, CANX, ROCK1, SYP, DENND1A, SYT11, GAK, STX1A, VAMP2, DNAJC6, PPP3CB, CDK5, KIAA1109, SNCA
	GOBP_PROSTAGLANDIN_TRANSPORT	0.9683	0.4499	0.0171			0.4499	8	ABCC4, ABCC2, EDN1, P2RX4, MAP2K6, PLA2G4A, SLCO3A1, PLA2G3
	GOBP_PROSTANOID_METABOLIC_PROCESS	0.4281	0.7985	0.1402	0.6321	1	0.0462	32	PTGR1, GSTA1, AKR1C3, PIBF1, PTGES3, CBR1, AVPR1A, PTGIS, DAGLB, AKR1C2, PTGDS, PLA2G4A, FABP5, ACOX1, EDN1, CES2, ANXA1, HPGD, PLAA, PTGR2, MIF, PNPLA8, AKR1C1, SIRT1, GSTP1, PTGS1, ATP6V1B1, TBXAS1, ZADH2, TNFRSF1A, PTGES2, PLA2G3
	GOBP_PROTEIN_ACTIVATION_CASCADE	0.2172	0.805	0.0057				14	FBLN1, FGB, A2M, F3, TFPI, FN1, SERPING1, F8, C1QBP, KLKB1, FGA, FGG, APOH, PRCP
	GOBP_PROTEIN_CATABOLIC_PROCESS_IN_THE_VACUOLE	0.8366	0.9018	0.0257	0.4875			15	LRP2, VPS13A, LDLR, LRP1, MFSD8, LAMP2, CD81, MGAT3, ATP13A2, GBA, CLN3, LAPTM4B, TPP1, TMEM199, CCDC115
	GOBP_PROTEIN_CONTAINING_COMPLEX_REMODELING	0.1952		0.0026				18	GTF2E1, LCAT, AGTR1, SCARB1, ABCG1, ALB, LPL, APOB, TAF8, PLTP, ABCA5, MTTP, LIPG, APOE, APOM, APOA2, PLA2G3, NR1H4
	GOBP_PROTEIN_EXIT_FROM_ENDOPLASMIC_RETICULUM	0.4964	1	0.0243	0.8428		0.676	40	FAF2, UBE2J1, PREB, DERL1, SEC61B, RANGRF, RHBDD1, CD81, GCC2, HSP90B1, OS9, SVIP, ERLEC1, DERL2, AUP1, BRSK2, UBAC2, EDEM2, SEL1L, SYVN1, SEC16A, SAR1B, TM9SF4, EDEM1, SORL1, BCAP31, TMEM129, TECPR2, TMEM30A, INSIG1, SAR1A, NPLOC4, SEC13, MAP1LC3C, HM13, YOD1, DERL3, VCP, HERPUD1, UBE2G2
	GOBP_PROTEIN_IMPORT_INTO_PEROXISOME_MATRIX	0.609	0.9507		0.0159	1	0.535	13	PEX5, PEX2, PEX12, PEX16, PEX13, LONP2, PEX14, PEX5L, PEX1, PEX6, PEX10, PEX26, PEX7
	GOBP_PROTEIN_LIPID_COMPLEX_ASSEMBLY	0.0252		0.1446	0.9399			25	SH3GL2, ABCA7, ABCA1, MTTP, APOE, ARF1, APOM, ACSL3, LCAT, P4HB, BMP1, MFSD2A, SOAT1, NR1H2, PRKACB, SNX9, APOB, PLAGL2, PRKACA, ZDHHC8, LPCAT3, BIN1, PCDHGA3, DGAT1, APOA2
	GOBP_PROTEIN_LIPID_COMPLEX_SUBUNIT_ORGANIZATION	0.1656		0.0261				35	SH3GL2, ABCA7, ALB, ABCA1, MTTP, APOE, ARF1, APOM, ACSL3, LCAT, P4HB, AGTR1, BMP1, SCARB1, MFSD2A, SOAT1, NR1H2, PRKACB, ABCG1, LPL, SNX9, APOB, PLAGL2, PLTP, PRKACA, ZDHHC8, LPCAT3, ABCA5, LIPG, BIN1, PCDHGA3, DGAT1, APOA2, PLA2G3, NR1H4
	GOBP_RECEPTOR_CATABOLIC_PROCESS	0.5721		0.0356	0.9375		0.6967	34	NEDD4, SH3GLB1, MTMR2, AP2A2, PIK3R4, PTPN1, VLDLR, AP2B1, PCSK9, MYLIP, KIF16B, LGMN, ABCA2, APOE, AP2M1, MVB12A, FURIN, GPRASP1, CLTC, AP2A1, RNF43, UVRAG, BECN1, ZNRF3, ITCH, AP2S1, CAPN1, CLTA, TGFB1, SNX25, CDK5, ANXA2, SMURF1, DTX3L
	GOBP_RECEPTOR_MEDIATED_ENDOCYTOSIS	0.4222	1	0.0025				194	ITGA4, MAGI2, ARF6, DNM1, DNM2, DNM3, CD36, MX1, PICALM, SNAP91, ATXN2, EPS15, ARC, CLTCL1, SCARB1, OPHN1, USP46, ATAD1, NUMB, PIKFYVE, TF, PIK3CB, NLGN3, HFE, LRP3, MTMR2, LRP1, CTSL, AP2A2, GPR107, TFRC, ANGPT1, FNBP1L, CD63, CD9, TBC1D5, GRK4, LRP2, ASGR1, ACHE, AHI1, TGFBR2, FLOT1, GAK, COLEC12, UNC119, INSR, NECAB2, SNCA, RAC1, C3, INPP5F, CACNG4, RAB31, PIP5K1C, ARRB2, PI4KB, AP4E1, DBNL, A…
	GOBP_REGULATION_OF_ALCOHOL_BIOSYNTHETIC_PROCESS	0.1836	1	0	0.7461		0.9272	54	DGKQ, NFKB1, NTSR1, KPNB1, PMVK, HMGCR, IDI1, MVD, SQLE, APOE, FASN, SREBF1, PTK2B, SCAP, REST, RAN, LSS, ACACB, HMGCS1, P2RY1, MBTPS2, APOB, GPAM, NFYA, LPCAT3, SOD1, MVK, ERLIN1, ERLIN2, CLCN2, ACACA, H6PD, PRKAA1, SREBF2, HRH1, DHCR7, SEC14L2, NFYB, NFYC, SC5D, TM7SF2, SCD, ABCG1, ELOVL6, FDFT1, FDPS, FGF1, SP1, DKK3, GGPS1, CYP51A1, BMP5, MBTPS1, SNCA
	GOBP_REGULATION_OF_AMYLOID_BETA_CLEARANCE	0.4724		0.0408	0.9467		0.438	13	HDAC1, LRP1, IFNGR1, SRF, CLU, MYOCD, LRPAP1, ROCK1, ABCA7, HMGCR, CYP51A1, APOE, PLA2G3
	GOBP_REGULATION_OF_AMYLOID_FIBRIL_FORMATION	0.7107		0.0106	0.5093		0.7172	12	LDLR, PSEN1, CHRNA7, APP, PFDN6, PFDN1, PFDN2, CLU, PFDN4, APOE, PFDN5, VBP1
	GOBP_REGULATION_OF_ANTIGEN_RECEPTOR_MEDIATED_SIGNALING_PATHWAY			0.0445		1	0.6329	33	PRNP, RELA, ELF1, ELF2, FOXP1, GPS2, PRKCB, SLC39A10, RUNX1, CBFB, LPXN, PLCL2, CD81, LYN, PTPN2, RC3H1, ADA, EZR, MALT1, DUSP3, PRKD2, PHPT1, CBLB, LGALS3, PAWR, CD226, PTPN6, RPS3, THY1, DGKZ, BCL10, RAB29, PTPRJ
	GOBP_REGULATION_OF_ATP_BIOSYNTHETIC_PROCESS	0.5048		0.0444	0.9617	1	0.4894	14	TMSB4X, PARP1, PPARA, MT-CO2, PID1, VCP, SLC25A12, PPARGC1A, AK4, SPHK2, DNAJC30, ENO1, PINK1, FLCN
	GOBP_REGULATION_OF_AXONOGENESIS	0.3142		0.4757	0.0067		0.9807	138	SEMA3A, PLXNB1, DIP2B, KIAA0319, DSCAM, RUFY3, LIMK1, GSK3B, SEMA4A, PLXNB2, EPHB3, VEGFA, DRAXIN, EPHA4, L1CAM, NIN, PLXNA4, CHN1, PLXNB3, FN1, SHOX2, ZFYVE27, EFNB3, MEGF8, PAK2, CHODL, ARHGAP35, NDEL1, CDKL3, ARHGAP4, CYFIP1, CDK5R1, LRP1, PAK1, TIAM1, POU4F2, KIF13B, WNT7A, DAB1, CXCL12, BRSK2, NTRK2, AMIGO1, SEMA3C, PTEN, MARK2, ROBO1, ROBO2, SPP1, SKIL, DCC, BMPR2, FGF13, PTPRS, NRP1, PLXNA…
	GOBP_REGULATION_OF_BEHAVIOR	0.6082	0.8693	0.0046			0.7087	36	ADORA1, NR4A3, ADORA2A, TACR3, TRH, CFAP20, SGIP1, NMU, PTGDS, RAG1, NLGN1, ADA, APOE, RELN, MTOR, MBD5, STAT3, DRD2, LEPR, ARRDC3, EIF2AK4, MEF2C, AHI1, DLG4, HDAC2, CNR1, CHRNB2, PER3, NAPEPLD, CNTNAP4, NPY2R, HCRTR2, GJA1, HDAC4, NR1D1, ZFHX3
	GOBP_REGULATION_OF_BLOOD_CIRCULATION	0.3742	0.8137	0.0304	0.5291			171	TH, HCN4, SEMA3A, EHD3, FLNA, GPD1L, RANGRF, KCNJ3, CACNA2D1, CACNB2, KCNN2, SCN3B, TAC1, DSC2, HBEGF, SCN4B, SNTA1, ITPR3, CACNA1G, ASIC2, RYR3, KCNMB2, CXADR, KCNMB4, KCND1, KCNIP2, NOS1AP, KCNJ12, KCNJ14, SPTBN4, RYR2, STIM1, CHRM2, DRD2, GNAO1, CACNA2D3, CALM1, TRPC1, CALM2, CALM3, ZMPSTE24, CLIC2, ZDHHC21, KCND2, CACNA2D2, DMD, FKBP1B, FGA, ANK2, ASPH, FGG, GSTM2, ATP1A2, ATP2A1, ATP2A2, NPP…
	GOBP_REGULATION_OF_CALCIUM_ION_DEPENDENT_EXOCYTOSIS	0.6081	0.1897	0.4508	0.006		0.6302	32	KCNB1, SYT6, RAP1B, SYT5, CACNA1G, GNAI2, ZP3, HYAL3, SYT4, ARF1, SYT11, SYT9, SYT1, DOC2B, SYT7, REST, SYT10, SCAMP5, CACNA1I, STXBP3, ATP2A2, NOTCH1, CACNA1H, SYT13, STX1A, STXBP1, SYT2, SYT17, CDK5, DOC2A, RAB3GAP1, TRIM9
	GOBP_REGULATION_OF_CATION_CHANNEL_ACTIVITY			0.0445	0.1385			117	HTT, EHD3, PKD2, STIM2, DAPK1, STAC, CACNA2D1, CACNB2, CRACR2A, HAP1, UBQLN1, PPARGC1A, NLGN1, KCNIP2, NOS1AP, STIM1, DRD2, CALM1, CALM2, CALM3, ARC, CLIC2, DMD, FKBP1B, ANK2, GSTM2, GNB5, GEM, NPPA, PDE4D, CACNB1, ADRB2, PRKACA, CACNB4, AHNAK, SRI, CAMK2D, NLGN3, CASQ1, CAV1, NLGN2, GSTO1, AKAP6, CTSS, SUMO1, KCNAB1, PDE4B, AMIGO1, FMR1, ANK3, FGF13, STOM, FGF11, FGF12, KCNG1, APP, KCNS2, VAMP2,…
	GOBP_REGULATION_OF_CELL_KILLING	0.6269	0.5557	0.0078		1	0.3237	34	STAT5B, CASP8, HLA-A, HLA-E, STX7, MICA, HLA-H, SERPINB9, LGALS9, ARRB2, BCL2L1, LAG3, BCL2L11, CRK, ICAM1, AP1G1, LAMP1, HLA-B, CADM1, HAVCR2, RASGRP1, BAD, AGER, CD226, CD59, DNASE1, FADD, CFH, HSP90AB1, F2RL1, PPP3CB, IL12A, PVR, B2M
	GOBP_REGULATION_OF_CELL_SIZE	0.3747		0.1535	0.0394		0.7687	147	SEMA3A, DIP2B, KIAA0319, DSCAM, RUFY3, LIMK1, GSK3B, SEMA4A, LRRC8A, DNM2, APOE, VEGFA, DRAXIN, NKX6-1, L1CAM, PLXNA4, LAMTOR5, IQGAP3, FN1, VAV3, ZFYVE27, VAV2, MEGF8, LAMTOR4, KCNMA1, HSP90AB1, CDK4, NDEL1, CDKL3, NRCAM, ARHGAP4, CYFIP1, SLC9A3R1, CDK5R1, LRP1, PAK1, ATP7A, POU4F2, RB1CC1, TTL, AQP4, ABL1, CXCL12, ANO6, SEMA3C, MTOR, PTEN, SIN3A, SPP1, DEPTOR, AQP11, DCC, BMPR2, AKT1S1, FGF13, …
	GOBP_REGULATION_OF_CHAPERONE_MEDIATED_AUTOPHAGY	0.2763	0.6008	0.0094		1	0.3827	8	EEF1A2, ATP13A2, PLK3, CTSA, EEF1A1, GFAP, SNRNP70, SNCA
	GOBP_REGULATION_OF_CHOLESTEROL_BIOSYNTHETIC_PROCESS	0.1587		0	0.7073		0.8372	42	ERLIN1, ERLIN2, ACACA, PRKAA1, SREBF2, KPNB1, PMVK, HMGCR, IDI1, MVD, SQLE, APOE, FASN, DHCR7, SEC14L2, SREBF1, NFYB, SCAP, NFYC, SC5D, TM7SF2, RAN, LSS, SCD, ACACB, ABCG1, HMGCS1, ELOVL6, FDFT1, MBTPS2, FDPS, FGF1, SP1, GGPS1, APOB, GPAM, NFYA, CYP51A1, LPCAT3, SOD1, MVK, MBTPS1
	GOBP_REGULATION_OF_CHOLESTEROL_METABOLIC_PROCESS	0.196	1	0	0.5409		0.763	51	DGAT2, DGKQ, KPNB1, PMVK, HMGCR, IDI1, MVD, SQLE, APOE, FASN, SREBF1, SCAP, RAN, LSS, EPHX2, ACACB, HMGCS1, MBTPS2, TTC39B, APOB, GPAM, NFYA, LPCAT3, SOD1, MVK, ERLIN1, ERLIN2, ACADVL, ACACA, PRKAA1, SREBF2, LDLRAP1, DHCR7, SEC14L2, NFYB, NFYC, SC5D, TM7SF2, SCD, ABCG1, ELOVL6, FDFT1, FDPS, FGF1, SP1, GGPS1, CYP51A1, GNB3, MBTPS1, ARV1, NR1H4
	GOBP_REGULATION_OF_CLATHRIN_DEPENDENT_ENDOCYTOSIS		1	0.4677	0.0456			19	SYT11, SH3GL2, WASL, NEU3, SCYL2, TNK2, DGKD, DAB2, AAK1, UBQLN2, HIP1R, BMP2K, SMAP1, UNC119, SH3GL3, DNAJC6, DNM2, PIK3CB, SNAP91
	GOBP_REGULATION_OF_COAGULATION	0.3961	0.8852	0.0001				43	PDGFB, F3, TFPI, SERPING1, KLKB1, PLAT, SERPINE2, ANXA5, ANO6, ADAMTS18, UBASH3B, CD36, DMTN, CD9, APOE, THBS1, SH2B3, PLAU, FGB, PRKCD, USF1, EDN1, NFE2L2, PRKG1, PLAUR, EPHB2, FGA, FGG, PROC, PDGFRA, ST3GAL4, SERPINE1, PSEN1, VTN, PRDX2, VKORC1, APOH, F2RL1, HS3ST5, PROS1, CAV1, F2R, ENPP4
	GOBP_REGULATION_OF_DENDRITE_EXTENSION	1	1	0.4977	0.0307	1		20	SPAG9, BCL11A, SLC23A2, SYT1, MUL1, PLAA, ITSN2, NEDD4L, CACNG7, UNC13A, SYT2, CPNE9, SYT4, SYT17, SMURF1, RNF157, RIMS1, CPNE5, CXCR4, RIMS2
	GOBP_REGULATION_OF_ENDOCYTOSIS	0.3329	1	0.0119			0.8993	165	MAGI2, CDH13, TOR1A, ARF6, EGF, DNM1L, MIB1, CD151, DNM2, CD36, NLGN1, APOE, PICALM, SNAP91, VEGFA, ATXN2, DRD2, CALM1, CALM3, BTBD9, LRSAM1, ARC, PRKD1, SFRP4, OPHN1, USP46, ATAD1, APPL1, NUMB, NEDD4L, APPL2, DKK1, EPHA3, CLIP3, AP2S1, TF, LRRK2, PIK3CB, CAV1, HFE, MTMR2, LRP1, RUFY2, WASL, PTPN1, PPP3CC, ANGPT1, ROCK1, CDC42, MCTP1, AXL, ABCA7, ABL1, ABL2, SPHK1, PCSK9, SRC, LDLRAP1, ANO6, HNRN…
	GOBP_REGULATION_OF_EPITHELIAL_CELL_APOPTOTIC_PROCESS	0.2147	0.25	0				59	AKR1C3, ITGA4, BOK, RGCC, GATA2, GSN, ARRB2, MDK, ICAM1, PPARGC1A, CAPN10, TCF7L2, RAMP2, THBS1, YAP1, TNFAIP3, PRKCI, CFLAR, NEUROD1, PLA2R1, SORT1, SFRP4, CCL2, FGA, NDNF, FGG, KDR, SERPINE1, MIR590, PAK4, EIF2S1, ANGPT1, MAPK7, SRSF6, GAS6, ZFP36L1, ZFP36, PKHD1, ABL1, WFS1, ANO6, MTOR, JAK2, PLCG1, BAD, FGB, TNIP2, NFE2L2, PPARA, TIA1, HMOX1, SEMA5A, CAST, PDCD4, PIAS4, PDPK1, KRIT1, SCG2, CD…
	GOBP_REGULATION_OF_EXOCYTOSIS	0.2345	0.3789	0.0022	0.0231			144	PRKCG, CACNB2, STXBP5L, HAP1, EXPH5, RALA, CACNA1G, DNM1L, GSK3B, CSPG5, NLGN1, SLC4A8, SDC4, DRD2, SYT1, ADCY1, APBA1, RAB27B, CALM1, SYT10, CALM3, DVL1, FGA, FGG, P2RY1, CACNA1I, ATP2A2, RAP1A, RAB13, GIT1, IL4R, SYT2, NSF, LRRK2, SYT17, RAB3GAP1, GRIN3A, IL1RAPL1, MICAL1, WNT7A, ADORA2A, LGALS9, GIPC1, LYN, RAB27A, AP1G1, ZP3, LAMP1, HYAL3, CLASP2, CLASP1, ARF1, FMR1, RAB9A, FGB, VPS18, RAPGEF…
	GOBP_REGULATION_OF_EXTENT_OF_CELL_GROWTH	0.4664		0.1484	0.0002		0.9084	93	SEMA3A, RTN4R, DIP2B, KIAA0319, MACF1, DSCAM, RNF6, RUFY3, GOLGA4, LIMK1, SEMA7A, SEMA6C, GDI1, SEMA6B, SEMA5B, SEMA4B, GSK3B, SEMA3D, SEMA4A, SEMA4C, DNM2, SEMA4G, SEMA3F, SEMA3B, APOE, SEMA3E, DBNL, VEGFA, ANAPC2, DRAXIN, NKX6-1, SEMA6A, RYK, L1CAM, PLXNA4, DISC1, PLXNA3, ISLR2, FN1, SRF, MAP3K13, ZFYVE27, IST1, MEGF8, SEMA6D, MAP1B, NDEL1, CDKL3, NRCAM, ARHGAP4, CYFIP1, CDK5R1, SHTN1, LRP1, PA…
	GOBP_REGULATION_OF_EXTRINSIC_APOPTOTIC_SIGNALING_PATHWAY	0.6058	0.7945	0.0294				120	HTRA2, HTT, BMPR1B, WWOX, PPP2R1B, RNF34, FAS, SH3RF1, TMBIM1, SP100, BCL2L12, BCL2L1, TRAF1, ITGA6, DEDD2, GSK3B, TNFRSF12A, ITM2C, TCF7L2, TGFBR1, GCLM, THBS1, MCL1, ATF3, IFI6, ZC3HC1, STRADB, RAF1, FGA, FGG, PARK7, PAK2, RPS6KB1, PRDX2, FADD, TNFRSF10B, TNFRSF10A, SFRP2, CAV1, NOL3, BCL2L14, PSME3, EYA4, EYA1, EYA3, HSPA1A, RB1CC1, HSPA1B, MAPK7, FGFR1, RBCK1, SRC, PDIA3, PTEN, MADD, TIMP3, F…
	GOBP_REGULATION_OF_EXTRINSIC_APOPTOTIC_SIGNALING_PATHWAY_VIA_DEATH_DOMAIN_RECEPTORS	0.5639	0.0942	0.0019				50	BMPR1B, RNF34, FAS, TMBIM1, SP100, GPX1, BCL2L1, ICAM1, GSK3B, BRCA1, THBS1, TNFAIP3, ATF3, STX4, CFLAR, RAF1, FGA, FGG, PARK7, SERPINE1, FADD, TNFRSF10B, TNFRSF10A, DDX3X, SFRP2, FAIM2, FAIM, ITPRIP, CASP8, FEM1B, HMGB2, RIPK1, SCRT2, TRAF2, PTEN, ARHGEF2, MADD, TIMP3, FGB, FAF1, PMAIP1, SFRP1, SKIL, STK3, LGALS3, STK4, PEA15, HMOX1, RFFL, BMP5
	GOBP_REGULATION_OF_FATTY_ACID_TRANSPORT	0.8354	1	0.0071			0.4673	30	ADORA1, P2RX4, MAP2K6, ADORA2A, AVPR1A, NTSR1, TRH, AKT1, PLA2G4A, THBS1, AKT2, IRS2, FIS1, FABP3, EDN1, PLA2R1, HRH3, GRM7, PPARA, ARL6IP5, ARL6IP1, ATP1A2, ITGB1, ACSL1, PSEN1, PER2, STXBP1, NPY5R, RAB3GAP1, PLA2G3
	GOBP_REGULATION_OF_HEART_RATE	0.5546	0.6704	0.0244			0.7041	58	HCN4, SEMA3A, GPD1L, RANGRF, KCNJ3, CACNA2D1, CACNB2, SCN3B, TAC1, DSC2, SCN4B, SNTA1, CACNA1G, NMU, RGS4, NOS1AP, SPTBN4, RYR2, AKAP9, DRD2, SREBF1, CALM1, EDN1, CALM2, CALM3, POPDC2, DMD, FKBP1B, ANK2, MYH7, ATP2A2, TPM1, NPPA, PDE4D, YWHAE, PRKACA, PKP2, SLC8A1, SRI, CACNA1C, CAMK2D, CAV1, DSG2, KCNJ2, BVES, AVPR1A, TACR3, SLC1A1, ADA, EPAS1, JUP, ISL1, KCND3, KCNH2, GCH1, TRPM4, ADM, BIN1
	GOBP_REGULATION_OF_HETEROTYPIC_CELL_CELL_ADHESION	0.2174	0.3225	0.0037		1		15	WNK1, BMP7, FGB, MYADM, AGER, GCNT2, MAPK7, THY1, FGA, FGG, CD44, FLOT1, KLF4, MAP2K5, MBP
	GOBP_REGULATION_OF_HORMONE_LEVELS	0.23	0.7852	0.0022	0.3207		0.7774	302	PFKL, CRY1, TAC1, FZD4, ITPR3, OXCT1, AKR1C2, PIM3, PPARGC1A, MAFA, CACNA1A, NKX6-1, CYB5R4, RETSAT, KCNS3, EPHA5, NEUROD1, RAB11B, SCARB1, ZMPSTE24, CACNA2D2, FKBP1B, STARD3, PARK7, P2RY1, STARD3NL, LTBP4, CHD7, SRI, CACNA1C, SOX4, SOX11, NLGN2, HFE, SNX19, LRP1, CTSL, TIAM1, SLC25A5, PCSK5, STXBP4, LYN, RAB11FIP2, PRKCE, ABCC8, BRSK2, C2CD2L, ISL1, TFAP2B, SMAD4, FGB, HADH, PSMD9, PTPN11, TTR, …
	GOBP_REGULATION_OF_HORMONE_SECRETION	0.3743	0.5558	0.0045	0.2486			167	AIMP1, PFKL, GPLD1, PPARD, STXBP5L, CRY1, SLC2A1, TAC1, ITPR3, OXCT1, GPR27, PIM3, TRH, CACNA1A, SLC25A6, TCF7L2, PRKCA, GLUD1, NKX6-1, DRD2, KCNS3, ENY2, EPHA5, GNAS, NEUROD1, MIDN, TM7SF3, CACNA2D2, NADK, FKBP1B, FGA, LIF, FGG, P2RY1, RAP1A, CHD7, KDM5B, SRI, CACNA1C, GJA1, SOX4, SOX11, NLGN2, HFE, LRP1, TIAM1, SLC25A5, KLF7, STXBP4, ACSL4, PRKCE, ABCC8, BRSK2, C2CD2L, SCG5, ISL1, TFAP2B, SMAD4…
	GOBP_REGULATION_OF_IMMUNE_EFFECTOR_PROCESS	0.3475	0.9886	0.0311			0.6738	192	XBP1, HLA-A, RC3H1, CADM1, DDX60, CD36, FOXJ1, IL27RA, PKN1, RASGRP1, DDX58, TGFB3, TLR4, RPS19, C4A, ZMPSTE24, EXOSC3, CD226, APPL1, LOXL3, RAPGEF1, APPL2, PTPRJ, RAP1A, EXOSC6, GPRC5B, CD47, FADD, ITCH, IL4R, CFH, CFI, MYO18A, CFP, PROS1, C1R, C1S, APOA2, DHX36, HTRA1, HFE, FZD5, HLA-E, HMCES, TFRC, NR4A3, NDFIP1, PRKDC, TNFRSF14, ANGPT1, SEC14L1, LGALS9, LYN, ZP3, AP1G1, TRIL, LAMP1, PHB, DDX2…
	GOBP_REGULATION_OF_LEUKOCYTE_ADHESION_TO_VASCULAR_ENDOTHELIAL_CELL	0.6267	0.3232	0.0438		1	0.9786	15	RELA, ETS1, ITGA4, FUT4, FUT9, ZDHHC21, MDK, CXCL12, ST3GAL4, ICAM1, IRAK1, KLF4, RHOA, NFAT5, TRAF6
	GOBP_REGULATION_OF_LEUKOCYTE_DEGRANULATION	0.866		0.0229	0.5565		0.6764	19	STX4, GATA2, FER, LGALS9, LYN, IL13RA2, AP1G1, HMOX1, SPHK2, LAMP1, C12ORF4, VAMP7, IL4R, STXBP1, SNX4, GAB2, F2RL1, PDPK1, PLA2G3
	GOBP_REGULATION_OF_LEUKOCYTE_MEDIATED_CYTOTOXICITY	0.8591	0.3735	0.0074		1	0.32	27	STAT5B, HLA-A, HLA-E, STX7, MICA, HLA-H, SERPINB9, LGALS9, ARRB2, LAG3, CRK, ICAM1, AP1G1, LAMP1, HLA-B, CADM1, HAVCR2, RASGRP1, AGER, CD226, DNASE1, FADD, F2RL1, PPP3CB, IL12A, PVR, B2M
	GOBP_REGULATION_OF_LEUKOCYTE_MEDIATED_IMMUNITY	0.624	0.4236	0.0031			0.2663	90	STAT5B, ZBTB1, C3, HLA-A, JAK3, SUPT6H, GATA2, CD81, FER, ARRB2, LAG3, ICAM1, BCL6, CADM1, FOXJ1, IL27RA, RIF1, SLC15A4, RASGRP1, MLH1, DDX58, STX4, TP53BP1, TLR4, EXOSC3, SUSD4, CD226, DNASE1, EXOSC6, SMAD7, FADD, IL4R, F2RL1, TGFB1, HPX, DHX36, HFE, FZD5, HLA-E, HMCES, TFRC, NDFIP1, STX7, MICA, HLA-H, SERPINB9, LGALS9, LYN, CRK, FBXO38, IL13RA2, AP1G1, SPHK2, ZP3, LAMP1, C12ORF4, HLA-B, HMGB1, …
	GOBP_REGULATION_OF_LIPID_BIOSYNTHETIC_PROCESS	0.2425	1	0	0.9129		0.6307	145	FITM2, GPLD1, DGAT2, SLC27A1, SLC45A3, KPNB1, PPARGC1A, CREBL2, APOE, ORMDL2, ASXL3, ORMDL1, LSS, SCARB1, HMGCS1, MBTPS2, GPAM, NFYA, CDK4, SOD1, DKKL1, MVK, SNAI1, PLIN5, PDGFB, ACACA, MID1IP1, ELOVL5, H6PD, SREBF2, SAMD8, SPHK1, ABCA3, ABCA2, MTOR, FABP5, ASAH1, ORMDL3, PRKAB2, SCD, TSPO, MFSD2A, ABCG1, PROX1, ELOVL6, EIF6, ADIPOR2, TREX1, FGF1, ZBTB20, STARD4, CYP51A1, SIRT1, MALRD1, STAR, IDH…
	GOBP_REGULATION_OF_LIPID_LOCALIZATION	0.3091		0.0042	0.5874		0.6959	111	FITM2, PLIN3, OSBPL11, PPARD, PLIN2, ABHD5, CRY1, OSBPL6, TAC1, EGF, TRH, SCP2, CD36, APOE, PLA2G4A, THBS1, IKBKE, ASXL1, SCARB1, ATP1A2, ACSL1, LAMTOR1, KDM5B, ZDHHC8, NPY5R, CAV1, NUS1, RAB3GAP1, APOA2, HILPDA, LRP1, PLIN5, PNPLA2, P2RX4, ABCA12, MAP2K6, ABCA8, SREBF2, ADORA2A, ABCA7, ATP8A1, PCSK9, LDLRAP1, ABCA1, ABCA3, ABCA2, FIS1, ABCB4, TMEM30A, PTPN11, SPP1, HRH3, TSPO, ABCG1, PTCH1, SIRT…
	GOBP_REGULATION_OF_LIPID_METABOLIC_PROCESS	0.3732		0.0015			0.8154	280	SLC45A3, HELZ2, GOLM1, PPARGC1A, DNAJC19, CREBL2, CD36, GLIPR1, LACTB, ZFP69, ORMDL2, ASXL3, ORMDL1, PRKD1, SCARB1, ZMPSTE24, CRTC3, ACSL1, LAMTOR1, TNFRSF21, NFYA, SMARCD3, MVK, MTMR9, APOA2, MTMR1, MTMR3, MTMR2, MTMR4, PDGFB, GRHL1, ACACA, NR4A3, SREBF2, CDC42, SAMD8, LYN, BCL11B, SRC, PRKCE, ABCA3, PPP2R5A, MTOR, FABP5, PRKAB2, SCD, TSPO, OPA3, PROX1, ELOVL6, ADIPOR2, PDGFRA, TREX1, PDGFRB, ZB…
	GOBP_REGULATION_OF_LIPID_TRANSPORT	0.4046		0.0055	0.5722		0.5205	87	ADORA1, GPS2, NFKB1, CRY1, OSBPL6, TAC1, YJEFN3, LRAT, EGF, NTSR1, ATP8A2, TRH, SCP2, APOE, NFKBIA, PLA2G4A, THBS1, DBI, ITGAV, ITGB3, FURIN, AGTR1, EDN1, PLA2R1, GRM7, NR1H2, ATP1A2, ACSL1, LAMTOR1, TTC39B, NR1H3, PLTP, KDM5B, ZDHHC8, LPCAT3, NPY5R, LIPG, CAV1, NUS1, RAB3GAP1, APOA2, LRP1, P2RX4, ABCA12, MAP2K6, TMF1, ABCA8, SREBF2, ADORA2A, AVPR1A, ABCA7, ATP8A1, PCSK9, LDLRAP1, ABCA1, ABCA3, A…
	GOBP_REGULATION_OF_LONG_CHAIN_FATTY_ACID_IMPORT_INTO_CELL			0.0357	0.2597		0.7394	6	FABP3, ACSL1, AKT1, THBS1, AKT2, IRS2
	GOBP_REGULATION_OF_LOW_DENSITY_LIPOPROTEIN_PARTICLE_RECEPTOR_CATABOLIC_PROCESS	0.448		0.0357	0.7341		0.4135	6	FURIN, PCSK9, MYLIP, ABCA2, APOE, ANXA2
	GOBP_REGULATION_OF_MEMBRANE_DEPOLARIZATION	0.2759	0.8308		0.05		0.8397	29	HCN4, BOK, GPD1L, RANGRF, ABCD1, SCN3B, CACNA1G, NTSR1, SRC, MLLT11, GCLM, ANK3, GOT1, FZD9, DCN, PARP1, IFI6, TSPO, NEDD4L, KDR, FGF12, SMAD7, TRPM4, SLMAP, PPP2R3C, BCL2, LRRK2, CAMK2D, FHL1
	GOBP_REGULATION_OF_MEMBRANE_POTENTIAL	0.5604	0.8744	0.0645	0.0261			307	EHD3, BOK, CACNA2D1, SLC29A1, CACNB2, PPA2, IGSF11, KCNJ10, TAC1, DSC2, BCL2L1, ASIC2, CHRNA7, ASIC1, GSK3B, P2RX3, KCNH8, CACNA1A, CD36, KCNMB2, NLGN1, CACNA1B, KCNMB3, SLC4A8, KCNMB4, CHRNA6, GCLM, CHRFAM7A, KCNIP2, RYR2, KCNK10, MFN1, HCN2, SCN7A, RNF122, CALM1, CRTC1, DCN, CALM3, OPRD1, SCN11A, ZMPSTE24, KCNA2, KCNH7, KCND2, DMD, SCN2A, DVL1, FKBP1B, SCN3A, NEDD4L, ANK2, SCN8A, SCN9A, PARK7, …
	GOBP_REGULATION_OF_MONOOXYGENASE_ACTIVITY	0.7946		0.0197	0.8745		0.9427	35	SPR, POR, KRAS, WASL, LYPLA1, NFKB1, DHFR, DDAH2, DDAH1, DNM2, NOSIP, ACVR2A, TERF2, APOE, CYGB, AKT1, ATP2B4, NOS1AP, PTK2B, GCH1, CALM1, CALM3, SCARB1, NOD1, ZDHHC21, CNR1, PARK7, EGFR, GLA, HIF1A, PIK3CB, CAV1, NUS1, HSP90AA1, SNCA
	GOBP_REGULATION_OF_MYELOID_LEUKOCYTE_MEDIATED_IMMUNITY	0.5391	1	0.011				24	STX4, C3, HLA-E, GATA2, MAVS, FER, LGALS9, LYN, DNASE1, IL13RA2, SPHK2, HMOX1, C12ORF4, VAMP7, SNX4, IL4R, STXBP1, GAB2, F2RL1, PDPK1, DDX58, DDX21, DHX36, PLA2G3
	GOBP_REGULATION_OF_NEURONAL_SYNAPTIC_PLASTICITY	0.3308	0.8544	0.0112	0.2292			38	KRAS, SYNGAP1, RAB8A, PPFIA3, SHANK3, GRIK2, KCNJ10, MCTP1, CAMK2B, SYP, HRAS, SLC4A10, SHISA7, CLN3, NPTN, APOE, EGR2, RAB5A, DRD2, RAB11A, NSMF, SYNGR1, SLC8A2, ARC, DLG4, EPHB2, NEURL1, NETO1, ZDHHC2, APP, CAMK2A, RAB3A, KIT, STAR, NCDN, RAB3GAP1, DBN1, GRM5
	GOBP_REGULATION_OF_NEUROTRANSMITTER_LEVELS	0.2157	0.7349	0.0437	0.0019			160	TH, TOR1A, PRKCG, SLC29A1, CACNB2, STXBP5L, SLC29A4, GPM6B, SLC29A2, KCNJ10, DNM1L, ASIC1, GSK3B, CSPG5, NLGN1, COLQ, SLC4A8, KCNMB4, GAD1, ALDH5A1, GLUL, DRD2, SYT1, ADCY1, APBA1, PDE1B, CALM1, CALM3, PPFIA1, ABAT, DVL1, SYNJ1, PARK7, ATP1A2, P2RY1, COMT, LRTOMT, ATP2A2, RAP1A, PNKD, MAOA, LIN7C, LIN7B, SNCAIP, GIT1, SYT2, LRRK2, STX2, RAB3GAP1, GRIN3A, NRXN1, NRXN2, GRIK5, WNT7A, SLC30A1, ADORA…
	GOBP_REGULATION_OF_NEUROTRANSMITTER_TRANSPORT	0.3555	0.7742	0.0792	0.0103		0.9783	76	PPP1R9A, TOR1A, PRKCG, PRKCB, CACNB2, STXBP5L, BACE1, DTNBP1, GPM6B, NCS1, DNM1L, RIMS4, ASIC1, GSK3B, CSPG5, PREPL, NLGN1, SLC4A8, KCNMB4, RIMS1, ITGB3, DRD2, SYT1, ADCY1, APBA1, CALM1, CALM3, CHRNA5, CNR1, DVL1, ATP1A2, P2RY1, ATP2A2, RAP1A, PNKD, SNCAIP, GIT1, SNCG, LRRK2, RAB3GAP1, GRIN3A, CPLX2, SNAPIN, RAP1B, RIMS3, WNT7A, SLC30A1, ADORA2A, GIPC1, MCTP1, SYP, SYT4, RHOT1, FMR1, SYT11, RAB3B…
	GOBP_REGULATION_OF_NITRIC_OXIDE_SYNTHASE_ACTIVITY	0.8709		0.0438			0.9418	31	SPR, KRAS, WASL, LYPLA1, DHFR, DDAH2, DDAH1, DNM2, NOSIP, ACVR2A, TERF2, APOE, CYGB, AKT1, ATP2B4, NOS1AP, PTK2B, GCH1, CALM1, CALM3, SCARB1, NOD1, ZDHHC21, CNR1, EGFR, GLA, HIF1A, PIK3CB, CAV1, NUS1, HSP90AA1
	GOBP_REGULATION_OF_NMDA_RECEPTOR_ACTIVITY		0.8003	0.0237	0.5676			30	DAPK1, CRHBP, PPARGC1A, GRIA1, NLGN1, RELN, PTK2B, MEF2C, DLG2, DLG3, DLG4, CCL2, EPHB2, MAPK8IP2, CNIH2, GRIA2, GRIA3, GRIA4, GRIN2A, GRIN2B, NEFL, APP, OPRM1, LRRC7, RASGRF2, PINK1, CAPN1, SLC6A9, RGS9, DLG1
	GOBP_REGULATION_OF_ORGANIC_ACID_TRANSPORT	0.8802	0.9706	0.0018	0.5354		0.5356	37	ADORA1, P2RX4, MAP2K6, ADORA2A, AVPR1A, NTSR1, TRH, SLC12A2, AKT1, PLA2G4A, THBS1, AKT2, RGS4, IRS2, FIS1, FABP3, EDN1, PLA2R1, HRH3, GRM7, PPARA, ARL6IP5, SLC43A2, ARL6IP1, ATP1A2, ITGB1, ACSL1, PSEN1, SLC43A1, PER2, SV2A, STXBP1, RGS2, NPY5R, SLC38A3, RAB3GAP1, PLA2G3
	GOBP_REGULATION_OF_OXIDOREDUCTASE_ACTIVITY	0.5888	1	0.0016			0.9543	58	SPR, POR, KRAS, LYPLA1, NFKB1, DHFR, DDAH2, DDAH1, DNM2, ACVR2A, TERF2, APOE, CYGB, SIRT3, SZT2, NOS1AP, PTK2B, AGTR1, CALM1, EDN1, CALM3, SCARB1, ZDHHC21, CNR1, GNAI3, PARK7, FXN, CCS, PIK3CB, CAV1, NUS1, TACO1, RFK, WASL, ATP7A, PHB2, ABL1, ABL2, GNAI2, SPHK2, NOSIP, HP, PDP1, ECSIT, PDP2, SIRT4, AKT1, ATP2B4, GCH1, NOD1, OXA1L, EGFR, GLA, HDAC6, HIF1A, COX17, HSP90AA1, SNCA
	GOBP_REGULATION_OF_PEPTIDE_HORMONE_SECRETION	0.3245	0.6591	0.0212	0.2219			140	AIMP1, PFKL, GPLD1, PPARD, STXBP5L, SLC2A1, ITPR3, OXCT1, GPR27, PIM3, TRH, CACNA1A, SLC25A6, TCF7L2, PRKCA, GLUD1, NKX6-1, DRD2, KCNS3, ENY2, EPHA5, NEUROD1, MIDN, TM7SF3, CACNA2D2, NADK, FKBP1B, FGA, FGG, RAP1A, CHD7, SRI, CACNA1C, GJA1, SOX4, NLGN2, HFE, LRP1, TIAM1, SLC25A5, KLF7, STXBP4, ACSL4, PRKCE, ABCC8, BRSK2, C2CD2L, ISL1, TFAP2B, FGB, HADH, PSMD9, RFX3, ENSA, ARNTL, PTPN11, SFRP1, CLO…
	GOBP_REGULATION_OF_PEPTIDE_SECRETION	0.2124	0.7945	0.0434	0.3104		0.7877	206	PFKL, APBB1, EXPH5, SERGEF, RHBDD3, ARF6, ITPR3, MYH10, ADAM9, LLGL1, OXCT1, PIM3, VEGFC, CACNA1A, NKX6-1, KCNS3, TGFB3, GOLPH3, TLR4, EPHA5, NEUROD1, OR51E2, CACNA2D2, FKBP1B, CHD7, DISP1, NPY2R, SRI, MYO18A, CACNA1C, SOX4, NLGN2, HFE, LRP1, PAM, TIAM1, SLC25A5, ADORA2A, STXBP4, PRKCE, ABCC8, BRSK2, C2CD2L, ISL1, TFAP2B, FGB, HADH, PSMD9, PTPN11, SFRP1, ACHE, TGFB2, UCP2, TTN, EGFR, CYP51A1, CAM…
	GOBP_REGULATION_OF_PHOSPHATIDYLCHOLINE_METABOLIC_PROCESS	0.8432		0.0259	0.5781		0.5303	9	FABP3, ACSL3, LDLR, RAB38, ABCA3, CAPN2, SCARB1, MFSD2A, LPCAT1
	GOBP_REGULATION_OF_PHOSPHOLIPID_METABOLIC_PROCESS	0.9251		0.006	0.0741		0.6974	27	MTMR3, MTMR2, MTMR4, PDGFB, SLC27A1, PHB2, LPCAT1, DNAJC19, ABCA3, ABCA2, ARF1, CHP1, FABP3, ACSL3, ADGRF5, LDLR, RAB38, STOML2, PRKCD, CAPN2, SCARB1, MFSD2A, GNB3, IDH1, MTMR9, MTMR1, NR1H4
	GOBP_REGULATION_OF_PHOSPHOLIPID_TRANSPORT	0.7388		0.0664	0.0323			11	ABCA7, ATP8A2, ATP8A1, ABCB4, TMEM30A, ABCA3, PRKCD, APOE, DBI, PRELID1, TRIAP1
	GOBP_REGULATION_OF_PLASMA_LIPOPROTEIN_PARTICLE_LEVELS	0.1933		0.0032				60	GPLD1, NCEH1, DGAT2, HDLBP, VLDLR, AP2B1, LIPA, CD36, APOE, APOM, NPC2, LCAT, P4HB, AGTR1, SCARB1, LRPAP1, CSK, SOAT1, NR1H2, PRKACB, CUBN, LPL, APOB, PLAGL2, PLTP, PRKACA, ZDHHC8, LPCAT3, ABCA5, AP2S1, LIPG, CLTA, APOA2, AP2A2, ABCA7, ALB, CNPY2, PCSK9, LDLRAP1, ABCA1, MYLIP, HNRNPK, KHSRP, MTTP, ARF1, AP2M1, ACSL3, LDLR, EHD1, BMP1, CLTC, MFSD2A, AP2A1, ABCG1, HMOX1, NPC1, ANXA2, DGAT1, PLA2G3,…
	GOBP_REGULATION_OF_PLATELET_ACTIVATION			0.0259	0.461		0.899	17	PDGFB, TLR4, PRKCD, PRKG1, LYN, PDGFRA, PDPN, SERPINE2, ADAMTS18, UBASH3B, DMTN, CD9, APOE, F11R, PLA2G4A, PRKCA, SH2B3
	GOBP_REGULATION_OF_POSTSYNAPSE_ORGANIZATION	0.3336	1	0.2305	0.0244		0.7347	77	GRID2, PRNP, PPP1R9A, CBLN1, FYN, SHANK3, CRIPT, CAMK2B, DNM1L, ARHGAP44, OPA1, PAK3, UBE3A, DNM3, SEMA3F, NLGN1, APOE, RELN, ACTR2, LZTS3, DBNL, EPHA4, CAPRIN1, CAPRIN2, BHLHB9, CDH2, ARC, LRRTM2, ADAM10, CFL1, DGKB, LRP8, GRIN2B, EEF2K, SRCIN1, ABHD17C, ABI2, LRRK2, DHX36, CDK5R1, ZDHHC15, ABHD17A, IL1RAPL1, PTPRD, TIAM1, WNT7A, CUX2, KALRN, LRRC4B, LRRTM1, LRFN4, EPHA7, CDKL5, PTEN, TANC2, LRF…
	GOBP_REGULATION_OF_POSTSYNAPTIC_MEMBRANE_POTENTIAL	0.6222		0.0438	0.0034			103	SLC29A1, IGSF11, CHRNA7, GSK3B, P2RX3, NLGN1, CHRNA6, CHRNA4, DRD2, GRM1, SEZ6, KCND2, DVL1, ADRB2, NPY2R, MPP2, LRRK2, NLGN3, NLGN4X, RAB3GAP1, NLGN2, GRIN3A, GRID1, GRIK1, MTMR2, NRXN1, GRIK4, GRIK5, GRIN2C, GRIN2D, P2RX4, SSH1, WNT7A, ADORA2A, CUX2, PTEN, SLC8A2, S1PR2, ZMYND8, APP, ADCYAP1, GRIK3, PRKCZ, GRID2, MECP2, PPP1R9A, CBLN1, ADORA1, CELF4, SHANK3, GRIK2, GSK3A, ARRB2, NTSR1, CHRNA10,…
	GOBP_REGULATION_OF_PROTEIN_TARGETING_TO_MEMBRANE	0.5833	0.8049	0.0914	0.0179		0.6642	28	KCNB1, PRNP, PAK1, FYN, ERBB2, MIEF2, GDI1, INPP5K, HRAS, DMTN, SLC1A1, AKT2, ANK3, CACNB3, CHP1, FIS1, CIB1, C2CD5, TCAF1, STOM, MIEF1, CEMIP, MYO1C, MFF, ITGB1BP1, CDK5, MTCL1, CDK5R1
	GOBP_REGULATION_OF_RECEPTOR_BINDING	0.8741	0.9799	0.0109			0.6932	16	HFE, RUVBL2, GREM2, ATP2A3, LOX, PLCL2, NRP1, ATP2A2, PCSK9, LEF1, PLCL1, ADAM15, PTPRF, ANXA2, B2M, BDNF
	GOBP_REGULATION_OF_RECEPTOR_CATABOLIC_PROCESS	0.5604		0.0071	0.9604		0.4073	10	FURIN, MTMR2, PCSK9, MYLIP, ABCA2, ITCH, PTPN1, APOE, ANXA2, DTX3L
	GOBP_REGULATION_OF_RECEPTOR_MEDIATED_ENDOCYTOSIS	0.5192	0.9726	0.0001				82	RAC1, MAGI2, C3, ARF6, ARRB2, EGF, SGIP1, ARRB1, DNM2, PICALM, SNAP91, VEGFA, ITGAV, ITGB3, ATXN2, DRD2, ANKRD13B, ARC, LRRTM2, SFRP4, CLU, ANKRD13D, OPHN1, DLG4, LRPAP1, USP46, WDR54, ATAD1, NUMB, ANKRD13A, DGKD, DAB2, DKK1, SERPINE1, VTN, SDCBP, TF, PIK3CB, HFE, MTMR2, SH3GL2, WASL, PPT1, ANGPT1, MKLN1, NEU3, SCYL2, HIP1R, PCSK9, HIP1, LDLRAP1, HNRNPK, ABCA2, NTF3, CD63, RAB21, TBC1D5, ARF1, FM…
	GOBP_REGULATION_OF_RECEPTOR_RECYCLING	0.7743	1	0.0476	0.2306		0.4897	20	ACHE, EPS15, INPP5F, BVES, TBC1D16, ECE1, CHMP5, RAB29, LAMTOR1, PSEN1, PCSK9, SCRIB, AP1AR, OPTN, KIF16B, VAMP3, NSF, ARAP1, ANXA2, SNCA
	GOBP_REGULATION_OF_REGULATED_SECRETORY_PATHWAY	0.2907	0.5245	0.026	0.0039		0.6664	96	KCNB1, PRKCG, SYT6, CACNB2, STXBP5L, PRKCB, BACE1, DTNBP1, GATA2, NCS1, FER, CACNA1G, DNM1L, RIMS4, GSK3B, RAB15, CSPG5, PREPL, NLGN1, SLC4A8, RIMS1, STX4, DRD2, SYT1, ADCY1, SYT7, APBA1, CALM1, REST, SYT10, CALM3, CHRNA5, DVL1, CNR1, P2RY1, CACNA1I, STXBP3, ATP2A2, RAP1A, NOTCH1, GIT1, IL4R, SYT2, F2RL1, LRRK2, SYT17, RAB3GAP1, GRIN3A, TRIM9, SNAPIN, RAP1B, SYT5, MICAL1, RIMS3, WNT7A, RAB3D, ADO…
	GOBP_REGULATION_OF_RESPIRATORY_GASEOUS_EXCHANGE	0.7944			0.0242			16	MECP2, ADORA1, PASK, ATP1A2, NTSR1, MTG2, TLX3, MTG1, SLC5A3, NLGN1, GLS, TSHZ3, APLN, NLGN3, NLGN2, NR4A2
	GOBP_REGULATION_OF_RESPONSE_TO_WOUNDING	0.2949	1	0.0078				101	FLNA, XBP1, F3, KIAA0319, LRIG2, HBEGF, EPPK1, TNFRSF12A, CD36, DMTN, APOE, MYLK, KANK1, THBS1, EPHA4, ACTG1, CNTF, FKBP1B, FGA, FGG, ST3GAL4, PRDX2, VKORC1, GIT1, NDEL1, SMAD3, GJA1, PROS1, CAV1, ENPP4, CLDN1, LRP1, CD109, PTN, PDGFB, ATP7A, SRSF6, KLKB1, PLAT, FGF2, CASK, HRAS, PRKCE, ANO6, ADAMTS18, FERMT2, UBASH3B, CLASP2, WFDC1, SMOC2, CD9, CLASP1, MTOR, PTEN, PTPRF, RREB1, PHLDB2, STK24, FG…
	GOBP_REGULATION_OF_RUFFLE_ASSEMBLY	0.8913	0.3432	0.0056			0.9983	22	CORO1C, COBL, RDX, DEF8, EPS8L1, PLEKHM1, RCC2, ARHGAP24, RHOG, ICAM1, EVL, HRAS, PFN1, PFN2, NLGN1, NDEL1, WDPCP, EPS8, KANK1, CAV1, CYFIP1, FAM98A
	GOBP_REGULATION_OF_SECRETION	0.26	0.6594	0.0066	0.0328		0.7035	400	APBB1, CRY1, EXPH5, RGCC, SERGEF, TAC1, RHBDD3, ITPR3, MYH10, OXCT1, ASIC1, KCNMB4, SDC4, NKX6-1, KCNS3, SYT1, ADCY1, TGFB3, TLR4, EPHA5, CALM1, CALM3, OR51E2, KCNA2, CACNA2D2, DVL1, FKBP1B, P2RY1, CACNA1I, ATP2A2, SNCAIP, CHD7, NPY2R, SRI, NPY5R, CACNA1C, SOX4, SOX11, GRIN3A, LRP1, TIAM1, SLC25A5, MICAL1, SLC30A1, LGALS9, LYN, CXCL12, MYO6, PRKCE, ADA, C2CD2L, ISL1, TFAP2B, SMAD4, FGB, HADH, PSM…
	GOBP_REGULATION_OF_SHORT_TERM_NEURONAL_SYNAPTIC_PLASTICITY	0.9201	0.3393	0.1595	0.0155			10	SYP, SYNGR1, RAB3A, SLC4A10, SLC8A2, SHISA7, PPFIA3, CLN3, GRIK2, RAB3GAP1
	GOBP_REGULATION_OF_SMALL_MOLECULE_METABOLIC_PROCESS	0.6224	1	0.0014			0.8018	318	CRY1, ARPP19, SLC45A3, INPP5K, PPARGC1A, GSK3B, SLC35B4, ZMPSTE24, PARK7, NQO1, P2RY1, NFYA, GIT1, DDIT4, CBFA2T3, MVK, PSME3, PSMD14, PSME4, WDR5, ACACA, PSMA1, NR4A3, PSMA2, PSMA3, PSMA4, SREBF2, PSMA5, PSMA6, PSMA7, PSMB1, PSMB2, PSMB3, PSMB4, PSMB5, SRC, PRKCE, PSMB6, PSMB7, PSMB8, DDB1, PSMC1, PSMC2, PSMC4, TIGAR, PSMC5, MTOR, PSMC6, PSMD1, PSMD2, FABP5, PSMD3, PSMD4, PSMD5, PSMD7, PSMD8, PS…
	GOBP_REGULATION_OF_SNARE_COMPLEX_ASSEMBLY	0.8938	1	0.039	0.2237			8	STXBP6, ANKRD27, VPS18, STXBP1, VPS11, PRRT2, TRIM9, SNCA
	GOBP_REGULATION_OF_STEROID_BIOSYNTHETIC_PROCESS	0.3258		0			0.6512	69	AKR1C3, DGKQ, NFKB1, KPNB1, PMVK, PPARGC1A, EGR1, HMGCR, IDI1, MVD, SQLE, APOE, FASN, IGFBP7, SREBF1, SCAP, REST, INSIG1, RAN, LSS, ACACB, HMGCS1, MBTPS2, APOB, GPAM, SNAI2, NFYA, LPCAT3, SOD1, DKKL1, MVK, SNAI1, ERLIN1, ERLIN2, CLCN2, ATP1A1, ACACA, H6PD, PRKAA1, SREBF2, ASAH1, DHCR7, SEC14L2, NFYB, NFYC, SC5D, TM7SF2, SCD, TSPO, ABCG1, PROX1, ELOVL6, FDFT1, FDPS, FGF1, SP1, DKK3, GGPS1, STARD4,…
	GOBP_REGULATION_OF_STEROID_METABOLIC_PROCESS	0.2565		0	0.977		0.7431	86	STAT5B, AKR1C3, DGAT2, DGKQ, NFKB1, KPNB1, PMVK, PPARGC1A, EGR1, HMGCR, IDI1, MVD, SQLE, APOE, FASN, IGFBP7, SREBF1, SCAP, AGTR1, REST, INSIG1, RAN, LSS, EPHX2, ACACB, HMGCS1, MBTPS2, LAMTOR1, TTC39B, APOB, RORA, GPAM, SNAI2, NFYA, LPCAT3, SOD1, DKKL1, MVK, SNAI1, APOA2, ERLIN1, ERLIN2, ACADVL, CLCN2, ATP1A1, ACACA, H6PD, PRKAA1, SREBF2, LDLRAP1, ABCA2, ASAH1, DHCR7, SEC14L2, NFYB, NFYC, SC5D, TM…
	GOBP_REGULATION_OF_SYNAPSE_ASSEMBLY	0.5534		0.4337	0.0072			77	GRID2, PPP1R9A, CBLN1, EPHB1, SLITRK6, UBE2V2, ARF6, TPBG, NTRK1, ASIC2, LHFPL4, CLSTN1, SEMA4A, CBLN2, NLGN1, EPHB3, FLRT2, AMIGO2, MDGA1, GPC6, DLG5, GPC4, BHLHB9, LRRTM2, EPHB2, EEF2K, NLGN3, NLGN2, NRXN1, IL1RAPL1, NTN1, PTPRD, SLITRK1, LINGO2, SLITRK3, WNT7A, ADGRL2, LRRTM3, OXTR, AGRN, LRRC24, CUX2, LRRN3, LRRN1, NTNG2, SLITRK2, EIF4G1, SYNDIG1, LRRC4B, LRRTM1, NTRK2, LRFN4, EPHA7, AMIGO1, …
	GOBP_REGULATION_OF_SYNAPSE_STRUCTURE_OR_ACTIVITY	0.5506	1	0.2439	0.0059			178	NEDD4, PRNP, CDH8, CTTNBP2, SLITRK6, UBE2V2, ARF6, YWHAZ, CAMK2B, DNM1L, ASIC2, LHFPL4, OPA1, CLSTN1, SEMA4A, DNM1, DNM2, DNM3, NLGN1, MX1, EPHB3, APOE, ACTR2, LZTS3, FLRT2, GPM6A, AMIGO2, EPHA4, MDGA1, DRD2, PCDH8, DLG5, ARC, LRP8, DAG1, SRCIN1, ABHD17C, ABI2, LRRK2, NLGN3, CYFIP1, NLGN2, DHX36, CDK5R1, NRXN1, ABHD17A, PTN, IL1RAPL1, PTPRD, TIAM1, WNT7A, CDC42, CUX2, ABL1, NTNG2, EIF4G1, SYNDIG1…
	GOBP_REGULATION_OF_SYNAPTIC_PLASTICITY	0.4347	0.9881	0.0483	0.0245			148	KRAS, EIF4EBP2, CYP46A1, IGSF11, KCNJ10, PAIP2, ITPR3, CAMK2B, CHRNA7, GSK3B, P2RX3, LGMN, NLGN1, NPTN, APOE, EPHA4, DRD2, ADCY1, SQSTM1, CRTC1, RGS14, ARC, CALB1, LZTS1, CNTN4, MPP2, TSHZ3, NCDN, RAB3GAP1, GRIN2C, PTN, GRIN2D, SSH1, YWHAH, MAPK1, ADORA2A, GIPC1, MCTP1, ABL1, RAPGEF2, HRAS, NTRK2, ARF1, FMR1, PTEN, NSMF, AGER, SYNGR1, SLC8A2, SORCS2, NEURL1, ZDHHC2, APP, VAMP2, PICK1, KIT, STAR, …
	GOBP_REGULATION_OF_SYNAPTIC_VESICLE_CYCLE			0.1233	0.0242			8	RAB3B, SYN1, DNAJC5, BSN, RAPGEF4, PLD1, PRKAR1B, CDK5R1
	GOBP_REGULATION_OF_SYNAPTIC_VESICLE_EXOCYTOSIS	0.2338	0.6733	0.0468	0.0688	1		47	SNAPIN, PRKCG, PRKCB, RAP1B, CACNB2, STXBP5L, BACE1, DTNBP1, RIMS3, WNT7A, NCS1, ADORA2A, GIPC1, DNM1L, SYP, RIMS4, GSK3B, CSPG5, PREPL, NLGN1, SLC4A8, FMR1, RIMS1, PPFIA2, RAB5A, DRD2, SYT1, ADCY1, APBA1, VPS18, CALM1, CALM3, CHRNA5, CNR1, DVL1, P2RY1, SYN1, ATP2A2, RAP1A, STXBP5, RAB3A, GIT1, LRRK2, CDK5, RAB3GAP1, RIMS2, GRIN3A
	GOBP_REGULATION_OF_SYNAPTIC_VESICLE_FUSION_TO_PRESYNAPTIC_ACTIVE_ZONE_MEMBRANE	0.8168	0.3776	0.179	0.0119			6	CPLX2, SYT9, SYT1, GRIK5, RAB3A, STXBP1
	GOBP_REGULATION_OF_TRANS_SYNAPTIC_SIGNALING	0.4236	0.9777	0.0349	0.002			332	NPTX1, PRKCG, CACNB2, KCTD13, HAP1, IGSF11, KCNJ10, TAC1, ITPR3, AKAP12, CHRNA7, ASIC1, CLSTN1, GSK3B, P2RX3, LGMN, CSPG5, CACNA1A, NLGN1, CACNA1B, NPTN, SLC4A8, PCDH17, KCNMB4, SYT1, ADCY1, APBA1, CALM1, CRTC1, CALM3, ARC, OPHN1, USP46, LRP8, ATAD1, LZTS1, DVL1, ATP1A2, P2RY1, ATP2A2, SNCAIP, PRKACA, BCR, CEL, GIT1, CNTN4, NPY2R, NLGN4Y, MPP2, NPY5R, TSHZ3, NCDN, NLGN3, NLGN4X, NLGN2, GRIN3A, GR…
	GOBP_REGULATION_OF_TRANSCRIPTION_FROM_RNA_POLYMERASE_II_PROMOTER_IN_RESPONSE_TO_OXIDATIVE_STRESS	0.6568		0.2771	0.0146			9	SIN3A, HMOX1, SESN2, ATF4, ARNT, NFE2L2, HIF1A, EPAS1, CHD6
	GOBP_REGULATION_OF_TRANSPORTER_ACTIVITY			0.0385	0.2894			186	HTT, NEDD4, EHD3, PRNP, HSPA2, PKD2, GPD1L, STIM2, DAPK1, RANGRF, STAC, CACNA2D1, CACNB2, CRACR2A, HAP1, SCN3B, SCN4B, UBQLN1, PPARGC1A, DNM2, NLGN1, KCNIP2, NOS1AP, RYR2, STIM1, DRD2, KMT2A, CALM1, CALM2, CALM3, ARC, CLIC2, DMD, FKBP1B, NEDD4L, ANK2, GSTM2, PARK7, ATP1A2, GNB5, ATP2A1, GEM, NPPA, PDE4D, YWHAE, UTRN, CACNB1, OSR1, ADRB2, PRKACA, CACNB4, AHNAK, SRI, PPIF, ATP1B1, AHCYL1, GJA1, SLC…
	GOBP_REGULATION_OF_TRIGLYCERIDE_METABOLIC_PROCESS	0.2017	0.9013	0.0091	0.8001	1		24	ATG14, FITM2, PLIN5, LDLR, SREBF1, GPLD1, PNPLA2, DGAT2, C3, ABHD5, MBOAT7, SCARB1, SLC27A1, MFSD2A, NR1H2, DAGLB, NR1H3, CTDNEP1, CNEP1R1, GNB3, FBXW7, APOE, PANK2, SORL1
	GOBP_REGULATION_OF_TUBE_SIZE	0.7107	0.5647	0.0439				71	ADORA1, ECE1, GPX1, SNTA1, SOD2, ICAM1, ASIC2, RAP1GDS1, SCPEP1, KCNMB2, APOE, GCLC, KCNMB4, GCLM, MKKS, ADCY6, AGTR1, EDN1, ZDHHC21, FGA, FGG, UTS2B, ATP1A2, P2RY1, NPPA, ARHGAP42, ADRB2, KCNMA1, PIK3C2A, SLC8A1, RGS2, F2RL1, SOD1, CHRM3, ADRA2B, GJA1, EDNRB, ITGA1, CAV1, BBS2, DOCK5, ATP2B1, ROCK1, OXTR, DOCK4, ADORA2A, AVPR1A, EDNRA, HRH1, ROCK2, PLOD3, CPS1, ACTA2, WNT9B, EXT1, AKT1, ATG5, FG…
	GOBP_REGULATION_OF_VASCULOGENESIS		0.4651	0.0281				10	KDR, RIN2, RAP1A, RAPGEF2, HIF1AN, RRAS, HEY1, ADM, RAMP2, EMP2
	GOBP_REGULATION_OF_VASOCONSTRICTION	0.4924	0.003	0.0025		1		33	DOCK5, ECE1, ATP2B1, OXTR, DOCK4, AVPR1A, SNTA1, HRH1, ICAM1, ASIC2, KCNMB2, KCNMB4, AKT1, FGB, AGTR1, EDN1, BMPR2, ZDHHC21, FGA, FGG, ATP1A2, EGFR, PER2, ARHGAP42, TRPM4, BDKRB2, CHRM3, ADM, ADRA2B, GJA1, APLN, CAV1, F2R
	GOBP_REGULATION_OF_VESICLE_FUSION	0.446	0.2642	0.0651	0.0018			20	CPLX2, SYT9, SYT1, ANKRD27, DOC2B, GRIK5, KIF5B, C2CD5, ANXA1, CORO1A, SPHK1, RAB3A, STXBP1, TBC1D4, SYT4, AKT2, ANXA2, PRRT2, TRIM9, SNCA
	GOBP_REGULATION_OF_VESICLE_MEDIATED_TRANSPORT	0.2679	0.9918	0.0045	0.2403			381	MAGI2, CDH13, TOR1A, PRKCG, CACNB2, HAP1, EXPH5, ARF6, GSK3B, CSPG5, DNM2, CD36, NLGN1, PICALM, SLC4A8, SNAP91, SDC4, ATXN2, SYT1, ADCY1, APBA1, RAB27B, CALM1, RAB11B, C4A, CALM3, LRSAM1, ARC, PRKD1, SCARB1, OPHN1, CAMK1D, USP46, ATAD1, DVL1, NUMB, NEDD4L, P2RY1, CACNA1I, EPHA3, ATP2A2, GIT1, MYO18A, TF, MFGE8, PIK3CB, GRIN3A, APOA2, TUB, CDK5R1, HFE, MTMR2, LRP1, RUFY2, GRIK5, IL1RAPL1, MICAL1, …
	GOBP_REGULATION_OF_VOLTAGE_GATED_SODIUM_CHANNEL_ACTIVITY	1		0.1671	0.0477	1	0.9936	6	FGF11, FGF12, KIF5B, SLMAP, FGF13, FGF14
	GOBP_REGULATION_OF_WOUND_HEALING	0.4688	1	0.0015		1		76	XBP1, F3, TFPI, HBEGF, EPPK1, SERPINE2, TNFRSF12A, CD36, DMTN, APOE, CADM4, MYLK, KANK1, THBS1, TNFAIP3, CXCR4, SH2B3, PLAU, ACTG1, USF1, EDN1, ANXA1, PTK2, EPHB2, FGA, FGG, ST3GAL4, SERPINE1, VTN, PRDX2, VKORC1, F2RL1, SMAD3, GJA1, PROS1, CAV1, ENPP4, CLDN1, CD109, PDGFB, SERPING1, SRSF6, KLKB1, PLAT, FGF2, CRK, CASK, HRAS, PRKCE, ANO6, HMGB1, ADAMTS18, SLC12A2, FERMT2, UBASH3B, CLASP2, WFDC1, S…
	GOBP_RESPIRATORY_ELECTRON_TRANSPORT_CHAIN	0.1105	0	0.7595	0.5935	1	0.4486	108	NDUFB10, NDUFC1, NDUFC2, NDUFV1, NDUFS5, NDUFS6, UQCR11, NDUFV3, UQCR10, NDUFAF1, UQCRHL, NDUFB11, UQCRB, UQCRC1, UQCRC2, UQCRH, NDUFA2, PPARGC1A, NDUFS3, UQCRFS1, UQCC3, MT-ND1, PARK7, GPD2, IMMP2L, MT-ND4, MT-ND5, MT-CYB, COX4I1, COX5B, COX6A1, COX6B1, COX6C, COX7B, COX7C, NDUFA12, POLG2, COX8A, COX15, MT-CO1, MT-CO3, NDUFA4, CYCS, COX7A2L, COX5A, NDUFS7, NDUFS8, MYBBP1A, COX10, SLC25A13, SLC25…
	GOBP_RESPONSE_TO_BACTERIUM	0.256	0.8944	0.0161			0.7252	271	MGST2, VCAM1, TAC1, ADAM9, AKAP12, EPHA2, IL6R, RAB14, PPARGC1A, COCH, IRF3, AKIRIN2, CD36, GGT1, NLRC5, SSC5D, GPM6A, GNG12, SCN7A, TLR4, DCN, SCARB1, ATP2A2, TAB2, PRDX2, CHD7, TRDC, GIT1, TF, CFP, LSM5, AKAP8, HLA-E, OCIAD1, SGMS1, LGALS9, ZFP36, JUND, LYN, AXL, IRAK1, SRC, CITED1, PRKCE, PDE4B, TRIM41, TRIB1, FGFR2, NAIP, NFKBIB, ERAP1, SMAD6, FGB, HSF1, HMCN1, TSPO, ALPL, ADIPOR2, ALAD, LYG1…
	GOBP_RESPONSE_TO_CALCIUM_ION	0.4501	0.6175	0.0363				108	NEDD4, GPLD1, PKD2, CPNE3, TRPC3, ITPKB, ITPR3, ADAM9, RYR3, LGMN, KCNMB2, S100A16, DMTN, NLGN1, KCNMB3, KCNMB4, THBS1, KCNIP2, RYR2, STIM1, SYT1, ADCY1, CALM1, SYT10, TRPC1, CALM2, CALM3, FGA, FGG, KCNMA1, SYT2, PPIF, CPNE9, AHCYL1, CAMK2D, MT-CYB, SYT17, SLC25A23, CAV1, CCND1, CPNE5, AQP3, IQGAP1, CPNE4, CPNE8, CPNE2, SLC25A24, JUND, MTTP, SLC25A13, FGB, ECT2, MEF2A, TTN, EGFR, ANXA7, WNT5A, SY…
	GOBP_RESPONSE_TO_DEXAMETHASONE	1	0.4653	0.0001			0.7875	28	TFAP4, SERPINF1, ERRFI1, SMYD3, ICAM1, FOXO1, ABCC2, CPS1, ASS1, CBX3, PCNA, EIF4E, FECH, USP8, CFLAR, NR3C1, EDN1, SRD5A1, DNMT3B, PCK2, FBXO32, EGFR, GBA, RPS6KB1, DDIT4, FIBIN, STAR, CLDN1
	GOBP_RESPONSE_TO_ETHANOL	0.3554	0.2576	0.0249	0.4218	1	0.8122	84	TH, TYMS, EIF4EBP1, VCAM1, DMAP1, TP53INP1, FYN, GSN, SETDB1, SOD2, OXCT1, SDF4, ICAM1, TRH, CYP2E1, ACTR2, GGH, RGS4, DRD2, GOT2, SREBF1, ADCY7, PTK2B, NPPC, HPGD, RGS19, USP46, CNR1, NQO1, SPARC, GRIN2A, GRIN2B, RPS6KB1, OPRM1, ITPR2, CPT1A, RGS2, SOD1, MT-ND4, MT-CYB, CCND1, GRIN3A, CLDN1, TNC, SLC23A2, PSMD14, CASP8, CRHBP, CDO1, PRKAA1, TUFM, GLRA2, POLB, PRKCE, PEMT, CAT, PHB, DNMT3A, PTEN,…
	GOBP_RESPONSE_TO_INORGANIC_SUBSTANCE	0.1984	0.7806	0.0374	0.4531			383	PKD2, VCAM1, CYB5A, DDI2, COL1A1, DHFR, ITPR3, GART, ADAM9, ATIC, PPARGC1A, PDGFD, RYR3, LGMN, DNM2, CD36, KCNMB2, NLGN1, KCNMB3, SIGMAR1, KCNMB4, KCNIP2, RYR2, STIM1, SYT1, ADCY1, RNF112, CALM1, CALM2, CALM3, FKBP1B, NEDD4L, TXNRD2, PARK7, NQO1, FANCC, SPIDR, GPR37, PRDX1, GLRX2, PRDX2, CCS, SLC8A1, TF, PPIF, FIBIN, PIK3CA, AHCYL1, MT-ND5, CAMK2D, SLC25A23, TRAP1, PPP1R15B, HFE, ETS1, PAM, ATP7A…
	GOBP_RESPONSE_TO_INSULIN	0.9114	1	0.0177			0.9603	210	USO1, CAD, ZDHHC7, CRY1, INPP5K, GSK3B, IGF1R, KANK1, VPS13C, GCNT1, INPPL1, TNS2, PKM, PIK3C2A, NDEL1, PIK3CA, MAX, PIK3R3, SMARCC1, PAK1, NCK1, ERRFI1, SRSF6, ZFP36L1, STXBP4, LYN, MYO5A, SRC, CITED1, ATP6V0E2, ATP6V0A2, MTOR, DENND4C, ATP6V1D, PTEN, ZNF106, ATP6V1H, ATP6V1A, ATP6V1B2, LPIN1, ATP6V1C1, ATP6V1E1, GRB10, ATP6V0B, ATP6V1G2, ATP6V0A1, PTPN11, ATP6V0E1, PARP1, ATP6V1E2, ATP6V0D1, TS…
	GOBP_RESPONSE_TO_INTERFERON_GAMMA	0.5061	0.6242	0.0075		1	0.3317	104	DAPK1, HLA-A, RPL13A, VCAM1, SP100, TRIM26, GSN, CAMK2B, CAMK2G, SLC26A6, IRF3, ACTR3, ACTR2, NLRC5, ZYX, TLR4, TRIM25, CALCOCO2, VPS26B, CD44, CD47, RPS6KB1, IFNGR2, HSP90AB1, CAMK2D, MT2A, CLDN1, IFITM3, IRF7, TRIM62, HLA-E, TRIM8, CDC42, IRF9, SUMO1, PIAS1, MED1, STXBP4, AQP4, LGALS9, IRF2, CITED1, CD58, HLA-DPB1, HLA-C, SIRPA, PDE12, RAB20, WNT5A, STAR, SNCA, KIF5B, NUB1, GAPDH, TRIM68, MID1,…
	GOBP_RESPONSE_TO_INTERLEUKIN_1	0.6688	0.986	0.0481		1		137	PSMC3, MAP3K3, UBE2N, ADAMTS12, AKAP12, RC3H1, PRKCA, SQSTM1, CD47, TAB2, TAB3, UBE2V1, IKBKG, HDAC4, MAP3K8, PSME3, IRAK4, PSMD14, TOLLIP, ETS1, PSME4, PELI2, SOX9, IGBP1, PSMA1, PSMA2, MAPK3, PSMA3, PSMA4, PSMA5, PSMA6, LGALS9, PSMA7, PSMB1, PSMB2, PSMB3, PSMB4, IRAK1, PSMB5, SRC, CITED1, PSMB6, PSMB7, HYAL3, PSMB8, PSMC1, PSMC2, PSMC4, PSMC5, PSMC6, PSMD1, PSMD2, PSMD3, PSMD4, PSMD5, PSMD7, PS…
	GOBP_RESPONSE_TO_INTERLEUKIN_6	1	0.8681	0.0152		1		33	RELA, NFKB1, ST3GAL6, PTGIS, FER, SELPLG, RIPK1, IL6ST, MIR125B1, JAK1, STAT1, ICAM1, SOCS3, IL6R, SRC, ST18, PPARGC1A, ABCC2, CITED1, PTPN2, PHB, JAK2, YAP1, STAT3, SMAD4, PTPN11, CBL, SBNO2, PID1, MIRLET7C, CTR9, CEBPA, MIR99A
	GOBP_RESPONSE_TO_LIGHT_INTENSITY	0.5976		0.0438	0.4246	1	0.5282	8	MT-ND3, CAT, EXT1, RDH13, AKT2, HMGCS1, SLC24A1, KCNC2
	GOBP_RESPONSE_TO_MERCURY_ION	0.2691	0.5318	0.0467	0.2025			7	PARK7, ALAD, ABCC2, BSG, PGAM2, UBE2D3, MT-CYB
	GOBP_RESPONSE_TO_METAL_ION	0.1637	0.6027	0.0076	0.2887	1	0.8647	248	PKD2, VCAM1, CYB5A, ITPR3, ADAM9, PPARGC1A, RYR3, LGMN, KCNMB2, NLGN1, KCNMB3, KCNMB4, KCNIP2, RYR2, STIM1, SYT1, ADCY1, CALM1, CALM2, CALM3, NEDD4L, PARK7, NQO1, TF, PPIF, FIBIN, AHCYL1, CAMK2D, SLC25A23, HFE, PAM, ATP7A, SERPINF1, AQP3, IQGAP1, CPNE4, SLC30A1, CPNE8, SUMO1, CPNE2, SLC25A24, MT-CO1, JUND, NDRG1, MTTP, MTF1, TIGAR, SLC41A1, PTEN, ANK3, SLC25A13, FGB, HSF1, BSG, PARP1, PPP5C, TSPO…
	GOBP_RESPONSE_TO_NERVE_GROWTH_FACTOR	0.5355	1	0.1557	0.033		0.9084	47	SH3GL2, WASF1, PTN, MAGI2, MAPT, TAC1, KAT2A, ARF6, NTRK1, RAB35, CRK, E2F1, RAPGEF2, DYNC1LI2, STMN2, NTF3, UBE3A, NTRK2, NTRK3, AKT1, PTEN, CREB1, BPTF, ID1, CIB1, USP8, KIDINS220, RPL8, CBL, EHD1, SORT1, TMEM108, CORO1A, RAPGEF1, RAP1A, KIF1B, EEF2K, EIF4A3, EEF2, APP, ARPC3, ACAP2, CDC5L, HSPA5, PDPK1, KCNC2, BDNF
	GOBP_RESPONSE_TO_PAIN	0.3551	1	0.0289	0.0725	1	0.7012	14	GCH1, P2RX4, PRKCG, THBS4, CAPN2, TAC1, TSPO, NTRK1, SCN9A, P2RX3, RELN, EDNRB, THBS1, VWA1
	GOBP_RESPONSE_TO_PROSTAGLANDIN	0.7256	1	0.0444		1	0.8412	20	TNC, ADCY6, AKR1C3, EDN1, SFRP1, AKAP8, ACACA, GNG2, PTGFR, PRKAA1, PRKAA2, YY1, GNB1, PPP1R9B, AKR1C2, GNRH1, APOB, PRKCE, AKT1, TGFBR3
	GOBP_RESPONSE_TO_STEROL_DEPLETION	0.9511	1	0.0376				15	ERLIN1, ERLIN2, SREBF1, SCAP, INSIG1, EIF2A, SREBF2, LYN, AMFR, ZBTB7B, ARHGEF10L, LPCAT3, FBXW7, INSIG2, TMED2
	GOBP_RESPONSE_TO_XENOBIOTIC_STIMULUS	0.4887	0.9996	0.1803	0.0392	1	0.7082	62	GSTA1, POR, GSTA4, MGST2, MGST1, MGST3, PTGES3, CYP46A1, CYP26A1, CYB5R3, RHBDD3, GPX1, E2F1, AKR7A3, ABCC2, N6AMT1, AKR7A2, CYP2D7, CYP2E1, GGT1, AHRR, CYP26B1, CYP2U1, CES2, CYP1B1, GSTM2, NQO1, CRYZ, ACSL1, CYP2R1, GSTM3, RORA, GSTM4, GUK1, AIP, HSP90AB1, ARNT2, GSTO1, EPHX1, GSS, CMBL, AHR, AKR7L, BPHL, CYB5B, ACY1, NAT1, TIGAR, PCNA, AOC2, NQO2, RB1, CYP2D6, CYP3A5, MCM7, AKR1C1, ACAA1, ARNT…
	GOBP_RESPONSE_TO_ZINC_ION	0.0275	1		0.1291	1	0.2442	29	TH, PAM, ATP7A, P2RX4, VCAM1, SLC30A1, GLRA2, SOD2, CPS1, ASS1, MTF1, PTEN, GGH, CREB1, SLC30A10, SLC30A4, KHK, SLC39A13, PARP1, SLC30A5, TSPO, CA2, ATP13A2, ALAD, ZNF658, D2HGDH, KCNK3, MT1X, MT2A
	GOBP_RETINAL_GANGLION_CELL_AXON_GUIDANCE			0.5291	0.0053		0.9855	18	PTPRO, BMPR1B, RPL24, EPHB1, POU4F2, ROBO2, EPHB2, SEMA4F, NRP1, ALCAM, POU4F3, SLIT2, EPHA7, EPHB3, SLIT1, VEGFA, ISL1, PTPRM
	GOBP_RUFFLE_ASSEMBLY	0.4592	0.4687	0.0196			0.9302	33	CORO1C, COBL, RAC1, RDX, AIF1L, ARHGAP24, ARF6, RHOG, ARHGEF26, ICAM1, EVL, INPP5K, HRAS, PFN1, PFN2, NLGN1, WDPCP, KANK1, SH3BP1, DBNL, FAM98A, PIP5K1A, DEF8, EPS8L1, PLEKHM1, INPPL1, RCC2, BAG4, SNX10, NDEL1, EPS8, CAV1, CYFIP1
	GOBP_RUFFLE_ORGANIZATION	0.6386	0.7277	0.0453			0.8722	39	CORO1C, COBL, RAC1, CORO1B, RDX, AIF1L, ARHGAP24, ARF6, RHOG, LIMA1, ARHGEF26, ICAM1, EVL, INPP5K, HRAS, PFN1, PFN2, NLGN1, WDPCP, MTOR, KANK1, SH3BP1, DBNL, FAM98A, PIP5K1A, DEF8, EPS8L1, PLEKHM1, INPPL1, RCC2, BAG4, SNX10, TPM1, PLEKHA1, NDEL1, EPS8, CAV1, ARFIP2, CYFIP1
	GOBP_SECONDARY_METABOLIC_PROCESS		1	0.0229	0.0246		0.1708	34	TH, AKR1C3, PAM, AKR1A1, AKR1B1, GIPC1, MFSD12, CTNS, AKR1C2, DDT, RAPGEF2, AKR7A3, OPN3, ABCC2, N6AMT1, CITED1, SLC45A2, CBR4, BDH2, AKR7A2, PMEL, ZEB2, SLC7A11, TRPC1, NFE2L2, CYP2D6, APPL1, CYP1B1, AKR1C1, WNT5A, BCL2, STAR, DDC, ARL1
	GOBP_SEMAPHORIN_PLEXIN_SIGNALING_PATHWAY	0.3566		0.5033	0.0124		0.7721	36	SEMA3A, PLXNB1, FLNA, RAC1, ARHGDIA, FARP2, PLXNA1, SEMA7A, SEMA6C, SEMA6B, SEMA5B, SEMA4B, SEMA3D, SEMA4A, PLXNB2, SEMA4C, SEMA4G, SEMA3F, SEMA3B, SEMA3E, SEMA3C, SH3BP1, SEMA6A, PLXNA4, PLXNA3, PLXNB3, NRP2, SEMA4F, NRP1, SEMA4D, PLXNC1, PLXNA2, NCAM1, SEMA6D, SEMA5A, PLXND1
	GOBP_SIALYLATION	0.6929	0.8826	0.5282	0.0146			16	ST6GALNAC4, ST6GALNAC3, ST3GAL1, ST3GAL6, ST6GAL2, ST6GAL1, ST3GAL2, ST3GAL4, ST3GAL3, ST6GALNAC6, ST8SIA3, ST8SIA1, ST8SIA4, ST8SIA2, ST6GALNAC5, ST3GAL5
	GOBP_SIGNAL_RELEASE	0.241	0.7085	0.0018	0.0213			323	PFKL, PRKCG, CACNB2, CRY1, TAC1, FZD4, ITPR3, OXCT1, ASIC1, PIM3, GSK3B, MAFA, CSPG5, CACNA1A, NLGN1, SLC4A8, KCNMB4, NKX6-1, CYB5R4, KCNS3, SYT1, ADCY1, APBA1, EPHA5, NEUROD1, CALM1, RAB11B, CALM3, OR51E2, PPFIA1, KCNA2, CACNA2D2, DVL1, FKBP1B, SYNJ1, PARK7, P2RY1, LTBP4, ATP2A2, LIN7C, LIN7B, SNCAIP, CHD7, GIT1, NPY2R, SRI, CACNA1C, SOX4, SOX11, NLGN2, GRIN3A, HFE, SNX19, NRXN1, LRP1, NRXN2, GR…
	GOBP_SIGNALING_RECEPTOR_LIGAND_PRECURSOR_PROCESSING	0.1143	1	0.043	0.5346	1	0.7681	15	FURIN, PCSK1, PCSK2, PCSK7, BACE2, ATP6AP2, CTSL, MME, ECE1, PCSK6, PCSK5, ECE2, PCSK4, SCG5, PCSK1N
	GOBP_SKELETAL_MUSCLE_ADAPTATION			0.0402	0.3476		0.9669	12	CAMK2G, IGFBP5, TNNT1, GTF2IRD1, ATP2A2, CFLAR, PPARGC1A, RPS6KB1, MTOR, MYH7, PPP3CA, CAMK2B
	GOBP_SMALL_MOLECULE_BIOSYNTHETIC_PROCESS	0.3088	1	0.0096		1	0.7122	490	IPPK, MGST2, MGST3, CRY1, CYB5R3, TK1, DHFR, MTHFD1L, MTHFD1, BDH1, ACSS3, OXSM, THNSL2, LBR, SLC35B4, CRTC2, GSTM2, P2RY1, PDE4D, GSTM4, NFYA, BCAT1, BCAT2, NUS1, PLP1, DHCR24, WDR5, ACACA, NME5, PDE10A, PDE7B, PDE4A, PDE4B, PDE4C, PDE7A, PDE8A, ADA, PDE8B, FABP5, GATM, LEPR, PRKAB1, PRKAB2, SCD, CYP2D6, PPIP5K2, HSD17B1, PROX1, ELOVL6, HSD17B12, ADIPOR2, HSD17B7, HSD17B8, STARD4, SIRT1, MALRD1,…
	GOBP_SMOOTH_MUSCLE_CELL_MATRIX_ADHESION	0.5263	0.2975	0.0439		1		5	DDR1, PLAU, SERPINE1, VTN, EFEMP2
	GOBP_SNARE_COMPLEX_ASSEMBLY		1	0.1001	0.0427	1		15	STXBP6, STX4, VAMP1, ANKRD27, VPS18, VAMP4, UVRAG, STX1A, VAMP2, VAMP3, STXBP1, VPS11, PRRT2, TRIM9, SNCA
	GOBP_SODIUM_ION_TRANSMEMBRANE_TRANSPORT	0.9801		0.1594	0.0129			111	NEDD4, HCN4, PKD2, GPD1L, RANGRF, SCN3B, SCN4B, SNTA1, CACNA1G, ASIC2, ASIC1, SCNN1D, DNM2, ASIC3, SLC4A8, HCN2, SCN7A, SLC9A7, SCN11A, DMD, SCN2A, SCN3A, NEDD4L, SCN8A, SCN9A, ATP1A2, CACNA1I, COMMD1, UTRN, OSR1, SLC8A1, SLC9A6, ATP1B1, SLC9A1, CAMK2D, HECW1, SLC9A3R1, FXYD6, HECW2, YWHAH, PCSK9, PRKCE, ANO6, SLC41A1, ARF1, CNNM4, ANK3, TESC, SLC6A6, SLC8A2, SLC8B1, FGF13, STOM, FGF11, FGF12, SL…
	GOBP_SODIUM_ION_TRANSPORT	0.9612		0.1469	0.0158			152	NEDD4, HCN4, SLC10A7, PKD2, GPD1L, RANGRF, SCN3B, SCN4B, SNTA1, CACNA1G, ASIC2, ASIC1, SCNN1D, DNM2, ASIC3, SLC4A8, SPTBN4, DRD2, MLLT6, HCN2, SCN7A, SLC9A7, SCN11A, DMD, SCN2A, SCN3A, NEDD4L, SCN8A, SCN9A, ATP1A2, CACNA1I, COMMD1, UTRN, OSR1, ADRB2, SLC8A1, SLC9A6, ATP1B1, AHCYL1, SLC9A1, CAMK2D, ATP6V1B1, HECW1, SLC9A3R1, SLC23A2, FXYD6, HECW2, P2RX4, SLC13A3, YWHAH, PCSK9, PRKCE, ANO6, SLC41A1…
	GOBP_SPHINGOLIPID_METABOLIC_PROCESS	0.4143	1	0.0429	0.2167	1	0.5487	124	HTRA2, TH, SERINC2, ST6GALNAC3, SERINC1, B4GALT3, B3GALT2, B3GALT1, PSAP, ESYT1, ESYT2, VAPB, ORMDL2, ORMDL1, ST6GALNAC4, PPP2CA, PRKD2, PPP2R1A, SGPP2, PRKD1, ALDH3A2, ST3GAL2, B4GALT5, CEL, ST6GALNAC6, B4GALT6, CSNK1G2, PPM1L, VAPA, ELOVL5, ABCA8, SAMD8, SGMS2, SUMF2, SGMS1, SUMF1, SGPP1, ARSA, CTSA, ELOVL2, CERK, SPHK1, HACD2, ELOVL1, KDSR, DEGS1, HACD1, ABCA2, TECR, PEMT, GLTP, UGCG, ENPP2, A…
	GOBP_STEROID_BIOSYNTHETIC_PROCESS	0.5433	1	0	0.9144		0.6841	128	ACOT8, CYP46A1, MSMO1, SLC27A5, ACBD3, SLC27A2, OSBPL1A, CYB5R3, OSBPL6, OSBPL7, OSBPL9, CYP27A1, AMACR, HINT2, OSBPL3, HSD17B10, KPNB1, HSD17B4, OSBP, PPARGC1A, BAAT, SCP2, HSD3B7, CYP7B1, OSBPL2, APOE, LBR, LSS, SCARB1, HMGCS1, STARD3, MBTPS2, STARD3NL, CYP2R1, GPAM, NFYA, SOD1, DKKL1, MVK, INSIG2, SNAI1, DHCR24, FDX1, ACACA, H6PD, SREBF2, MED1, ASAH1, SRD5A1, SRD5A3, SCD, TSPO, ABCG1, HSD17B1,…
	GOBP_STEROID_CATABOLIC_PROCESS			0.0003	0.0041		0.6769	12	HSD17B11, HSD17B14, STS, SPP1, CYP46A1, SRD5A1, YWHAH, CEL, SCARB1, APOE, SNX17, CYP27A1
	GOBP_STEROID_METABOLIC_PROCESS	0.4549	1	0	0.6953		0.6959	203	MSMO1, ACBD3, CYB5R3, HINT2, AKR1C2, PPARGC1A, LGMN, LIPA, TSKU, LBR, SCARB1, STARD3, STARD3NL, LAMTOR1, NFYA, CEL, MVK, APOA2, APOL2, DHCR24, YWHAH, ACACA, SREBF2, NFE2L1, LIMA1, DHRS4, CYP4V2, LRP2, LEPR, RDH5, CLN6, SCD, CYP2D6, TSPO, CYP3A5, TIPARP, HSD17B1, PROX1, ELOVL6, HSD17B12, HSD17B11, PDGFRA, HSD17B14, ACAA2, HSD17B7, PLEKHA1, DHRS11, APP, HSD17B8, STARD4, SGPL1, CYP51A1, SIRT1, HSD11…
	GOBP_STEROL_BIOSYNTHETIC_PROCESS	0.2174		0	0.4853		0.7131	60	MSMO1, CYB5R3, KPNB1, ACLY, PMVK, HMGCR, IDI1, MVD, SQLE, APOE, FASN, LBR, SREBF1, SCAP, INSIG1, RAN, LSS, ACACB, HMGCS1, MBTPS2, APOB, GPAM, NFYA, LPCAT3, SOD1, MVK, INSIG2, NSDHL, ERLIN1, ERLIN2, DHCR24, ACACA, FAXDC2, PRKAA1, SREBF2, PRKAA2, PRKAG2, ACAT2, DHCR7, SEC14L2, NFYB, NFYC, G6PD, SC5D, TM7SF2, EBP, CYB5R1, SCD, ABCG1, ELOVL6, FDFT1, FDPS, FGF1, SP1, ACAA2, HSD17B7, GGPS1, CYP51A1, MB…
	GOBP_STEROL_HOMEOSTASIS	0.3076		0.0025				54	XBP1, DGAT2, CD24, CYP7B1, APOE, TSKU, APOM, NPC2, LCAT, INSIG1, SCARB1, EPHX2, HDAC9, SOAT1, NR1H2, LPL, LAMTOR1, TTC39B, APOB, RORA, NR1H3, RALY, LIPG, CAV1, NUS1, APOA2, CNBP, MIR590, ABCD1, SREBF2, LIMA1, PCSK9, LDLRAP1, ABCA1, COMMD9, MYLIP, ABCA2, MTTP, FABP3, LDLR, EHD1, ABCG1, LRP5, LRP5L, AKR1C1, NR5A2, SIRT1, TMEM97, MALRD1, NPC1, GRAMD1B, ABCB11, NR1D1, NR1H4
	GOBP_STEROL_METABOLIC_PROCESS	0.2506		0	0.85		0.596	116	PPARD, DGAT2, CYP46A1, MSMO1, HDLBP, EBPL, OSBPL1A, CYB5R3, CYP27A1, KPNB1, CYP7B1, LIPA, APOE, TSKU, NPC2, LBR, LSS, SCARB1, EPHX2, HMGCS1, STARD3, MBTPS2, CUBN, GPAM, NFYA, CEL, SOD1, CEBPA, MVK, INSIG2, APOA2, APOL2, DHCR24, FDX1, ACACA, SREBF2, NFE2L1, LIMA1, PCSK9, LDLRAP1, ABCA1, CYP4V2, LEPR, CLN6, SCD, CYP2D6, ABCG1, LRP5, ELOVL6, FGF1, ACAA2, HSD17B7, GBA, APP, CYP51A1, NPC1, GNB3, GBA2,…
	GOBP_SYMPATHETIC_NERVOUS_SYSTEM_DEVELOPMENT	0.866		0.05	0.0126			14	TFAP2B, FZD3, SEMA3A, PLXNA4, CTNNB1, NF1, ASCL1, NRP2, NRP1, NTRK1, SEMA3F, INSM1, SOX4, SOX11
	GOBP_SYNAPSE_ASSEMBLY	0.4915	1	0.2015	0.0004			146	PLXNB1, CDH9, SLITRK6, ERBB4, UBE2V2, ARF6, DSCAM, SDK1, ASIC2, LHFPL4, CLSTN1, LGI2, SEMA4A, PLXNB2, DNM3, NLGN1, PCDHB5, EPHB3, NPTN, PCDH17, FLRT2, GPM6A, AMIGO2, MDGA1, DRD2, DLG5, SDK2, DVL1, SPOCK2, GAP43, CEL, CRKL, NLGN4Y, NRCAM, NLGN3, NLGN4X, NLGN2, ZDHHC12, PCDHB14, PCDHB13, FZD5, NRXN1, NRXN2, PCDHB11, IL1RAPL1, PCDHB10, PCDHB9, PTPRD, PCDHB6, PCDHB4, PCDHB3, WNT7A, PCDHB2, CUX2, NTNG…
	GOBP_SYNAPSE_ORGANIZATION	0.3867		0.135	0.0043			347	CDH8, CDH9, ARHGAP39, CACNB2, SLITRK6, ERBB2, ARF6, DSCAM, MYH10, SDK1, ASIC2, CHRNA7, LHFPL4, CLSTN1, LGI2, IGF1R, SEMA4A, PLXNB2, LGMN, DNM3, NLGN1, PCDHB5, EPHB3, NPTN, PCDH17, FLRT2, GPM6A, AMIGO2, L1CAM, MDGA1, ACTG1, PCDHGC3, PCDH8, DLG5, PPFIA1, ARC, SDK2, OPHN1, LRP8, DVL1, PCDHGC5, PCDHGC4, SPOCK2, GAP43, CEL, NLGN4Y, NRCAM, NLGN3, NLGN4X, NLGN2, CDK5R1, TNC, PCDHB14, PCDHB13, MTMR2, NRX…
	GOBP_SYNAPTIC_TRANSMISSION_CHOLINERGIC	0.8124		0.0045	0.004	1	0.6761	20	ACHE, CHRNA1, TAC1, CHRNA3, CHRNA5, CHRNB1, ADORA2A, CHRNB2, CHRNB4, NQO1, LYNX1, CHRNA7, CHRNA10, LAMA2, RIC3, APOE, COLQ, CHRNA6, CHRFAM7A, CHRNA4
	GOBP_SYNAPTIC_TRANSMISSION_GLUTAMATERGIC	0.7965	1	0.151	0.0239			73	GRID2, CDH8, ADORA1, CACNG4, SHANK3, GRIK2, NTRK1, SERPINE2, SLC1A4, NLGN1, RELN, UNC13B, TPRG1L, DRD2, SYT1, CNIH3, PTK2B, DISC1, SHANK2, CACNG5, CDH2, GRM2, GRM1, GRM3, OPHN1, GRM4, SHANK1, CCL2, GRM7, ATAD1, CNR1, MAPK8IP2, GRM8, CNIH2, CACNG8, GRIA2, CACNG7, DGKI, ATP1A2, UNC13A, UNC13C, NPY2R, LRRK2, TSHZ3, NLGN3, RAB3GAP1, NLGN2, GRID1, GRIK1, NRXN1, GRIK4, GRIK5, CLCN3, OXTR, ADORA2A, CLN3…
	GOBP_SYNAPTIC_VESICLE_DOCKING	0.3756	1	0.0417	0.0066			11	SNAP25, UNC13A, UNC13C, STX1A, STX3, PPFIA3, SNPH, STX1B, CTBP2, UNC13B, BLOC1S6
	GOBP_SYNAPTIC_VESICLE_EXOCYTOSIS	0.3091	0.5228	0.0003	0			88	SYT6, PRKCG, PRKCB, CACNB2, STXBP5L, BACE1, DTNBP1, PIP5K1C, NCS1, SNAP25, DNM1L, RIMS4, GSK3B, CSPG5, PREPL, NLGN1, SLC4A8, UNC13B, RIMS1, STX4, DRD2, SYT1, ADCY1, SYT7, APBA1, CALM1, CALM3, CHRNA5, CNR1, DVL1, SYNJ1, P2RY1, SNAP47, UNC13A, ATP2A2, RAP1A, UNC13C, SNAP29, SV2A, GIT1, SYT2, LRRK2, STX2, PRRT2, RAB3GAP1, TRIM9, GRIN3A, CPLX2, GRIK5, SNAPIN, RAP1B, STX3, SYT5, PPFIA3, RIMS3, WNT7A, …
	GOBP_SYNAPTIC_VESICLE_LOCALIZATION	0.9709	0.9934	0.4817	0.0399	1		49	AP3M1, BLOC1S2, BLOC1S3, KIF5B, BLOC1S4, BLOC1S5, TOR1A, AP3B2, DTNBP1, DNM1, DNM2, DNM3, NLGN1, MX1, PICALM, PCDH17, SNAP91, CDH2, CNIH2, SYNJ1, PINK1, LRRK2, SPG11, BRSK1, NLGN2, SNAPIN, TMEM230, KIF5C, RAB27A, SYNDIG1, SYN3, LIN7A, BRSK2, MAP2, ARF1, PTEN, AP3B1, TRIM46, AP3D1, KIF5A, PCLO, SYN1, RAB3A, AP3S2, AP3M2, AP3S1, CDK5, BLOC1S6, BLOC1S1
	GOBP_SYNAPTIC_VESICLE_MATURATION		0.9789	0.1002	0.037			12	ZDHHC15, SYP, UNC13A, UNC13C, ZDHHC2, CLCN3, SNAPIN, RAB3A, STXBP1, PICALM, DLG4, UNC13B
	GOBP_SYNAPTIC_VESICLE_PRIMING		0.988	0.018	0.0024			18	SYNJ1, SNAP25, SNAP47, UNC13A, UNC13C, STXBP5, SNAP29, ERC2, NAPB, SV2A, RAB3A, STX1A, STXBP1, NAPA, SNAP23, STX1B, UNC13B, SNCA
	GOBP_SYNAPTIC_VESICLE_RECYCLING	0.756	0.6605	0.2399	0.0152	1		65	TOR1A, DGKQ, BTBD8, PIP5K1C, ITSN2, VAMP4, GRIPAP1, ARF6, ITSN1, DNM1L, PLD2, DNM1, DNM2, DNM3, NLGN1, MX1, PICALM, SNAP91, SYT1, SYT7, RAB27B, CALM1, CALM3, BTBD9, PLAA, OPHN1, SYNJ1, SYNJ2, STON1, AMPH, SH3GL1, CEL, SNCG, FCHO2, STON2, SYT2, NLGN4Y, LRRK2, NLGN3, NLGN4X, CYFIP1, NLGN2, SH3GL2, SYT5, PPP3CC, CANX, WNT7A, ROCK1, SYP, DENND1A, AP3B1, AP3D1, SYT11, RAB5A, GAK, RAB3A, STX1A, VAMP2, …
	GOBP_T_CELL_MEDIATED_IMMUNITY	0.904	0.0168	0.0131		1	0.269	44	ZBTB1, HFE, FZD5, HLA-A, HLA-E, STX7, MICA, HLA-H, CD81, BTN3A3, CD46, RAB27A, BTN3A2, GNL1, ICAM1, FBXO38, SCART1, ZP3, DENND1B, HLA-B, HMGB1, HSPD1, TRAF2, RFTN1, IL20RB, TRAF6, AGER, MALT1, MAP3K7, TREX1, CTSC, HPRT1, IL1R1, SMAD7, TRPM4, JAG1, FADD, PPP3CB, IL12A, PVR, EMP2, PRKCZ, B2M, TNFRSF1B
	GOBP_TERPENOID_METABOLIC_PROCESS	0.1612		0.0253				71	HTRA2, RDH11, BCO2, LIPE, AKR1C3, PPARD, RARRES2, DGAT2, ADH5, CRABP1, CYP26A1, AKR1B1, CYP26C1, RDH16, SDC1, LRAT, SCPEP1, RPE65, CYP2E1, APOE, APOM, SDC4, RETSAT, CYP26B1, ADH1B, GPC6, GPC4, LSS, ALDH3A2, LRP8, HMGCS1, PECR, CYP1B1, LPL, APOB, NAPEPLD, GPC2, PLB1, APOA2, LRP1, PNPLA2, ALDH8A1, HSPG2, AGRN, CYP4V2, GPC3, LRP2, DHRS3, TTR, RDH5, SRD5A1, CYP2D6, CYP3A5, RBP1, FDFT1, FDPS, EGFR, GG…
	GOBP_THIOESTER_BIOSYNTHETIC_PROCESS	0.9573		0.0239			0.813	47	PPT1, ACACA, PDK1, ELOVL5, PPT2, PDK3, MLYCD, DLAT, DLD, ACSL4, DIP2A, ACSBG1, MPC2, ACAT1, ACSL6, ACLY, PDHA1, ELOVL2, HACD2, PDHB, ELOVL1, ACSS2, SLC25A1, GSTZ1, PPCS, SCD5, CBR4, PDK2, PDHX, HACD1, PDK4, ACSS1, TECR, PDP1, PDPR, PDP2, FASN, ACSL3, SCD, ELOVL4, ACACB, ELOVL6, HSD17B12, GCDH, ACSL1, HSD17B8, ACSF3
	GOBP_THIOESTER_METABOLIC_PROCESS	0.5341	1	0.0054	0.9333	1	0.816	81	FITM2, DGAT2, ACOT8, PDK1, PDK3, DLAT, DLD, DIP2A, MPC2, ACLY, HSD17B4, PDHA1, PDHB, PMVK, THEM4, ACSS2, BAAT, OXSM, PPCS, CBR4, PDHX, MVD, ACSS1, MCEE, DBI, FASN, PIPOX, ACOT9, FAR1, ACSF2, ACBD6, ACOT13, ACACB, HMGCS1, DLST, ACSL1, OGDH, GPAM, ACSF3, MVK, AADAT, PPT1, ACOT2, ACOT7, ACACA, FAR2, ELOVL5, PPT2, ACOT1, ABCD1, MLYCD, NUDT7, ACSL4, ACSBG1, ACAT1, ACSL6, HMGCL, ELOVL2, HACD2, ELOVL1, …
	GOBP_THYROID_HORMONE_TRANSPORT	0.3087	0.7992	0.0358	0.7669			7	SLC7A8, ABCC2, TTR, SLC16A10, SLC7A5, SLCO1C1, SLC16A2
	GOBP_TOXIN_METABOLIC_PROCESS	0.7417			0.0377		0.1985	9	TH, AKR7A3, N6AMT1, PAM, NFE2L2, STAR, DDC, ARL1, CYP1B1
	GOBP_TRANSFERRIN_TRANSPORT	1	0.8788	0.0033	0.1449	1	0.9122	30	HFE, LMTK2, REP15, TFRC, ARHGAP1, ATP6AP1, DNM2, ATP6V0E2, ATP6V0A2, ATP6V1D, ATP6V1H, ATP6V1A, ATP6V1B2, ATP6V1C1, ATP6V1E1, ATP6V0B, ATP6V1G2, ATP6V0A1, RAB11B, ATP6V0E1, ATP6V1E2, ATP6V0D1, MCOLN1, ATP6V1F, CLTC, ATP6V1G1, STEAP3, TF, TFR2, ATP6V1B1
	GOBP_TRANSITION_METAL_ION_HOMEOSTASIS	0.4499	0.7893	0.0361	0.2244	1		91	PRNP, EIF2AK1, SLC39A10, SLC31A1, SLC31A2, STEAP2, SKP1, CUL1, PICALM, SLC30A9, SLC30A7, SLC30A10, CAND1, SLC30A4, SLC39A7, SLC39A13, BTBD9, COMMD1, FXN, FLVCR1, SRI, SOD1, TF, MT1X, CCDC22, MT2A, MYC, HPX, TMEM199, CCDC115, HFE, NEO1, ATP7A, SLC46A1, TFRC, NDFIP1, IREB2, SLC39A6, XIAP, ACO1, SLC30A1, NEDD8, ATP6AP1, GLRX3, FBXL5, NUBP1, HMOX2, BDH2, CYBRD1, SLC1A1, ATP6V0A2, ARF1, EPAS1, AP3B1, …
	GOBP_TRANSITION_METAL_ION_TRANSPORT	0.9431	0.9883	0.0088	0.2282	1	0.8384	91	LMTK2, REP15, SLC39A10, ARHGAP1, TRPC3, SLC31A1, SLC31A2, STEAP2, ABCC2, DNM2, ASIC3, SLC30A9, SLC30A7, SLC39A11, SLC39A1, SLC39A3, SLC39A9, ATP2C1, SLC30A6, SLC30A10, SLC30A4, TMEM165, SLC39A7, ATP13A1, TMEM163, TRPC1, SLC39A13, RAB11B, TRPC4, PGRMC2, ATP2C2, FLVCR1, TF, HPX, ATP6V1B1, HFE, ATP7A, SLC46A1, TFRC, IREB2, SLC39A6, SLC30A1, ATP6AP1, ATP6V0E2, ATP6V0A2, ATP6V1D, ATP6V1H, ATP6V1A, ATP…
	GOBP_TRIGLYCERIDE_BIOSYNTHETIC_PROCESS	0.2567	0.4385	0.0068	0.7429			26	FITM2, PLIN5, GPLD1, DGAT2, C3, SLC27A1, ACSL4, LPIN2, CTDNEP1, CNEP1R1, LPIN1, LDLR, SREBF1, PNPLA3, LPGAT1, SCARB1, MFSD2A, NR1H2, LPL, PCK2, ACSL1, GK, GPAM, NR1H3, FBXW7, DGAT1
	GOBP_TRIGLYCERIDE_CATABOLIC_PROCESS	0.3227	0.9793	0.0076				17	FABP3, LIPE, PLIN5, GPLD1, PNPLA3, PNPLA2, ABHD5, DAGLB, LPL, DDHD2, APOB, CPS1, LIPH, FABP7, LIPG, SORL1, FABP5
	GOBP_TRIGLYCERIDE_METABOLIC_PROCESS	0.1016	0.9566	0				61	FITM2, LIPE, GPLD1, DGAT2, C3, ABHD5, SLC27A5, SLC27A1, GPX1, LPIN2, CYP2E1, APOE, SORL1, SREBF1, PNPLA3, INSIG1, SCARB1, NR1H2, GK5, LPL, ACSL1, GK, APOB, GPAM, NR1H3, CPT1A, FABP7, LIPG, CAV1, APOA2, SLC22A4, ATG14, PLIN5, PNPLA2, ACSL4, DAGLB, PCSK9, CPS1, CTDNEP1, CNEP1R1, MTTP, SEL1L, CAT, FABP5, FABP3, LPIN1, LDLR, PTPN11, LMF1, MBOAT7, LPGAT1, MFSD2A, PCK2, DDHD2, APOH, SIRT1, LIPH, GNB3, …
	GOBP_UDP_N_ACETYLGLUCOSAMINE_BIOSYNTHETIC_PROCESS			0.0123	0.3222		0.5325	11	GNPDA2, GFPT1, AMDHD2, PGM3, NAGK, RENBP, GNPNAT1, UAP1, UAP1L1, GFPT2, GNPDA1
	GOBP_UDP_N_ACETYLGLUCOSAMINE_METABOLIC_PROCESS	1		0.0047	0.1902	1	0.5313	15	GNE, GNPDA2, GFPT1, AMDHD2, PGM3, NAGK, RENBP, GNPNAT1, UAP1, UAP1L1, GFPT2, SLC35A3, MGAT1, DPAGT1, GNPDA1
	GOBP_UNSATURATED_FATTY_ACID_BIOSYNTHETIC_PROCESS	0.3321	1	0.0124			0.1062	33	AKR1C3, PIBF1, PTGES3, ELOVL5, ABCD1, CBR1, AVPR1A, PTGIS, DAGLB, ELOVL2, ELOVL1, DEGS1, SCD5, PTGDS, PLA2G4A, FABP5, DECR2, EDN1, ANXA1, SCD, ELOVL4, ELOVL6, MIF, PNPLA8, ABCD2, SIRT1, FADS1, FADS3, PTGS1, TBXAS1, PTGES2, PLA2G3, FADS2
	GOBP_UNSATURATED_FATTY_ACID_METABOLIC_PROCESS	0.4684	0.9463	0.0072	0.5205		0.1082	67	PTGR1, GSTA1, AKR1C3, PIBF1, ACOT8, PTGES3, CBR1, GPX1, PTGIS, AKR1C2, HSD17B4, SCP2, CYP2D7, CYP2E1, PLA2G4A, FAAH, CYP2U1, PLA2G4B, EDN1, CES2, ANXA1, HPGD, PLAA, EPHX2, PLA2G4C, CYP1B1, GSTM2, ACSL1, PNPLA8, ATP6V1B1, ZADH2, EPHX1, ELOVL5, MAPK3, ABCD1, AVPR1A, DAGLB, DAGLA, ELOVL2, ELOVL1, DEGS1, SCD5, FAAH2, PTGDS, FABP5, DECR2, ACOX1, SCD, ELOVL4, CYP2D6, ELOVL6, PTGR2, MIF, AKR1C1, ABCD2, …
	GOBP_VASCULAR_PROCESS_IN_CIRCULATORY_SYSTEM	0.4979	0.8823	0.0098				160	SLC29A1, KCNJ8, SLC29A4, SLC27A4, SLC29A2, SLC27A1, SLC2A1, SNTA1, DDAH1, CLDN5, AKAP12, ASIC2, CD36, KCNMB2, APOE, SLC4A8, GCLC, KCNMB4, GCLM, VEGFA, FGFBP3, TJP1, ZDHHC21, SLC1A2, SLC1A5, FGA, FGG, UTS2B, ATP1A2, P2RY1, PTPRJ, NPPA, ARHGAP42, ADRB2, ARHGAP35, KCNMA1, PIK3C2A, SLC8A1, RGS2, SOD1, GJA1, ITGA1, CAV1, SLC9A3R1, LRP3, LRP1, ATP2A3, SLC15A2, ABCC5, SLC13A3, DOCK5, TFRC, SLC44A1, ANGP…
	GOBP_VASCULAR_TRANSPORT	0.3739		0.0227	0.6541		0.9082	71	SLC22A1, SLC29A1, KCNJ8, SLC2A10, SLC29A4, SLC27A4, SLC29A2, SLC27A1, SLC2A1, SLC1A3, SLC7A8, SLC38A1, SLC1A4, ABCC4, ABCC2, SLC38A2, SLC2A13, SLC7A5, SLC5A3, CD36, APOE, SLC19A1, SLC4A8, SLC6A17, SLC1A2, SLC1A5, ATP1A2, SLC24A3, GJA1, SLC9A3R1, ATP1B2, LRP3, LRP1, ATP2A3, SLC15A2, ABCC5, SLC13A3, SLC16A1, TFRC, SLC16A7, SLC44A1, SLCO1C1, AVPR1A, SLC16A2, SLC2A3, ATP8A1, ABCA2, SLC7A2, SLC12A2, S…
	GOBP_VASOCONSTRICTION	0.5592	0.0698	0.0164				41	DOCK5, ECE1, ATP2B1, OXTR, DOCK4, AVPR1A, SNTA1, EDNRA, HRH1, ICAM1, ASIC2, RAP1GDS1, ACTA2, KCNMB2, KCNMB4, AKT1, MKKS, FGB, AGTR1, EDN1, BMPR2, ZDHHC21, FGA, FGG, ATP1A2, EGFR, PER2, ARHGAP42, TRPM4, BDKRB2, PIK3C2A, SLC8A1, CHRM3, ADM, ADRA2B, GJA1, APLN, EDNRB, CAV1, F2R, BBS2
	GOBP_VESICLE_DOCKING	0.9385	1	0.0416	0.0694		0.994	60	KCNB1, USO1, STX17, STX6, RAB10, STX16, EXOC6B, SNAP25, EXOC6, RAB15, VAMP3, UNC13B, STX4, SYT1, NDRG4, STXBP3, UNC13A, UNC13C, RAB13, NSF, STX2, EXOC4, RABEPK, YKT6, CPLX2, RAB12, SCFD1, VPS45, RAB3C, SCFD2, VTI1B, VPS33B, RAB8A, STX5, SYTL2, RALB, STX3, STX7, BVES, RAB8B, PPFIA3, RAB3D, SNPH, CEP83, CAV2, VPS33A, CLN3, VPS11, STX8, RAB3B, VPS18, CTBP2, TSNARE1, STX12, RAB3A, STX1A, STXBP1, STX1…
	GOBP_VESICLE_DOCKING_INVOLVED_IN_EXOCYTOSIS	0.9453	1	0.0122	0.0182			41	CPLX2, RAB12, SCFD1, VPS45, KCNB1, RAB3C, SCFD2, VTI1B, VPS33B, RAB8A, SYTL2, RALB, RAB10, STX3, RAB8B, PPFIA3, RAB3D, SNPH, EXOC6B, SNAP25, EXOC6, RAB15, VPS33A, VAMP3, VPS11, UNC13B, RAB3B, VPS18, CTBP2, STXBP3, UNC13A, UNC13C, RAB3A, RAB13, STX1A, STXBP1, STX1B, EXOC4, RABEPK, BLOC1S6, YKT6
	GOBP_VESICLE_FUSION_TO_PLASMA_MEMBRANE	0.707	0.6085	0.0517	0.0017			17	CPLX2, SYT9, STX4, SYT1, GRIK5, SNAPIN, STX3, SNAP25, SNAP47, SNAP29, RAB3A, STX1A, STXBP1, SNAP23, STX2, STX1B, PRRT2
	GOBP_VESICLE_MEDIATED_TRANSPORT_IN_SYNAPSE	0.4816	0.6579	0.016	0			163	TH, TOR1A, PRKCG, CACNB2, STXBP5L, ARF6, DNM1L, CLSTN1, GSK3B, DNM1, CSPG5, DNM2, DNM3, NLGN1, MX1, PICALM, SLC4A8, PCDH17, SNAP91, DRD2, SYT1, ADCY1, APBA1, RAB27B, CALM1, CALM3, BTBD9, EPS15, ARC, OPHN1, USP46, ATAD1, DVL1, NUMB, SYNJ1, SYNJ2, P2RY1, ATP2A2, RAP1A, CEL, GIT1, FCHO2, SYT2, NLGN4Y, LRRK2, STX2, NLGN3, NLGN4X, RAB3GAP1, CYFIP1, NLGN2, GRIN3A, CDK5R1, GRIK5, PPP3CC, WNT7A, ROCK1, A…
	GOBP_VESICLE_ORGANIZATION	0.6055	1	0.0237	0.3057		0.7967	289	USO1, AP1M1, CHMP7, RAB14, DNM1, DNM2, DNM3, GBF1, MX1, PICALM, SNAP91, S100A10, ARFGAP3, SDC4, TMED9, ARFGAP2, SYT1, VAPB, GOLPH3, EPS15, KLHL12, SYNJ1, LAMTOR1, PIKFYVE, MYO18A, PPP6C, SPG11, TMEM175, SNX19, GRIK5, VAPA, RAB27A, TRAPPC9, FNBP1L, PMEL, ZEB2, SAR1B, CHMP1B, HPS1, TAP1, RAB39A, RAB20, TMEM127, TMEM9, TGFA, CSNK1D, SRPX, VAMP2, VPS8, SAMD9, SNCA, PREB, CNIH1, TRAPPC6B, TRAPPC5, PPP…
	GOBP_ZINC_ION_HOMEOSTASIS	0.1855	0.1506		0.0427		0.6777	18	SLC30A10, SLC30A4, SLC39A7, SLC39A8, SLC39A13, SLC39A10, SLC30A5, SLC39A6, SLC30A1, ATP13A2, SLC39A14, SLC1A1, MT1X, SLC30A9, MT2A, AP3B1, SLC30A7, AP3D1
	GOBP_ZINC_ION_TRANSPORT	1	0.4028	0.2052	0.0249		0.6194	18	SLC39A3, SLC39A9, SLC30A6, SLC30A10, SLC30A4, SLC39A7, TMEM163, SLC39A8, SLC39A13, SLC39A10, SLC30A5, SLC39A6, SLC30A1, SLC39A14, SLC30A9, SLC30A7, SLC39A11, SLC39A1
	GOBP_ZYMOGEN_ACTIVATION	0.1022	0.2664	0.0027		1		37	CASP8, CTSL, PRSS12, RUNX1, PGK1, KLKB1, PLAT, SERPINE2, MMP14, LGMN, HP, GGT1, OMA1, THBS1, TBC1D10A, RIPK2, FURIN, PLAU, BAD, FGB, IFI16, CYFIP2, HGFAC, FGA, ASPH, FGG, GRIN2A, SERPINE1, ENO1, APOH, FADD, CUZD1, PLGRKT, PERP, C1RL, C1R, BAK1

## Sheet: D. Non-ASD Down
	Table S3. Gene set enrichment analysis (GSEA) based pathway analysis. D. Level II analysis for clinical background effects: downregulated gene ontology biological processes (GOBP) in the non-ASD cell lines following 5 days of in-vitro exposure of selected environmental factors on differentiating human neural progenitors.
	name	EnrichmentMap::fdr_qvalue (GSEA_BPA)	EnrichmentMap::fdr_qvalue (GSEA_EtOH)	EnrichmentMap::fdr_qvalue (GSEA_FH)	EnrichmentMap::fdr_qvalue (GSEA_Pb)	EnrichmentMap::fdr_qvalue (GSEA_VPA)	EnrichmentMap::fdr_qvalue (GSEA_Zn-)	EnrichmentMap::gs_size	EnrichmentMap::Genes
	GOBP_AXONEMAL_DYNEIN_COMPLEX_ASSEMBLY		1	0	0.2087	1		22	LRRC6, LRRC49, DNAAF5, CCDC40, TTC12, SPAG1, DNAH7, TTC25, DNAL1, CCDC65, DRC1, DAW1, DNAH5, DNAAF2, ZMYND10, CCDC151, DNAH1, ARMC4, DNAI1, DNAAF1, TEKT2, DNAAF3
	GOBP_AXONEME_ASSEMBLY		0.6546	0	0.081	0.963		49	DCX, CFAP44, ARMC2, IQCG, RSPH4A, CFAP46, FOXJ1, SPEF2, CFAP69, TTLL3, LRGUK, RSPH1, UBE2B, TPGS1, FSIP2, ZMYND10, CEP131, ARMC4, BBS2, SPAG1, RSPH9, SPEF1, DAW1, DNAH5, GAS8, DNAAF2, CCDC151, DNAH1, DNAI1, DNAAF1, TEKT2, DNAAF3, LRRC6, TTLL1, LRRC49, DNAAF5, CCDC40, SPAG16, TTC12, CFAP43, DNAH7, TTC25, DNAL1, CCDC65, DRC1, NEURL1, HYDIN, TTC26, PLA2G3
	GOBP_CARTILAGE_DEVELOPMENT_INVOLVED_IN_ENDOCHONDRAL_BONE_MORPHOGENESIS		1	0.0417		1		21	NPPC, RARB, SOX9, COL2A1, MATN1, ZMPSTE24, RARG, TRIP11, TGFBR2, COL1A1, COL27A1, SHOX2, IFT80, THBS3, AXIN2, ANXA6, EXT1, STC1, TSKU, SERPINH1, SMPD3
	GOBP_CELL_CYCLE_CHECKPOINT		1	0.0404	0.2278	1		189	XRCC3, NBN, USP44, NABP2, KLHL22, ZW10, MAD2L1BP, BLM, KNTC1, CRY1, RGCC, BCL2L1, CENPF, CHFR, RAD1, CNOT7, PLK1, UIMC1, BRCC3, PCID2, ZWILCH, CNOT4, ATM, TNKS1BP1, MDM4, SOX4, CCND1, SOX11, BABAM1, FANCD2, BRIP1, PRKDC, NSUN2, DNA2, GTSE1, CDK5RAP3, GEN1, TOPBP1, HUS1, ORC1, ETAA1, RFWD3, RAD17, CLSPN, NAE1, TICRR, DTL, WAC, CNOT10, PTPN11, CLOCK, PROX1, TREX1, DCLRE1B, CUL4A, TIMELESS, CDC14B, …
	GOBP_CELL_CYCLE_DNA_REPLICATION		1	0.0013	0.0215	1		60	GMNN, TIPIN, TERF1, FEN1, SENP2, BCL6, MCM2, ORC3, MCM5, MCM6, E2F7, INO80, E2F8, TERF2, ZNF830, ZPR1, FBXO5, DBF4B, CDC7, ZMPSTE24, BRCA2, DBF4, CHEK2, WIZ, CDC45, DNA2, POLD3, RAD51, RTEL1, PCNA, UPF1, POLE2, POLD1, POLD2, RFC1, POLE4, POLD4, RFC2, RFC3, RFC4, RFC5, RPA1, RPA2, LIG1, RPA3, MCM3, MCM4, MCM7, CDT1, POLE3, POLE, POLA2, GINS3, POLA1, PRIM1, PRIM2, GINS1, ATRX, DACH1, DONSON
	GOBP_CENTROMERE_COMPLEX_ASSEMBLY	1	1	0.0287	0.0848	1		37	RUVBL1, CENPA, CENPF, POGZ, OIP5, SENP6, ITGB3BP, CENPW, CENPI, TRAPPC12, HELLS, CENPN, CENPP, RNF4, NASP, CENPK, RSF1, CENPH, MIS18A, CENPT, CENPQ, DLGAP5, MIS18BP1, HJURP, RBBP4, CENPC, RBBP7, CENPM, CENPE, CENPO, CENPU, SMARCA5, CENPL, RB1, NPM1, MIS12, CENPV
	GOBP_CHROMOSOME_SEGREGATION		1	0.0083	0.084	0.8373		276	ANAPC1, XRCC3, SMC6, USP44, KLHL22, CDC23, CDC16, ZW10, CHMP7, MAD2L1BP, KNTC1, CDC27, NAA60, NAA50, SETDB2, DYNC1H1, RMI1, CEP85, RECQL5, DIS3L2, ATM, NDEL1, RCC1, PMF1, ARL8A, CDCA2, SKA1, HECW2, PSRC1, SKA3, AKAP8, SLC25A5, BIRC5, SKA2, NUMA1, TTL, ARL8B, BEX4, CDC42, SPC25, UBE2I, BANF1, CIAO1, TLK1, OIP5, MIS18A, CENPQ, HJURP, CHMP1B, RAD18, NR3C1, WRAP73, TTN, LATS1, SMC5, NSMCE2, NUSAP1, P…
	GOBP_CHROMOSOME_SEPARATION		1	0.0002	0.0839	1		83	ANAPC1, CDC20, XRCC3, USP44, KLHL22, CDC23, CDC16, ZW10, MAD2L1BP, KNTC1, CDC27, BUB1, BUB1B, CENPF, CHFR, RMI1, DLGAP5, NCAPH2, MLH1, TEX14, PLK1, FBXO5, DUSP1, TOP2A, PCID2, TRIP13, PLSCR1, TPR, RECQL5, DIS3L2, ATM, TTK, CSNK2A2, TOP3A, HECW2, NUMA1, EME1, HFM1, EME2, RIOK2, ERCC4, MAD2L1, MAPK15, CCNB1, AURKB, GEN1, RAD21, MAD2L2, TOP2B, MUS81, NDC80, SLX4, CENPE, PTTG1, ESPL1, APC, RB1, ZNF20…
	GOBP_CILIUM_MOVEMENT		1	0.0003	0.102	0.8444		87	CFAP44, CFAP221, ARMC2, TTC21A, NPHP4, IQCG, CFAP61, RSPH4A, CFAP46, CAMSAP3, CELSR2, ENKUR, CFAP20, CCSAP, DNHD1, ZBBX, SPEF2, ING2, ADCY3, MKKS, VPS13A, INPP5B, BBS4, CFAP69, NPHP3, SLC9C1, CACNA1I, APOB, UBE2B, PLTP, TPGS1, FSIP2, ZMYND10, CEP131, ARMC4, BBS2, DNAH11, SLC9A3R1, CCNYL1, RSPH9, SPEF1, DAW1, TMF1, DNAH5, DPCD, GAS8, DRC7, CABYR, STK36, AQP4, DNAAF2, KIF27, TACR3, NME5, SLC9B2, CA…
	GOBP_CILIUM_OR_FLAGELLUM_DEPENDENT_CELL_MOTILITY		1	0.029	0.2393	0.9141		65	CFAP44, ARMC2, TTC21A, NPHP4, IQCG, EFHC2, RSPH4A, CFAP46, ENKUR, CFAP20, CCSAP, SPEF2, ING2, EFHC1, ADCY3, MKKS, VPS13A, INPP5B, BBS4, CFAP69, SLC9C1, CACNA1I, APOB, UBE2B, PLTP, TPGS1, FSIP2, CEP131, BBS2, DNAH11, CCNYL1, RSPH9, DNAH14, DNAH2, TMF1, DNAH5, DNAH6, DPCD, GAS8, DRC7, DNAAF2, TACR3, SLC9B2, CATSPER2, DNAJA1, DNAH1, DNAI1, ATP2B4, TEKT2, LRRC6, TTLL1, CCDC40, SPAG16, TTC12, CFAP43, …
	GOBP_CILIUM_ORGANIZATION		1	0.0014	0.3514	0.9357		334	HTT, NPHP1, EHD3, PKD2, BBS12, LCA5, NPHP4, MAK, HAP1, BBS10, CROCC, RAB3IP, SCLT1, CELSR2, CEP162, KIF24, MKS1, B9D2, FBF1, DNM2, DYNC1H1, CCDC88A, TMEM67, TESK1, OCRL, NPHP3, GALNT11, IQCB1, MNS1, RSPH1, PRKACA, ARHGAP35, TUB, NINL, TTC39C, CEP19, DAW1, DNAH5, GAS8, STK36, SYNE2, IFT81, INTU, DNAAF2, KIF27, DCDC2, NME5, FNBP1L, TXNDC15, FUZ, ARMC9, CLASP1, ATP6V1D, NEK1, TTLL1, SPAG16, ABLIM1, …
	GOBP_COCHLEA_MORPHOGENESIS		1	0.0295	0.2313	0.8527		11	POU3F4, FZD2, NEUROG1, MYO3A, SOX9, WNT5A, PTK7, GLI2, DVL1, DVL2, FRZB
	GOBP_DETECTION_OF_CHEMICAL_STIMULUS_INVOLVED_IN_SENSORY_PERCEPTION_OF_TASTE	0.0094	1	0.2685	0.3723	0.8394	0.1058	13	RTP1, TAS2R43, TAS2R31, TAS2R46, TAS2R30, TAS2R20, TAS2R50, TAS2R3, TAS2R4, TAS2R13, TAS2R10, TAS2R14, TAS2R5
	GOBP_DNA_DEPENDENT_DNA_REPLICATION		1	0.0003	0.04			142	NBN, TERF1, EXD2, LRWD1, NUCKS1, BLM, CDK9, ATG7, MCM2, MCM5, MCM6, INO80, WRNIP1, PURA, RECQL, CHTF18, MCM9, RECQL4, DBF4B, CDC7, ZMPSTE24, RECQL5, POLG2, DNA2, LIG3, POLG, METTL4, SSBP1, ALYREF, DNAJA3, DDX11, MGME1, POLD3, ZNF365, MMS22L, PNKP, BOD1L1, GEN1, TONSL, TOPBP1, SMARCAL1, RTEL1, ORC1, ETAA1, RFWD3, ZGRF1, SRPK2, ZRANB3, TICRR, DDX21, DDX23, POLD1, POLD2, POLE4, POLD4, LIG1, SIRT7, M…
	GOBP_DNA_DEPENDENT_DNA_REPLICATION_MAINTENANCE_OF_FIDELITY		1	0.0141	0.0833			41	ATR, TIPIN, EXD2, NUCKS1, BLM, EME1, CDK9, EME2, DNA2, ALYREF, MSH3, DDX11, ZNF365, MMS22L, BOD1L1, GEN1, TONSL, RAD51, SAMHD1, SMARCAL1, RTEL1, ETAA1, PRIMPOL, MCM9, RFWD3, ZNF830, PCNA, ZGRF1, ZRANB3, POLD1, FAM111A, WRN, BRCA2, POLE, THOC1, TIMELESS, TRAIP, SETMAR, ATRX, FANCM, DONSON
	GOBP_DNA_REPLICATION		1	0.002	0.0358	1		251	RRM1, SET, LRWD1, KCTD13, CDK9, ING5, RMI1, CCDC88A, TNFAIP1, ZMPSTE24, RECQL5, ATM, NT5M, NFIB, CDC42, POLG2, DNA2, LIG3, POLG, METTL4, SSBP1, DNAJA3, MGME1, POLD3, PNKP, NASP, RBBP4, DTL, RBBP7, POLD1, POLD2, FAF1, POLD4, LIG1, MCM3, MCM4, MCM7, GINS2, POLE3, POLE, TREX1, GINS3, EGFR, GINS4, TIMELESS, GINS1, DONSON, GMNN, ATR, TIPIN, RAC1, RNASEH2A, SENP2, CTC1, BCAR3, ORC3, E2F7, LIG4, E2F8, T…
	GOBP_DNA_REPLICATION_INITIATION		1	0.008	0.0473	1		37	CDC34, NBN, CDC45, LRWD1, MCM2, KAT7, ORC3, MCM5, MCM6, WDR18, WRNIP1, TOPBP1, PURA, ORC1, TICRR, POLE2, CCNE1, CCNE2, POLE4, MCM3, MCM4, MCM7, CDT1, POLE3, ORC6, POLE, POLA2, GINS3, POLA1, PRIM1, PRIM2, ORC2, CDC6, ORC4, ORC5, MCM10, NOC3L
	GOBP_DNA_STRAND_ELONGATION	1	1	0.0109	0.0968	1	1	23	NBN, POLD2, RAD50, RFC3, RFC4, NUCKS1, POT1, LIG1, MCM3, MCM4, DNA2, MCM7, LIG3, GINS2, POLE3, POLE, GINS3, POLA1, DCLRE1B, GINS4, POLD3, GINS1, PCNA
	GOBP_DNA_STRAND_ELONGATION_INVOLVED_IN_DNA_REPLICATION	1	1	0.0056	0.0767	1		18	POLD2, RFC3, RFC4, LIG1, MCM3, MCM4, DNA2, MCM7, LIG3, GINS2, POLE3, POLE, GINS3, POLA1, GINS4, POLD3, GINS1, PCNA
	GOBP_DOUBLE_STRAND_BREAK_REPAIR_VIA_BREAK_INDUCED_REPLICATION		1	0.0077	0.0805	1		11	CDC45, MCM2, GINS4, MCM5, MCM6, CDC7, MCM3, MCM4, MCM7, GINS2, MUS81
	GOBP_ELASTIC_FIBER_ASSEMBLY		1	0.0414	0.0775			9	LTBP3, FBLN5, ATP7A, MFAP4, EMILIN1, LOX, TNXB, THSD4, EFEMP2
	GOBP_EMBRYONIC_AXIS_SPECIFICATION		1	0.0274	0.1025	1	1	20	FRS2, COBL, SMAD4, FZD5, SMAD6, CXXC4, C2CD3, WNT7A, WDR77, PTCH1, STIL, NEUROG1, CITED1, NRARP, EPB41L5, WNT5A, BASP1, SMAD2, TMED2, LHX1
	GOBP_EXTRACELLULAR_MATRIX_ASSEMBLY		1	0.0169	0.3241	0.8486		38	LTBP3, FBLN5, ATP7A, SOX9, MFAP4, LAMB4, NTN4, NTNG1, GPM6B, PHLDB1, RGCC, LAMB1, LAMB2, FKBP10, GAS6, COL1A2, EFEMP2, PXDN, NTNG2, TIE1, PLOD3, CLASP2, CLASP1, RAMP2, PHLDB2, HAS2, LOX, ANTXR1, DAG1, HAS3, NOTCH1, QSOX1, EMILIN1, SMAD3, TGFB1, TNXB, THSD4, SMPD3
	GOBP_FIBRINOLYSIS				0.0406		0.0052	13	PLAU, FGB, USF1, SERPING1, PLAUR, KLKB1, FGA, PLAT, FGG, SERPINE1, APOH, PROS1, THBS1
	GOBP_FORMATION_OF_QUADRUPLE_SL_U4_U5_U6_SNRNP			0.0054	0.3652	0.1278	1	7	RNU5A-1, RNU5B-1, RNU4-2, RNU4-1, RNU6-9, RNU5E-1, RNU5D-1
	GOBP_GLOMERULUS_DEVELOPMENT	1	1	0.03	0.5927	1		45	BMP7, PDGFB, MAGI2, IQGAP1, ANGPT1, ANGPT2, LAMB2, NID1, IL6R, PDGFD, EGR1, CD24, ACTA2, BASP1, LGR4, FOXJ1, SULF2, WWTR1, KLF15, EXT1, MPV17, MYO1E, NPHS1, PLCE1, ASXL1, LHX1, PODXL, PTPRO, PROM1, MTSS1, CFLAR, MEF2C, BMP4, HES1, FOXC1, PDGFRA, PDGFRB, NOTCH1, OSR1, JAG1, SULF1, HEYL, BCL2, KIRREL3, NOTCH2
	GOBP_GROWTH_PLATE_CARTILAGE_DEVELOPMENT		1	0.041				13	NPPC, RARB, SOX9, MATN1, ZMPSTE24, RARG, TGFBR2, COL27A1, IFT80, THBS3, ANXA6, STC1, TSKU
	GOBP_HOMOPHILIC_CELL_ADHESION_VIA_PLASMA_MEMBRANE_ADHESION_MOLECULES	1	1			0.8065	0.0056	130	CDH6, CDH7, CDH8, CDH9, CDH10, CDH12, CDH13, CDH18, FAT3, VSTM2L, EMB, IGSF11, CELSR1, DSC2, DSC3, DSCAM, CELSR3, CELSR2, FAT1, SDK1, CDHR3, CLSTN1, PALLD, PLXNB2, CADM1, PCDHGA12, PCDHB5, NPTN, PCDH17, CNTN6, PCDH11X, CDH20, CDH11, AMIGO2, L1CAM, PCDH1, PCDHGC3, PCDH7, PCDH8, PCDH9, PKD1, PLXNB3, PCDH18, SDK2, PCDHB18P, DCHS2, TENM3, PCDHGC5, PCDHGC4, PCDHGB7, PCDHGB6, PCDHGB5, PCDHGB3, PCDHGB2,…
	GOBP_INNER_DYNEIN_ARM_ASSEMBLY		1	0.0147	0.3798			9	LRRC6, DNAAF5, CCDC40, DNAH7, ZMYND10, DNAH1, DNAAF1, TEKT2, DNAAF2
	GOBP_INTERSTRAND_CROSS_LINK_REPAIR		1	0.2368	0.0382	1		51	ATR, XRCC3, NUCKS1, FANCA, FANCB, FANCG, ERCC1, MCM9, RNF168, MCM8, FANCC, VCP, FAN1, DCLRE1C, POLN, FANCD2, RAD51AP1, EME1, ERCC4, FAAP20, FANCE, FANCF, MSH6, ERCC6L2, FANCL, FANCI, NEIL3, EXO5, XPA, FAAP100, RAD51, ATRIP, FAAP24, RAD51D, DCLRE1A, RFWD3, RNF8, MUS81, SLX4, RPA1, RPA2, RPA3, UBE2T, RPS27A, UBA52, USP1, UBB, UBC, DCLRE1B, WDR48, FANCM
	GOBP_KINETOCHORE_ORGANIZATION		1	0.0171	0.1119	1		20	CENPC, CENPE, MIS12, CDT1, NUF2, CENPA, CENPF, POGZ, SENP6, CENPW, TRAPPC12, CENPN, RNF4, CENPK, CENPH, CENPT, DLGAP5, SMC4, SMC2, NDC80
	GOBP_MAMMARY_GLAND_EPITHELIUM_DEVELOPMENT			0.0109	0.3443	1	1	48	NTN1, MAPK1, ERBB4, MST1, GPX1, PHB2, WNT3, MED1, CEBPB, EPHA2, SRC, BAX, SCRIB, ID2, WNT7B, BTRC, JAK2, AKT1, AKT2, FGFR2, RREB1, SMO, LRP6, ROBO1, IQGAP3, ATP2C2, PML, BRCA2, LRP5, DDR1, LRP5L, ZNF703, PTCH1, FOXB1, PYGO2, LATS1, FGF10, WNT5A, KDM5B, SOSTDC1, GLI2, DEAF1, HIF1A, RTN4, AR, ORAI1, CCND1, CSF1
	GOBP_MEIOTIC_CHROMOSOME_SEGREGATION		1	0.0363	0.24	0.5976		49	BUB1, BUB1B, CHFR, RMI1, ACTR3, MLH3, ACTR2, NCAPH2, MLH1, NDC1, TEX15, DMC1, PLK1, RAD51C, FMN2, TOP2A, TRIP13, REC8, UBE2B, ATM, TTK, FANCD2, SYCE1L, BRIP1, P3H4, EME1, HFM1, EME2, AGO4, ERCC4, MAPK15, ANKRD31, ZCWPW1, CCNB1IP1, RAD21, TOP2B, BAG6, SMC4, SMC2, MUS81, CENPC, SLX4, CCNE1, CCNE2, PTTG1, ESPL1, SIRT7, NUF2, FANCM
	GOBP_MEIOTIC_CHROMOSOME_SEPARATION		1	0.0178	0.6316	1		16	SLX4, ESPL1, TOP2A, EME1, HFM1, EME2, ERCC4, MAPK15, CHFR, TTK, RMI1, TOP2B, NCAPH2, MLH1, FANCM, MUS81
	GOBP_MESONEPHRIC_TUBULE_MORPHOGENESIS		1	0.3999	0.0473	1		37	PBX1, WNT11, DCHS1, ADAMTS16, PKD2, SOX9, LZTS2, GLI3, SIX2, CTNNBIP1, FGF2, LAMA5, CITED1, GZF1, LGR4, GPC3, SALL1, WNT9B, VEGFA, SMO, LHX1, SMAD4, SOX8, GREM1, BMP4, FAT4, HES1, SIX4, FGF1, PTCH1, KIF26B, OSR1, BCL2, MYC, WNT2B, DLG1, FMN1
	GOBP_METANEPHRIC_EPITHELIUM_DEVELOPMENT			0.008	0.1541			18	SOX8, HES5, PKD2, SOX9, PKD1, FAT4, CALB1, LAMB2, HES1, LIF, STAT1, OSR1, WNT7B, LGR4, WNT9B, WWTR1, YAP1, POU3F3
	GOBP_METANEPHRIC_MESENCHYME_DEVELOPMENT		1	0.029		0.9781		9	SMAD4, PDGFRB, STAT1, BMP7, PKD2, OSR1, BASP1, MYC, SIX4
	GOBP_METANEPHRIC_TUBULE_DEVELOPMENT			0.0123	0.1642			17	SOX8, HES5, PKD2, SOX9, PKD1, FAT4, CALB1, HES1, LIF, STAT1, OSR1, WNT7B, LGR4, WNT9B, WWTR1, YAP1, POU3F3
	GOBP_METAPHASE_ANAPHASE_TRANSITION_OF_CELL_CYCLE		1	0.0002	0.0733			62	ANAPC1, CDC20, XRCC3, USP44, KLHL22, CDC23, CDC16, ZW10, MAD2L1BP, KNTC1, CDC27, BUB1, BUB1B, CENPF, CHFR, DLGAP5, TEX14, PLK1, FBXO5, DUSP1, PCID2, TRIP13, TPR, ATM, TTK, HECW2, RIOK2, MAD2L1, MAPK15, CCNB1, AURKB, GEN1, RAD21, MAD2L2, NDC80, CENPE, ESPL1, APC, RB1, ZNF207, CDT1, CDK5RAP2, TACC3, MAD1L1, NEK6, UBE2C, ZWINT, CUL3, BUB3, CDC26, ANAPC15, NSMCE2, ANAPC4, IK, CDC6, DYNC1LI1, ANAPC5, …
	GOBP_MICROTUBULE_BUNDLE_FORMATION		1	0.0002	0.0739	0.9495		76	DCX, CFAP44, ARMC2, IQCG, CCDC66, RSPH4A, CFAP46, GAS2L1, FOXJ1, SPEF2, PLK1, CFAP69, TTLL3, LRGUK, RSPH1, UBE2B, TPGS1, FSIP2, ZMYND10, MAPRE1, MAP1B, CEP131, ARMC4, MTCL1, BBS2, AAAS, SPAG1, TPPP3, MAP1S, PSRC1, RSPH9, SPEF1, NUMA1, DAW1, DNAH5, GAS8, DNAAF2, CLASP1, MAP2, CCDC151, DNAH1, DNAI1, TRIM46, DNAAF1, TEKT2, CHP1, DNAAF3, LRRC6, TTLL1, LRRC49, DNAAF5, CCDC40, SPAG16, TTC12, CFAP43, DN…
	GOBP_MITOTIC_CELL_CYCLE_CHECKPOINT		1	0.0081	0.3362	1		145	XRCC3, NBN, USP44, NABP2, KLHL22, ZW10, MAD2L1BP, BLM, KNTC1, RGCC, BCL2L1, CENPF, CHFR, CNOT7, PLK1, PCID2, ZWILCH, CNOT4, ATM, TNKS1BP1, MDM4, SOX4, CCND1, FANCD2, PRKDC, GTSE1, CDK5RAP3, GEN1, TOPBP1, HUS1, ORC1, RFWD3, RAD17, CLSPN, NAE1, TICRR, CNOT10, DCLRE1B, CDC6, EP300, TRIAP1, DONSON, CDC20, TIPIN, CASP2, MDC1, CNOT3, CDKN1B, BUB1, BUB1B, E2F1, BAX, E2F7, VPS4A, MUC1, E2F8, ZFYVE19, BRC…
	GOBP_MITOTIC_NUCLEAR_DIVISION		1	0.0415	0.1494	0.9684		259	ANAPC1, XRCC3, USP44, KLHL22, CDC23, CDC16, ZW10, CHMP7, MAD2L1BP, KNTC1, RGCC, CDC27, NAA50, CDK13, LSM14A, ARHGEF10, PPP2R2D, KIF11, RANBP1, CEP85, DIS3L2, PKMYT1, ATM, NDEL1, RCC1, PDGFB, HECW2, PSRC1, AKAP8, HSPA1A, HSPA1B, NUMA1, CDC42, BANF1, CLASP2, CLASP1, FBXW5, LPIN1, CHMP1B, BMP4, EPGN, OBSL1, TGFA, WRAP73, TTN, PDGFRB, SMC5, NSMCE2, INSR, UBXN2B, EPS8, NUSAP1, NSFL1C, ANKLE2, PIBF1, N…
	GOBP_MITOTIC_SISTER_CHROMATID_SEGREGATION		1	0.0013	0.0798	0.9285		149	ANAPC1, PINX1, XRCC3, USP44, KLHL22, CDC23, CDC16, ZW10, CHMP7, MAD2L1BP, KNTC1, CDC27, NAA50, KPNB1, CENPF, POGZ, INO80, CENPK, DLGAP5, NCAPH2, PLK1, PCID2, DIS3L2, ATM, HECW2, PSRC1, AKAP8, NUMA1, RIOK2, GEN1, CHMP1B, NUP62, WRAP73, TTN, CUL3, SMC5, NSMCE2, CDC6, KIF14, CDCA5, PDS5B, PDS5A, NUSAP1, CHTF8, SMC1A, CDC20, INCENP, PIBF1, KIF22, NCAPG2, CHMP1A, BUB1, BUB1B, VPS4A, TEX14, FBXO5, DUSP…
	GOBP_MOTILE_CILIUM_ASSEMBLY		1	0.0017	0.4889			16	LRRC6, CCDC40, CFAP43, E2F4, CFAP221, RSPH9, ATMIN, SPATA6, DYNLL1, INTU, BBS5, IFT57, FOXJ1, ZMYND10, DNAAF1, DNAAF3
	GOBP_MRNA_5_SPLICE_SITE_RECOGNITION	1	1	0.0097	0.0373	0.7818	0.9572	13	SRSF1, SFSWAP, SNRPC, RNU4ATAC, RNU6ATAC, RNVU1-15, RNVU1-6, RNVU1-19, PSIP1, SRSF12, WEE2-AS1, PRPF39, RNU1-4
	GOBP_MRNA_CIS_SPLICING_VIA_SPLICEOSOME		1	0.0488	0.0812	0.8053	1	27	CACTIN, NCBP1, SNRNP200, WBP4, PRPF40B, RBM22, CWC15, WBP11, PRPF4B, NCBP2, RNU4ATAC, RNU6ATAC, RNVU1-15, RNVU1-6, RNVU1-19, PSIP1, SRSF12, WEE2-AS1, PRPF39, RNU1-4, SRSF1, DDX23, SFSWAP, SNRPC, SART1, PRPF40A, DCPS
	GOBP_NEGATIVE_REGULATION_OF_CHROMOSOME_ORGANIZATION		1	0.0351	0.2374	1		79	GNL3L, CDC20, PINX1, XRCC3, NBN, ACD, TERF1, USP44, KLHL22, TNKS2, ZW10, MAD2L1BP, KNTC1, BUB1, BUB1B, CTC1, CENPF, MCM2, SMG6, HNRNPA1, HNRNPC, NAT10, TERF2, ERCC1, XRCC1, PIF1, TEX14, PLK1, FBXO5, DUSP1, TOP2A, EXOSC10, TERF2IP, PCID2, TRIP13, PHF2, TPR, DCP2, ATM, TTK, XRN1, TET1, RAD50, PHF8, ERCC4, MAD2L1, CCNB1, SRC, AURKB, MNAT1, GEN1, RAD21, MAD2L2, RTEL1, NDC80, SLX4, PTTG1, ESPL1, APC, …
	GOBP_NEGATIVE_REGULATION_OF_EPITHELIAL_CELL_DIFFERENTIATION		1	0.0147	0.3326			27	SOX9, NOTCH4, SRSF6, STAT1, EZH2, CITED1, ZEB1, YAP1, VEGFA, ID1, SMO, SPRY2, HES5, FOXJ2, DLL1, S1PR3, HES1, FRZB, SPRED1, NOTCH1, OSR1, JAG1, SPRY1, CAV1, CCND1, SPRED2, SPRED3
	GOBP_NEGATIVE_REGULATION_OF_METAPHASE_ANAPHASE_TRANSITION_OF_CELL_CYCLE	1	1	0.0055	0.098	1		40	CDC20, XRCC3, USP44, KLHL22, ZW10, MAD2L1BP, KNTC1, MAD2L1, BUB1, BUB1B, CCNB1, CENPF, CHFR, AURKB, GEN1, RAD21, MAD2L2, NDC80, TEX14, PLK1, FBXO5, DUSP1, APC, ZNF207, PCID2, CDT1, CDK5RAP2, TRIP13, MAD1L1, ZWINT, TPR, BUB3, ANAPC15, ATM, TTK, IK, DYNC1LI1, LCMT1, SPDL1, PSMG2
	GOBP_NEGATIVE_REGULATION_OF_MULTICELLULAR_ORGANISM_GROWTH		1	0.0421	0.2222		1	8	PTCH1, SOCS2, FXN, ADRB2, LGMN, RAI1, BBS2, GDF15
	GOBP_NEGATIVE_REGULATION_OF_RECEPTOR_SIGNALING_PATHWAY_VIA_STAT		1	0.9524	0.0236			25	PIBF1, PTPRD, INPP5F, PARP14, DAB1, MIR125B1, NF2, SOCS3, PTPN2, UBAP2, LEPROT, SH2B3, SUZ12, NEUROD1, PPP2CA, PPP2R1A, GGNBP2, VHL, MIRLET7C, SOCS2, HGS, SOCS1, ADIPOR1, CAV1, MIR99A
	GOBP_NEPHRON_TUBULE_FORMATION			0.0176	0.2075	1		10	SOX8, HES5, IRX2, SOX9, OSR1, IRX1, GREM1, WNT9B, SIX4, IRX3
	GOBP_NUCLEAR_CHROMOSOME_SEGREGATION		1	0.0056	0.0884	0.8863		217	ANAPC1, XRCC3, USP44, KLHL22, CDC23, CDC16, ZW10, CHMP7, MAD2L1BP, KNTC1, CDC27, NAA50, DYNC1H1, RMI1, DIS3L2, ATM, HECW2, PSRC1, AKAP8, NUMA1, TTL, CDC42, CENPQ, CHMP1B, WRAP73, TTN, LATS1, SMC5, NSMCE2, NUSAP1, PIBF1, NCAPG2, VPS4A, MLH3, RMI2, MLH1, TEX15, TEX14, RAD51C, DUSP1, KIF18A, CTNNB1, CHMP4A, DCTN2, MAU2, DSCC1, TTK, CHMP4B, SYCE1L, P3H4, CHMP2B, EME1, HFM1, EME2, ERCC4, MAD2L1, CHMP5…
	GOBP_NUCLEAR_TRANSCRIBED_MRNA_CATABOLIC_PROCESS_NONSENSE_MEDIATED_DECAY			0.0294	0.4137	1		118	RPS5, RPS8, RPS9, RPS10, RPS11, SECISBP2, RPS12, RPS15A, RPL13A, RPS16, RPS18, EIF3E, RPS20, RPS25, RPS27, RPS28, RPLP2, RPS29, HELZ2, RPL14, RPL13, RNPS1, CASC3, SMG1, SMG5, MAGOH, PARN, MAGOHB, RPS6, PPP2CA, RPS19, PPP2R1A, UPF3B, EXOSC10, RPS13, RPS26, DCP2, SMG7, RBM8A, RPL38, UPF2, SKIV2L, RPL11, RPS7, RPL23, EIF4G1, NCBP2, PNRC2, PABPC1, PPP2R2A, UPF3A, RPS15, RPS14, RPS17, RPS24, NCBP1, RP…
	GOBP_OUTER_DYNEIN_ARM_ASSEMBLY		1	0.011	0.304	0.9275		13	LRRC6, LRRC49, DNAAF5, TTC25, DNAL1, DAW1, DNAH5, DNAAF2, ZMYND10, CCDC151, ARMC4, DNAI1, DNAAF1
	GOBP_PATTERN_SPECIFICATION_PROCESS		1	0.0318	0.2925	1		275	FST, BMPR1B, SEMA3A, PKD2, SKI, CRB2, SETDB2, TSHZ1, CELSR2, ENKUR, ALG5, LEF1, POFUT1, PCDH8, NEUROD1, HHIP, ARC, NPHP3, RING1, GALNT11, KDM2B, MNS1, MEGF8, ATM, PRKACA, SFRP2, SMARCD3, DAW1, PCSK5, WNT7A, DNAH5, DPCD, INTU, DNAAF2, CITED1, ZIC1, FUZ, SEMA3C, SHROOM3, ENG, FGFR2, VAX2, RFNG, BPTF, ISL1, LRP2, SMAD4, SMAD6, TTC25, ROBO1, ROBO2, SFRP1, AHI1, BMP4, BMPR1A, BMPR2, TTC8, TGFBR2, NRP2…
	GOBP_PLASMINOGEN_ACTIVATION				0.0279		0	14	PLAU, FGB, RUNX1, PGK1, KLKB1, FGA, PLAT, FGG, SERPINE1, SERPINE2, ENO1, APOH, PLGRKT, THBS1
	GOBP_PLATELET_DEGRANULATION				0.4811	0.9783	0.019	87	PHACTR2, ORM1, FLNA, RARRES2, ACTN4, F8, SERPINA1, FAM3C, PSAP, MANF, EGF, MAGED2, PCYOX1L, ABCC4, ANXA5, VEGFC, CD36, DMTN, THBS1, VEGFA, ENDOD1, ITGB3, TIMP1, PCDH7, TGFB3, RAB27B, CALM1, FN1, APLP2, CLU, LAMP2, WDR1, FGA, FGG, A1BG, APOOL, CHID1, SPARC, SCG3, SERPINE1, OLA1, NHLRC2, LGALS3BP, GTPBP2, QSOX1, TAGLN2, SOD1, TF, TGFB1, PROS1, CD109, SYTL4, VTI1B, PDGFB, A2M, TMSB4X, TUBA4A, VEGFB,…
	GOBP_POSITIVE_REGULATION_OF_HETEROTYPIC_CELL_CELL_ADHESION				0.1508		0.0176	9	CD44, FLOT1, BMP7, FGB, AGER, GCNT2, THY1, FGA, FGG
	GOBP_POSITIVE_REGULATION_OF_VASOCONSTRICTION				0.0448		0.3887	13	FGB, OXTR, AVPR1A, FGA, HRH1, FGG, EGFR, ICAM1, TRPM4, GJA1, AKT1, CAV1, F2R
	GOBP_PROTEIN_ACTIVATION_CASCADE				0.0784	1	0.0034	14	FBLN1, FGB, A2M, F3, TFPI, FN1, SERPING1, F8, C1QBP, KLKB1, FGA, FGG, APOH, PRCP
	GOBP_REGULATION_OF_CHROMOSOME_SEGREGATION	1	1	0.0012	0.076	1		79	ANAPC1, CDC20, XRCC3, SMC6, USP44, KLHL22, CDC23, CDC16, ZW10, MAD2L1BP, KNTC1, CDC27, BUB1, BUB1B, CENPF, CHFR, DLGAP5, RMI2, TEX14, PLK1, FBXO5, DUSP1, PCID2, TRIP13, PLSCR1, TPR, ATM, TTK, CSNK2A2, HECW2, NUMA1, RIOK2, MAD2L1, MAPK15, CCNB1, AURKB, PUM1, GEN1, RAD21, MAD2L2, PUM2, NDC80, CENPE, KIF2C, RAD18, PTTG1, ESPL1, APC, RCC2, HNRNPU, RB1, ZNF207, CDT1, CDK5RAP2, TACC3, MAD1L1, NEK6, BEC…
	GOBP_REGULATION_OF_CHROMOSOME_SEPARATION		1	0.0004	0.0561			67	ANAPC1, CDC20, XRCC3, USP44, KLHL22, CDC23, CDC16, ZW10, MAD2L1BP, KNTC1, CDC27, BUB1, BUB1B, CENPF, CHFR, DLGAP5, TEX14, PLK1, FBXO5, DUSP1, PCID2, TRIP13, PLSCR1, TPR, ATM, TTK, CSNK2A2, HECW2, NUMA1, RIOK2, MAD2L1, MAPK15, CCNB1, AURKB, GEN1, RAD21, MAD2L2, NDC80, CENPE, PTTG1, ESPL1, APC, RB1, ZNF207, CDT1, CDK5RAP2, TACC3, MAD1L1, NEK6, UBE2C, ZWINT, CUL3, CSNK2A1, BUB3, CDC26, ANAPC15, NSMC…
	GOBP_REGULATION_OF_CILIUM_MOVEMENT		1	0.0188	0.2168			14	MKKS, CCDC40, CFAP43, CCDC65, DRC1, BBS4, CFAP69, TACR3, CFAP20, CCSAP, ARMC4, BBS2, DNAH11, DNAAF1
	GOBP_REGULATION_OF_COMPLEMENT_ACTIVATION		1		0.1094	0.9496	0.0174	19	A2M, C3, C4A, SERPING1, C1QBP, CLU, SUSD4, CD59, CD81, C5, CD46, VTN, CFH, CFI, PHB, CFP, PROS1, C1R, C1S
	GOBP_REGULATION_OF_DNA_DEPENDENT_DNA_REPLICATION		1	0.0052	0.1866	1		43	GMNN, TIPIN, NBN, BLM, SENP2, POLG2, ATG7, LIG3, METTL4, MSH3, BCL6, KAT7, E2F7, INO80, WDR18, WRNIP1, E2F8, SMARCAL1, CHTF18, ZNF830, PCNA, ZRANB3, TICRR, FBXO5, STOML2, RFC2, RFC3, RFC4, RFC5, DBF4B, CDC7, ZMPSTE24, BRCA2, CDT1, DSCC1, TIMELESS, ATRX, DBF4, DACH1, CHEK2, WIZ, CHTF8, DONSON
	GOBP_REGULATION_OF_EMBRYONIC_DEVELOPMENT	1	1	0.0289	0.4749	0.9465	1	40	TDG, CRB2, PHLDB1, LAMA5, RAB14, PLCB1, CCSAP, CLASP2, LAMA2, CLASP1, WDPCP, TGIF2, BAG6, TRIP12, CDK1, PHLDB2, LAMA4, LHX1, LAMA1, NFE2L2, CFL1, AMOT, NPHP3, RACGAP1, NR2C2, HES1, ZBED3, EHMT1, RBM19, NIPBL, TENM4, DAG1, POGLUT1, B4GALT5, OSR1, INSR, SFRP2, WNT2B, DHX36, RPS6KA6
	GOBP_REGULATION_OF_HETEROTYPIC_CELL_CELL_ADHESION				0.0574		0.0239	15	WNK1, BMP7, FGB, MYADM, AGER, GCNT2, MAPK7, THY1, FGA, FGG, CD44, FLOT1, KLF4, MAP2K5, MBP
	GOBP_REGULATION_OF_MITOTIC_NUCLEAR_DIVISION		1	0.0179	0.2013	1		94	CDC20, XRCC3, USP44, KLHL22, CDC23, PHIP, CDC16, ZW10, SH2B1, MAD2L1BP, KNTC1, RGCC, CDC27, BUB1, BUB1B, EGF, CDK13, CENPF, DAPK3, DLGAP5, TEX14, PLK1, PRMT5, FBXO5, DUSP1, CUL9, EDN1, PCID2, MTBP, TRIP13, TOM1L1, NME6, TOM1L2, TPR, AURKAIP1, PKMYT1, ATM, TTK, RCC1, BMP7, PDGFB, CDC42, L3MBTL1, MAD2L1, AURKA, CCNB1, CAV2, SPHK1, AURKB, GEN1, RAD21, MAD2L2, CUL7, NDC80, FBXW5, NUP62, ESPL1, APC, N…
	GOBP_REGULATION_OF_MITOTIC_SISTER_CHROMATID_SEGREGATION	1	1	0.0055	0.0718	1		43	CDC20, XRCC3, USP44, KLHL22, ZW10, MAD2L1BP, NUMA1, KNTC1, MAD2L1, BUB1, BUB1B, CCNB1, CENPF, AURKB, GEN1, RAD21, MAD2L2, NDC80, TEX14, PLK1, FBXO5, DUSP1, PTTG1, APC, HNRNPU, ZNF207, PCID2, CDT1, CDK5RAP2, TRIP13, MAD1L1, BECN1, ZWINT, TPR, BUB3, ANAPC15, ATM, TTK, IK, DYNC1LI1, LCMT1, SPDL1, PSMG2
	GOBP_SEGMENTATION		1	0.0295	0.6836	1		63	SEMA3A, NLE1, CRB2, KAT2A, HOXA2, LEF1, MIB1, BASP1, SEMA3F, NKD1, EGR2, TMED2, LHX1, POFUT1, LRP6, HES5, PCDH8, WDR77, BMI1, DVL2, FOXB1, RBPJ, NEUROG1, LFNG, NOTCH1, OSR1, ATM, PALB2, SMAD3, SFRP2, COBL, FZD5, PRKDC, TBX19, TP53, IRX2, IRX1, MLLT3, SEMA3C, MAFB, IRX3, FRS2, SMAD4, SFRP1, BMP4, BMPR1A, DLL1, NRP2, MTF2, FOXC1, PLXNA2, TCAP, PSEN1, AXIN2, DLL3, ROR2, POGLUT1, NRARP, EPB41L5, WNT5…
	GOBP_SENSORY_PERCEPTION_OF_BITTER_TASTE	0.0302	1	0.2148	0.4711	0.8404	0.1281	16	RTP1, TAS2R43, TAS2R31, TAS2R46, TAS2R30, TAS2R20, TAS2R50, TAS2R3, TAS2R4, TAS2R13, TAS2R10, TAS2R14, TAS2R5, ITPR3, REEP2, PLCB2
	GOBP_SIGNAL_TRANSDUCTION_INVOLVED_IN_CELL_CYCLE_CHECKPOINT		1	0.0355	0.6783	1	1	70	CASP2, CNOT3, ZW10, CDKN1B, RGCC, E2F1, BAX, E2F7, MUC1, E2F8, BRCA1, CNOT11, TFDP1, TFDP2, CNOT7, PLK1, CARM1, UIMC1, PRMT1, BRCC3, BTG2, ZWILCH, CNOT4, PRPF19, ATM, TNKS1BP1, RINT1, CDKN1A, MDM4, CHEK2, SOX4, SOX11, ZNF385A, CNOT1, CNOT6L, BABAM1, CNOT2, RPL26, CNOT6, PRKDC, MDM2, AURKA, GTSE1, TP53, CNOT8, CDK2, CCNB1, PCNA, CDK1, PLK2, DTL, FZR1, E2F4, CNOT10, CDC25C, CHEK1, PML, ARID3A, PLAG…
	GOBP_SISTER_CHROMATID_SEGREGATION		1	0.0004	0.0793	1		176	ANAPC1, PINX1, XRCC3, USP44, KLHL22, CDC23, CDC16, ZW10, CHMP7, MAD2L1BP, KNTC1, CDC27, NAA50, KPNB1, CENPF, POGZ, CHFR, INO80, CENPK, DLGAP5, NCAPH2, PLK1, TOP2A, PCID2, DIS3L2, ATM, HECW2, PSRC1, AKAP8, NUMA1, PHB2, RIOK2, DDX11, GEN1, CHMP1B, NUP62, HDAC8, WRAP73, TTN, AXIN2, CUL3, LATS1, SMC5, NSMCE2, CDC6, KIF14, CDCA5, PDS5B, PDS5A, NUSAP1, CHTF8, SMC1A, CDC20, STAG1, CTCF, STAG2, ESCO1, IN…
	GOBP_SOMITE_DEVELOPMENT		1	0.0169	0.9837	1		54	NLE1, CRB2, WDR19, KAT2A, MTHFD1, LEF1, MIB1, NKD1, NUP133, TMED2, LHX1, POFUT1, LRP6, PCDH8, LOXL3, FOXB1, RBPJ, LFNG, NOTCH1, ATM, PALB2, SMAD3, SFRP2, RBBP6, SOX11, WNT11, COBL, PRKDC, TBX19, TP53, SEMA3C, SMO, SMAD4, SFRP1, BMPR1A, DLL1, PPP2R3A, FOXC1, FRZB, SIX4, PLXNA2, PTCH1, TCAP, PSEN1, AXIN2, DLL3, ROR2, POGLUT1, NRARP, EPB41L5, WNT5A, MED12, XRCC2, EP300
	GOBP_SPLICEOSOMAL_SNRNP_ASSEMBLY			0.0105	0.4752	0.1978		48	GEMIN5, GEMIN4, LSM2, SNRPF, GEMIN8, GEMIN7, COIL, RNU6-9, CD2BP2, PRPF8, SRSF10, DDX20, PRPF6, AAR2, SMN1, CLNS1A, PRPF31, SMN2, RNU5E-1, SNRPD1, RNU5D-1, SNRPD2, RNU5A-1, SNRPE, RNU5B-1, SNRPG, RNU4-2, RNU4-1, GEMIN6, PRPF3, RNU4ATAC, RNU6ATAC, GEMIN2, LSM4, SRSF12, PRMT5, SNRPC, SART1, SNRPB, SNRPD3, USP4, TGS1, PRMT7, WDR77, SART3, PRPF19, STRAP, SNUPN
	GOBP_SPLICEOSOMAL_TRI_SNRNP_COMPLEX_ASSEMBLY			0	0.2237	0	1	22	LSM2, RNU6-9, USP4, CD2BP2, PRPF8, SRSF10, DDX20, PRPF6, AAR2, PRPF31, RNU5E-1, SART3, RNU5D-1, RNU5A-1, RNU5B-1, RNU4-2, RNU4-1, PRPF3, RNU4ATAC, PRPF19, RNU6ATAC, SRSF12
	GOBP_TOOTH_MINERALIZATION		1	0.0451	0.5399	0.8206	1	10	FAM20C, STIM1, ASPN, BCOR, FOXO1, TFAP2A, CNNM4, PPARA, COL1A1, ALPL
	GOBP_ZYMOGEN_ACTIVATION				0.0721		0.0056	37	CASP8, CTSL, PRSS12, RUNX1, PGK1, KLKB1, PLAT, SERPINE2, MMP14, LGMN, HP, GGT1, OMA1, THBS1, TBC1D10A, RIPK2, FURIN, PLAU, BAD, FGB, IFI16, CYFIP2, HGFAC, FGA, ASPH, FGG, GRIN2A, SERPINE1, ENO1, APOH, FADD, CUZD1, PLGRKT, PERP, C1RL, C1R, BAK1

## Sheet: E. ASD Up
	Table S3. Gene set enrichment analysis (GSEA) based pathway analysis. E. Level II analysis for clinical background effects: upregulated gene ontology biological processes (GOBP) in the ASD cell lines following 5 days of in-vitro exposure of selected environmental factors on differentiating human neural progenitors.
	name	EnrichmentMap::fdr_qvalue (GSEA_BPA)	EnrichmentMap::fdr_qvalue (GSEA_EtOH)	EnrichmentMap::fdr_qvalue (GSEA_FH)	EnrichmentMap::fdr_qvalue (GSEA_Pb)	EnrichmentMap::fdr_qvalue (GSEA_VPA)	EnrichmentMap::fdr_qvalue (GSEA_Zn-)	EnrichmentMap::gs_size	EnrichmentMap::Genes
	GOBP_ACID_SECRETION			0.6523	0.0292	1	1	15	OXTR, SNX10, SLC26A6, PRKAA1, DRD2, NMU, SLC9A3R1, ABCB4, APBA1, SGK1, TRPC4, SV2A, HIP1R, ABCC2, TRH
	GOBP_ACTIN_MEDIATED_CELL_CONTRACTION	0.8727	0.8841	0.8615	0.0421		1	73	RNF207, FLNA, KCNJ8, FGF12, SNTA1, MYLK2, SHTN1, DLG1, ADORA1, KCND3, KCNH2, SCN1A, ATP1A1, ATP1A2, ATP2A1, ATP2A2, PDE4D, TRPM4, PARVA, SCN3B, PKP2, RYR2, TPM1, VIM, STC1, FGF13, GJC1, CCDC88C, EPDR1, DMD, CACNA1C, MYH3, LIMCH1, GSN, MYH7, PDE4B, TTN, PIK3CA, NUP155, TCAP, SLC9A1, NOS1AP, EMP2, MYL6B, DES, MYL6, TPM2, HCN4, TPM3, AKAP9, TPM4, DSC2, DSG2, GPD1L, BIN1, ANK2, RANGRF, CTNNA3, GJA1, …
	GOBP_ACTIVATION_OF_PROTEIN_KINASE_ACTIVITY	0.6008	0.8303		0.0143			246	MTOR, ZFP91, TRAF4, CDK1, MAP2K1, MDFIC, MAPK11, NOD1, IKBKG, FGF10, PTPN1, UBE2V1, IRAK1, BMP4, PHB, WNT5A, CD81, KIF14, MAP3K4, ADCY1, ERN1, HGF, PRKAR2A, CLSPN, ARAF, MAP4K3, RICTOR, TOM1L1, GREM1, AXIN1, PDGFB, MAP3K8, FGF13, PDGFC, EIF2AK2, SRC, VEGFA, ADCY8, SHC2, MAP4K4, GADD45G, TAOK2, EGFR, PIK3CA, RAF1, BORA, PAK3, PRKCD, SOD1, MAP2K7, DRD2, TIRAP, MLST8, CDK5R1, TGFBR1, TGFB3, MAPK1, M…
	GOBP_ACTIVIN_RECEPTOR_SIGNALING_PATHWAY	1	0.9533		0.0246		1	27	FKBP1A, SMAD2, ACVR1, TGFBR2, NOMO1, NOMO3, FGF10, FSTL3, BMPR2, ACVR2A, FST, ACVR2B, LEMD3, IGSF1, CSNK2B, MAGI2, GDF7, TGIF2, ACVR1B, CITED2, SMAD7, INHBB, TGFBR1, SMAD3, ZC3H3, SKI, INHBA
	GOBP_ACYLGLYCEROL_HOMEOSTASIS	0.9169		0.3804	0.0484			13	FITM2, XBP1, PNPLA8, ADORA1, RORA, SIRT1, C1QTNF3, SCARB1, NR1H3, SLC25A27, LPL, SESN2, APOE
	GOBP_ADAPTIVE_IMMUNE_RESPONSE	0.9461	0.8289		0.0126		1	169	CLU, PPP3CB, MTOR, C1S, CSK, INPP5D, EIF2AK4, PVR, FBXO38, SIRT1, IRF7, RAB27A, BACH2, OTUD7B, TNFRSF13C, IL6ST, PHB, TREX1, IL27RA, RFTN1, ARG2, RC3H2, ZBTB7B, LIG4, TNFRSF14, PARP3, ICAM1, SMAD7, BCL6, CD81, HLA-C, NDFIP1, MLH1, MSH2, TGFB1, THOC1, FOXJ1, UNC93B1, HLA-B, TFE3, ADA, HLA-E, TRPM4, ADCY7, EXOSC6, CLCF1, IRF1, RIF1, HMCES, TP53BP1, IL12A, SEMA4A, CRACR2A, RORA, HPX, AGER, NBN, JAK3…
	GOBP_ADAPTIVE_IMMUNE_RESPONSE_BASED_ON_SOMATIC_RECOMBINATION_OF_IMMUNE_RECEPTORS_BUILT_FROM_IMMUNOGLOBULIN_SUPERFAMILY_DOMAINS	0.9982	0.9259		0.0047		1	121	CLU, PPP3CB, MTOR, C1S, INPP5D, PVR, FBXO38, IRF7, RAB27A, BACH2, PHB, TREX1, IL27RA, RFTN1, RC3H2, ZBTB7B, LIG4, PARP3, ICAM1, SMAD7, BCL6, CD81, NDFIP1, MLH1, MSH2, TGFB1, THOC1, FOXJ1, HLA-B, ADA, HLA-E, TRPM4, EXOSC6, CLCF1, RIF1, HMCES, TP53BP1, IL12A, SEMA4A, RORA, HPX, AGER, NBN, JAK3, ZBTB1, MAD2L2, BTN3A2, HLA-A, HRAS, ENTPD7, IL1R1, FZD5, RNF8, PRKCD, MICA, TNFAIP3, BTN3A3, DENND1B, JAG…
	GOBP_AEROBIC_RESPIRATION	1		0.3421	0.012	0.9053	1	76	ME3, CYCS, PDHA1, PDHB, DLAT, MDH1B, FH, MDH1, MDH2, ME2, CAT, COX4I1, COX5B, COX6A1, COX6B1, COX6C, COX7B, COX7C, COX8A, COX10, COX15, MT-CO1, MT-CO2, MT-CO3, SHMT2, BNIP3, NDUFA4, COX5A, DLST, OGDH, IDH2, IREB2, ACO1, IDH1, PANK2, SLC25A14, SDHA, SDHB, IDE, SUCLG2, HIF1A, OXA1L, CS, NNT, IDH3A, IDH3B, IDH3G, BLOC1S1, ACO2, COX7A2L, SDHAF2, DHTKD1, OGDHL, SDHC, SDHD, FAHD1, SUCLG1, SUCLA2, MTFR2…
	GOBP_AGGREPHAGY		1	0.2195	0.024		1	9	HTT, MAP1LC3C, ATG5, SQSTM1, BAG3, WDR81, WDFY3, HSPB8, UBQLN1
	GOBP_AGING	0.6096	0.6975		0.0056		1	220	ZMPSTE24, NEK6, MTOR, NFE2L2, HMGA1, MAP2K1, OGG1, FBXO5, YBX1, PDCD4, ZNF277, GRB2, IRAK1, YPEL3, LIMS1, TREX1, ARG2, CHEK1, AURKB, ICAM1, NEK4, GSS, LONP1, EDN1, BAK1, MSH2, JUN, ADA, BMPR1A, ADM, APEX1, FOXO4, CTNNA1, NPY2R, TACR3, PPARGC1A, ARNTL, ID2, MBD2, CNP, BCL2, MNT, BECN1, HRAS, CISD2, FOS, GSN, PPP3CA, DDC, PAWR, SLC6A3, PRNP, PRKCD, TH, SOD1, RBL1, ZKSCAN3, CTC1, PLA2R1, SEC63, TGFB…
	GOBP_ALCOHOL_BIOSYNTHETIC_PROCESS	0.5777	0.8229	0.015	0.0973		1	116	DHFR, GCH1, IPMK, APOB, PTH1R, AKR1B1, KPNB1, ACAA2, CYP51A1, GPER1, LBR, GPAM, IPPK, SPHK1, HMGCR, ACLY, ARV1, ACAT2, HSD17B7, SRD5A3, ERLIN1, ERLIN2, DGKQ, PMVK, ABCG1, FGF2, HMGCS1, NFKB1, PPIP5K2, PPIP5K1, BMP5, NUS1, SNCA, SOD1, SCAP, MOXD1, SPTLC1, SREBF2, SPTLC2, AGK, PCBD1, DHDDS, QDPR, CYB5R3, SQLE, SREBF1, APOE, NFYA, NFYC, MBTPS1, DHCR24, SPR, SPHK2, GOT1, PGP, IMPA1, IMPA2, PCK2, ISYN…
	GOBP_AMEBOIDAL_TYPE_CELL_MIGRATION	0.7453	0.7598		0.018			307	MTOR, NFE2L2, BMP7, ETS1, KLF4, LGALS8, WNT7A, PFN1, RAB11A, PTP4A3, SPRED1, NANOS1, FGF10, SASH1, GIPC1, GBX2, RHOA, CENPV, BMP4, GRN, PKN2, SOX9, WNT5A, CSNK2B, PDCD6, EDN1, AKAP12, AMOTL1, EMC10, TGFB1, GNA12, PTPN23, AMOTL2, AAMP, STARD13, PPARD, CORO1B, SEMA6D, MCC, BCAS3, MECP2, PLEKHG5, GREM1, SCARB1, PDGFB, SRC, VEGFA, VEGFC, MAPRE2, EFNA1, MAP4K4, CDH2, IQSEC1, PIK3CA, HDAC7, FSTL1, PAK3…
	GOBP_AMINO_SUGAR_METABOLIC_PROCESS	0.7376		0.0431	0.0672			30	ST3GAL1, GNPDA1, CHST7, GNPDA2, AMDHD2, CTBS, CHST1, CSGALNACT1, RENBP, GNE, MGAT1, EXTL2, GNPNAT1, PGM3, ST6GAL1, NAGK, UAP1, GFPT1, NANP, MGAT3, GFPT2, FN3K, SLC35A3, OVGP1, CHST6, CMAS, DPAGT1, NPL, CHST2, CHST3
	GOBP_AMINOGLYCAN_BIOSYNTHETIC_PROCESS	0.6879		0.8817	0.0018			94	CHST7, SDC1, NDST1, CHST1, HS6ST2, CSGALNACT2, ST3GAL2, HS6ST1, CSGALNACT1, UST, NDST4, CHSY1, HS3ST3B1, DCN, HSPG2, NDST3, HS2ST1, EXT1, EXT2, CSPG5, ST3GAL6, SLC35D2, LUM, B4GAT1, CHST14, B3GALT6, PDGFRB, GLCE, DSE, CHSY3, CHST6, CHST15, CHPF2, CHST12, XYLT2, CHPF, SDC2, CHST9, TGFB1, SLC10A7, B4GALT4, B4GALT2, SDC3, VCAN, DSEL, NCAN, CHST2, CSPG4, CHST3, XYLT1, GPC6, B4GALT1, ST3GAL1, GPC4, B4…
	GOBP_AMINOGLYCAN_CATABOLIC_PROCESS	0.7674	1		0.0225			44	GPC6, GPC4, SDC1, GALNS, CTBS, GLB1, GPC5, GNS, GPC3, FUCA1, NAGLU, DCN, GPC2, SGSH, HSPG2, CHP1, FGF2, GUSB, HEXA, HEXB, HMMR, HYAL1, CSPG5, CEMIP, SLC9A1, HYAL3, HYAL2, HGSNAT, LUM, OVGP1, LYG1, SDC4, GPC1, BGN, SDC2, TGFB1, SDC3, VCAN, NCAN, AGRN, CSPG4, IDS, ARSB, CD44
	GOBP_AMINOGLYCAN_METABOLIC_PROCESS	0.7288	0.8834	0.8704	0.0019			128	CHST7, NDST1, CHST1, HS6ST2, CSGALNACT2, ST3GAL2, HS6ST1, CSGALNACT1, UST, NDST4, CHSY1, HS3ST3B1, HSPG2, NDST3, HS2ST1, SPOCK2, EXT1, EXT2, FOXC1, ST3GAL6, SLC35D2, HGSNAT, LUM, B4GAT1, CHST14, B3GALT6, GLCE, DSE, CHSY3, CHST6, CHST15, CHPF2, CHST12, XYLT2, CHPF, CHST9, TGFB1, SLC10A7, B4GALT4, HGF, B4GALT2, DSEL, CHST2, CHST3, B4GALT1, B3GALT5, B3GNT2, PIM1, B3GNT9, CTBS, B3GALNT1, GPC5, GAL3ST…
	GOBP_AMYLOID_FIBRIL_FORMATION	0.8531	0.9088	0.1697	0.0068	1	1	20	CLU, MDM2, PFDN6, FKBP1A, MAPT, LDLR, CD36, PSEN1, PFDN1, PFDN2, PFDN4, PFDN5, SERF1B, VBP1, CHRNA7, RIPK1, GSN, APOE, B2M, APP
	GOBP_AMYLOID_PRECURSOR_PROTEIN_CATABOLIC_PROCESS	0.4515	1	0.8628	0.025		1	50	PICALM, DYRK1A, CLU, FLOT2, BACE1, MIR186, PSEN1, IFNGR1, LYN, SLC2A13, EFNA3, ADAM19, SPON1, CLN3, CASP3, GGA3, RTN1, EPHA4, NCSTN, PSENEN, LRRTM3, APH1B, ABCA7, GSK3A, SP1, CHRNA7, RTN3, ABCA2, FKBP1A, SORL1, AGER, PIN1, EFNA1, PSEN2, ABCG1, TMED10, NTRK2, PRNP, ROCK1, ROCK2, HAP1, RANBP9, BIN1, ADAM10, RTN2, APH1A, RTN4, ADAM17, RELA, APOE
	GOBP_AMYLOID_PRECURSOR_PROTEIN_METABOLIC_PROCESS	0.4938	1	0.8771	0.0168		1	64	PICALM, DYRK1A, CLU, FLOT2, BACE1, MIR186, PSEN1, IFNGR1, LYN, TMCC2, AGO2, SLC2A13, EFNA3, NECAB2, ADAM19, ITM2C, BACE2, SPON1, CLN3, DLG1, NECAB3, CASP3, GGA3, RTN1, ITM2B, EPHA4, NCSTN, PSENEN, LRRTM3, APH1B, ABCA7, GSK3A, SP1, CHRNA7, LDLRAP1, RTN3, ABCA2, FKBP1A, NECAB1, SORL1, AGER, SOAT1, PIN1, EFNA1, ACHE, PSEN2, ABCG1, TMED10, AATF, NTRK2, PAWR, PRNP, ROCK1, ROCK2, HAP1, RANBP9, BIN1, AD…
	GOBP_ANDROGEN_METABOLIC_PROCESS			0.6278	0.0053		1	17	PLEKHA1, HSD17B11, SGPL1, SPP1, PPARGC1A, SRD5A1, TIPARP, HSD17B6, HSD17B10, HSD17B4, HSD17B7, WNT4, HSD17B8, SRD5A3, SCARB1, ADM, MED1
	GOBP_ANIMAL_ORGAN_FORMATION	0.7152	0.9381	0.9048	0.0245		1	38	AXIN2, RBPJ, BMP7, WNT2B, PIM1, TGFBR2, GDNF, MAP2K1, ROBO1, SMARCD3, LEMD2, WNT3A, HES1, SPRY1, RDH10, MEF2C, FGF10, FGFR2, EXT1, SIX1, BMP4, NOG, WNT5A, NOTCH1, BMP2, CITED2, LRP2, AR, SULF1, FRS2, ISL1, GLI2, GLI3, MAPK1, ROBO2, MAPK3, BMPR1A, DKK1
	GOBP_ANIMAL_ORGAN_REGENERATION				0.0483			56	CCND1, LPIN1, AXL, TYMS, TGFBR2, ATIC, ANGPT2, CXCL12, BAAT, AURKA, MED1, PHB, CEBPB, BAK1, RPL30, HGF, HMOX1, PRPS2, CLDN1, ADM, CDK4, TGFBR3, GAS6, PTCH1, CCNA2, RAP1A, EGFR, PPAT, GSTP1, NOTCH1, PTPRU, CDKN1A, UPF2, ANXA3, IGF2R, MT-CYB, CPT1A, NNMT, PNPT1, PFKFB1, PTPN3, PKM, CAD, PRMT5, CSNK2A2, EZH2, GLI1, PCNA, SULF2, WDR35, SRSF5, GLI3, FPGS, HFE, UCP2, NR4A3
	GOBP_ANION_HOMEOSTASIS	0.94	0.8011		0.0066			24	SLC12A9, SLC1A1, ATP6V1B1, SLC12A4, SLC12A2, SLC34A2, CKB, SLC12A8, SLC12A5, FGFR4, SLC7A11, SFRP4, XPR1, TFAP2B, SLC12A6, SLC9A3R1, SLC12A7, CPS1, ENPP1, ABCC2, KCTD7, GLS, GRM2, CA12
	GOBP_ANTEROGRADE_AXONAL_PROTEIN_TRANSPORT	0.5806	0.5583		0.0468		1	9	RAB27B, KIF5B, MAP1A, TERF2, MAPK8IP3, DLG2, KIF5A, KIF5C, HSPB1
	GOBP_ANTEROGRADE_AXONAL_TRANSPORT	0.8454	0.5389	0.9763	0.0319		1	44	BLOC1S2, KIF1C, KIF4A, BLOC1S6, BLOC1S3, CNIH2, RAB27B, KIF5B, MAP1A, BLOC1S5, DLG2, KIF1A, KIF1B, SNAPIN, BLOC1S1, AP3S2, AP3M2, BLOC1S4, AP3S1, AP3M1, SPAST, ARL8A, TERF2, DTNBP1, MAPK8IP3, AP3B2, ARL8B, AGBL4, SOD1, TRAK1, TRAK2, KIF3A, HAP1, FEZ1, HSPB1, NEFL, AP3B1, KIF3B, AP3D1, RAB21, KIF5A, KIF5C, MAP2, TRIM46
	GOBP_ANTIGEN_PROCESSING_AND_PRESENTATION	0.9219	0.9718	0.7863	0.0091	1	1	164	PSMD2, CHUK, PSMD3, ATG5, AP1S1, PSMD7, PSMD8, PSMD10, PSMD12, PSME1, DCTN2, PSME2, CD36, PSMF1, ARF1, PSMD6, RAB3C, RAB27A, PSMA2, NOD1, IKBKG, PDIA3, KIF18A, EXT1, TREX1, RFTN1, KIF11, ICAM1, KIF23, RAB35, ABCB9, HLA-C, ITGB5, MFSD6, TAPBP, CAPZA1, VAMP3, RAB4A, RAB33A, KIF22, HLA-B, HLA-E, RAB3B, AP2S1, SEC22B, CLTA, AP2A2, KLC1, BCAP31, LNPEP, SAR1B, DCTN6, IDE, ERAP1, DYNC1H1, KIF2A, AP1G1, …
	GOBP_ANTIGEN_PROCESSING_AND_PRESENTATION_OF_ENDOGENOUS_ANTIGEN	0.9112	0.7642	0.9756	0.0011		0.9269	12	TAPBP, ATG5, ERAP2, HLA-A, HLA-B, HLA-E, HFE, ABCB9, HLA-C, B2M, IDE, ERAP1
	GOBP_ANTIGEN_PROCESSING_AND_PRESENTATION_OF_ENDOGENOUS_PEPTIDE_ANTIGEN	0.9171	0.7215	1	0.0016		0.9315	11	TAPBP, ERAP2, HLA-A, HLA-B, HLA-E, HFE, ABCB9, HLA-C, B2M, IDE, ERAP1
	GOBP_ANTIGEN_PROCESSING_AND_PRESENTATION_OF_ENDOGENOUS_PEPTIDE_ANTIGEN_VIA_MHC_CLASS_I_VIA_ER_PATHWAY	0.6037		1	0.0483		1	4	HLA-A, HLA-B, HLA-E, HLA-C
	GOBP_ANTIGEN_PROCESSING_AND_PRESENTATION_OF_EXOGENOUS_PEPTIDE_ANTIGEN_VIA_MHC_CLASS_I	0.9891	1	0.9298	0.0129	1	1	58	PSMD2, CHUK, PSMD3, PSMD7, PSMD8, PSMD10, PSMD12, PSME1, ITGAV, PSME2, CD36, PSMF1, PSMD6, PSMA2, IKBKG, PDIA3, SNAP23, HLA-C, ITGB5, MFSD6, TAPBP, VAMP3, HLA-B, HLA-E, PSMD4, PSMD5, PSMD9, PSMD11, PSMD13, SEC22B, PSME3, LNPEP, CALR, IKBKB, HLA-A, PSME4, PSMA1, PSMD14, PSMA3, PSMA4, PSMA5, PSMA6, PSMA7, PSMB1, PSMB2, PSMB3, PSMB4, PSMB5, PSMB6, PSMB7, PSMC1, PSMC2, PSMC3, PSMC4, B2M, PSMC5, PSMC6…
	GOBP_ANTIGEN_PROCESSING_AND_PRESENTATION_OF_EXOGENOUS_PEPTIDE_ANTIGEN_VIA_MHC_CLASS_I_TAP_INDEPENDENT	0.6172		0.6449	0.0154		1	6	HLA-A, HLA-B, LNPEP, HLA-E, HLA-C, B2M
	GOBP_ANTIGEN_PROCESSING_AND_PRESENTATION_OF_PEPTIDE_ANTIGEN	0.8236	0.9731	0.9343	0.0169	1	1	139	PSMD2, CHUK, PSMD3, AP1S1, PSMD7, PSMD8, PSMD10, PSMD12, PSME1, DCTN2, PSME2, CD36, PSMF1, ARF1, PSMD6, PSMA2, IKBKG, PDIA3, KIF18A, KIF11, KIF23, ABCB9, HLA-C, ITGB5, MFSD6, TAPBP, CAPZA1, VAMP3, KIF22, HLA-B, HLA-E, AP2S1, SEC22B, CLTA, AP2A2, KLC1, BCAP31, LNPEP, SAR1B, DCTN6, IDE, ERAP1, DYNC1H1, KIF2A, AP1G1, ERAP2, SEC13, HLA-A, HLA-DPB1, PSME4, LAG3, SEC24B, SEC23A, SEC24A, CTSL, PIKFYVE, …
	GOBP_ANTIGEN_PROCESSING_AND_PRESENTATION_OF_PEPTIDE_ANTIGEN_VIA_MHC_CLASS_I	1	0.9936	0.8478	0.0019	0.9983	1	73	PSMD2, CHUK, PSMD3, PSMD7, PSMD8, PSMD10, PSMD12, PSME1, ITGAV, PSME2, CD36, PSMF1, PSMD6, PSMA2, IKBKG, PDIA3, SNAP23, ABCB9, HLA-C, ITGB5, MFSD6, TAPBP, CANX, VAMP3, HLA-B, HLA-E, PSMD4, PSMD5, PSMD9, PSMD11, PSMD13, SEC22B, PSME3, BCAP31, LNPEP, SAR1B, CALR, IDE, ERAP1, IKBKB, ERAP2, SEC13, HLA-A, PSME4, SEC24B, SEC23A, SEC24A, SEC31A, SEC24C, SEC24D, PSMA1, PSMD14, PSMA3, PSMA4, PSMA5, PSMA6,…
	GOBP_AORTIC_VALVE_MORPHOGENESIS	0.7369	0.8094		0.0075			22	SOX9, NFATC1, NOTCH1, SNAI1, SMAD6, ROCK1, ROCK2, RB1, TWIST1, JAG1, ROBO1, SLIT3, EMILIN1, TGFB1, EFNA1, SLIT2, ROBO2, SNAI2, ELN, HEYL, DLL4, BMP4
	GOBP_APOPTOTIC_MITOCHONDRIAL_CHANGES	0.5735	0.6203	0.6444	0.0045		1	96	BCL2L11, SLC25A5, HK2, CLU, PSMD10, SLC25A4, IFIT2, OPA1, BMF, YWHAB, TFDP2, BAX, BOK, GCLM, NDUFS1, ERBB4, ACAA2, STPG1, HIP1R, YWHAZ, FIS1, YWHAE, GPER1, MFF, FAM162A, GHITM, ATF2, PPP2CB, CASP8, BNIP3, BNIP3L, PDCD5, BAK1, CAMK2A, GGCT, MUL1, GSK3A, NMT1, JUN, ATP2A1, HGF, PINK1, PLAUR, GPX1, GSK3B, TRIAP1, BCL2L1, SOD2, RHOT1, PPP1R13B, BLOC1S2, PPP3R1, MAPK8, CCAR2, EYA2, BID, VPS35, MOAP1, …
	GOBP_APOPTOTIC_SIGNALING_PATHWAY	0.6584	0.6575	0.9937	0.006		1	449	NFE2L2, NDUFS3, DYRK2, RBCK1, TPT1, YAP1, EP300, ACAA2, RTKN2, FGF10, URI1, IKBKE, ZNF385B, PHLDA3, UBQLN1, HINT1, BMP4, HTT, SHISA5, BAG3, CUL3, PDCD6, CEBPB, DAP3, ATF4, HYOU1, BAK1, MLH1, MSH2, TGFB1, HGF, FNIP2, DDX3X, NBN, PARP2, PARP1, SRC, TMEM14A, MNT, BECN1, SLC35F6, RAF1, TPD52L1, AATF, GNAI2, GNAI3, GSTP1, MELK, PRKCD, SOD1, TNFAIP3, DNM1L, VDAC2, DAPK2, YWHAQ, STK25, BDNF, FAS, FADD, …
	GOBP_ARTERY_MORPHOGENESIS	0.6623	0.7382		0.0456			44	PRRX1, RBPJ, FKBP10, APOB, ARID2, SOX4, PROX1, EFEMP2, HES1, VEGFA, ADGRF5, ADAMTS9, MYOCD, FOXC1, BMPR2, SIX1, BMP4, STRA6, NOG, HEY1, SEC24B, NPRL3, NOTCH1, SMAD7, PDGFRB, PKD2, LRP2, TFAP2B, JAG1, SRF, MYLK, MDK, TGFBR1, LRP1, TGFB2, CHD7, BMPR1A, NF1, TBX1, AKT3, DLL4, APOE, ZMIZ1, NRP1
	GOBP_ATF6_MEDIATED_UNFOLDED_PROTEIN_RESPONSE	0.998	1	0.8631	0.0484		1	10	DDIT3, WFS1, XBP1, MBTPS1, ATF6B, ATF6, HSPA5, MBTPS2, CALR, HSP90B1
	GOBP_ATP_METABOLIC_PROCESS	0.6786	0.7895	0.7751	0.0121		1	243	ESRRB, NDUFAF1, NUP35, PGM2L1, CCNB1, SLC2A6, CDK1, FLCN, PRKAG1, PGM1, NUP54, MT-ND2, RANBP2, NDUFS1, NDUFS3, NDUFS4, EP300, VPS9D1, TREX1, DGUOK, CTNS, UQCC2, MSH2, TGFB1, NDUFA11, PPARGC1A, MT-ND6, NDUFA1, SDHA, NDUFA3, NDUFA5, NDUFA6, NDUFA13, NDUFA7, NDUFA8, PARP1, NDUFA10, NDUFB1, NDUFB2, NDUFB3, NDUFB4, NDUFV2, NDUFB5, NDUFB6, NDUFB7, COX7A2, NDUFB8, TAZ, NDUFB9, NDUFB10, MYH7, NDUFC1, COX…
	GOBP_ATP_SYNTHESIS_COUPLED_ELECTRON_TRANSPORT	0.8083	0.757	0.6279	0.0001	0.617	1	93	NDUFAF1, CCNB1, MT-ND5, CDK1, CYCS, MT-ND2, NDUFS1, NDUFS3, NDUFS4, NDUFAB1, COX4I1, UQCR11, COX5B, COX6A1, COX6B1, CYC1, COX6C, COA6, COX7B, DGUOK, GHITM, MT-ND4L, COX7C, CHCHD2, COX8A, COX10, COX15, MT-CO1, MT-CO2, MT-CO3, NDUFA4, COX5A, MT-ND3, PINK1, UQCRQ, NDUFA11, BID, NDUFA2, MT-ND6, NDUFA1, SDHA, NDUFA3, NDUFA5, NDUFA6, NDUFA13, NDUFA7, NDUFA8, UQCRFS1, NDUFA10, UQCC3, NDUFB1, NDUFB2, DNA…
	GOBP_ATRIOVENTRICULAR_VALVE_DEVELOPMENT	0.6575	0.8905		0.018		1	19	HEY1, NOTCH1, BMP2, SMAD6, SMAD4, ACVR1, OLFM1, SOX4, TGFBR2, TWIST1, SLIT3, ZFPM1, EFNA1, TGFB2, BMPR1A, DCHS1, HEYL, BMPR2, MDM4
	GOBP_AUTOPHAGOSOME_ORGANIZATION	0.7372	1	0.2473	0.0439	1	1	87	STX12, ATG5, PSEN1, GABARAPL2, ATG14, ATG101, RAB5A, STX17, AMBRA1, TRAPPC8, RAB1A, RNF5, WIPI2, RAB23, PIK3C3, RALB, ATG16L1, IFT88, MTM1, ATG12, SMCR8, ATG16L2, ADPRH, TBC1D12, UBQLN2, TBC1D14, NPRL2, ULK1, PIK3C2B, VMP1, SYNPO2, UBQLN1, ATG13, MAP1LC3C, NPRL3, BAG3, UBXN2B, MAP1LC3A, WIPI1, ATG9B, NSFL1C, TMEM41B, ATG9A, RAB7A, SMURF1, TMEM39B, TMEM39A, LRRK2, ATP13A2, MTMR3, LRSAM1, PINK1, SC…
	GOBP_AUTOPHAGY_OF_MITOCHONDRION	0.6046	1	0.4116	0.0057			71	OPTN, HTRA2, HK2, ATG5, GABARAPL2, FUNDC1, ATG14, HUWE1, AMBRA1, VPS13C, VPS13D, WIPI2, TIGAR, ATG12, CAMKK2, PHB2, TOMM7, FBXW7, USP36, FIS1, ATG13, HTT, MAP1LC3C, SQSTM1, CTSK, MAP1LC3A, WIPI1, ATG9B, ATG9A, BNIP3, BNIP3L, HDAC6, ATP13A2, MUL1, GSK3A, PINK1, TSC2, MFN2, MARK2, HAX1, CDC37, FUNDC2, SPATA18, GABARAP, RB1CC1, CTTN, ATG2A, RNF41, ATG2B, PPARGC1A, ATG3, HIF1A, TSPO, BECN1, CISD2, FZ…
	GOBP_AXO_DENDRITIC_PROTEIN_TRANSPORT	0.6622	0.4667		0.0491		1	13	TERF2, MAPK8IP3, SFPQ, HSPB1, KIF17, RAB27B, KIF5B, MAP1A, DLG2, KIF5A, KIF5C, PURA, HNRNPU
	GOBP_AXON_EXTENSION	0.4949	0.5439	0.9928	0.0305			106	CDK5, MACF1, GOLGA4, PPP3CB, OLFM1, MAP1B, DPYSL2, TTL, USP9X, RAB11A, ABL1, SEMA6C, SEMA6B, SEMA4F, CDH4, SEMA4B, DCLK1, SEMA3D, LAMB2, SEMA5B, SEMA4C, SEMA4G, SLIT1, WNT5A, NDEL1, SEMA3E, AUTS2, DIP2B, ANAPC2, GDI1, SRF, RAB21, LIMK1, MAP3K13, ZFYVE27, RUFY3, WNT3, SEMA6D, SEMA4A, PAK1, ULK2, C9ORF72, SLIT3, NRCAM, VEGFA, EIF4G2, DRAXIN, MAPT, HSP90AA1, NLGN3, CDK5R1, NKX6-1, ARHGAP4, KIAA0319,…
	GOBP_B_CELL_PROLIFERATION	0.7359	0.546		0.0043			38	CHRNB2, TLR4, PELI1, TFRC, CLCF1, INPP5D, TNFRSF21, BAX, LYN, RASGRP1, WNT3A, TNFRSF13C, BCL2, IRS2, ABL1, CD320, MEF2C, CTPS1, MIF, AHR, LEF1, VAV3, PAWR, CDKN1A, PRKCD, NFATC2, BST1, CASP3, HSPD1, BCL6, CD81, PKN1, TIRAP, RC3H1, ATM, SLC39A10, PLCL2, ADA
	GOBP_BIOLOGICAL_PROCESS_INVOLVED_IN_INTERACTION_WITH_HOST	0.6301		0.8603	0.002			154	BCL2L11, SERPINB9, ATG5, TYMS, EIF2AK4, PVR, KPNA6, KPNA1, KPNB1, CHMP2A, KPNA2, CDK1, KPNA3, KPNA4, KPNA5, THOC2, TRIM25, PABPN1, DDX39B, PLSCR1, SMPD1, PHB2, PML, UVRAG, EFNB3, RRAGA, CTNND1, EXOC7, P4HB, GRB2, TRIM21, EXOC2, CBLL1, PHB, TRIM13, LGALS9, TNFRSF14, HIPK2, ICAM1, CD81, NCAM1, VAPA, DYNLT1, MID2, ITGB5, TRIM35, VAPB, VPS4B, LY6E, TRIM68, TRIM62, TRIM26, VPS37B, TRIM8, TRIM11, ZNF50…
	GOBP_BIOMINERALIZATION	0.7449	0.5427		0.0059			96	ZMPSTE24, BMP7, PTH1R, PHEX, FAM20C, COL1A1, ANO6, TUFT1, ZBTB40, ROR2, ALPL, FBXO5, PPARA, CNNM4, LOX, ENPP1, FGFR2, LGR4, ATP2B1, BMP4, SOX9, SNX10, ERCC2, SLC24A3, IFT80, BMP2, SPP1, OSR1, ITGB1BP1, CEBPB, ATF4, ADRB2, WNT4, KLF10, BMP6, TGFB1, SMAD3, FGFR3, BMPR1A, TFIP11, TBX1, TRPM4, AXIN2, BMPR1B, ANKH, SLC20A1, COL1A2, TMEM38B, ADGRV1, ACVR1, FAM83H, GAS6, GREM1, TWIST1, GPC3, WDR72, EIF2…
	GOBP_BLOOD_VESSEL_ENDOTHELIAL_CELL_MIGRATION	0.9189			0.0307			88	ID1, PRKCA, NFE2L2, ETS1, KLF4, SIRT1, ATP2B4, HMGB1, ANGPT2, SPRED1, ABL1, PRCP, FBXW7, RHOA, PIK3R3, CSNK2B, ITGB1BP1, CDH5, EGR3, EPHB4, FGFR1, HSPB1, MIR30A, SRF, PDPK1, PLCG1, PRKD1, MAP2K3, MAP2K5, SP1, TGFB1, FGF18, GPX1, HMOX1, AKT3, THBS1, STARD13, MYH9, NR4A1, SH3BP1, RGCC, GADD45A, MECP2, EPHA2, GREM1, SCARB1, PDGFB, EFNB2, ROBO1, HIF1A, VEGFA, VEGFC, EFNA1, ANGPT1, MEF2C, CIB1, AKT1, …
	GOBP_BLOOD_VESSEL_MORPHOGENESIS	0.7022	0.7207		0.0101			402	NFE2L2, APOB, WNT7A, SPRY2, YAP1, FGF10, SASH1, FGFR2, GBX2, RHOA, MED1, SIX1, BMP4, WNT5A, PDCD6, SPHK1, LRP2, EDN1, BAK1, EDNRA, MYLK, EMC10, TGFB1, ADGRG1, HGF, PDGFA, ADM, SLC1A1, TIPARP, COL15A1, GPNMB, MECP2, UBP1, GREM1, ERAP1, VEGFA, VEGFC, EFNA1, CDH2, CTNNB1, PIK3CA, STRA6, TNFAIP3, JAG1, CTSH, MDK, STIM1, THBS4, JAM3, SLIT2, JMJD6, ANXA2, CHD7, WNT7B, PKNOX1, NRP1, EGFL7, AGGF1, ZC3H12…
	GOBP_BLOOD_VESSEL_REMODELING				0.0259			28	ATG5, AXL, RBPJ, LIF, CST3, TGM2, CRB1, RSPO3, BAX, EPAS1, MEF2C, FGF10, EXT1, FLNA, FOXC1, ATP7A, BMPR2, ACVR2B, NOL3, BAK1, JAG1, BGN, TGFB1, CHD7, DLL4, FLT4, TMBIM1, SEMA3C
	GOBP_BONE_DEVELOPMENT	0.6642	0.7084		0.0456			131	ZMPSTE24, MSX1, PHEX, RAB23, CSGALNACT1, CHSY1, EP300, LOX, AKAP13, FGFR2, EXT1, EXT2, FOXC1, RHOA, MED1, BMP4, SOX9, NAB2, SFRP4, INPPL1, SRF, DHRS3, VKORC1, TAPT1, SLC10A7, RARB, RARG, SHOX2, AMER1, AXIN2, COL2A1, ANXA6, SMAD1, TMEM38B, GREM1, NPR2, TWIST1, SH2B3, SBDS, PDGFC, PLXNB1, SRC, PEX7, ZFPM1, LRRC17, SPNS2, GNAS, TRIP11, MSX2, TP53, FBN1, P3H1, SLC9B2, CTC1, NAB1, SH3PXD2B, RPL13, BGN…
	GOBP_BONE_MINERALIZATION	0.9579	0.457		0.0155			74	ZMPSTE24, BMP7, PTH1R, PHEX, ANO6, TUFT1, ZBTB40, ROR2, LOX, ENPP1, FGFR2, LGR4, ATP2B1, BMP4, SOX9, SNX10, ERCC2, SLC24A3, IFT80, BMP2, OSR1, ADRB2, ATF4, WNT4, KLF10, BMP6, SMAD3, TGFB1, FGFR3, BMPR1A, TRPM4, BMPR1B, AXIN2, ANKH, COL1A2, TMEM38B, ADGRV1, ACVR1, GREM1, TWIST1, GPC3, EIF2AK3, SBDS, ISG15, ATRAID, HIF1A, PKDCC, SGMS2, SMPD3, S1PR1, MINPP1, GPM6B, NBR1, MEF2C, DDR2, BMP2K, TXLNG, F…
	GOBP_BONE_MINERALIZATION_INVOLVED_IN_BONE_MATURATION		0.6216		0.0418	0.9117	0.8231	4	SNX10, IFT80, BMP2, GREM1
	GOBP_BONE_REMODELING	0.7176	0.593		0.0224		1	55	PRKCA, UBASH3B, CSK, LEPR, INPP5D, NOTCH2, LRP5, TNFRSF11B, GPR137, PTH1R, GPR137B, TRAF6, PPARGC1B, RAB3D, DEF8, PLEKHM1, LGR4, NCDN, EFNA2, SNX10, SPP1, ADRB2, CA2, TMEM64, TGFB1, ATP6AP1, MITF, TF, TFRC, SUCO, PDK4, EPHA2, GREM1, TPH1, SRC, S1PR1, SFRP1, ADAM8, P3H4, RASSF2, EGFR, PTK2B, LTBP3, SYT7, TNFAIP3, MDK, RAC1, TGFB3, LRP5L, GJA1, PTN, ZNF675, NF1, TPP1, LRP6
	GOBP_BONE_RESORPTION	0.6923	0.6496	0.8626	0.0465		1	34	PRKCA, TF, TFRC, UBASH3B, CSK, INPP5D, TNFRSF11B, PDK4, GPR137, PTH1R, GPR137B, TRAF6, PPARGC1B, RAB3D, SRC, DEF8, S1PR1, ADAM8, PLEKHM1, NCDN, EGFR, PTK2B, SNX10, LTBP3, SPP1, ADRB2, TNFAIP3, CA2, TMEM64, RAC1, ZNF675, NF1, TPP1, ATP6AP1
	GOBP_BONE_TRABECULA_FORMATION		0.7898		0.0281		1	8	SFRP1, MMP2, COL1A1, WNT10B, PPARGC1B, FBN2, GREM1, THBS3
	GOBP_BONE_TRABECULA_MORPHOGENESIS	0.9775	0.7475		0.0478			11	PLXNB1, SFRP1, MMP2, SEMA4D, COL1A1, SBNO2, WNT10B, PPARGC1B, FBN2, GREM1, THBS3
	GOBP_BRANCH_ELONGATION_OF_AN_EPITHELIUM		1		0.0138		1	13	SOX9, WNT5A, SPRY1, SPRY2, YAP1, RDH10, FGF10, FGFR2, TNC, SIX4, MED1, SIX1, BMP4
	GOBP_BRANCHING_INVOLVED_IN_SALIVARY_GLAND_MORPHOGENESIS			1	0.0491			15	DAG1, PLXND1, LAMA1, LAMA5, PLXNA1, BMP7, TGM2, SEMA3A, HGF, PDGFA, BTBD7, FGF10, NTN4, FGFR2, SEMA3C
	GOBP_C21_STEROID_HORMONE_BIOSYNTHETIC_PROCESS	0.4928	0.8507	0.9862	0.0044			19	CLCN2, BMP5, BMP2, PPARGC1A, EGR1, FDXR, AKR1B1, WNT4, FDX1, STAR, BMP6, TSPO, STARD3, DKK3, STARD3NL, DGKQ, CACNA1H, ADM, REST
	GOBP_C21_STEROID_HORMONE_METABOLIC_PROCESS	0.5739	1	0.8403	0.0034			25	CLCN2, AKR1C1, STAT5B, PPARGC1A, EGR1, CYP46A1, HSD17B10, AKR1B1, TSPO, DKK3, DGKQ, CACNA1H, REST, BMP5, BMP2, SRD5A1, FDXR, WNT4, FDX1, STAR, BMP6, STARD3, STARD3NL, ADM, AKR1C2
	GOBP_CALCIUM_DEPENDENT_CELL_CELL_ADHESION_VIA_PLASMA_MEMBRANE_CELL_ADHESION_MOLECULES	0.9482	1	1	0.0415			33	ATP2C1, NLGN1, CDH11, CDH6, CDH7, CDH8, CDH10, CDH12, CDH18, CDHR3, PCDHB5, CDH20, ARVCF, CDH13, PCDHGC3, CDH2, PCDHB14, PCDHB13, PCDHB11, CDH23, PCDHB10, PCDHB9, AJUBA, PCDHB6, PCDHB4, PCDHB3, PCDHB2, PCDHB16, CDH24, PCDHGB4, CDH5, KIFAP3, DCHS1
	GOBP_CALCIUM_ION_IMPORT	0.8981		0.012	0.0124		1	49	ZMPSTE24, CDK5, OPA1, CACNA1A, ATP2B4, HOMER1, SPHK2, CXCL12, CACNA1H, SLC8A2, SLC8A3, PDGFRB, PKD2, WNK3, CACNA1E, ATP2A1, CACNA1B, SLC24A1, ATP2A2, AFG3L2, TRPV3, ORAI1, STC1, EGF, PDGFB, FAM155B, TRPC4, FAM155A, MICU1, MICU2, CTNNB1, MICU3, PSEN2, CACNA1C, MCUR1, SLC25A23, SMDT1, FYN, PRNP, LGALS3, CCL2, TRIM27, VDAC1, SLC30A1, SLC8A1, MCU, CACNA2D1, CACNB2, CACNA1G
	GOBP_CALCIUM_ION_TRANSPORT	0.7376	0.7799	0.34	0.0199		1	236	ZMPSTE24, CATSPER2, TPCN1, TPT1, CDH23, UBQLN1, HTT, PHB, SESTD1, ICAM1, RYR3, TMEM38A, BAK1, GSTM2, WNK3, MYLK, GSTO1, DIAPH1, ATP2A2, PDE4D, TRPM4, RGS4, ADORA2A, RYR2, TMEM38B, STIM2, CRACR2A, PDGFB, FGF14, MCOLN1, IBTK, BCL2, TRPC3, CALM1, AKAP6, CALM2, CTNNB1, CALM3, DMD, PDE4B, PPP3CA, GNAI2, PRNP, SNCA, HOMER3, THY1, HOMER2, DRD2, CHRNA10, INPP5K, DNM1L, PLP1, STIM1, CAMK2B, CAMK2G, PKD1, …
	GOBP_CALCIUM_ION_TRANSPORT_INTO_CYTOSOL	0.7175	0.6313	0.5841	0.0174		1	86	ATG5, UBASH3B, RYR1, ATP2B4, TPCN1, BAX, LYN, LETM1, SLC8B1, PML, ABL1, SLC8A2, SLC8A3, CACNB3, GPER1, HTT, PKD2, RYR3, TMBIM6, TMEM38A, BAK1, GSTM2, PDPK1, PLCG1, GSTO1, ATP1A2, DIAPH1, SLC24A1, PRKCE, CLIC2, JPH1, JPH4, ITPR2, F2R, PDE4D, TRPV3, DDIT3, FKBP1A, RYR2, TMEM38B, RASA3, TRPC1, P2RX3, MCOLN1, IBTK, GRIN2B, BCL2, FKBP1B, FAM155B, GRIN2C, TRPC3, FAM155A, CALM1, AKAP6, CALM2, PRKACA, CA…
	GOBP_CARBOHYDRATE_DERIVATIVE_CATABOLIC_PROCESS	0.6624		0.7497	0.0199			139	NEU3, FITM2, GM2A, NEU1, CST3, DUT, SMUG1, NEIL2, NTHL1, PGM2, OGG1, TDG, NT5C3A, DCTPP1, NEIL1, MBD4, HSPG2, NAGK, GALT, ADAMTS12, HINT1, NUDT16, MAN1B1, MAN1A1, HGSNAT, LUM, EDEM3, ABCD1, NUDT7, NPL, AHCY, ENPP4, GSK3A, PDE8A, TGFB1, ITPA, PDE4A, PDE7A, PDE8B, ADA, ACAT1, PDE4D, CTBS, GPC5, EDEM2, EDEM1, ADAL, RENBP, PDE9A, NAGLU, GPC2, SGSH, ENTPD7, CHP1, FGF2, PDE4B, GUSB, HEXA, HEXB, HMMR, H…
	GOBP_CARDIAC_EPITHELIAL_TO_MESENCHYMAL_TRANSITION	0.7614	0.6249		0.0042	1	0.8724	23	NOG, HEY1, MSX1, NOTCH1, RBPJ, BMP2, SNAI1, ADAM15, SMAD4, ACVR1, OLFM1, TGFBR2, TGFBR3, TWIST1, JAG1, TGFBR1, SPRY1, EFNA1, RTN4, TGFB2, SNAI2, PDCD4, HEYL
	GOBP_CARDIAC_NEURAL_CREST_CELL_DEVELOPMENT_INVOLVED_IN_OUTFLOW_TRACT_MORPHOGENESIS			0.6769	0.0494	1		6	HES1, BMP7, TWIST1, JAG1, SEMA3C, BMP4
	GOBP_CARDIAC_NEURAL_CREST_CELL_DIFFERENTIATION_INVOLVED_IN_HEART_DEVELOPMENT	1	0.8844	0.7078	0.0413	1	1	8	HES1, BMP7, MAPK1, MAPK3, TWIST1, JAG1, SEMA3C, BMP4
	GOBP_CARDIOBLAST_DIFFERENTIATION	0.8696	0.5361		0.0469			12	WNT3A, NOTCH1, RBPJ, ISL1, PRICKLE1, TGFB2, MYOCD, NRG1, REST, GREM1, DHX36, SRF
	GOBP_CARDIOBLAST_PROLIFERATION	0.7892	0.6228	0.7064	0.0476			5	HES1, NOTCH1, ISL1, PIM1, SIX1
	GOBP_CARTILAGE_DEVELOPMENT	0.6709	0.485		0.0403			126	ZMPSTE24, SNX19, MSX1, BMP7, SNAI1, TYMS, MAF, PTH1R, SATB2, WNT7A, THRA, CSGALNACT1, CHSY1, RUNX2, CREB3L2, EXT1, WNT5B, ADAMTS12, BMP4, SOX9, NOG, WNT5A, LUM, BMP3, SMAD7, EDN1, SRF, BBS2, SLC39A14, MKKS, TAPT1, TGFB1, ADAMTS7, EFEMP1, GLI2, RARB, RARG, BMPR1A, WNT9A, BMP1, SHOX2, MEX3C, AXIN2, COL2A1, ANXA6, SMAD1, GREM1, LOXL2, MBOAT2, COL11A2, FGF2, GNAS, TRIP11, BMP5, HYAL1, HYAL3, HYAL2, C…
	GOBP_CELL_ACTIVATION_INVOLVED_IN_IMMUNE_RESPONSE	0.7572	0.7177	0.6652	0.0016		1	429	GCA, AGL, CD36, GYG1, KPNB1, PLA2G3, PGM1, PGM2, PSMA2, CDK13, RHOA, RC3H2, LGALS9, ZBTB7B, LIG4, HLA-C, MYB, STXBP3, MLH1, MSH2, TGFB1, THOC1, DIAPH1, PSAP, ADA, ACLY, PYGL, RAB18, STXBP1, AP2A2, DNAJC13, CRACR2A, ATP11B, CAPN1, ATP11A, DDX3X, NBN, TOLLIP, RAP2C, RAP2B, MAD2L2, ENTPD7, IQGAP1, GSN, NDUFC2, NFKB1, F2RL1, CCT2, CCT8, GSTP1, ALDOA, PRKCD, BST1, MAGT1, HVCN1, A1BG, HSPA8, MOSPD2, CT…
	GOBP_CELL_ADHESION_MEDIATED_BY_INTEGRIN	0.9123			0.0047		0.9485	44	ITGA2, LIF, ITGB8, ITGAV, RAC3, EPHA2, CRKL, LYN, SERPINE1, IFT74, ITGA11, EFNA1, CIB1, EXT1, FBN1, ITGB1BP1, ICAM1, LPXN, CRK, ITGB5, ADAM9, CYP1B1, SWAP70, ACER2, MUC1, PDE3B, PLAU, JAM3, PTPN11, ADAM17, TGFB2, WNK1, SNAI2, ADA, ITGA5, ITGB1, PTK2, ITGA4, FERMT3, COL16A1, PODXL, SFRP2, VTN, PIEZO1
	GOBP_CELL_AGING	0.7654	1	1	0.0481		1	86	ZMPSTE24, NEK6, MTOR, OPA1, HMGA1, SIRT1, HMGA2, PRKDC, MAP2K1, KAT6A, SERPINE1, MAPKAPK5, FBXO5, ING2, PML, ABL1, FZR1, DNAJA3, BRCA2, YBX1, PDCD4, ZNF277, MIF, YPEL3, LIMS1, ERCC1, ARG2, CHEK1, NUP62, LMNA, SMC6, ICAM1, KRAS, BCL6, NEK4, SRF, BMPR1A, AKT3, ZMIZ1, BCL2L12, CHEK2, MME, ARNTL, ID2, CDKN2B, PTEN, TWIST1, CALR, SMC5, MORC3, NSMCE2, NPM1, NUAK1, PRMT6, BCL2, MNT, HRAS, RSL1D1, PLK2, …
	GOBP_CELL_CHEMOTAXIS	0.7422	0.5556		0.0048		1	145	VCAM1, PDGFRA, IL17RC, SLC8B1, LOX, ACKR3, ITGA1, WNT5A, LGALS9, EDN1, CHGA, HBEGF, HGF, TGFB2, ELMO2, TRPM4, PARVA, CORO1B, NR4A1, IL12A, PLEKHG5, GREM1, PDGFB, CRKL, SBDS, VEGFA, VEGFC, PDGFD, NUP85, FGF2, PDE4B, F2RL1, GSTP1, PRKCD, PIKFYVE, BST1, CSF1, DNM1L, TIRAP, MOSPD2, DOCK4, DAPK2, MDK, ADAM10, MPP1, STK39, CAMK1D, PREX1, TMEM102, P2RX4, RAC1, ZNF580, THBS4, PGF, C1QBP, PTN, JAM3, ADAM1…
	GOBP_CELL_DEATH_IN_RESPONSE_TO_OXIDATIVE_STRESS	0.7719	0.9912	0.8782	0.0032		1	63	HTRA2, TLR4, NFE2L2, SIRT1, SLC7A11, PML, MCL1, FBXW7, P4HB, REST, UBQLN1, BAG5, SIGMAR1, PPIA, ATF4, HDAC6, HSPB1, TRAP1, LRRK2, ENDOG, MAPK7, CYP1B1, GPR37, ARL6IP5, PDE8A, STK26, TBC1D24, HGF, PYCR1, PINK1, GPX1, TXN, RIPK1, ZNF622, SOD2, SLC1A1, DIABLO, JAK2, GSKIP, PDK1, PARP1, HIF1A, BCL2, AKT1, FYN, NME5, PAWR, MELK, LANCL1, PRKCD, FBXO7, SFPQ, SOD1, NONO, TSC1, ATG7, NOL3, RNF112, STK25, …
	GOBP_CELL_GROWTH	0.6075	0.5003		0.0434			367	MTOR, PSMD10, RBBP7, PRDM11, OLFM1, FLCN, EPB41L3, CSNK2A1, MAP1B, DPYSL2, COBL, NDUFS3, USP9X, RAB11A, AURKA, NANOS1, CRABP2, URI1, PLAA, DCLK1, LAMB2, PHB, SOX9, WNT5A, NDEL1, SDCBP, SPHK1, ADAM15, KIF14, EDN1, YY1, RPS6KA1, CDC42, TGFB1, RAB21, SH3BP4, LIMK1, RARG, ARHGEF11, ZFYVE27, PPARD, AVPR1A, RGS4, CAPRIN2, DDR1, RUFY3, SEMA6D, SIPA1, DDX3X, NIN, GREM1, TMEM97, SMARCA2, CDC73, EBAG9, PAR…
	GOBP_CELL_JUNCTION_ASSEMBLY	0.6876	0.7456	0.8795	0.0469			327	SORBS1, SNAI1, FLCN, SHANK2, EPB41L3, MAP1B, WNT7A, GNPAT, CNTNAP1, EPHB3, MPP5, CTNND1, ILK, SIX4, RHOA, LIMS1, SIX1, PKN2, WNT5A, TRIP6, PKP4, SDK1, ADGRF1, CDC42, FMN1, GABRB2, GABRB3, WHAMM, CTNNA1, CORO2B, NLGN1, BCAS3, VPS35, CDH11, MECP2, PRKCI, GREM1, RHOC, FGF13, PLXNB1, SRC, BCL2, VEGFA, SFRP1, GRID2, MAP4K4, CDH2, CTNND2, ACHE, UGT8, CBLN1, CTNNB1, TLN2, IQGAP1, TAOK2, FZD5, DUSP3, SNC…
	GOBP_CELL_KILLING	0.93	1	0.9327	0.0021			54	BCL2L11, SERPINB9, PPP3CB, STAT5B, FADD, PVR, RAB27A, HMGN2, C3, VAMP7, CADM1, LGALS9, CASP8, ICAM1, CRK, RPL30, CHGA, HLA-B, HLA-E, BCL2L1, HPRT1, HSP90AB1, CTSC, IL12A, AGER, RASGRP1, AP1G1, ARRB2, CEBPG, LAMP1, HLA-A, DNASE1, CFH, F2RL1, LAG3, BAD, EMP2, TUBB4B, TUSC2, CORO1A, RNF19B, MICA, TUBB, GAPDH, ROMO1, ULBP3, ULBP1, CD226, CTSH, RPS19, STX7, LYST, CD59, B2M
	GOBP_CELL_MIGRATION_INVOLVED_IN_HEART_DEVELOPMENT	0.8911	1	0.8607	0.0033			11	NOTCH1, NDRG4, BMP7, PDGFRB, SNAI2, DCHS1, BVES, FLRT3, TWIST1, SEMA3C, BMP4
	GOBP_CELL_PROLIFERATION_INVOLVED_IN_HEART_MORPHOGENESIS	0.8891	0.6098	0.7609	0.0174			11	SOX9, HES1, NOTCH1, RBPJ, ISL1, SMAD4, PIM1, CTNNB1, BMPR2, SIX1, BMP4
	GOBP_CELL_REDOX_HOMEOSTASIS	0.9052	0.4707	0.9296	0.0004	1	1	27	DDIT3, KRIT1, NFE2L2, ERP44, GCLC, TXNRD3, NNT, GSR, TXN2, TXNRD1, SLC2A10, HVCN1, DLD, GIT1, PRDX4, EGLN2, GPX1, TXN, TXNRD2, NQO1, PRDX3, PRDX1, PRDX5, GLRX2, APEX1, PRDX2, PRDX6
	GOBP_CELL_SUBSTRATE_ADHESION	0.733	0.6487		0.0217			273	FBLN5, COL8A1, SORBS1, COL3A1, CD36, RAB1A, EPHB3, ILK, LAMB2, ATRN, RHOA, LIMS1, TRIP6, ADAM15, KIF14, ITGB5, CDC42, TMEFF2, VAMP3, FMN1, NTN4, WHAMM, PPARD, PARVA, CORO2B, NPY2R, DDR1, BCAS3, GREM1, PDGFB, TTYH1, ONECUT1, SRC, UTRN, BCL2, VEGFA, SRCIN1, TNN, SFRP1, EFNA1, MAP4K4, ONECUT2, IQGAP1, TAOK2, DUSP3, GBP1, THY1, BST1, CSF1, LPXN, JAG1, MDK, TIMM10B, RAC1, C1QBP, DNM2, JAM3, PKD1, SNED…
	GOBP_CELLULAR_COPPER_ION_HOMEOSTASIS	0.5901		1	0.0097			13	PRNP, CCDC22, SCO1, COX19, SCO2, ARF1, MT2A, SLC31A1, SLC31A2, ATOX1, ATP7A, ATP7B, APP
	GOBP_CELLULAR_HORMONE_METABOLIC_PROCESS	0.5806	0.7118	0.8602	0.0122			71	PLEKHA1, ALDH8A1, STAT5B, SGPL1, EGR1, CYP46A1, PDGFRA, AKR1B1, HSD17B14, RETSAT, DHRS11, PLB1, RDH14, SCPEP1, LRAT, CRABP2, RDH10, CACNA1H, REST, MED1, CYP2D6, HSD17B11, BMP2, SPP1, SRD5A1, HSD17B6, WNT4, FDX1, CYP26A1, CYP26C1, DHRS3, STAR, CYP1B1, BMP6, RDH13, ADH1B, HSD17B12, CYP26B1, ADM, ECE1, CRABP1, AKR1C2, LIPE, DGAT1, CLCN2, DHRS13, AKR1C1, RBP1, PNPLA4, CYP27C1, BCO2, PPARGC1A, TIPARP,…
	GOBP_CELLULAR_ION_HOMEOSTASIS	0.777	0.8746	0.1002	0.0001		1	380	LPAR6, CD36, LPAR4, ARF1, DMPK, TPCN1, TPT1, CIB2, CDH23, GRN, HTT, WNT5A, VPS33A, SLC34A2, ATF4, RYR3, TMEM38A, NMU, EDN1, BAK1, EDNRA, GSTM2, GSTO1, HERPUD1, SLC10A7, DIAPH1, ADM, ADRA1B, ATP2A2, PDE4D, TRPM4, AVPR1A, RYR2, NPY2R, TMEM38B, SLC1A1, STIM2, MCOLN1, CLCN3, IBTK, BCL2, TRPC3, GPR157, ADCY8, CALM1, AKAP6, CALM2, CALM3, DMD, PPT1, F2RL1, PRNP, SNCA, SOD1, THY1, HVCN1, CKB, DRD2, CHRNA…
	GOBP_CELLULAR_IRON_ION_HOMEOSTASIS		0.9227	0.2835	0.002		1	50	CP, SLC11A2, HEPH, SMAD4, MYC, SLC40A1, ABCB6, NDFIP1, SLC46A1, TMEM199, ABCB7, ATP13A2, SLC39A14, ATP6V0A2, SLC39A8, BMP6, FTH1, FTL, FBXL5, FLVCR1, HMOX2, IREB2, NUBP1, NEDD8, HMOX1, ACO1, SLC22A17, ATP6V1A, ATP6AP1, CAND1, TTC7A, SKP1, TF, TFRC, CYBRD1, NCOA4, CCDC115, CUL1, ATP6V0D1, ATP6V1G1, HPX, HIF1A, SOD1, ABCG2, GLRX3, ISCU, SLC6A9, SRI, FXN, HFE
	GOBP_CELLULAR_KETONE_METABOLIC_PROCESS	0.9449		0.8121	0.0335			179	PSMD2, PSMD3, PSMD7, MTOR, PSMD8, NR1D1, PSMD10, PSMD12, PSME1, PSME2, EGR1, CYP46A1, AKR1B1, PSMF1, SIRT1, PROX1, PSMD6, IRS1, ATP2B4, PLA2G3, ODC1, NR1H2, PSMA2, GPD2, PPARA, IRS2, RDH10, SIRT4, SOX9, TREX1, STARD4, ABCD1, ABCD2, SLC45A3, LPGAT1, STAR, APOC1, PRKCE, NQO1, ADM, PPARD, AVPR1A, DKKL1, PANK2, PPARGC1A, PRKAB2, HSD17B10, PLIN5, TWIST1, CNR1, ERLIN1, ERLIN2, WDTC1, ACADVL, DGKQ, TRIB…
	GOBP_CELLULAR_MODIFIED_AMINO_ACID_METABOLIC_PROCESS	0.7592	0.9419	0.7715	0.0015		1	124	MTHFD2, ALDH1L2, DHFR, MTHFD2L, GCH1, MTHFR, NFE2L2, PIPOX, TYMS, PLA2G3, SLC6A8, PLSCR1, TG, MED1, CPQ, SLC16A10, PLOD3, CTSK, DIO2, CTNS, DIO3, SLCO1C1, GAMT, GATM, SHMT2, OPLAH, GSS, GSTM1, MGST2, GSTM2, CHAC2, GSTM3, PLOD2, AHCY, GSTM4, CNDP2, GGCT, CHAC1, GSTO1, PTDSS2, PTDSS1, CLIC1, CLIC2, GLRX2, GDAP1, SLC1A1, PANK2, ASS1, ABHD12, SLC27A1, OSBPL10, MBOAT2, MBOAT1, LPCAT4, GSR, GSTP1, SOD1…
	GOBP_CELLULAR_MONOVALENT_INORGANIC_CATION_HOMEOSTASIS	0.9511	1	0.4312	0.0055			82	ATP6V1G2, SLC4A8, ATP6V0A1, ATP6V0E1, ATP6V1E2, ATP6V1F, SLC9A8, SLC9A9, SLC9C1, RAB38, DMXL1, UBE3A, DMXL2, TMEM9, GPR89B, GPR89A, TTPA, SLC9A7, GRN, VPS33A, SLC9A5, CLN3, RAB39A, RAB20, RAB7A, KCNMA1, MAFG, TMEM175, CA2, LRRK2, TMEM199, SLC4A4, ATP6V0A2, ATP1A1, ATP1A2, SLC9A6, LACC1, ATP6AP2, ATP6V1A, ATP6AP1, AVPR1A, TMEM165, CLN6, CCDC115, ATP6V0D1, ATP6V1G1, CLN5, TM9SF4, CLCN3, BCL2, ATP1A…
	GOBP_CELLULAR_OXIDANT_DETOXIFICATION	0.9781	0.7793	0.4821	0			54	FBLN5, DHFR, GCH1, NFE2L2, BMP7, CD36, CYGB, KDM3B, ATP7A, CAT, MGST2, GSTM2, PRDX4, SESN1, GSTO1, GPX1, TXN, CLIC2, NQO1, SESN2, FANCC, PXDN, PRDX1, SOD2, TP53INP1, GSTK1, PRDX2, MGST3, CCS, GSTZ1, TXNRD3, ALB, NNT, GPX4, GPX7, GSR, GPX8, APOM, NXN, UBIAD1, TXNRD1, TXNDC17, GSTP1, HP, PXDNL, SOD1, TXNRD2, PRDX3, PRDX5, PARK7, GPX3, APOE, PRDX6, MGST1
	GOBP_CELLULAR_PIGMENTATION		1	0.014	0.0993		1	45	BLOC1S2, CDH3, DCTN2, BBS5, BLOC1S6, SHROOM2, BLOC1S3, MYO5A, BBS7, MREG, BBS4, RAB1A, RAB27A, AP1G1, RAB27B, BLOC1S5, ARL6, BCL2, RAB11A, RAB11B, RAB38, RAB32, SNAPIN, BLOC1S1, HPS1, BLOC1S4, SHROOM3, PMEL, CD63, TRAPPC6A, DTNBP1, ANKRD27, VPS33B, AP1M1, VPS33A, HPS4, PIKFYVE, ZEB2, KIF13A, AP3B1, AP3D1, BBS2, MKKS, LYST, RAB29
	GOBP_CELLULAR_RESPIRATION	0.7673	1	0.4879	0.0054	0.9048	1	168	ME3, NDUFAF1, CCNB1, CDK1, CYCS, PDHA1, PDHB, MT-ND2, NDUFS1, NDUFS3, GPD2, NDUFS4, MDH1B, FH, MDH1, MDH2, ME2, CAT, TREX1, DGUOK, SHMT2, BNIP3, TRAP1, PRDM16, IDH2, PINK1, ETFA, ETFB, ETFDH, NDUFA11, OPN3, PANK2, PPARGC1A, BID, NDUFA2, MT-ND6, NDUFA1, SDHA, NDUFA3, SDHB, NDUFA5, IDE, NDUFA6, NDUFA13, SUCLG2, PRELID1, NDUFA7, NDUFA8, NDUFA10, NDUFB1, NDUFB2, NDUFB3, NDUFB4, NDUFV2, NDUFB5, POLG2,…
	GOBP_CELLULAR_RESPONSE_TO_ABIOTIC_STIMULUS	0.7517	0.8493		0.0335		1	238	ZMPSTE24, MDM2, POLD3, SMPD1, RAB11B, YAP1, EP300, GRB2, SOX9, TREX1, CHEK1, BAG3, LIG4, CASP3, AURKB, CRY2, ATF4, BAK1, WNK3, YY1, MYLK, SLC2A4, MMP2, HUS1, YBX3, AVPR1A, NOC2L, IRF1, PPID, OPN3, TMEM161A, SIPA1, DDX3X, MTPN, PARP1, MCOLN1, POLK, KDM4D, CERS1, SFRP1, CALM1, HRAS, TNKS1BP1, SLC2A1, NFKB1, EGFR, PIK3CA, HABP4, HDAC4, BAD, SCN2A, PRKCD, NSMF, HVCN1, NIPBL, RAC1, ANKRD1, PCNA, ATM, …
	GOBP_CELLULAR_RESPONSE_TO_ACID_CHEMICAL	0.7071	0.859	0.7513	0.0002		1	57	COL6A1, MTOR, HNRNPD, OPA1, KLHL22, SLC38A9, PDGFRA, COL1A1, IPO5, GCLM, CPEB4, CAPN2, RRAGA, ATP7A, SIX1, RRAGC, CEBPB, PKD2, SESN3, DNMT3A, SESN1, UBR2, UBR1, SH3BP4, MMP2, SESN2, BCL11A, AVPR1A, PNPLA3, GLRA2, LAMTOR3, COL1A2, SIPA1, RPTOR, SOCS1, LAMTOR1, ASS1, PDGFC, RRAGB, RRAGD, VEGFA, PDGFD, LAMTOR2, FYN, PIK3CA, CPEB3, NTRK2, XBP1, NSMF, NEURL1, HSF1, COL4A1, LAMTOR4, LAMTOR5, COL16A1, A…
	GOBP_CELLULAR_RESPONSE_TO_BIOTIC_STIMULUS	0.6598	0.6484		0.0153		1	116	BCL2L11, ZMPSTE24, IGFBPL1, NR1D1, CD36, CACTIN, IRF3, PABPN1, ABL1, SASH1, PLAA, PDCD4, IRAK1, RHOA, WNT5A, LDOC1, TRIM41, CEBPB, CARD8, ICAM1, CDK19, STAR, TGFB1, PRKCE, NFKBIL1, UPF1, SIRT2, PRDX2, TRIM5, PPARD, MAPK8, PPARGC1A, VIM, PAF1, CDC73, SCARB1, CTR9, ASS1, CHMP5, SRC, TSPO, SIRPA, SHPK, AKT1, PDE4B, NFKB1, FZD5, GSTP1, ZFP36, NFKBIB, TP53, TNFAIP3, TIRAP, PLSCR4, ANKRD1, MAPK1, MAPK3…
	GOBP_CELLULAR_RESPONSE_TO_CARBOHYDRATE_STIMULUS	0.4935	0.707	0.785	0.0451			102	PPP3CB, IGF1R, NR1D1, BAIAP3, CDK16, MPC2, ENY2, C2CD2L, IRS2, POLG, RAB11B, ADRA2A, SMARCA4, HMGN3, GPER1, ICAM1, SRF, EPHA5, ENDOG, SLC39A14, STAR, ERN1, PRKCE, TRA2B, PLA2G6, PPARD, TRPM4, ZBED6, PPARGC1A, AGER, BRSK2, CAMK2N1, FKBP1B, ADCY8, PRKACA, RAB11FIP5, PPP3CA, PIK3CA, RAF1, AACS, PHPT1, BAD, GPR27, TH, SLC9B2, JAGN1, RAC1, MAP2K6, WDR35, DYNLL1, PIH1D1, SMARCB1, OXCT1, PTPRN, KCNB1, M…
	GOBP_CELLULAR_RESPONSE_TO_CHEMICAL_STRESS	0.7534		0.8207	0.0044		1	262	FBLN5, CHUK, DHFR, GCH1, NFE2L2, BMP7, CD36, ETS1, KLF4, ZNF277, UBQLN1, TREX1, MAP1LC3A, SPHK1, CASP3, ATF4, MPV17, LONP1, MYB, WNK3, MYLK, SLC2A4, ERN1, JUN, HGF, ERCC6L2, MMP2, SIRT2, APEX1, ATP2A2, YBX3, SLC1A1, PPARGC1A, TMEM161A, TPM1, ARNTL, DDX3X, PARP1, SRC, BCL2, SIRPA, BECN1, PDGFD, FOS, GPX7, SLC2A1, GSR, GPX8, EGFR, PIK3CA, TXNRD1, GSTP1, PAWR, BAD, MELK, MAPT, SCN2A, SNCA, PRKCD, SO…
	GOBP_CELLULAR_RESPONSE_TO_COPPER_ION	0.4877	1	0.6337	0.0294		1	11	BACE1, MT2A, NFE2L2, PRNP, SNCA, MAP1LC3A, BECN1, DAXX, HSF1, ATP7A, APP
	GOBP_CELLULAR_RESPONSE_TO_CORTICOSTEROID_STIMULUS	0.9404	0.8339	0.3915	0.0011		1	41	BCL2L11, EIF4E, USP8, STC1, RPS6KB1, ASS1, ZFP36L2, CFLAR, PCK2, SGK1, HNRNPU, DDIT4, ERRFI1, ATP2B1, REST, ABCC2, UBE2L3, EGFR, GPER1, HEY1, GSTP1, ZFP36, SRD5A1, ZFP36L1, CBX3, FBXO32, FECH, NR3C1, ICAM1, SMYD3, DNMT3B, ANXA1, TFAP4, EDN1, FOXO1, SSTR2, SERPINF1, ADCYAP1, STAR, ISL1, MT-ND3
	GOBP_CELLULAR_RESPONSE_TO_DEXAMETHASONE_STIMULUS			0.3867	0.0185		1	22	SRD5A1, CBX3, FBXO32, EIF4E, FECH, NR3C1, ICAM1, SMYD3, DNMT3B, TFAP4, USP8, FOXO1, RPS6KB1, ASS1, SERPINF1, STAR, CFLAR, PCK2, DDIT4, ERRFI1, ABCC2, EGFR
	GOBP_CELLULAR_RESPONSE_TO_DSRNA	0.9737	0.8296	0.9909	0.0419	1	0.8345	17	RIOK3, FLOT1, PDE12, COLEC12, PQBP1, IFIT1, IRF3, DHX9, DDX58, RALB, NPM1, MUL1, MAVS, TLR3, CAV1, NFKB1, ZCCHC3
	GOBP_CELLULAR_RESPONSE_TO_EXTERNAL_STIMULUS	0.7366	0.6748	0.6997	0.0029		1	230	MTOR, NFE2L2, PHEX, FLCN, PRKAG1, DCTPP1, FOSL1, NPRL2, RRAGA, KPTN, C12ORF66, TNC, DAP, SZT2, MED1, MIOS, ITFG2, RRAGC, SOX9, MAP1LC3C, WDR59, NPRL3, CHEK1, WDR24, BAG3, MAP1LC3A, DEPDC5, ICAM1, ATF4, BAK1, JUN, FNIP1, AVPR1A, IRF1, SIPA1, MTPN, MN1, EIF2AK2, BCL2, SFRP1, BECN1, ALB, FOS, SLC2A1, NFKB1, EGFR, TXN2, HABP4, HDAC4, GABARAPL1, GSTP1, BAD, MAP1LC3B, HSPA8, DNM1L, KANK2, GAS2L1, TRIM2…
	GOBP_CELLULAR_RESPONSE_TO_EXTRACELLULAR_STIMULUS	0.6761	0.6269	0.7843	0.0169			182	ATG5, MTOR, IFI16, MAX, NFE2L2, VCAM1, EIF2AK4, PHEX, SIRT1, FLCN, PRKAG1, WIPI2, DCTPP1, CPEB4, PPARA, FOSL1, NPRL2, RRAGA, KPTN, C12ORF66, TNC, ATP2B1, DAP, PIK3C2B, SZT2, MED1, MIOS, ITFG2, RRAGC, MAP1LC3C, WDR59, NPRL3, WDR24, MAP1LC3A, DEPDC5, WIPI1, ICAM1, ATF4, CBS, SRF, LRRK2, SESN3, SESN1, MTMR3, JUN, STK26, SESN2, GLRX2, FNIP1, GABARAP, AVPR1A, MAPK8, NR4A2, SIPA1, PIM1, BRSK2, VPS41, E…
	GOBP_CELLULAR_RESPONSE_TO_GLUCAGON_STIMULUS	0.566	0.9414	0.9541	0.041			16	ADCY7, ADCY6, PRKACB, ADCY2, ADCY5, ADCY1, ASS1, PRKAR2B, ADCY8, ADCY3, ADCY9, PRKAR1B, CPS1, PRKACA, PRKAR2A, PRKAR1A
	GOBP_CELLULAR_RESPONSE_TO_HYDROGEN_PEROXIDE	0.6765	0.7791		0.044		1	67	PLEKHA1, AXL, NFE2L2, ETS1, KLF4, SIRT1, ABL1, ZNF277, RHOB, IMPACT, SETX, SIGMAR1, MAP1LC3A, SPHK1, BNIP3, HDAC6, PCGF2, TRAP1, MYB, LRRK2, ENDOG, MAPK7, CYP1B1, ERN1, GPR37, PDE8A, STK26, HGF, PYCR1, PINK1, TXN, NQO1, RIPK1, APEX1, CBX8, PRKAA1, SRC, ECT2, SIRPA, SMPD3, BECN1, PDGFD, OSER1, ANKZF1, PAWR, PPIF, PRKCD, TNFAIP3, ANXA1, HSF1, FOXO1, RNF112, PPP5C, MAPK13, EZH2, KDM6B, STK25, PCNA, …
	GOBP_CELLULAR_RESPONSE_TO_INORGANIC_SUBSTANCE	0.5777	0.4838	0.8208	0.0003		1	149	CHUK, BACE1, NFE2L2, CEBPA, CCNB1, OGG1, CARF, SMPD1, SLC41A1, FSTL3, TREX1, WNT5A, CREB1, MAP1LC3A, LIG4, DDI2, JUNB, CPNE3, ATF4, RYR3, BNIP3, EDN1, ADCY1, NCSTN, LRRK2, ENDOG, STAR, GSK3A, MT2A, JUN, NQO1, CLDN1, JUND, ADCY7, SUMO1, MAPK8, ADGRV1, DDX11, NLGN1, MAPK9, PPARGC1A, EIF2S1, PARP1, MCOLN1, MEF2A, TSPO, ADCY8, BECN1, AKT1, FOS, IQGAP1, CRHBP, GSN, SLC25A23, EGFR, BAD, PRNP, SNCA, TH,…
	GOBP_CELLULAR_RESPONSE_TO_IRON_ION	0.7068	0.5471	0.8549	0.0129		1	8	TF, BMP6, CCNB1, HMOX1, HFE, ATP7A, B2M, TFAP2A
	GOBP_CELLULAR_RESPONSE_TO_KETONE	0.9151		0.6483	0.0059		1	67	GOLPH3, ADCY6, EIF4E, AKR1B1, KLF4, SIRT1, USP8, SPHK2, CFLAR, AKAP8, PCK2, ADCY3, DDIT4, ERRFI1, GNG2, TNC, ATP2B1, AHR, SPP1, SRD5A1, ADAM15, CBX3, FBXO32, NR3C1, ICAM1, ADCY2, ADCY5, SMYD3, FDX1, TFAP4, GNAI1, ADCY1, GNB1, STAR, CDC5L, PRKCE, LARP1, CDK4, AKR1C2, NCOA4, PRKAA1, PRKAA2, ELK1, RPS6KB1, ASS1, SRC, SGK1, ADCY8, NDOR1, SFRP1, TRERF1, AKT1, ABCC2, EGFR, AACS, DCPS, XRN1, ROCK2, FECH…
	GOBP_CELLULAR_RESPONSE_TO_LIPID	0.6285	0.6686		0.0155			356	ESRRB, BMP7, CD36, CCNB1, KLF4, PHEX, CACTIN, IRS1, YAP1, EP300, HNRNPU, SASH1, URI1, PLAA, FGFR2, PDCD4, TNC, IRAK1, RHOA, MED1, NR3C2, BMP4, PHB, SOX9, WNT5A, LDOC1, DDX17, TRIM41, ADAM15, SAFB2, CEBPB, KDM3A, CRY2, ICAM1, EDN1, ADCY1, MYB, STAR, TGFB1, VPS11, RARG, NFKBIL1, WNT9A, PPARD, PPARGC1A, ARNTL, BRINP1, RORA, PAF1, AXIN1, FZD10, CDC73, SCARB1, NDUFA13, LATS1, CTR9, KCTD6, MN1, PARP1, …
	GOBP_CELLULAR_RESPONSE_TO_MECHANICAL_STIMULUS	0.948	1	0.7514	0.0021		1	54	FAS, TLR4, MAP2K4, FADD, MAP3K2, COL1A1, CASP8AP2, CASP2, GOT1, MAP3K1, SOX9, CHEK1, BAG3, CASP8, BNIP3, TNFRSF10B, TNFRSF10A, BAK1, PDE2A, PIEZO2, BMP6, ATP1A1, ATP1A2, PTPN11, PIEZO1, DAG1, MAP3K14, ITGA2, IRF1, MAPK8, CRADD, GADD45A, MTPN, CNN2, AKT1, SLC2A1, NFKB1, EGFR, HABP4, HDAC4, TMEM150C, BAD, SLC9A1, SLC38A2, RAC1, ANKRD1, GJA1, MYD88, TLR3, TNFRSF1A, MAPK3, KCNJ2, BCL10, F11R
	GOBP_CELLULAR_RESPONSE_TO_MOLECULE_OF_BACTERIAL_ORIGIN	0.6099	0.6545		0.0174		1	96	PRKCA, TLR4, NR1D1, AXL, ZC3H12A, CD36, CACTIN, TRAF6, IRF3, HMGB1, LYN, PABPN1, SERPINE1, DAB2IP, AKAP8, ABL1, CAPN2, SASH1, PLAA, PDCD4, IRAK1, RHOA, WNT5A, LDOC1, TRIM41, CEBPB, CARD8, ICAM1, TNFRSF1B, GIT1, ADAM9, CDK19, STAR, BMP6, TGFB1, PRKCE, NFKBIL1, HMGB2, UPF1, TFPI, SIRT2, CDK4, PRDX2, TRIM5, PPARD, MTDH, MAPK8, PPARGC1A, VIM, TRIB1, PAF1, CDC73, SCARB1, CTR9, ASS1, NR1H3, CHMP5, SRC,…
	GOBP_CELLULAR_RESPONSE_TO_NITROGEN_COMPOUND	0.6295	0.6975	0.7161	0.0079		1	483	CHRM2, SORBS1, LPIN1, NFE2L2, CD36, TBC1D4, IGF2, GKAP1, IRS1, MAP1B, IPO5, NOD1, IRS2, SIX1, SOX9, LDOC1, TRIM41, ZBTB7B, CEBPB, ATF4, RYR3, TMEM38A, EDN1, ADCY1, CASP6, SLC2A4, CASP7, STAR, DIAPH1, GABRB2, GABRB3, PRKAR2A, EIF4EBP2, LARP1, USO1, APLP1, GNA14, TRPM4, RGS4, RYR2, COL1A2, SLC1A1, PPARGC1A, ARID1B, PDGFC, PARP1, AGTRAP, SRC, ADCY8, PDGFD, AKAP6, CTNNB1, NFKB1, PIK3CA, GNAI2, DDC, G…
	GOBP_CELLULAR_RESPONSE_TO_NITROGEN_STARVATION	0.9396	1	0.4126	0.0219	1	1	10	GABARAP, MAP1LC3C, ATG5, GABARAPL1, MAP1LC3B, MAP1LC3A, BECN1, NPRL2, GABARAPL2, ATG7
	GOBP_CELLULAR_RESPONSE_TO_NUTRIENT	0.999	0.6929		0.0046			27	BRIP1, PDK2, PIM1, CDKN2B, PHEX, COL1A1, GAS6, NCOA1, MN1, SFRP1, TNC, ATP2B1, MED1, POSTN, SNW1, XBP1, MIR125B1, SRF, KANK2, TRIM24, LPL, USF2, TNKS, PTN, SNAI2, HMOX1, USF1
	GOBP_CELLULAR_RESPONSE_TO_ORGANIC_CYCLIC_COMPOUND	0.7178	0.6223	0.812	0.0234		1	382	CHRM2, ESRRB, BMP7, CCNB1, KLF4, PHEX, P2RY11, YAP1, EP300, CIB2, HNRNPU, URI1, TNC, MED1, SIX1, NR3C2, BMP4, PHB, DDX17, SAFB2, CEBPB, KDM3A, CASP3, CRY2, ICAM1, ATF4, RYR3, TMEM38A, EDN1, ADCY1, NCSTN, GSTM2, CASP6, CASP7, STAR, TGFB1, DIAPH1, GABRB2, GLI2, VPS11, GABRB3, LARP1, SIRT2, APEX1, APLP1, GNA14, PPARD, TRPM4, CTNNA1, RGS4, RYR2, TMEM38B, PPARGC1A, TIPARP, ARNTL, VPS35, RORA, BTRC, MB…
	GOBP_CELLULAR_RESPONSE_TO_OXYGEN_RADICAL		0.9278		0.0298	1		15	FBLN5, DHFR, GCH1, NFE2L2, BMP7, SOD1, CD36, NQO1, FANCC, PRDX1, GLRX2, ATP7A, SOD2, PRDX2, CCS
	GOBP_CELLULAR_RESPONSE_TO_PARATHYROID_HORMONE_STIMULUS	0.9447	0.7425		0.0331			7	HDAC4, SOST, GJA1, MEF2C, PRKACA, PHEX, WNT10B
	GOBP_CELLULAR_RESPONSE_TO_TESTOSTERONE_STIMULUS	1		0.4673	0.0226	1	1	9	AACS, NCOA4, SPP1, SRD5A1, ROCK2, ELK1, SIRT1, MSN, AR
	GOBP_CELLULAR_RESPONSE_TO_TOPOLOGICALLY_INCORRECT_PROTEIN	0.765	0.7958	0.9109	0.0031		1	147	BCL2L11, NFE2L2, PARP16, CDK5RAP3, BOK, PIGBOS1, AUP1, YIF1A, CREBRF, KLHL15, EXTL1, RNF175, EXTL3, RNF121, HSPA2, RHBDD2, EXTL2, SERP1, CREB3L2, FICD, ERMP1, EP300, SERP2, SHC1, PTPN1, HDGF, HSPB8, GFPT1, UGGT2, UGGT1, PPP1R15A, BAG3, CUL3, WIPI1, ATF4, RNF185, NCK1, TMBIM6, NCK2, HDAC6, HYOU1, BAK1, VAPB, ABCA7, HERPUD1, ERN1, GSK3A, HSPA9, HSP90B1, GOSR2, TMEM33, ZBTB17, PIK3R1, DDX11, FKBP14,…
	GOBP_CELLULAR_RESPONSE_TO_TOXIC_SUBSTANCE	1	0.7345	0.4327	0			67	FBLN5, DHFR, GCH1, PPP1R9A, NFE2L2, BMP7, CD36, CYGB, KDM3B, ATP7A, CAT, GSTM1, MGST2, GSTM2, GSTM3, PRDX4, SESN1, GSTO1, PINK1, GPX1, TXN, CLIC2, NQO1, SESN2, FANCC, PXDN, PRDX1, ESD, SOD2, TP53INP1, GSTK1, PRDX2, MGST3, CCS, ADH5, PIM1, GSTZ1, CERS1, TXNRD3, ALB, NNT, ABTB2, GPX4, GPX7, GSR, GPX8, RDH11, APOM, NXN, UBIAD1, TXNRD1, AKR1A1, TXNDC17, GSTP1, HP, PXDNL, SOD1, ABCG2, OPRD1, TXNRD2, P…
	GOBP_CELLULAR_RESPONSE_TO_VITAMIN	0.9846	0.7836		0.047			17	SNW1, BRIP1, PIM1, PHEX, COL1A1, GAS6, MIR125B1, MN1, KANK2, TRIM24, PTN, SFRP1, SNAI2, TNC, ATP2B1, MED1, POSTN
	GOBP_CELLULAR_RESPONSE_TO_ZINC_ION	0.5132	0.6076	1	0.0169		1	11	PARP1, ATP13A2, GLRA2, P2RX4, TSPO, CREB1, MT2A, MTF1, KCNK3, HVCN1, ZNF658
	GOBP_CELLULAR_SENESCENCE	0.8727	1	1	0.0434	1	1	56	ZMPSTE24, NEK6, OPA1, HMGA1, SIRT1, HMGA2, PRKDC, MAP2K1, KAT6A, MAPKAPK5, FBXO5, ING2, PML, ABL1, YBX1, ZNF277, YPEL3, ARG2, SMC6, KRAS, BCL6, NEK4, SRF, BMPR1A, AKT3, BCL2L12, ARNTL, ID2, CDKN2B, TWIST1, CALR, SMC5, NSMCE2, NUAK1, PRMT6, HRAS, RSL1D1, PLK2, MAP3K3, TERF2, PAWR, CDKN1A, PRKCD, TP53, MIR590, PNPT1, RBL1, ZKSCAN3, PLA2R1, CDK6, EEF1E1, VASH1, CDKN2A, MAPK14, ULK3, B2M
	GOBP_CELLULAR_TRANSITION_METAL_ION_HOMEOSTASIS	0.9819		0.4199	0.0001		1	75	CCDC22, SCO1, COX19, SCO2, ARF1, SLC31A1, SLC31A2, CP, ATOX1, SLC11A2, ATP7A, ATP7B, HEPH, SLC30A4, SMAD4, MYC, SLC40A1, ABCB6, NDFIP1, SLC46A1, TMEM199, ABCB7, ATP13A2, SLC39A14, ATP6V0A2, SLC39A8, BMP6, FTH1, FTL, MT2A, FBXL5, FLVCR1, HMOX2, IREB2, NUBP1, NEDD8, HMOX1, ACO1, SLC22A17, ATP6V1A, ATP6AP1, CAND1, TTC7A, SKP1, TF, TFRC, CYBRD1, SLC1A1, NCOA4, CCDC115, CUL1, ATP6V0D1, SLC30A9, SLC30A…
	GOBP_CERAMIDE_BIOSYNTHETIC_PROCESS	0.668	0.8449	0.5086	0.039		1	51	SPTSSA, CERS6, CERS4, CERS5, SMPD4, SMPD2, ST6GALNAC6, SPHK2, ST3GAL2, ST6GALNAC5, SMPD1, CLN8, SPHK1, CERS2, ELOVL1, ST6GALNAC3, B4GALNT1, ST6GALNAC4, ST8SIA3, ST3GAL1, ST8SIA4, ST8SIA2, DEGS1, B3GALT4, ST3GAL5, B4GALT6, PRKAA1, B4GALT5, SGMS2, SMPD3, CERS1, UGCG, UGT8, B4GALT3, B3GALT2, B3GALT1, ORMDL2, ASAH1, ORMDL1, ASAH2, SAMD8, SGMS1, PRKCD, ORMDL3, GBA, SPTLC1, SPTLC2, NSMAF, AGK, SIRT3, T…
	GOBP_CERAMIDE_CATABOLIC_PROCESS	1		0.3447	0.0413	0.864	0.895	17	NEU3, ASAH2, GM2A, ASAH2B, NEU1, PRKCD, CEL, GALC, GBA, GLA, ACER2, HEXA, ASAH1, NAGA, HEXB, ACER3, GBA2
	GOBP_CHAPERONE_COFACTOR_DEPENDENT_PROTEIN_REFOLDING	0.7345		0.9598	0.0053	1	1	26	DNAJB4, ST13, HSPH1, TOR1B, HSPA14, HSPA13, HSPA2, DNAJB1, DNAJC18, HSPA1A, DNAJB5, HSPA1B, GAK, TOR2A, HSPE1, SDF2L1, DNAJB12, SDF2, PTGES3, DNAJB14, HSPA8, BAG1, DNAJC7, HSPA9, HSPA5, TOR1A
	GOBP_CHAPERONE_MEDIATED_AUTOPHAGY	0.4804	0.6093	0.5075	0.0085		1	15	CLU, EEF1A1, BAG3, SNCA, STUB1, HSPA8, HSP90AA1, ATG7, EEF1A2, ATP13A2, CTSA, PLK3, LAMP2, SYNPO2, SNRNP70
	GOBP_CHAPERONE_MEDIATED_PROTEIN_COMPLEX_ASSEMBLY	0.9746	1	0.8552	0.0181	1	0.9289	18	HSP90AB1, CCT2, CLU, PFDN6, HSPA1A, NDUFAF1, PSMG3, STUB1, PTGES3, HSPA4, HSPD1, HSP90AA1, BBS12, LONP1, MKKS, PSMG2, BBS10, PSMG1
	GOBP_CHAPERONE_MEDIATED_PROTEIN_FOLDING	0.6016	0.9412		0.0013	1	0.9308	51	ST13, PDCL3, CLU, UNC45A, CSNK2A1, TOR1B, DNAJB2, SGTB, HSPA14, HSPA13, HSPA2, FKBP4, SGTA, DNAJC5, PEX19, PPIB, PDCD5, HSPB1, TRAP1, DFFA, HSPA9, FKBP5, HSPA5, TOR1A, DNAJB4, FKBP1A, PPID, HSPH1, FKBP1B, PDIA4, DNAJB1, DNAJC24, CCT2, DNAJC18, HSPA1A, DNAJB5, HSPA1B, CRTAP, GAK, TOR2A, HSPE1, SDF2L1, DNAJB12, CHORDC1, SDF2, P3H1, PTGES3, DNAJB14, HSPA8, BAG1, DNAJC7
	GOBP_CHEMOKINE_PRODUCTION		0.9537	0.9949	0.0229		1	43	TLR4, EGR1, KLF4, DDX3X, AGER, EPHA2, SUZ12, TWIST1, HMGB1, HIF1A, EIF2AK2, SIRPA, ZFPM1, C5, RIPK2, POSTN, F2RL1, WNT5A, ARG2, GSTP1, LGALS9, IL4R, SOCS5, MIR590, TIRAP, C1QTNF3, IL6R, ADCYAP1, TRIM32, IL17RA, MAP2K5, MUL1, LPL, LRP1, FOXP1, MBP, MYD88, MAVS, ADAM17, TLR3, SNAI2, HMOX1, APP
	GOBP_CHLORIDE_TRANSPORT	0.7359	0.738	0.0252	0.181		1	52	ANO2, SLC4A8, ANO8, CLNS1A, TTYH3, TTYH2, ANO6, SLC12A7, SLC12A9, SLC12A4, SLC1A4, SLC12A8, SLC12A6, SLC6A1, SLC26A2, GABRB2, GABRB3, CLIC1, CLIC2, CLCN5, CLCN2, GLRA2, GLRB, GLRA3, SLC1A1, GABRA5, ANO4, ANO3, TTYH1, CLCN3, TSPO, PRKG2, ABCB1, PRNP, SLC26A6, GABRE, GABRG3, SLC1A3, SLC12A2, BEST1, SLC12A5, CLIC4, CLCN4, CLCN6, SLC4A10, CLCN7, ANO5, SLC26A10, CLCC1, GRM5, PCYOX1, ANO10
	GOBP_CHONDROCYTE_DEVELOPMENT_INVOLVED_IN_ENDOCHONDRAL_BONE_MORPHOGENESIS	0.6762	0.9974		0.0376			7	SOX9, COL27A1, SERPINH1, SMPD3, TSKU, RARG, TGFBR2
	GOBP_CHONDROITIN_SULFATE_BIOSYNTHETIC_PROCESS	0.6621	0.8762		0.0345			23	CSPG5, CHST7, UGDH, B3GALT6, DSE, CHSY3, CHST15, CHPF2, CSGALNACT2, CHST12, CSGALNACT1, BGN, XYLT2, CHPF, CHSY1, CHST9, CHST11, DCN, VCAN, NCAN, CSPG4, CHST3, XYLT1
	GOBP_CHONDROITIN_SULFATE_CATABOLIC_PROCESS	0.9789		0.9373	0.0182		1	11	HYAL1, BGN, CSPG5, DCN, VCAN, NCAN, CSPG4, IDS, ARSB, HEXA, HEXB
	GOBP_CHONDROITIN_SULFATE_PROTEOGLYCAN_BIOSYNTHETIC_PROCESS	0.6673	0.8834		0.0221			28	CHST7, CSGALNACT2, CSGALNACT1, CHSY1, DCN, CSPG5, B3GAT2, B3GAT1, B3GAT3, CYTL1, UGDH, PXYLP1, B3GALT6, DSE, CHSY3, CHST15, CHPF2, CHST12, BGN, XYLT2, CHPF, CHST9, CHST11, VCAN, NCAN, CSPG4, CHST3, XYLT1
	GOBP_CHONDROITIN_SULFATE_PROTEOGLYCAN_METABOLIC_PROCESS	0.9397	0.9324	0.8835	0.0074		1	38	CHST7, CSGALNACT2, CSGALNACT1, CHSY1, DCN, NDNF, SPOCK2, HEXA, HEXB, HYAL1, CSPG5, B3GAT2, B3GAT1, B3GAT3, CYTL1, UGDH, PXYLP1, B3GALT6, DSE, CHSY3, CHST15, EGFLAM, CHPF2, SPOCK3, CHST12, BGN, XYLT2, CHPF, CHST9, CHST11, VCAN, DSEL, NCAN, CSPG4, CHST3, IDS, XYLT1, ARSB
	GOBP_CIRCULATORY_SYSTEM_PROCESS	0.7419	0.6556	0.6316	0.0261			373	ZMPSTE24, CHRM2, MTOR, GCH1, CD36, SLC6A17, DMPK, THRA, FXYD6, YAP1, TREX1, SLC1A4, THRB, SLC7A8, ICAM1, RYR3, TMEM38A, SLC7A5, NMU, LRP2, EDN1, EDNRA, GSTM2, SLC6A1, BBS2, SLC2A4, AKAP12, CDC42, MKKS, GSTO1, TGFB1, ADA, ADM, ADRA1B, ATP2A2, PDE4D, TRPM4, AVPR1A, SCN3B, CORO2B, RGS4, NISCH, ADORA2A, RYR2, PPCS, COL1A2, TMEM38B, SLC1A1, ADAMTS16, TACR3, GNB3, TPM1, TRHDE, ID2, LNPEP, MECP2, NPY, D…
	GOBP_COAGULATION	0.9077	0.7388		0.0153			200	NFE2L2, COL3A1, CD36, BLOC1S3, RAB27A, ILK, EDN1, CDC42, MYL12A, STXBP3, AKAP10, DOCK9, CBX5, GNA12, HGFAC, PAFAH2, PDGFA, PHF21A, PRKAR2A, DOCK6, MAFK, MFN2, TFPI2, P2RX6, GNA14, HPS6, ADORA2A, STXBP1, COL1A2, IRF1, PDGFB, RAP2B, SRC, TRPC3, ZFPM1, LMAN1, PIK3CA, F2RL1, RAF1, DGKD, PRKCD, DGKZ, MMRN1, SH2B1, RAC1, C1QBP, MAPK1, MAPK3, FERMT3, AXL, SLC7A11, ANO6, LYN, SERPINE1, RBSN, GNG2, HMG20B…
	GOBP_COLLAGEN_ACTIVATED_TYROSINE_KINASE_RECEPTOR_SIGNALING_PATHWAY	0.5812	0.4862		0.0376		1	8	COL4A1, COL4A6, UBASH3B, DDR1, DDR2, COL1A1, COL4A2, COL4A5
	GOBP_COLLAGEN_BIOSYNTHETIC_PROCESS	0.7053	0.6461		0.0148			31	ITGA2, SUCO, TRAM2, LARP6, CBX8, RGCC, VIM, COL1A1, ADAMTS3, COL5A1, GOT1, ARRB2, RAP1A, ERRFI1, RCN3, P3H4, BMP4, SERPINH1, NPPC, P3H3, PDGFRB, WNT4, MYB, EMILIN1, TGFB3, TGFB1, CREB3L1, HDAC2, RUNX1, F2R, PPARD
	GOBP_COLLAGEN_CATABOLIC_PROCESS	0.4789	0.9603	0.6628	0.0004		1	22	MMP15, CTSK, CST3, CTSL, ADAM15, FURIN, COL15A1, CTSD, PEPD, ADAMTS14, ADAMTS3, MRC2, CTSB, PHYKPL, COL19A1, MMP16, MMP2, MMP11, MMP17, ITGB1, MMP14, MMP24
	GOBP_COLLAGEN_FIBRIL_ORGANIZATION	0.6992	0.5856		0.0002		1	41	COL2A1, COL12A1, COL1A2, COL3A1, FKBP10, RB1, COL1A1, TNXB, GREM1, LOXL2, ADAMTS3, COL5A1, EFEMP2, LOX, COL11A2, DDR2, EXT1, P3H4, FOXC1, ATP7A, SERPINH1, LOXL1, PLOD3, CRTAP, LUM, COL11A1, COLGALT1, ADAMTS14, AEBP1, COL14A1, LOXL3, EMILIN1, CYP1B1, TGFBR1, MMP11, TGFB2, COL5A3, PXDN, NF1, SFRP2, COL5A2
	GOBP_COLLAGEN_METABOLIC_PROCESS	0.4951	0.6936		0		1	63	MMP15, TRAM2, CST3, TNS2, CTSD, COL1A1, MRC2, GOT1, ERRFI1, MFAP4, BMP4, PLOD3, CTSK, VPS33B, ADAM15, FURIN, PDGFRB, WNT4, ADAMTS14, MYB, PHYKPL, EMILIN1, TGFB1, MMP2, MMP11, MMP17, F2R, MMP24, PPARD, ITGA2, SUCO, COL1A2, LARP6, CBX8, RGCC, VIM, COL15A1, TNXB, ADAMTS3, COL5A1, ARRB2, RAP1A, HIF1A, COL19A1, SMPD3, VIPAS39, MMP14, RCN3, P3H4, SERPINH1, CTSL, NPPC, P3H3, P3H2, P3H1, PEPD, CTSB, MMP1…
	GOBP_COLLATERAL_SPROUTING	0.5075	0.7796		0.0046			19	SPP1, WNT3, DCC, DVL1, NIN, HDAC6, FGF13, COBL, PTPRS, WNT3A, RND2, LRP1, ABL1, EPHA7, CRABP2, SEMA4D, BDNF, APP, IST1
	GOBP_CONNECTIVE_TISSUE_DEVELOPMENT	0.6459	0.5387		0.0248			167	ZMPSTE24, SNX19, MSX1, BMP7, SNAI1, TYMS, MAF, UBB, EGR1, PTH1R, SATB2, SIRT1, WNT7A, THRA, CSGALNACT1, ARID5B, CHSY1, RUNX2, CREB3L2, SOX8, LOX, EXT1, WNT5B, ADAMTS12, BMP4, SOX9, NOG, WNT5A, GDF7, ATF2, LUM, BMP3, SMAD7, EDN1, SRF, EBF2, BBS2, SLC39A14, MKKS, ZNF516, TAPT1, TGFB1, ADAMTS7, EFEMP1, GLI2, RARB, RARG, BMPR1A, WNT9A, BMP1, SHOX2, MEX3C, PPARD, TRPM4, AMER1, AXIN2, COL2A1, ANXA6, SM…
	GOBP_COPPER_ION_HOMEOSTASIS	0.6376		1	0.0107			16	COMMD1, PRNP, CCDC22, SCO1, COX19, SCO2, XIAP, ARF1, MT2A, SLC31A1, SLC31A2, ATOX1, CUTC, ATP7A, ATP7B, APP
	GOBP_COTRANSLATIONAL_PROTEIN_TARGETING_TO_MEMBRANE	0.7833		1	0.0021	0.5994		100	ZFAND2B, TRAM1L1, TRAM1, RPL24, TRAM2, RPL26, RPS7, RPL23, RPS15A, RPL30, RPL13A, ARL6IP1, RPS6, RPL22, RPS23, RPL36, RPSA, RPL3, RPL4, RPL6, RPL8, RPL9, RPL39, RPL10, RPL12, RPL13, SEC61B, RPL15, SEC63, RPL17, RPL18, SEC61A2, RPL18A, RPL19, SEC62, RPL21, RPL23A, RPL27, RPL27A, RPL28, RPL29, RPL31, RPL32, RPL34, RPL35A, RPL37, RPL37A, RPS14, RPL38, RPS17, RPL41, RPS24, RPL36A, RPLP0, RPLP1, RPLP2…
	GOBP_CYTOKINE_MEDIATED_SIGNALING_PATHWAY	0.9551	0.8831		0.0079		1	439	CHUK, EPOR, CD36, IFNAR1, IFNGR1, IFNGR2, ARF1, IRS1, IL17RC, PSMA2, IL17RD, NOD1, RBCK1, IRS2, YAP1, IKBKG, UBE2V1, PDCD4, ILK, IKBKE, IRAK1, MED1, LIMS1, WNT5A, SQSTM1, TRIM44, HNRNPA2B1, MTAP, SPHK1, TNFRSF14, EDN1, HLA-C, PTPRZ1, BBS2, MKKS, GBP2, TGFB1, HGF, COL1A2, IRF1, PDGFB, MAP3K8, TOLLIP, PELI2, RPS6KA4, SRC, VEGFA, FOS, NFKB1, PARP14, PIK3CA, F2RL1, YTHDF3, TXNDC17, GSTP1, YTHDF2, PRK…
	GOBP_CYTOKINE_PRODUCTION	0.7619	0.6934		0.0003		1	419	CHUK, CD36, KPNA6, IFNGR1, PLA2G3, IL17D, IL17RC, MAPK11, NOD1, NFAT5, EP300, PDCD4, UBE2L6, IKBKE, IRAK1, PHB, WNT5A, ARG2, LGALS9, ZBTB7B, TWSG1, SPHK1, TNFRSF14, CEBPB, ATF4, MYB, YY1, NUTF2, NDRG2, TGFB1, ADGRG1, HGF, NFKBIL1, PDE4D, TRPM4, IRF1, GPNMB, DDX3X, RPS6KA4, PIN1, CTNNB1, NFKB1, F2RL1, GSTP1, SOD1, POLA1, TNFAIP3, BTN3A3, TIRAP, DENND1B, MDK, MAPKBP1, RAC1, TGFB3, C1QBP, CHID1, HFE…
	GOBP_CYTOKINE_PRODUCTION_INVOLVED_IN_IMMUNE_RESPONSE	0.8945	0.6277		0.0007		1	48	TLR4, ATG5, TRAF2, CD36, GPRC5B, SEMA7A, KIT, TRAF6, SIRT1, DHX36, DDX58, JAK3, SPHK2, DDX21, MAP3K7, ANGPT1, HLA-A, IL1R1, TRIL, FZD5, F2RL1, WNT5A, TNFRSF14, SMAD7, BCL6, CD81, HK1, TNFRSF1B, SLC7A5, CUEDC2, PRKCZ, DENND1B, CD226, MALT1, CHGA, TGFB3, TGFB1, TGFB2, MAVS, LACC1, TLR3, HLA-E, HMOX1, HFE, B2M, BCL10, NR4A3, TRPM4
	GOBP_CYTOSOLIC_CALCIUM_ION_TRANSPORT	0.7741	0.6513	0.3892	0.0234		1	103	ATG5, ATP2B4, TPCN1, LETM1, SLC8B1, PML, ABL1, SLC35G1, ATP2B1, SLC8A2, SLC8A3, YWHAE, GPER1, RGS9, HTT, RYR3, TMBIM6, TMEM38A, BAK1, GSTM2, GSTO1, ATP1A2, DIAPH1, PRKCE, CLIC2, JPH1, JPH4, ATP2A2, AFG3L2, F2R, PDE4D, FKBP1A, RYR2, TMEM38B, P2RX3, MCOLN1, IBTK, GRIN2B, BCL2, FKBP1B, FAM155B, GRIN2C, TRPC3, FAM155A, CALM1, MICU1, AKAP6, MICU2, CALM2, MICU3, PRKACA, CALM3, DMD, PSEN2, CACNA1C, MCUR…
	GOBP_DE_NOVO_PROTEIN_FOLDING	0.8037		0.9936	0.0035	1	0.8873	34	DNAJB4, ST13, FKBP1A, HSPH1, CHCHD4, TOR1B, HSPA14, HSPA13, HSPA2, FKBP1B, DNAJB1, UGGT1, DNAJC2, ENTPD5, CCT2, DNAJC18, HSPA1A, DNAJB5, HSPA1B, GAK, TOR2A, HSPE1, SDF2L1, DNAJB12, SDF2, PTGES3, HSPD1, DNAJB14, HSPA8, BAG1, DNAJC7, HSPA9, HSPA5, TOR1A
	GOBP_DECIDUALIZATION	0.4525	0.5595	1	0.02		1	14	TPPP3, LIF, SPP1, EPOR, BSG, JUNB, ASH1L, STC1, STC2, GJA1, PTN, MAPK1, MAPK3, PPARD
	GOBP_DEFENSE_RESPONSE_TO_GRAM_NEGATIVE_BACTERIUM	0.9624		0.7992	0.0245			14	OPTN, TLR4, DROSHA, TNFRSF14, TUSC2, ROMO1, IL6R, RPL30, RPS19, SERPINE1, CHGA, HMGB2, RARRES2, F2RL1
	GOBP_DEFENSE_RESPONSE_TO_GRAM_POSITIVE_BACTERIUM	0.7752			0.0098		1	24	TBK1, IL27RA, PPP1R11, DROSHA, CD36, TNFRSF14, IL12A, EPHA2, LYG1, ROMO1, TIRAP, RPL39, CARD9, CHGA, GBP2, NOD1, MYD88, ADAM17, HLA-A, SEH1L, HLA-E, HMGB2, RIPK2, RARRES2
	GOBP_DEFENSE_RESPONSE_TO_VIRUS				0.0187		1	154	ZMPSTE24, SETD2, TBK1, ZDHHC1, IFI16, IFI27, IFIT2, IFIT3, EIF2AK4, IFNAR2, IL10RB, ILF3, IRF2, IRF3, IRF7, DHX9, ISG20, ADAR, DHX36, MX1, OPRK1, PCBP2, HERC5, NT5C3A, POLR3K, PLSCR1, PHB2, PML, RNF216, EXOSC4, DDIT4, ATAD3A, ABCF3, DDX60, NPLOC4, POLR3B, POLR3E, EXOC1, PHB, HTRA1, TREX1, ZC3HAV1, EXOSC5, DDX17, TRIM44, GPAM, RNASEL, ABCE1, GPATCH3, SEC14L1, SKP2, POLR3D, BNIP3, BNIP3L, STAT2, AG…
	GOBP_DENDRITIC_CELL_DIFFERENTIATION	1	0.8859		0.0327			19	LGALS9, AXL, RBPJ, ITGB8, NOTCH2, CEBPB, ZBTB46, PSEN1, RELB, AZI2, TGFBR2, TRAF6, AGER, GAS6, CAMK4, HMGB1, LYN, HLA-B, F2RL1
	GOBP_DERMATAN_SULFATE_METABOLIC_PROCESS	0.7536		1	0.0334			11	CHST12, BGN, UST, CSPG5, DCN, VCAN, DSEL, CHST14, NCAN, CSPG4, DSE
	GOBP_DETECTION_OF_BIOTIC_STIMULUS	0.6642		1	0.0245		1	14	TREX1, TLR4, SRPX, PAK1, SCARB1, NAIP, PTPRJ, NOD1, TSPO, YAP1, HLA-A, HLA-B, SMO, DACH1
	GOBP_DETERMINATION_OF_DORSAL_VENTRAL_ASYMMETRY		0.89	0.3892	0.0129		0.9356	7	NBL1, DDIT3, SOSTDC1, AIDA, WNT8B, ACVR1, GREM1
	GOBP_DETOXIFICATION	1	1	0.4137	0			71	FBLN5, DHFR, GCH1, NFE2L2, BMP7, CD36, CYGB, KDM3B, ATP7A, CAT, GSTM1, MGST2, GSTM2, GSTM3, PRDX4, SESN1, GSTO1, AKR7A3, MT2A, GPX1, TXN, CLIC2, NQO1, SESN2, FANCC, PXDN, PRDX1, ESD, SOD2, TP53INP1, GSTK1, PRDX2, MGST3, CCS, ADH5, PIM1, GSTZ1, RALBP1, OSCP1, TXNRD3, SLC22A18, ALB, NNT, SLC15A2, SLC22A5, GPX4, GPX7, ABCC2, GSR, GPX8, RDH11, APOM, NXN, UBIAD1, TXNRD1, AKR1A1, TXNDC17, GSTP1, HP, PX…
	GOBP_DEVELOPMENTAL_CELL_GROWTH	0.5928	0.538	0.998	0.024			183	CDK5, MACF1, GOLGA4, PPP3CB, MTOR, EIF2AK4, OLFM1, MAP1B, DPYSL2, TTL, COBL, DDX39B, USP9X, PPARA, RAB11A, AURKA, ABL1, SEMA6C, SEMA6B, CRABP2, SEMA4F, AKAP13, SIRT6, PLAA, CDH4, SEMA4B, DCLK1, SEMA3D, FLRT3, LAMB2, SEMA5B, SEMA4C, SEMA4G, SLIT1, SOX9, WNT5A, NDEL1, SEMA3E, AUTS2, SMAD7, DIP2B, ANAPC2, HDAC6, EDN1, GDI1, SRF, YY1, MUL1, GSK3A, RAB21, RGS2, LIMK1, RARG, BCL11A, MEX3C, MAP3K13, ZFY…
	GOBP_DEVELOPMENTAL_GROWTH_INVOLVED_IN_MORPHOGENESIS	0.5785	0.5587		0.0259			191	CDK5, MACF1, GOLGA4, PPP3CB, EIF2AK4, OLFM1, MAP1B, DPYSL2, TTL, COBL, USP9X, RAB11A, SPRY1, AURKA, SPRY2, ABL1, YAP1, SEMA6C, PTK7, SEMA6B, CRABP2, RDH10, SEMA4F, FGF10, SIRT6, PLAA, CDH4, SEMA4B, FGFR2, DCLK1, EXT1, SEMA3D, TNC, FLRT3, LAMB2, SIX4, SEMA5B, MED1, SEMA4C, SIX1, SEMA4G, BMP4, NKD1, SLIT1, SOX9, WNT5A, NDEL1, SEMA3E, AUTS2, DIP2B, ANAPC2, HDAC6, GDI1, SRF, FMN1, MUL1, KIF26B, SALL1…
	GOBP_DIRECT_OSSIFICATION	0.6102	0.792		0.041			6	MN1, AXIN2, FGF18, MMP2, COL1A1, GIT1
	GOBP_DIVALENT_INORGANIC_CATION_HOMEOSTASIS	0.6789	0.8353	0.2127	0.0016		1	258	LPAR6, CD36, LPAR4, DMPK, TPCN1, TPT1, CIB2, CDH23, HTT, WNT5A, ATF4, RYR3, TMEM38A, NMU, EDN1, BAK1, EDNRA, GSTM2, GSTO1, HERPUD1, SLC10A7, DIAPH1, ADM, ADRA1B, ATP2A2, PDE4D, TRPM4, AVPR1A, RYR2, NPY2R, TMEM38B, SLC1A1, STIM2, CAMK2N1, MCOLN1, IBTK, BCL2, TRPC3, GPR157, ADCY8, CALM1, AKAP6, CALM2, CALM3, DMD, EGFR, F2RL1, PRNP, SNCA, THY1, DRD2, CHRNA10, TFAP2B, STIM1, TRIM24, PKD1, MCU, S1PR3,…
	GOBP_ELECTRON_TRANSPORT_CHAIN	0.7713	0.8273	0.5718	0.0013	0.9179	1	146	NDUFAF1, ASPH, CCNB1, AKR1B1, CDK1, CYCS, MT-ND2, NDUFS1, NDUFS3, GPD2, NDUFS4, CYB5B, ME1, ME2, DGUOK, AOC2, GLDC, ALDH2, DHRS3, AKR7A3, PINK1, NQO2, GLRX2, ETFA, ETFB, ETFDH, NDUFA11, PPARGC1A, BID, NDUFA2, MT-ND6, NDUFA1, SDHA, LOXL2, NDUFA3, SDHB, NDUFA5, NDUFA6, NDUFA13, NDUFA7, NDUFA8, NDUFA10, NDUFB1, NDUFB2, NDUFB3, NDUFB4, NDUFV2, NDUFB5, POLG2, NDUFB6, NDUFB7, COX7A2, NDUFB8, TAZ, IDH3B…
	GOBP_EMBRYO_IMPLANTATION	0.7439	0.907		0.0002		1	32	PCSK5, TRIM28, LIF, DDR1, SMURF2, TGFBR2, SYDE1, CALR, STC1, TRO, RECK, AGO2, VEGFA, STC2, PRLR, VMP1, TPPP3, EMP2, SPP1, SOD1, BSG, ACVR1B, UBE2Q1, POLR1B, ARHGDIB, TIMP1, GJA1, C1QBP, MMP2, IGFBP7, RPL29, PPARD
	GOBP_EMBRYONIC_CRANIAL_SKELETON_MORPHOGENESIS		1		0.0414			35	SETD2, PRRX1, SMAD2, MTHFD1L, TULP3, PDGFRA, MTHFD1, TGFBR2, NDST1, TWIST1, EIF4A3, WNT9B, RDH10, FGFR2, MMP14, SIX4, GNAS, SIX1, BMP4, TFAP2A, IRX5, SLC39A1, NIPBL, HOXA2, TGFBR1, MMP16, TGFB3, SMAD3, CHST11, IFT140, PAX5, MED12, GLI3, TBX1, WDR19
	GOBP_ENDOCARDIAL_CUSHION_DEVELOPMENT	0.6602	0.5445	1	0.0014		1	30	MSX1, RBPJ, BMP7, SNAI1, ACVR1, TGFBR2, TWIST1, ROBO1, HEYL, BMPR2, BMP4, BMP5, SOX9, NOG, HEY1, NOTCH1, RBM24, BMP2, SMAD4, JAG1, TGFBR1, ISL1, TGFB2, ROBO2, SNAI2, BMPR1A, DCHS1, ERBB3, CRELD1, MDM4
	GOBP_ENDOCARDIAL_CUSHION_MORPHOGENESIS	0.6789	0.4836		0.0308		1	24	BMP5, SOX9, NOG, HEY1, MSX1, NOTCH1, RBPJ, BMP2, BMP7, SNAI1, ACVR1, SMAD4, TGFBR2, TWIST1, ROBO1, TGFBR1, ISL1, TGFB2, ROBO2, SNAI2, BMPR1A, DCHS1, HEYL, MDM4
	GOBP_ENDOCHONDRAL_BONE_MORPHOGENESIS	0.4762	0.5487		0.0334			39	ZMPSTE24, BMPR1B, AXIN2, COL2A1, COL27A1, ANXA6, TGFBR2, COL1A1, STC1, THBS3, CSGALNACT1, ALPL, PEX7, SMPD3, MEF2C, MMP14, EXT1, EXT2, FOXC1, BMPR2, GNAS, TRIP11, BMP4, SOX9, SERPINH1, IFT80, NAB2, NPPC, MEF2D, INPPL1, NAB1, BMP6, MMP16, FGF18, TSKU, RARB, FGFR3, RARG, SHOX2
	GOBP_ENDOMEMBRANE_SYSTEM_ORGANIZATION	0.6627	0.7425	0.737	0.0411		1	383	ZMPSTE24, TRAM1L1, NEK6, TRAM1, LPIN1, TRAM2, CTDNEP1, CNEP1R1, PLK1, VRK1, CCNB1, CCNB2, BLOC1S3, NEK9, CDK1, DMPK, EPB41L3, CHMP1A, PLA2G3, MAP2K1, RAB1A, RAB27A, REEP6, SMPD1, RAB11A, MPP5, LEMD3, HTT, SPAST, NDEL1, SQSTM1, UBXN2B, VPS33B, NSFL1C, TBPL1, TMEM38A, PRX, VPS37A, VPS37D, VPS28, CDC42, ABCA7, TMEFF2, EMC8, VPS37C, EMD, EMC1, VPS37B, EMC10, EMC9, MVB12A, EMC4, VPS11, EMC3, EMC7, TME…
	GOBP_ENDOPLASMIC_RETICULUM_CALCIUM_ION_HOMEOSTASIS	0.4909		0.9766	0.0245		1	24	ITPR1, TMCO1, CCDC47, WFS1, PSEN1, TGM2, BCAP31, TMBIM6, TMTC4, RAP1GDS1, BAX, BAK1, KCTD17, HERPUD1, BCL2, PML, PACS2, ATP2A1, GRINA, CAMK2D, ATP2A2, FIS1, THADA, APP
	GOBP_ENDOPLASMIC_RETICULUM_TO_GOLGI_VESICLE_MEDIATED_TRANSPORT	0.7154	1	0.5746	0.0176	1	1	174	ANK1, GORASP1, BET1L, DCTN2, IER3IP1, ARF1, PPP6C, RAB1A, YIF1A, CREB3L2, TRAPPC2B, TEX261, SEC22A, SPAST, CNIH4, RNF139, WHAMMP3, YIPF5, CUL3, PDCD6, YIF1B, PEF1, SEC22C, VAPA, HYOU1, NRBP1, TMEM115, LRRK2, VAPB, ARCN1, CAPZA1, ERGIC2, ERGIC3, ERGIC1, SCFD1, BET1, VTI1B, WHAMM, STX5, USO1, SEC22B, GOSR2, ARFGAP3, BCAP31, TMED9, SAR1B, SORL1, ARFGAP2, DCTN6, GRIA1, DYNC1H1, SEC16A, ARFGAP1, LMAN1…
	GOBP_ENDOPLASMIC_RETICULUM_UNFOLDED_PROTEIN_RESPONSE	0.7664	0.7896	0.979	0.0091		1	112	BCL2L11, NFE2L2, PARP16, CDK5RAP3, BOK, PIGBOS1, YIF1A, CREBRF, EXTL1, RNF175, EXTL3, RNF121, RHBDD2, EXTL2, SERP1, CREB3L2, FICD, ERMP1, EP300, SERP2, SHC1, PTPN1, HDGF, GFPT1, PPP1R15A, WIPI1, ATF4, NCK1, NCK2, HYOU1, BAK1, VAPB, ABCA7, HERPUD1, ERN1, GSK3A, HSP90B1, GOSR2, TMEM33, ZBTB17, PIK3R1, DDX11, FKBP14, EDEM1, EIF2S1, ARFGAP1, ACADVL, CLGN, DNAJB9, PTPN2, STUB1, SEC31A, TMTC4, ADD1, TA…
	GOBP_ENDOTHELIAL_CELL_MIGRATION	0.8646	0.9088		0.0075			158	ID1, NFE2L2, ETS1, KLF4, SIRT1, PROX1, ATP2B4, LGALS8, WNT7A, PTP4A3, SPRED1, PATZ1, ABL1, PRCP, SASH1, GIPC1, RHOA, PIK3R3, BMP4, GRN, WNT5A, CSNK2B, PDCD6, PIK3CB, EDN1, SRF, EMC10, TGFB1, AAMP, STARD13, CORO1B, MYH9, NR4A1, RGCC, BCAS3, SEMA4A, GADD45A, MECP2, PLEKHG5, GREM1, LOXL2, SCARB1, PDGFB, ROBO1, VEGFA, VEGFC, EFNA1, AKT1, FGF2, MIA3, PIK3CA, NUS1, HDAC7, FSTL1, PXN, ANXA3, LPXN, PIK3C…
	GOBP_ENDOTHELIAL_CELL_PROLIFERATION	0.9051	1		0.0079		1	97	MTOR, SIRT1, IGF2, PROX1, SIRT6, BMP4, WNT5A, PPP1R16B, PDCD6, F3, ERN1, EMC10, MIR130A, APLN, NR4A1, RICTOR, RGCC, IL12A, LOXL2, SCARB1, PDGFB, VEGFA, VEGFC, AKT1, FGF2, CAV2, BMPER, MDK, TGFBR1, ZNF580, THBS4, PGF, ADAM17, MIR2355, VEGFB, PDCD10, VASH1, NF1, DLL4, APOE, SYNJ2BP, PTPRM, SPARC, NRP1, PRKCA, NR2F2, SCG2, PDCL3, EGFL7, ATOH8, AGGF1, KRIT1, THAP1, AIMP1, HMGB1, NRP2, CXCL12, CDH13, …
	GOBP_ENERGY_COUPLED_PROTON_TRANSMEMBRANE_TRANSPORT_AGAINST_ELECTROCHEMICAL_GRADIENT	0.6802	0.4734		0.0481		0.9225	5	MT-ND4, MT-CO1, MT-CYB, MT-ND5, NDUFS7
	GOBP_ENERGY_DERIVATION_BY_OXIDATION_OF_ORGANIC_COMPOUNDS	0.887	1	0.5345	0.0134	1	1	232	PHKA1, PHKA2, SORBS1, PHKB, AGL, MTOR, PPP1CC, ESRRB, NDUFAF1, PPP1R1A, PASK, PPP1R2, GBE1, PGM2L1, PYGB, GYG1, PYGM, CCNB1, GYS1, STK40, IGF2, CDK1, IRS1, PGM1, PPP1R3C, PGM2, MT-ND2, NDUFS1, NDUFS3, DYRK2, GPD2, NDUFS4, IRS2, MDH1B, GYG2, FH, PPP1R3F, MDH1, PPP1R3E, MDH2, ME2, EPM2AIP1, GFPT1, UGP2, TREX1, GFPT2, DGUOK, PRDM16, IDH2, PYGL, NDUFA11, OPN3, PANK2, PPARGC1A, MT-ND6, NDUFA1, SDHA, N…
	GOBP_ENTRY_INTO_HOST	0.6649		0.8633	0.002			96	AXL, PVR, ITGAV, CDK1, KPNA3, TRIM25, CDHR3, SCARB2, PLSCR1, SMPD1, UVRAG, EFNB3, CTNND1, EXOC7, P4HB, GRB2, TRIM21, EXOC2, CBLL1, PHB, LGALS9, PPIA, LDLR, TNFRSF14, BSG, ICAM1, CD81, NCAM1, DYNLT1, MID2, ITGB5, LY6E, TRIM68, TRIM62, TRIM26, TRIM8, TRIM11, ITCH, CLDN1, IFITM1, TRIM5, ZNF639, DAG1, ITGA2, TFRC, SLC20A2, TYRO3, SNX3, EPHA2, GAS6, XPR1, SCARB1, IDE, EFNB2, FUCA2, LAMP1, SRC, SLC1A5,…
	GOBP_EPIDERMAL_GROWTH_FACTOR_RECEPTOR_SIGNALING_PATHWAY	0.6768	0.6249		0.041			94	NEU3, SNX6, PSEN1, RNF115, SOS1, RNF126, DAB2IP, CBLB, SPRY1, SPRY2, ABL1, CDH13, HIP1, PLCE1, SHC1, SOCS4, ADRA2A, ERRFI1, FBXW7, PTPN12, CHMP6, HIP1R, GRB2, VPS25, ZGPAT, GPRC5A, GPER1, ITGA1, SOX9, ARF4, MVP, NUP62, ARHGEF7, SOCS5, KIF16B, STAM2, ADORA1, SH3KBP1, RAB7A, EPS15L1, STAM, NCK2, AFAP1L2, HGS, PDPK1, PLCG1, CDC42, SH3GL2, HBEGF, TGFB1, MVB12B, SHKBP1, MVB12A, EFEMP1, PLAUR, PTPN11, …
	GOBP_EPITHELIAL_CELL_DIFFERENTIATION	0.6636	0.9209		0.0316			381	PAX6, LIF, CDH3, TDRD7, BMP7, MAF, SIPA1L3, BFSP1, ANXA4, KLF4, ETV4, KAZN, CDK1, WNT7A, JAG2, KRT10, MAP2K1, THRA, MIR18B, SPRY1, SPRY2, SPRED1, YAP1, SPRED2, SPRED3, FGF10, FGFR2, LAMB2, RHOA, PELO, MED1, SIX1, BMP4, SOX9, WNT5A, TMEM231, PPP1R16B, GDF7, PKP4, SAFB2, CEBPB, SAV1, THRB, CASP3, HNRNPH3, ICAM1, ATF4, SFRP4, CBFA2T2, GSTM3, CASP6, CDC42, CITED1, SGPP1, SALL1, SPINK5, FOXJ1, FOSL2, …
	GOBP_EPITHELIAL_CELL_PROLIFERATION	0.7681	0.7223		0.035		1	256	COL8A1, MTOR, CDH3, IGF2, WNT7A, MAP2K1, YAP1, FGF10, FGFR2, SIX4, MED1, FST, SIX1, BMP4, GRN, SOX9, WNT5A, PPP1R16B, PDCD6, CEBPB, SAV1, PYGO2, NCSTN, RPS6KA1, CDC42, ERN1, EMC10, TGFB1, HGF, MIR130A, BMPR1A, PPARD, B4GALT1, CDKN1C, RICTOR, MCC, WDR13, ID2, WDR77, TGFBR3, BTRC, SOX2, CDC73, SCARB1, PDGFB, VEGFA, VEGFC, SFRP1, HRAS, EGFR, TINF2, BAD, ZFP36, TNFAIP3, NKX6-1, MDK, TGFBR1, GLI1, THB…
	GOBP_EPITHELIAL_TO_MESENCHYMAL_TRANSITION	0.8634	0.4694		0.0085		1	117	MTOR, MSX1, BMP7, SNAI1, OLFM1, BAMBI, IL17RD, SPRY1, SPRY2, SPRED1, SPRED2, SPRED3, FGFR2, PDCD4, FOXC1, BMP4, SOX9, NOG, WNT5A, DDX17, PDCD6, SDCBP, PEF1, ADAM15, SMAD7, FOXF2, AKNA, TRIM62, NOTCH4, TGFB1, HGF, TGFB2, GLIPR2, AXIN2, SMAD2, RGCC, TGFBR3, LDLRAD4, GREM1, LOXL2, TWIST1, HNRNPAB, S100A4, MAD2L2, SFRP1, EFNA1, CTNNB1, DACT3, SDHAF2, PPP2CA, BMP5, JAG1, DAB2, MDK, DDX5, EZH2, TGFBR1,…
	GOBP_ER_NUCLEUS_SIGNALING_PATHWAY	1	1	0.57	0.027		1	48	BCL2L11, TMCO1, TMEM33, CCDC47, DDIT3, NFE2L2, WFS1, MBTPS1, ATG10, LPCAT3, CALR, BOK, EIF2AK3, EIF2S1, PPP1R15B, ERLIN1, ERLIN2, PTPN1, FBXW7, EIF2A, PPP1R15A, TMED2, AMFR, ZBTB7B, XBP1, INSIG1, PTPN2, TP53, INSIG2, SCAP, ATF4, NCK1, SREBF2, NCK2, ABCA7, CCL2, HERPUD1, ASNS, ATF6B, ATF6, HSPA5, GSK3B, MBTPS2, SREBF1, ATP2A2, ATF3, ARHGEF10L, HSP90B1
	GOBP_ERAD_PATHWAY	0.516	0.8923	1	0.0289			90	UBE4B, RHBDD1, CCDC47, NFE2L2, WFS1, SVIP, UBE4A, DNAJB2, SGTB, AUP1, RNF5, TRIM25, RNF175, RNF121, UBXN1, RHBDD2, UBQLN2, SGTA, UBE2J2, SYVN1, NPLOC4, BAG6, UGGT2, UBQLN1, UGGT1, USP14, TRIM13, UBXN4, JKAMP, RNF139, MAN1B1, AMFR, MAN1A1, GET4, SEL1L, RNF103, EDEM3, RNF185, OS9, ERLEC1, UBAC2, HERPUD1, UBE2J1, UBE2G2, DERL1, HM13, DERL3, POMT2, UBXN8, TMEM129, TMUB2, HSPA5, FOXRED2, TMUB1, USP19,…
	GOBP_ERBB_SIGNALING_PATHWAY	0.6563	0.6285		0.0483		1	110	NEU3, SNX6, SOS1, CUL5, CBLB, SPRY1, SPRY2, ABL1, HIP1, SHC1, SOCS4, ADRA2A, PTPN12, CHMP6, HIP1R, GRB2, VPS25, ZGPAT, GPRC5A, GPER1, ITGA1, SOX9, NUP62, KIF16B, CPNE3, NCK2, CDC42, HBEGF, TGFB1, MVB12B, SHKBP1, MVB12A, EFEMP1, PIK3R1, DOK1, CCDC88A, SRC, ARAP1, SHC3, AKT1, NRG1, IQGAP1, RASSF2, EGFR, PIK3CA, TSG101, DUSP3, DGKD, PTPN2, STUB1, EPS15, HSP90AA1, PIK3C2A, PTPN3, WDR54, ADAM17, MAPK1…
	GOBP_ERK1_AND_ERK2_CASCADE	0.6926	0.6981		0.0239			187	CRYBA1, CSK, LIF, CD36, PDGFRA, KLF4, FLCN, RAPGEF2, MAP2K1, NOD1, MFHAS1, SPRY1, PHB2, SPRY2, SPRED1, ABL1, SPRED2, NECAB2, SPRED3, SHC1, FGF10, PTPN1, FGFR2, GPER1, ACKR3, BMP4, PHB, SOX9, LGALS9, DUSP26, ICAM1, EPHB2, WNK2, AKAP12, ABCA7, NDRG2, DNAJC27, PDE8A, TGFB1, PDGFA, NQO2, F2R, GLIPR2, OXTR, NDRG4, GPNMB, NEK10, AGER, PDGFB, CRKL, PDGFC, CAMK2N1, RASGRP1, SRC, PIN1, SIRPA, PDGFD, HRAS,…
	GOBP_ERYTHROCYTE_DEVELOPMENT	1	0.743		0.0058	0.9466	1	23	FAM210B, LYAR, BRD1, ERCC2, BPGM, RPS6, L3MBTL3, PTBP3, ALAS1, BCL6, SRF, SH2B3, MAEA, ADGRF5, FLVCR1, JMJD6, G6PD, SLC11A2, ARID4A, DMTN, TMOD3, ZBTB7A, MED1
	GOBP_ESTABLISHMENT_OF_PROTEIN_LOCALIZATION_TO_ENDOPLASMIC_RETICULUM	0.8018	1	0.975	0.0027	0.7077	1	113	ZFAND2B, TRAM1L1, TRAM1, RPL24, TRAM2, RPL26, RPS7, RPL23, RPS15A, MAN1A1, RPL30, HERPUD1, CHMP4A, RPL13A, RAB3GAP1, RAB3GAP2, RYR2, RPS6, EDEM1, CHMP4B, RPL22, RPS23, RPL36, RPSA, RPL3, RPL4, RPL6, RPL8, RPL9, RPL39, RPL10, RPL12, RPL13, SEC61B, RPL15, SEC63, RPL17, SEC61G, RPL18, SEC61A2, RPL18A, RPL19, SEC62, RPL21, RPL23A, RPL27, RPL27A, RPL28, RPL29, RPL31, RPL32, RPL34, RPL35A, RPL37, RPL37…
	GOBP_ESTABLISHMENT_OF_PROTEIN_LOCALIZATION_TO_MEMBRANE	0.6641	0.754	0.9715	0.0073		1	303	ZFAND2B, TRAM1L1, TRAM1, TRAM2, STOM, RPS15A, ARL6, RAB11A, RAB11B, STX1B, RFTN1, SDCBP, YIF1B, RPL30, VPS37A, VPS37D, BBS2, VAMP3, EMC8, VPS37C, EMC1, VPS37B, EMC10, EMC9, EMC4, EMC3, EMC7, EMC6, EMC2, RPL13A, RAB3GAP1, ARL6IP1, RAB3GAP2, PPP1R13B, REEP1, SLC1A1, SYNE3, VPS35, VAMP2, GOLPH3L, PRKCI, TP53BP2, NDUFA13, BCL2, CALM1, SCRIB, CALM3, HRAS, ZDHHC20, ZDHHC24, TAOK2, ZDHHC23, EGFR, ZDHHC2…
	GOBP_EXOCRINE_SYSTEM_DEVELOPMENT				0.0085		1	28	CLCN2, DAG1, IGSF3, PLXND1, LAMA1, LAMA5, PLXNA1, BMP7, POLB, TGM2, IGF2, SEMA3A, FGF10, FGFR2, FOXC1, SOX9, TWSG1, SRP54, CDC42, EDA, TGFB3, TGFB1, HGF, PDGFA, TGFB2, BTBD7, NTN4, SEMA3C
	GOBP_EXPLORATION_BEHAVIOR	0.4826		0.0101	0.0361			12	GAD1, ATP1A2, PRKCE, SLC4A10, BRINP1, NLGN2, ABL2, ITGA3, EIF4A3, APOE, LRRK2, DLG4
	GOBP_EXTERNAL_ENCAPSULATING_STRUCTURE_ORGANIZATION	0.6984	0.5252		0.0001			258	COL6A1, FBLN5, COL8A1, COL12A1, MMP15, COL3A1, ETS1, CSGALNACT1, LOX, TNC, LAMB2, SMOC1, SOX9, ADAM15, ICAM1, MPV17, FOXF2, ITGB5, TGFB1, ADAMTS7, SPINK5, MMP2, PDGFA, SCUBE3, NTN4, KIF9, BMP1, TLL1, CAPNS1, APLP1, B4GALT1, COL1A2, TMEM38B, DDR1, ADAMTS16, FKBP10, COL15A1, CAPN1, GREM1, COL4A5, PDGFB, COL19A1, FBN1, COL11A1, TGFBR1, JAM3, QSOX1, TNFRSF1A, ITGB1, COL5A3, FBN2, TGM1, COL27A1, ITGAV…
	GOBP_EXTRACELLULAR_MATRIX_ASSEMBLY	0.8138	0.9663		0.0236			34	FBLN5, DAG1, PHLDB2, COL1A2, RGCC, FKBP10, GAS6, TNXB, THSD4, EFEMP2, HAS3, SMPD3, GPM6B, LOX, LAMB2, MFAP4, ATP7A, SOX9, LTBP3, NOTCH1, PLOD3, CLASP2, EMILIN1, CLASP1, NTNG1, SMAD3, TGFB1, PHLDB1, ANTXR1, LAMB1, QSOX1, NTN4, PXDN, NTNG2
	GOBP_EXTRACELLULAR_MATRIX_CONSTITUENT_SECRETION	0.9173	0.6611		0.024		1	8	RIC1, NOTCH1, TMEM38B, BMP2, RGCC, CREB3L1, TNFRSF1A, TNFRSF1B
	GOBP_EXTRINSIC_APOPTOTIC_SIGNALING_PATHWAY	0.9401	0.6217		0.0133		1	173	BCL2L11, RNF34, IFI27, CASP8AP2, BOK, CASP9, RBCK1, PML, YAP1, FGF10, PDIA3, GPER1, BMP4, TRAF1, HTT, BCL2L14, ITM2C, BAG3, HIPK1, CASP3, ICAM1, BAK1, SGPP1, GSK3A, SORT1, TGFB1, HGF, TNFRSF12A, TGFB2, DEPTOR, RIPK1, PAK2, PRDX2, BCL2L12, GABARAP, COL2A1, CTNNA1, DEDD2, BLOC1S2, DDX47, RNF41, KRT18, PIK3R1, PIDD1, DIABLO, BID, IL12A, MOAP1, CRADD, DEDD, DDX3X, SH3RF1, PARP2, SRC, BCL2, SFRP1, AKT…
	GOBP_EXTRINSIC_APOPTOTIC_SIGNALING_PATHWAY_VIA_DEATH_DOMAIN_RECEPTORS		0.6562		0.0289			71	FAS, RNF34, FADD, CASP8AP2, BAX, SERPINE1, CFLAR, DAB2IP, BAG3, ZDHHC3, CASP8, ICAM1, TNFRSF10C, TNFRSF10B, TNFRSF10A, FGA, FGB, FGG, SORT1, FEM1B, FAF1, RFFL, HGF, FAIM2, GPX1, GSK3B, HMGB2, HMOX1, RIPK1, FAIM, BCL2L1, THBS1, TMBIM1, SFRP2, SKIL, GABARAP, BMPR1B, DEDD2, BRCA1, BLOC1S2, STK3, DDX47, STK4, PIK3R1, STX4, PIDD1, TRAF2, DIABLO, ITPRIP, BID, MADD, MOAP1, PEA15, CRADD, ARHGEF2, DEDD, D…
	GOBP_EYELID_DEVELOPMENT_IN_CAMERA_TYPE_EYE		0.585		0.0156		1	10	STRA6, GRHL3, HDAC1, SOS1, HDAC2, SOX11, TWIST1, SRF, TFAP2A, INHBA
	GOBP_FAS_SIGNALING_PATHWAY			1	0.0445	1	1	4	FAS, ZDHHC7, CASP8AP2, TMBIM1
	GOBP_FATTY_ACID_DERIVATIVE_BIOSYNTHETIC_PROCESS	0.911	1	0.0208	0.7278		1	39	HMGCL, HMGCLL1, BDH1, HSD17B8, ACSS3, GCDH, GGT1, ACSL3, PAM, PPT1, AACS, BDH2, FASN, SLC27A5, ACSL1, ACACA, ACSF3, GGT7, SCD, HACD2, SLC25A1, ACSL4, SCD5, ACSBG1, ACSL6, HSD17B12, ELOVL2, CBR4, ELOVL5, PPT2, ELOVL1, ELOVL4, ELOVL6, HACD1, ACAT1, TECR, ACLY, FAR2, FAR1
	GOBP_FATTY_ACID_DERIVATIVE_METABOLIC_PROCESS	0.7802	1	0.0492	0.2828			49	OXCT1, FITM2, BDH1, ACSS3, GGT1, ACSL3, BDH2, FASN, SLC27A5, ABCD1, ACSL1, NUDT7, ACSF3, HACD2, ACSL4, ACSBG1, ACSL6, HSD17B12, ELOVL2, ELOVL5, ELOVL1, ELOVL4, ELOVL6, HACD1, ACOT7, ACAT1, TECR, ACLY, FAR2, FAR1, DGAT1, PTGR1, HMGCL, HMGCLL1, HSD17B4, HSD17B8, GCDH, PAM, PPT1, AACS, ACACA, GGT7, SCD, SLC25A1, SCD5, LYPLA2, ABHD16A, CBR4, PPT2
	GOBP_FATTY_ACID_HOMEOSTASIS	0.5013		0.5724	0.0192			11	GOT1, POLD1, GPAM, XBP1, PRKAA1, ADORA1, PRKAA2, ABCD1, SIRT1, APOE, DGAT1
	GOBP_FATTY_ACID_TRANSPORT	0.6012	0.7543	0.4836	0.0285		1	97	PLIN2, CD36, HRH3, SLC27A4, ABCD4, PLA2G3, PPFIA3, PPARA, IRS2, GIPC1, FIS1, CLN8, PER2, SLC38A7, SLC27A5, ABCD1, ACSL1, ABCD2, EDN1, ABCD3, ATP1A2, SLC25A17, RAB3GAP1, ARL6IP1, PPARD, AVPR1A, GRM7, SLC17A6, ADORA2A, STXBP1, SLC1A1, PRKAB2, VAMP2, GRM1, APBA1, SLC27A1, PPFIA4, AKT1, SLC17A8, SLC2A1, GLS, GRM2, SLC25A13, SLC25A22, SLC25A18, DRD2, PLA2R1, SYT1, P2RX4, MAP2K6, MFSD2A, ITGB1, SPX, AP…
	GOBP_FATTY_ACYL_COA_BIOSYNTHETIC_PROCESS	0.9958	1	0.0444	0.9604		1	26	HSD17B8, GCDH, ACSL3, PPT1, FASN, ACSL1, ACACA, ACSF3, SCD, HACD2, SLC25A1, ACSL4, SCD5, ACSBG1, ACSL6, HSD17B12, ELOVL2, CBR4, ELOVL5, PPT2, ELOVL1, ELOVL4, ELOVL6, HACD1, TECR, ACLY
	GOBP_FATTY_ACYL_COA_METABOLIC_PROCESS	0.777		0.0468	0.3542		1	34	FITM2, HSD17B4, HSD17B8, GCDH, ACSL3, PPT1, FASN, ABCD1, ACSL1, NUDT7, ACACA, ACSF3, SCD, HACD2, SLC25A1, ACSL4, SCD5, ACSBG1, ACSL6, HSD17B12, ELOVL2, CBR4, ELOVL5, PPT2, ELOVL1, ELOVL4, ELOVL6, HACD1, ACOT7, TECR, ACLY, FAR2, FAR1, DGAT1
	GOBP_FIBROBLAST_PROLIFERATION	0.6639	1		0.0497			59	ZMPSTE24, PDGFRA, CCNB1, PRKDC, PARP10, DHX9, BAX, DAB2IP, NDUFS4, PML, FGF10, MIF, MED31, WNT5A, CREB1, SPHK1, LIG4, FN1, MYC, PDGFRB, BMI1, MYB, PEX2, EMD, FTH1, FOSL2, PDGFA, S100A6, CDK4, ZMIZ1, TP53INP1, CDC6, FBXO4, GAS6, MORC3, CDC73, PDGFB, PDGFC, CCNA2, SFRP1, PDGFD, CTNNB1, DDR2, B4GALT7, DACH1, GSTP1, PAWR, CDKN1A, TP53, C1QL4, CTC1, TRIM32, NGFR, MED25, CDK6, E2F1, WNT7B, NF1, SKI
	GOBP_FORMATION_OF_QUADRUPLE_SL_U4_U5_U6_SNRNP	0.7455	0.4681		0.0297	0.4109		7	RNU6-9, RNU5E-1, RNU5D-1, RNU5A-1, RNU5B-1, RNU4-2, RNU4-1
	GOBP_FUNGIFORM_PAPILLA_DEVELOPMENT		0.6545		0.041	0.7573		5	HDAC1, HDAC2, WNT10B, SIX4, SIX1
	GOBP_GALACTOSE_METABOLIC_PROCESS	1		0.4152	0.0467			13	GALK1, B4GALT1, GALK2, PPARGC1A, PGM2L1, GLB1, CHST1, PGM1, PGM2, GALT, SLC35A2, GALM, GALE
	GOBP_GENERATION_OF_PRECURSOR_METABOLITES_AND_ENERGY	0.7432	0.7423	0.7282	0.0188		1	400	SORBS1, AGL, ESRRB, NDUFAF1, PASK, GBE1, NUP35, PGM2L1, GYG1, CCNB1, GYS1, BDH1, IGF2, ACSS3, CDK1, IRS1, PGM1, PPP1R3C, PGM2, NUP54, MT-ND2, RANBP2, NDUFS1, NDUFS3, DYRK2, NDUFS4, IRS2, CYB5B, GYG2, PPP1R3F, EP300, PPP1R3E, EPM2AIP1, DGUOK, PRDM16, MSH2, IDH2, ACAT1, PYGL, AVPR1A, NDUFA11, OPN3, PANK2, PPARGC1A, MT-ND6, NDUFA1, SDHA, NDUFA3, SDHB, NDUFA5, NDUFA6, SUCLG2, NDUFA7, NDUFA8, NDUFA10,…
	GOBP_GLOMERULAR_MESANGIAL_CELL_PROLIFERATION			1	0.0417			8	CFLAR, BMP7, EGR1, PDGFD, PDGFRB, IL6R, PDGFB, BMP4
	GOBP_GLOMERULAR_MESANGIUM_DEVELOPMENT	1			0.0134			10	NOTCH1, CFLAR, BMP7, EGR1, PDGFD, PDGFRB, ACTA2, IL6R, PDGFB, BMP4
	GOBP_GLUCOSAMINE_CONTAINING_COMPOUND_METABOLIC_PROCESS	0.6652		0.0308	0.0456			18	NANP, MGAT3, GNPDA1, CHST7, GNPDA2, OVGP1, AMDHD2, CTBS, CHST1, CHST6, RENBP, GNE, EXTL2, GNPNAT1, PGM3, CHST2, NAGK, CHST3
	GOBP_GLUTAMATE_METABOLIC_PROCESS	0.8998	0.9962	0.8607	0.0386			21	GLUD2, NAGS, GOT2, SLC7A11, ALDH5A1, ATCAY, SLC25A12, GGT1, GCLC, ALDH18A1, GCLM, GOT1, OAT, ADHFE1, GAD1, ALDH4A1, FPGS, GLUL, GLS, GLUD1, AADAT
	GOBP_GLUTAMINE_FAMILY_AMINO_ACID_BIOSYNTHETIC_PROCESS	0.6648			0.0411		1	14	NOXRED1, GLUD2, NAGS, PYCR2, CLN3, ASL, SLC25A12, ASS1, ALDH18A1, OAT, PYCR1, GLUL, GLS, GLUD1
	GOBP_GLUTAMINE_FAMILY_AMINO_ACID_METABOLIC_PROCESS	0.8753	1	0.9682	0.0126			49	GOT2, DDAH2, SLC7A11, ATP2B4, PHGDH, GGT1, GCLC, GCLM, GOT1, CPS1, CTPS1, SIRT4, GFPT1, GLUD1, CTPS2, GMPS, ARG2, GFPT2, CLN3, DDAH1, ATCAY, SLC25A12, SLC39A8, PYCR1, AADAT, ASNSD1, NIT2, FAH, MECP2, ALDH5A1, ASS1, GLS, PFAS, PPAT, NOXRED1, GLUD2, NAGS, PYCR2, ASL, CAD, ALDH18A1, ASRGL1, OAT, ADHFE1, GAD1, ASNS, ALDH4A1, FPGS, GLUL
	GOBP_GLUTATHIONE_DERIVATIVE_METABOLIC_PROCESS	1		0.5854	0.0043		1	14	AKR1A1, GSTP1, GSTZ1, GSTM1, MGST2, GSTM2, GSTM3, GSTM4, GSTO1, ESD, GSTA4, GSTK1, MGST1, MGST3
	GOBP_GLUTATHIONE_METABOLIC_PROCESS	0.6586	0.8849	0.596	0.0002		1	41	GDAP1, IDH1, NFE2L2, SLC1A1, SLC7A11, GSTZ1, GLO1, MMACHC, GGT1, GCLC, GCLM, G6PD, GSR, ETHE1, GSTP1, CTNS, SOD1, GDAP1L1, PTGES2, OPLAH, GSS, GSTM1, MGST2, GSTM2, CHAC2, GSTM3, GGT7, GSTM4, CNDP2, GGCT, CHAC1, GSTO1, ARL6IP5, GPX1, CLIC1, CLIC2, GLRX2, PARK7, GSTA4, GSTK1, HAGH
	GOBP_GLYCOLIPID_CATABOLIC_PROCESS	1		0.3264	0.0187	0.4194	0.924	12	NEU3, GM2A, NEU1, PRKCD, GALC, GBA, GLA, HEXA, NAGA, FUCA1, HEXB, GBA2
	GOBP_GLYCOPROTEIN_METABOLIC_PROCESS	0.7377	0.9322	0.8419	0.0357			313	CHST7, NDST1, HS6ST3, ST6GALNAC6, MGAT2, RAB1A, HS6ST2, CSGALNACT2, ST3GAL2, HS6ST1, CSGALNACT1, ST6GALNAC5, CHST10, NDST4, MPDU1, FAM20B, EXTL2, PGM3, NDST3, HS2ST1, GFPT1, UGGT2, UGGT1, TRIM13, TREX1, MAN1A2, GFPT2, RNF139, MAN1B1, MAN1A1, ST3GAL6, MAN1C1, B4GAT1, SEL1L, CHST14, EOGT, RNF103, B3GALT6, GALNTL6, EDEM3, GLCE, GALNT16, RNF185, DSE, CHSY3, NCSTN, CHST15, CHPF2, CHST12, ABCA7, XYLT2,…
	GOBP_GLYCOSPHINGOLIPID_METABOLIC_PROCESS	0.666	0.9982	0.4417	0.028		1	55	NEU3, GM2A, NEU1, ITGB8, GLA, KIT, SMPD4, SMPD2, BAX, ST6GALNAC6, ST3GAL2, ST6GALNAC5, SMPD1, STS, GLTP, GALC, ARSA, CTSA, PSAP, ST6GALNAC3, B4GALNT1, ST6GALNAC4, NAGA, ST8SIA3, GBA2, SUMF2, ST3GAL1, ABCA2, ST8SIA4, ST8SIA2, B3GALT4, ST3GAL5, CLN6, B4GALT6, PRKAA1, GLB1, B3GALNT1, B4GALT5, SMPD3, UGCG, UGT8, B4GALT3, B3GALT2, B3GALT1, HEXA, ASAH1, HEXB, SUMF1, PRKCD, GBA, ST8SIA1, CERK, CPTP, ESY…
	GOBP_GRANULOCYTE_MIGRATION	1	0.5469		0.0458		1	52	SCG2, IL17RC, RHOG, VAV3, ITGA1, PIP5K1C, CKLF, PPIA, PPIB, SRP54, BSG, GBF1, EDN1, TGFB2, THBS1, PIK3CD, ADAM8, CD99, IL1R1, CD99L2, PDE4B, CXADR, WDR1, PIKFYVE, BST1, CSF1, DNM1L, ANXA1, TIRAP, IRAK4, MOSPD2, LGALS3, JAGN1, DAPK2, MDK, MPP1, CCL2, CAMK1D, PREX1, CX3CL1, RAC1, THBS4, C1QBP, MYD88, JAM3, MCU, SLIT2, MAPK1, MAPK3, PTK2, RARRES2, AKIRIN1
	GOBP_HEART_VALVE_DEVELOPMENT	0.6093	0.5834		0.0042			48	NFATC1, MTOR, RBPJ, SNAI1, NOTCH2, SMAD6, ACVR1, OLFM1, RB1, SOX4, TGFBR2, MATR3, TWIST1, ROBO1, SLIT3, HECTD1, ZFPM1, ADAMTS9, EFNA1, MEF2C, ELN, HEYL, BMPR2, BMP4, SOX9, STRA6, HEY1, NOTCH1, BMP2, ROCK1, SMAD4, ROCK2, TNFRSF1B, PDE2A, JAG1, EMILIN1, TGFB1, TGFB2, SLIT2, SNAI2, ROBO2, TNFRSF1A, BMPR1A, DCHS1, SHOX2, DLL4, ZBTB14, MDM4
	GOBP_HEART_VALVE_FORMATION	0.7415	0.853		0.032			9	SOX9, HEY1, NOTCH1, ZFPM1, EFNA1, SMAD4, OLFM1, DCHS1, TWIST1
	GOBP_HEME_METABOLIC_PROCESS	0.9545	0.887	0.8481	0.0034			29	SLC25A38, CPOX, HMBS, SRRD, HPX, PPOX, UROD, UROS, PGRMC1, IBA57, NFE2L1, SLC25A39, TSPO, BLVRA, BLVRB, SLC11A2, BDH2, AMBP, COX10, COX15, ALAD, ALAS1, FECH, SLC6A9, HMOX2, IREB2, FXN, HMOX1, TMEM14C
	GOBP_HOMEOSTASIS_OF_NUMBER_OF_CELLS_WITHIN_A_TISSUE	0.6549	1		0.0382			18	SOX9, NOTCH1, ILDR2, LIPA, RAC3, VPS54, CORO1A, CSF1, KRAS, IL20RB, BAX, BCL2, FH, ADD1, PTPN11, AKT3, SMO, F2R
	GOBP_HORMONE_BIOSYNTHETIC_PROCESS	0.641	0.9812	0.5081	0.0016			43	CLCN2, PPARGC1A, EGR1, AKR1B1, HSD17B7, HSD17B8, SRD5A3, HSD17B1, SCARB1, HIF1A, TSPO, DKK3, TG, STC2, HSD17B14, DHRS11, H6PD, DGKQ, CACNA1H, REST, NFKB1, MED1, BMP5, HSD17B11, CHST8, BMP2, DIO2, DIO3, SRD5A1, FDXR, HSD17B6, WNT4, FDX1, STAR, BMP6, DHCR7, CHST9, STARD3, ATP1A1, HSD17B12, STARD3NL, ADM, ARNT
	GOBP_HORMONE_CATABOLIC_PROCESS			0.3388	0.0442	1	1	8	HSD17B11, DIO2, SPP1, DIO3, SRD5A1, HSD17B6, ECE1, IDE
	GOBP_HORMONE_METABOLIC_PROCESS	0.6065	0.6976	0.6753	0.0047		1	112	ZMPSTE24, EGR1, CYP46A1, PCSK1, PDGFRA, AKR1B1, PCSK7, ECE2, TG, HSD17B14, DHRS11, SCPEP1, LRAT, CRABP2, RDH10, MED1, CYP2D6, CPQ, PCSK2, SLC16A10, CTSK, DIO2, DIO3, FURIN, SLCO1C1, CYP26A1, CYP26C1, DHRS3, STAR, CHST9, ATP1A1, ATP6AP2, ADM, ECE1, ENPEP, LIPE, MME, PNPLA4, PCSK5, PPARGC1A, GNB3, TIPARP, HSD17B10, HSD17B4, HSD17B7, HSD17B8, SRD5A3, SCARB1, IDE, PNPLA2, TSPO, DGKQ, NFKB1, RDH11, BM…
	GOBP_HORMONE_TRANSPORT	0.5718	0.4449	0.6481	0.0289			197	LIF, PASK, IRS1, PLA2G3, RAB1A, C2CD2L, IRS2, RAB11B, ICA1, HMGN3, SIRT4, GLUD1, UQCC2, SLC7A8, SLCO4A1, SLC7A5, NMU, EDN1, MYB, EPHA5, STXBP3, ADM, PLA2G6, PPARD, TRPM4, ARNTL, CAMK2N1, ADCY8, SFRP1, ENSA, SLC2A1, PPP3CA, EGFR, RAF1, AACS, PHPT1, BAD, GPR27, ILDR2, SLC9B2, DRD2, TFAP2B, C1QTNF3, JAGN1, NKX6-1, CAMK2G, RAC1, RAB8B, PFKFB2, MCU, DYNLL1, CHD7, HFE, GDF9, INHBA, PTPRN, TMF1, KCNB1, …
	GOBP_HYALURONAN_BIOSYNTHETIC_PROCESS				0.0186			11	ABCC5, CLTC, HYAL1, AP2A1, CEMIP, HAS3, TGFB1, SMPD3, NFKB1, EGF, PDGFB
	GOBP_HYDROGEN_PEROXIDE_BIOSYNTHETIC_PROCESS	0.7381	0.7216	0.6473	0.0461		1	7	ZNF205, CTNS, SOD1, MT-CO2, ACOX1, SOD2, FYN
	GOBP_HYPEROSMOTIC_RESPONSE	0.4932	0.4464	0.9723	0.0458		0.4968	20	SST, TACR3, SLC12A2, AKR1B1, MT-CYB, ARHGEF2, XRCC6, PKN1, XRCC5, PDPK1, LETM1, EFHD1, MICU1, TLR3, HNMT, ERRFI1, CLDN1, SLC2A1, SLC25A23, YBX3
	GOBP_I_KAPPAB_KINASE_NF_KAPPAB_SIGNALING	0.7382	0.9932	1	0.0218			209	CHUK, NEK6, CD36, REL, CACTIN, TRAF4, OTUD7A, OTUD7B, NOD1, RBCK1, MIER1, IKBKG, UBE2V1, IRAK1BP1, IKBKE, NKIRAS2, IRAK1, NKIRAS1, RHOA, TIAF1, SHISA5, TRIM13, TERF2IP, WNT5A, SQSTM1, LGALS9, NFKBIL1, RORA, PLEKHG5, BTRC, RHOC, PELI2, S100A4, SIRPA, F2RL1, ZDHHC17, ZDHHC13, GSTP1, TNFAIP3, TIRAP, IRAK4, MAPKBP1, TNFRSF1A, TMED4, CCDC22, ZC3H12A, FADD, CTH, SUMO4, USP10, SPHK2, DAB2IP, TRIM39, DDR…
	GOBP_ICOSANOID_BIOSYNTHETIC_PROCESS	0.753		0.8658	0.0239			21	AVPR1A, LTA4H, PNPLA8, PIBF1, PTGES2, PTGES3, FABP5, SIRT1, ANXA1, EDN1, MGST2, PLA2G3, PTGIS, TBXAS1, GGT1, DAGLB, GGT7, FADS1, CBR1, MIF, MGST3
	GOBP_ICOSANOID_METABOLIC_PROCESS	0.5036	0.5409		0.0091			52	DAGLA, SIRT1, PLA2G3, ABCC10, GGT1, PLAA, FAAH, MIF, CYP2D6, FABP5, PON2, EDN1, GSTM1, MGST2, ACOX1, PTGIS, CYP1B1, GPX1, CBR1, CYP2D7, AKR1C2, CYP2E1, MGST3, AVPR1A, AKR1C1, EPHX1, LTA4H, EPHX2, PTGR1, CES2, PNPLA8, DAGLB, CYP2U1, GPX4, ABCC1, GSTP1, ATP6V1B1, PIBF1, PTGES2, PTGES3, PTGR2, ZADH2, ANXA1, MAPKAPK2, TBXAS1, GGT7, FADS1, PLA2G4B, TNFRSF1A, MAPK3, MGLL, PLA2G4C
	GOBP_INFLAMMATORY_CELL_APOPTOTIC_PROCESS	0.9799		1	0.0249			14	ZMPSTE24, CTSL, ITPKB, PIK3CB, SIRT1, SLC7A11, IRF3, TCP1, ANXA1, IRF7, PIK3CD, MEF2C, PLEKHO2, CDKN2A
	GOBP_INFLAMMATORY_RESPONSE	0.6444	0.6658		0.0029			345	CHUK, SCYL3, SCYL1, NFE2L2, CD36, REL, ETS1, KPNA6, KLF4, LTB4R, NDST1, CHST1, LTB4R2, PLA2G3, IL17D, IL17RC, OGG1, NOD1, MFHAS1, PJA2, IKBKG, PLAA, PDCD4, ATRN, GRN, TREX1, WNT5A, LGALS9, SPHK1, CEBPB, NR1D2, PIK3AP1, ICAM1, XIAP, CD81, MGST2, ADCY1, AHCY, AKNA, TGFB1, HGF, METRNL, CHST2, ADA, ADM, EIF2AK1, PPARD, B4GALT1, ADORA2A, RICTOR, VPS35, RORA, TOLLIP, RPS6KA4, SIRPA, ADCY8, ABHD12, PARP…
	GOBP_INNATE_IMMUNE_RESPONSE	0.8136	0.9672	0.9303	0.0089		1	441	CHUK, GCH1, IFNAR1, IFNGR1, IFNGR2, PSMA2, NOD1, SMPD1, EP300, IKBKG, IKBKE, IRAK1, MED1, PHB, TRIM13, WNT5A, ARG2, LGALS9, TNFRSF14, EDN1, HLA-C, STAR, STXBP3, VAMP3, GBP2, RPL13A, STXBP1, IRF1, DDX3X, ERAP1, TOLLIP, SRC, GSN, NFKB1, PARP14, F2RL1, RAF1, YTHDF3, YTHDF2, SNCA, PRKCD, CSF1, TNFAIP3, TIRAP, CAMK2B, CAMK2G, C1QBP, CHID1, B2M, ADARB1, LYAR, AXL, FADD, ACTR2, NLRP1, HMGB1, NAIP, LYN, …
	GOBP_INORGANIC_ION_IMPORT_ACROSS_PLASMA_MEMBRANE	0.8214	0.5721	0.5683	0.0406			58	ATP2B4, SLC12A7, SLC9A9, SLC9C1, SLC31A1, KCNJ4, KCNJ6, KCNJ11, KCNJ12, SLC8A2, KCNJ8, KCNJ14, SLC8A3, SLC9A7, SLC12A9, HCN2, SLC9A5, SLC12A4, DLG1, SLC12A8, SLC12A6, KCNH2, WNK3, SLC6A1, WNK2, SLC39A14, SLC39A8, ATP1A1, ATP1A2, SLC9A6, SLC24A1, WNK1, TRPM4, TRPV3, FAM155B, ATP1A3, FAM155A, ATP1B1, ATP1B2, SLC39A6, FYN, SLC9A1, CNGA3, PRNP, ABCC9, SLC12A2, HCN4, SLC12A5, ISCU, SLC6A9, SLC30A1, KC…
	GOBP_INORGANIC_ION_TRANSMEMBRANE_TRANSPORT	0.8088	0.6763	0.1942	0.0334			492	ARF1, UBQLN1, HTT, PHB, SESTD1, SLC34A2, RYR3, TMEM38A, DIAPH1, GABRB2, GABRB3, ATP2A2, PDE4D, TRPM4, SCN3B, RGS4, RYR2, SLC1A1, STIM2, CRACR2A, FGF13, FGF14, UTRN, TRPC3, CALM1, AKAP6, NNT, CALM2, COX7A2, CALM3, DMD, COX7A2L, NIPA1, ZDHHC17, ZDHHC13, NIPAL3, SLC6A3, CNGA3, MRS2, SNCA, NIPAL2, TUSC3, NIPA2, MAGT1, HVCN1, SLC9B2, CHRNA10, KCNMB3, KCNMB4, PLP1, STIM1, ASIC3, PKD1, MCU, ANXA2, CHD7,…
	GOBP_INOSITOL_PHOSPHATE_BIOSYNTHETIC_PROCESS	0.9405	0.8858	1	0.0484		1	16	PTK2B, IPMK, SNCA, IPPK, PTH1R, ITPKB, P2RY1, ITPKC, LHCGR, IP6K1, FGF2, PLCG2, PPIP5K2, IP6K2, GPER1, PPIP5K1
	GOBP_INSULIN_SECRETION	0.5012	0.5002	0.5157	0.0251			142	SLC25A5, ARL2, PPP3CB, SNX19, NR1D1, BAIAP3, SLC25A4, CACNA1A, CDK16, IRS1, MPC2, ENHO, ENY2, SLC8B1, C2CD2L, IRS2, GIPR, RAB11B, ADRA2A, ICA1, HMGN3, SIRT4, RAPGEF3, GLUD1, GPER1, PER2, UQCC2, EPHA5, STXBP3, CHGA, CACNA1E, PRKCE, MAFA, PLA2G6, PPARD, TRPM4, ZBED6, HADH, SMAD2, SYTL4, ARNTL, CAPN10, SLC16A1, BRSK2, CAMK2N1, CNR1, FKBP1B, ADCY8, SFRP1, ENSA, CACNA1C, SLC2A1, RAB11FIP5, PPP3CA, RAF…
	GOBP_INTEGRIN_ACTIVATION	0.5798		0.8168	0.0048		1	15	FBLIM1, FARP2, RAP1B, ITGB1BP1, FN1, FERMT2, KIF14, CX3CL1, CXCL12, SRC, JAM3, TLN1, FERMT3, COL16A1, PIEZO1
	GOBP_INTEGRIN_MEDIATED_SIGNALING_PATHWAY	0.9568	0.8788		0.0168		1	70	COL3A1, ITGB8, ITGAV, ITGA11, ITGA7, ITGA9, ITGAE, ABL1, ADAM11, ITGA10, ILK, TLN1, FLNA, LIMS1, LIMS2, VAV3, ITGA1, PHACTR4, SLC2A10, DOCK1, RCC2, CUL3, NEDD9, ADAM15, ITGB1BP1, FN1, FERMT2, ITGB5, ADAM9, CDC42, LAMA3, PRKD1, DST, PTPN11, CCM2, CTNNA1, ITGA2, MYH9, LAMA5, SEMA7A, ITGA6, ITGA3, ADAMTS1, ISG15, CD47, SRC, ITGA2B, BCAR1, PTK2B, CD63, EMP2, ZYX, THY1, BST1, FUT8, ZNF304, TIMP1, ADAM…
	GOBP_INTERFERON_GAMMA_MEDIATED_SIGNALING_PATHWAY	0.8839		0.9986	0.0353			52	VCAM1, IFNGR1, IFNGR2, IRF2, IRF3, IRF7, NR1H2, TRIM25, SOCS3, PML, TRIM21, MED1, ICAM1, MID1, NCAM1, STAT1, HLA-C, JAK1, CAMK2A, TRIM68, GBP2, TRIM62, TRIM26, MT2A, TRIM8, PIAS1, HLA-B, HLA-E, CDC37, TRIM5, HSP90AB1, SUMO1, IRF1, JAK2, SOCS1, HPX, PARP9, NR1H3, HLA-A, HLA-DPB1, PARP14, GBP1, PRKCD, PTPN2, TP53, TRIM22, IRF9, CAMK2B, CAMK2G, CAMK2D, B2M, CD44
	GOBP_INTERFERON_GAMMA_PRODUCTION		0.8823	0.7633	0.0118		0.9413	43	TLR4, MIR708, DDIT3, AXL, RARA, ZC3H12A, FADD, IL12A, GAS6, HMGB1, ISG15, RASGRP1, CEBPG, CD47, BTN3A2, BTN3A1, SIRPA, ZFPM1, ABL1, SCRIB, HLA-A, HLA-DPB1, HRAS, IL1R1, PDE4B, RIPK2, FZD5, CD276, F2RL1, WNT5A, IL27RA, LGALS9, PRNP, HSPD1, IL20RB, SLC7A5, CD226, TRIM27, ISL1, C1QBP, TLR3, PDE4D, INHBA
	GOBP_INTERLEUKIN_17_PRODUCTION		0.7628		0.0203		1	14	PHB, TLR4, IL27RA, RFTN1, ARG2, DDIT3, ZBTB7B, PRNP, SPHK1, TUSC2, IL12A, SLC7A5, TGFB1, MYD88
	GOBP_INTERLEUKIN_4_PRODUCTION	0.9652	0.7377		0.0173			12	DDIT3, LGALS9, RARA, ZFPM1, CEBPB, HLA-E, IL20RB, SLC7A5, PRKCZ, NDFIP1, CD83, LEF1
	GOBP_INTERLEUKIN_8_PRODUCTION	0.9926	0.941		0.0015		0.8997	40	TLR4, DDIT3, FADD, ANXA4, KLF4, CACTIN, DDX58, HMGB1, IL17D, RAB1A, SERPINE1, OTUD7B, NOD1, ARRB1, F2RL1, WNT5A, HSPA1A, LGALS9, HSPA1B, HYAL2, TMSB4X, ANXA1, AFAP1L2, TIRAP, STAT3, CD58, F3, MAPKBP1, MAP2K5, PRKD2, ZNF580, MYD88, MAVS, TLR3, LAMTOR5, RELA, RIPK1, PARK7, BCL10, F2R
	GOBP_INTRACELLULAR_LIPID_TRANSPORT	0.7611		0.4119	0.0386			39	ABCA2, ARV1, VPS4A, PRKAB2, PRKAA2, OSBP, ABCD4, PLEKHA8P1, FABP3, PIP4K2A, ABCA1, SERAC1, PCSK9, ACACB, ABCG1, NUS1, STARD4, LDLR, SYT7, CPT1A, NPC1, OSBPL2, ABCD1, ABCD2, ACACA, ABCD3, PLEKHA8, MID1IP1, STAR, SGPP1, SLC25A20, LDLRAP1, CPT1B, CPT2, ANXA2, SCP2, NPC2, LRP6, PRKAG2
	GOBP_INTRINSIC_APOPTOTIC_SIGNALING_PATHWAY	0.6089	0.8062	1	0.0069			229	MDM2, NFE2L2, SNAI1, PTTG1IP, NDUFS3, DYRK2, TPT1, EP300, RTKN2, PTPN1, URI1, IKBKE, ZNF385B, PHLDA3, UBQLN1, HINT1, SHISA5, PPP1R15A, CUL3, CEBPB, CASP3, ATF4, NCK1, NCK2, HYOU1, BAK1, NACC2, PIAS4, SGPP1, MLH1, CHAC1, HERPUD1, ERN1, MSH2, YBX3, PPP1R13B, NOC2L, FNIP2, TMEM161A, DDX3X, UBE2K, NBN, TP53BP2, NDUFA13, PARP1, SRC, BCL2, BECN1, HRAS, HNRNPK, BAD, MELK, SCN2A, PRKCD, PTPN2, SOD1, MLLT…
	GOBP_INTRINSIC_APOPTOTIC_SIGNALING_PATHWAY_BY_P53_CLASS_MEDIATOR	0.8872	0.9781		0.0478			64	TOPORS, MDM2, RPS27L, WWOX, IFI16, MSX1, RPL26, RPS7, POU4F2, UBB, PTTG1IP, FHIT, SIRT1, BAX, BOK, DYRK2, ING2, PML, JMY, EP300, DDIT4, BRCA2, MYBBP1A, BAG6, ZNF385B, MIF, PHLDA3, PERP, HINT1, SHISA5, HIPK1, HIPK2, STK11, MSH2, MUC1, EDA2R, TRIAP1, TAF9B, TAF9, KDM1A, BCL2L12, CHEK2, ARMC10, PPP1R13B, USP28, PDK2, TP53BP2, TMEM109, CDIP1, E2F2, BCL2, RPL11, SNW1, HNRNPK, RRP8, CDKN1A, POU4F1, TP5…
	GOBP_INTRINSIC_APOPTOTIC_SIGNALING_PATHWAY_IN_RESPONSE_TO_ENDOPLASMIC_RETICULUM_STRESS	0.5774	1	0.9859	0.0174		1	50	BCL2L11, SERINC3, OPA1, CREB3, SIRT1, BAX, BOK, DAB2IP, PML, PTPN1, SYVN1, BAG6, PPP1R15A, CEBPB, ATF4, TNFRSF10B, NCK1, TMBIM6, NCK2, BAK1, LRRK2, CHAC1, HERPUD1, ERN1, ATP2A1, BCL2L1, DNAJC10, DDIT3, TRAF2, UBE2K, BRSK2, EIF2AK3, BCL2, AIFM1, ERP29, GRINA, APAF1, TXNDC12, TRIB3, ITPR1, HSPA1A, XBP1, PTPN2, TP53, ATP2A3, BBC3, TMEM117, PMAIP1, CREB3L1, PARK7
	GOBP_ION_HOMEOSTASIS	0.7753	0.8768	0.1936	0.0001		1	454	LPAR6, CD36, LPAR4, ARF1, TPT1, HTT, WNT5A, SLC34A2, ATF4, RYR3, SFRP4, TMEM38A, NMU, EDN1, BAK1, EDNRA, BTBD9, SLC10A7, DIAPH1, ADM, ADRA1B, ATP2A2, EIF2AK1, PDE4D, TRPM4, AVPR1A, SCN3B, RYR2, SLC1A1, STIM2, CAMK2N1, PARP1, SRC, TRPC3, ADCY8, CALM1, AKAP6, CALM2, CALM3, DMD, KCTD7, GLS, EGFR, GRM2, PPT1, F2RL1, GNAI2, SNCA, SOD1, HVCN1, CHRNA10, STIM1, PKD1, MCU, CHD7, HFE, B2M, CALB1, ITGAV, RY…
	GOBP_IRE1_MEDIATED_UNFOLDED_PROTEIN_RESPONSE	0.6075	0.8111	1	0.0059		1	61	BCL2L11, WFS1, DNAJB11, PARP16, BFAR, BAX, YIF1A, SRPRB, EXTL1, EXTL3, DAB2IP, EXTL2, SERP1, FICD, SHC1, PTPN1, HDGF, DDRGK1, SYVN1, TLN1, PPP2R5B, GFPT1, CUL7, SSR1, WIPI1, LMNA, HYOU1, KLHDC3, BAK1, VAPB, UFL1, ERN1, GSK3A, KDELR3, HSPA5, TSPYL2, MYDGF, GOSR2, TMEM33, ZBTB17, DDX11, FKBP14, CXXC1, ATP6V0D1, DNAJC3, PDIA6, PDIA5, EDEM1, ARFGAP1, PREB, ACADVL, COPS5, DNAJB9, XBP1, SEC31A, CTDSP2,…
	GOBP_IRON_ION_HOMEOSTASIS			0.298	0.0013		1	62	PICALM, CP, STEAP2, SLC11A2, STEAP1, NEO1, HEPH, SLC25A37, BDH2, SLC25A28, SMAD4, MYC, SLC40A1, ABCB6, NDFIP1, SLC46A1, BTBD9, TMEM199, ABCB7, ATP13A2, SLC39A14, ATP6V0A2, SLC39A8, BMP6, FTH1, FTL, FBXL5, FLVCR1, HMOX2, IREB2, NUBP1, NEDD8, HMOX1, ACO1, SLC22A17, ATP6V1A, ATP6AP1, EIF2AK1, CAND1, TTC7A, SKP1, TF, TFRC, CYBRD1, NCOA4, CCDC115, CUL1, ATP6V0D1, ATP6V1G1, HPX, EPAS1, HIF1A, HYAL2, SO…
	GOBP_IRON_ION_TRANSPORT	0.8459	0.7788	0.3799	0.0023			54	ATP6V1G2, ATP6V0A1, ATP6V0E1, ATP6V1E2, ATP6V1F, ARHGAP1, RAB11B, CP, SLC11A2, ATP7A, MMGT1, HEPH, PGRMC2, SLC25A37, FLVCR2, SLC48A1, SLC25A28, SLC40A1, ABCB6, SLC46A1, ABCB7, SLC39A14, ATP6V0A2, SLC39A8, FTH1, FTL, FLVCR1, IREB2, SLC22A17, ATP6V1A, ATP6AP1, TF, TFRC, ATP6V0D1, ATP6V1G1, HPX, CLTC, MCOLN1, TTYH1, ATP6V1B1, ISCU, SLC6A9, ASIC3, DNM2, LMTK2, ATP6V0E2, ATP6V1D, HFE, ATP6V1H, ATP6V1B…
	GOBP_ISOPRENOID_BIOSYNTHETIC_PROCESS	0.8606	1	0.0284			1	18	NUS1, RBP1, ALDH8A1, MVD, PDSS1, COQ2, FDPS, GGPS1, SRD5A3, MVK, PDSS2, DHDDS, RDH10, PMVK, IDI1, HMGCR, LSS, HMGCS1
	GOBP_KETONE_BIOSYNTHETIC_PROCESS	0.7144	0.938		0.047			33	CLCN2, DKKL1, SIRT5, PPARGC1A, EGR1, HSD17B1, DKK3, H6PD, DGKQ, CACNA1H, REST, BMP5, UBIAD1, BMP2, COQ7, PPTC7, FDXR, PDSS1, COQ2, NDUFA9, COQ6, WNT4, COQ4, COQ3, COQ9, TPI1, PDSS2, COQ10B, STAR, COQ5, BMP6, COQ10A, ADM
	GOBP_KILLING_OF_CELLS_OF_OTHER_ORGANISM	0.6084		0.5847	0.0229			13	BCL2L11, SERPINB9, BAD, TUSC2, CASP8, GAPDH, ROMO1, RPL30, RPS19, CHGA, HMGN2, BCL2L1, F2RL1
	GOBP_L_PHENYLALANINE_METABOLIC_PROCESS			0.7516	0.0459			6	QDPR, ASRGL1, FAH, GSTZ1, HGD, PCBD1
	GOBP_LEUKOCYTE_APOPTOTIC_PROCESS	0.8525		0.8709	0.0016		1	66	BCL2L11, FAS, AXL, FADD, LMBR1L, SIRT1, SLC7A11, IRF3, IRF7, BAX, RAPGEF2, LYN, TSC22D3, CXCL12, RAG1, IRS2, DNAJA3, PLEKHO2, BMP4, WNT5A, ARG2, LGALS9, GPAM, CASP3, AURKB, PIK3CB, BCL6, BAK1, DFFA, ADA, RIPK1, FNIP1, ST3GAL1, NOC2L, MIR17HG, RPS6, TNFRSF21, GAS6, PTEN, JAK3, CRKL, PRELID1, PIK3CD, HIF1A, KITLG, ADAM8, EFNA1, MEF2C, AKT1, MERTK, CTSL, TP53, ORMDL3, ITPKB, TCP1, ANXA1, PKN1, LGALS…
	GOBP_LEUKOCYTE_CELL_CELL_ADHESION	0.8872	0.8303		0.0431		1	180	CSK, BMP7, VCAM1, ETS1, KLF4, IGF2, TNFRSF13C, IL6ST, PPARA, CBLB, NFAT5, EFNB1, EFNB3, DNAJA3, EXT1, GRB2, IRAK1, RHOA, BMP4, IL27RA, ARG2, RC3H2, LGALS9, GPAM, ZBTB7B, TWSG1, TNFRSF14, CEBPB, CASP3, ICAM1, SMAD7, SOX12, BCL6, CD81, NCK1, NCK2, NDFIP1, MYB, CDC42, SLC39A8, FOXJ1, GLI2, ADA, HLA-E, SOX13, PAK2, PRDX2, IRF1, PIK3R1, HSPH1, IL12A, GPNMB, SOCS1, AGER, PAK1, JAK3, MAP3K8, ASS1, ZBTB1…
	GOBP_LEUKOCYTE_CHEMOTAXIS	0.9816	0.6323	0.8714	0.0045		1	99	IL17RC, SLC8B1, ITGA1, WNT5A, LGALS9, EDN1, CHGA, TGFB2, TRPM4, IL12A, GREM1, PDGFB, SBDS, VEGFA, VEGFC, NUP85, PDE4B, F2RL1, PIKFYVE, BST1, CSF1, DNM1L, TIRAP, MOSPD2, DAPK2, MDK, ADAM10, MPP1, STK39, CAMK1D, PREX1, TMEM102, RAC1, ZNF580, THBS4, PGF, C1QBP, PTN, JAM3, ADAM17, MCU, VEGFB, SLIT2, MAPK1, CXCL14, MAPK3, OXSR1, PTK2, RARRES2, AKIRIN1, SCG2, KIT, CREB3, DUSP1, ANO6, HMGB1, LYN, NBL1, …
	GOBP_LEUKOCYTE_MEDIATED_CYTOTOXICITY	1		0.9922	0.0076	0.8587	1	40	SERPINB9, PPP3CB, STAT5B, FADD, PVR, CTSC, IL12A, AGER, RAB27A, RASGRP1, AP1G1, ARRB2, CEBPG, LAMP1, HLA-A, VAMP7, DNASE1, CADM1, F2RL1, LAG3, LGALS9, EMP2, TUBB4B, TUSC2, CORO1A, ICAM1, RNF19B, MICA, TUBB, ULBP3, CRK, ULBP1, CD226, CTSH, STX7, LYST, HLA-B, HLA-E, B2M, HPRT1
	GOBP_LEUKOCYTE_MEDIATED_IMMUNITY	0.8063	0.8015	0.6234	0.0016		1	444	GCA, AGL, CD36, GYG1, KPNB1, PLA2G3, PGM1, PGM2, PSMA2, CDK13, RHOA, LGALS9, LIG4, HLA-C, STXBP3, MLH1, MSH2, TGFB1, THOC1, DIAPH1, PSAP, ACLY, PYGL, TRPM4, RAB18, STXBP1, AP2A2, DNAJC13, CRACR2A, ATP11B, CAPN1, ATP11A, DDX3X, NBN, TOLLIP, RAP2C, RAP2B, MAD2L2, IQGAP1, GSN, NDUFC2, NFKB1, F2RL1, CCT2, CCT8, GSTP1, ALDOA, PRKCD, BST1, MAGT1, HVCN1, A1BG, HSPA8, BTN3A3, DENND1B, MOSPD2, JAG1, GNL1,…
	GOBP_LEUKOCYTE_MIGRATION	0.887	0.5789		0.0002		1	217	APOB, IL17RC, GRB2, RHOA, WNT5A, LGALS9, TNFRSF14, SLC7A8, ICAM1, CD81, SLC7A5, EDN1, CDC42, TGFB1, FOXJ1, ADA, PPIL2, TRPM4, B4GALT1, COL1A2, GREM1, PDGFB, SBDS, SRC, VEGFA, SIRPA, VEGFC, PDGFD, IL1R1, PDE4B, PIK3CA, F2RL1, THY1, BST1, CSF1, DNM1L, TIRAP, IRAK4, MOSPD2, JAGN1, DAPK2, MDK, MPP1, CAMK1D, RAC1, THBS4, C1QBP, JAM3, MCU, SLIT2, MAPK1, ITGB1, MAPK3, PTK2, RARRES2, AKIRIN1, STAT5B, FAD…
	GOBP_LEUKOCYTE_PROLIFERATION	0.903	0.7691	0.865	0.0011		1	141	CHRNB2, TBK1, CLU, PPP3CB, VCAM1, INPP5D, SOS1, LMBR1L, SOS2, SOX11, IGF2, TNFRSF13C, IL6ST, IRS2, CBLB, EFNB1, ABL1, DNAJA3, CD320, FGF10, CTPS1, BMP4, IL27RA, ARG2, RC3H2, LGALS9, GPAM, ZBTB7B, TWSG1, TNFRSF14, CEBPB, CASP3, BCL6, CD81, NCK1, NCK2, NDFIP1, NCSTN, FOXJ1, ADA, HLA-E, PRDX2, CLCF1, IRF1, ELF4, RPS6, IL12A, GPNMB, AGER, SH3RF1, GREM1, MAPK8IP1, JAK3, RASGRP1, BTN3A1, BCL2, FKBP1B, …
	GOBP_LIPID_CATABOLIC_PROCESS	0.6646	1	0.4118	0.0252			222	NEU3, GM2A, NEU1, LPIN1, MTOR, APOB, IRS1, GDPD1, THRA, GDE1, GDPD3, SMPD1, IRS2, HSD17B14, ACAA2, SPHK1, LIPG, CYP26A1, NUDT7, MGST2, CYP26C1, ACAA1, PAFAH2, PLD2, ACAT1, SIRT2, PLA2G6, PPARD, CES3, CES2, HSD17B10, HSD17B4, SRD5A3, GCDH, SCARB1, PLCB3, LDAH, ABHD12, GPCPD1, PPT1, PRKCD, LIPA, CEL, RARRES2, PRDX6, SGPL1, GLA, AKT2, STS, PCK2, ACACB, PLCE1, FAAH, PLD1, LPIN3, LPIN2, PLA2G15, BDH2,…
	GOBP_LIPID_EXPORT_FROM_CELL	0.766	0.6469	0.6529	0.0342		0.8568	46	AVPR1A, GRM7, TMF1, ADORA2A, STXBP1, FZD4, SLC1A1, TAC1, HRH3, VAMP2, PLA2G3, PPFIA1, PPFIA3, SNAP25, APBA1, PPFIA2, PPFIA4, CRY1, GIPC1, GLS, GRM2, STX1A, NTRK2, UNC13B, SLC1A2, SPP1, SLC1A3, RIMS1, SLC12A2, ADORA1, EDN1, MYB, ABCC4, SLC38A2, RAB3A, BMP6, SYT1, P2RX4, KDM5B, MAP2K6, GJA1, PTPN11, RAB3GAP1, GDF9, INHBA, TRH
	GOBP_LIPID_LOCALIZATION	0.6052	0.8048	0.3384	0.0024		1	316	PLIN2, STX12, FITM2, GM2A, CD36, APOB, PLA2G3, AUP1, LRP10, C2CD2L, IRS2, IKBKE, GIPC1, STARD4, SLC10A4, SLC10A5, SLCO1A2, STARD5, SLC38A7, SLC10A3, SLC1A4, LIPG, ACSL1, EDN1, MYB, ABCA7, STAR, FTO, SGPP1, LDLRAP1, SLC10A7, VSTM2A, PSAP, RAB3GAP1, ARL6IP1, PPARD, AVPR1A, ADORA2A, STXBP1, PRELID2, SLC1A1, PITPNC1, TEX2, VPS4A, PRKAB2, VAMP2, ATP11B, ATP11A, ATP11C, SCARB1, ABCA10, NCOA2, PRELID1, …
	GOBP_LIPID_STORAGE	0.7328	0.8745	0.9042	0.0477			62	PLIN2, FITM2, GM2A, OSBPL8, STAT5B, ZC3H12A, TTC39B, ITGAV, CD36, APOB, SIRT1, MEST, AUP1, NR1H2, PPARA, ACACB, ENPP1, FBXW7, C3, IKBKE, STARD4, HILPDA, ASXL1, ASXL2, FTO, VSTM2A, NRIP1, B4GALNT1, PPARD, DGAT1, PLIN5, SCARB1, NR1H3, ABHD5, PNPLA2, LDAH, SOAT1, ABCA1, CRY1, NFKBIA, ABCG1, NFKB1, HEXB, ALKBH7, PTPN2, GBA, CPT1A, SREBF2, EHD1, LPL, CDS1, BSCL2, ZFYVE1, TMEM159, SQLE, SREBF1, CAV1, C…
	GOBP_LOCALIZATION_WITHIN_MEMBRANE	0.6055	0.9697	0.662	0.0159			60	CDK5, DLG3, YJEFN3, SLC7A11, CNIH2, DLG4, LRRC7, SSNA1, DNAJA3, CDH13, ZDHHC2, FLNA, GPHN, RFTN1, GRIK2, ITGB1BP1, SAV1, DLG1, CD81, DVL1, RALA, FNTA, CD24, RER1, GRIK5, CACNG4, GLRB, CACNG8, NLGN1, CACNG7, LHFPL4, SYNGAP1, SSH1, CRKL, LRP4, DLG2, SCRIB, ATP1B1, CDH2, GSN, FZD9, PICK1, MAGI2, THY1, REEP2, SHISA7, SHANK3, MAL, RILPL2, NRXN1, RILPL1, NRXN2, RAC1, NDC1, PTN, AGRN, ITGA4, APOE, SYNJ2…
	GOBP_LONG_CHAIN_FATTY_ACID_TRANSPORT	0.6678		0.1211	0.0137			41	PLIN2, PROCA1, NMB, PNPLA8, PLA2G12A, CD36, PRKAB2, PRKAA2, SLC27A4, ABCD4, PLA2G3, RPS6KB1, AKT2, FABP3, ACSL3, IRS2, SLC27A1, ACACB, AKT1, SLC2A1, SLC27A3, SLC27A5, CPT1A, DRD2, FABP5, ABCD1, ACSL1, ABCD2, ANXA1, ACACA, ABCD3, MID1IP1, PLA2R1, SLC25A20, MFSD2A, CPT1B, CPT2, THBS1, SPX, APOE, PRKAG2
	GOBP_LONG_CHAIN_FATTY_ACYL_COA_BIOSYNTHETIC_PROCESS		0.8597	0.0418	0.782	1	1	15	ACSL1, ACSF3, HACD2, ACSL4, ACSBG1, ACSL3, ACSL6, HSD17B12, ELOVL2, ELOVL5, ELOVL1, ELOVL4, ELOVL6, HACD1, TECR
	GOBP_LONG_CHAIN_FATTY_ACYL_COA_METABOLIC_PROCESS		0.9977	0.0447	0.4865		1	19	ACSL1, ACSF3, HACD2, ACSL4, ACSBG1, ACSL3, ACSL6, HSD17B12, ELOVL2, ELOVL5, ELOVL1, ELOVL4, ELOVL6, HACD1, ACOT7, TECR, FAR2, FAR1, DGAT1
	GOBP_LONG_TERM_MEMORY	0.6639		0.2128	0.0223			26	MTOR, NFATC4, TAC1, EIF2AK4, ARC, MECP2, CAMK4, GRIA1, RPS6KB1, KAT2A, PJA2, SGK1, ADCY8, RGS14, CPEB3, PRNP, LDLR, CTNS, DRD2, PRKCZ, ADCY1, SRF, BTBD9, SLC2A4, APOE, CALB1
	GOBP_LONG_TERM_SYNAPTIC_POTENTIATION	0.6049	0.8867	0.5397	0.0246		0.9728	65	TSHZ3, PPP1R9A, NFATC4, EIF2AK4, CYP46A1, ARC, NRGN, SHANK2, LGMN, RELN, SNAP25, ABL1, ZDHHC2, STX3, SLC8A2, IGSF11, SLC8A3, SQSTM1, CREB1, ADORA1, MPP2, EPHA4, ADCY1, EPHB2, NCSTN, PRRT1, CHRNA7, SLC24A1, GSK3B, MME, PAIP2, ADORA2A, SLC1A1, STX4, NLGN1, VAMP2, MECP2, AGER, PTEN, AKAP5, CRTC1, GRIN2B, GRIN2C, ADCY8, CALB2, RGS14, YTHDF1, PLK2, PTK2B, NTRK2, ITPR3, LRRTM2, SHISA7, DRD2, STAU1, PRK…
	GOBP_LOW_DENSITY_LIPOPROTEIN_PARTICLE_CLEARANCE	0.7453	0.9339	0.0782	0.0445		1	27	CES3, CSK, AP2B1, AP2A2, CD36, MYLIP, APOB, AP2M1, KHSRP, SCARB1, CLTC, AP2A1, SOAT1, PCSK9, CNPY2, HNRNPK, LDLR, LIPA, NPC1, EHD1, NCEH1, LDLRAP1, ANXA2, HMOX1, NPC2, AP2S1, CLTA
	GOBP_LOW_DENSITY_LIPOPROTEIN_RECEPTOR_PARTICLE_METABOLIC_PROCESS	0.7326		0.0628	0.0292			14	ABCA2, AP2B1, AP2A2, MYLIP, FURIN, AP2M1, CLTC, AP2A1, VLDLR, PCSK9, ANXA2, APOE, AP2S1, CLTA
	GOBP_LUNG_ALVEOLUS_DEVELOPMENT	0.9929	0.9404		0.0157			27	LIF, TMEM38B, STK40, SLC7A11, IGFBP5, PKDCC, MAN2A1, ATXN1L, SMPD3, FGF10, FGFR2, ERRFI1, MYOCD, ATP7A, BMPR2, BMP4, STRA6, MAN1A2, LTBP3, RC3H2, CREB1, ASXL1, ABCA12, TGFB3, PDGFA, ADA, FLT4
	GOBP_LYMPHOCYTE_ACTIVATION	0.7953	0.7673	0.9371	0.0466			373	MTOR, BLOC1S3, SOS2, IGF2, JAG2, RAB27A, IRS2, CBLB, EP300, FGF10, CTPS1, GRB2, ITFG2, BMP4, PHB, TREX1, ARG2, RC3H2, LGALS9, ZBTB7B, TWSG1, LIG4, TNFRSF14, CEBPB, CASP3, ICAM1, CD81, NCK1, NCK2, BAK1, NCSTN, MYB, YY1, AKAP17A, CDC42, MLH1, MSH2, TGFB1, THOC1, SPINK5, FOXJ1, GLI2, ADA, SOX13, FNIP1, MIR17HG, RNF41, IRF1, TOX, GPNMB, RORA, ATP11C, DLL1, NBN, JAK3, MAP3K8, PRELID1, RASGRP1, CEBPG, …
	GOBP_LYMPHOCYTE_APOPTOTIC_PROCESS	0.7437	0.9936	1	0.018		1	45	BCL2L11, ST3GAL1, FAS, NOC2L, MIR17HG, FADD, RPS6, TNFRSF21, LMBR1L, PTEN, BAX, JAK3, CRKL, PRELID1, LYN, TSC22D3, HIF1A, RAG1, IRS2, DNAJA3, ADAM8, EFNA1, AKT1, BMP4, WNT5A, ARG2, LGALS9, GPAM, TP53, ORMDL3, AURKB, BCL6, PKN1, BAK1, LGALS3, ZC3H8, TRAF3IP2, DFFA, FOXP1, GLI3, SLC39A10, ADA, RIPK1, BCL10, FNIP1
	GOBP_LYMPHOCYTE_MEDIATED_IMMUNITY	0.9992			0.0077		1	109	SERPINB9, CLU, PPP3CB, C1S, INPP5D, PVR, FBXO38, IRF7, RAB27A, TREX1, IL27RA, RFTN1, LGALS9, LIG4, PARP3, ICAM1, SMAD7, BCL6, CD81, NDFIP1, MLH1, MSH2, TGFB1, THOC1, FOXJ1, HLA-B, HLA-E, TRPM4, EXOSC6, CLCF1, RIF1, HMCES, TP53BP1, IL12A, HPX, AGER, NBN, RASGRP1, AP1G1, CEBPG, ZBTB1, MAD2L2, BTN3A2, LAMP1, HLA-A, IL1R1, FZD5, LAG3, RNF8, PRKCD, MICA, BTN3A3, DENND1B, JAG1, GNL1, CTSH, SCART1, STX7…
	GOBP_MACROAUTOPHAGY	0.6781	0.8861	0.3382	0.0308		1	278	STX12, MTOR, PRKAG1, CSNK2A1, LGALS8, AUP1, RAB1A, UBQLN4, RAB23, NOD1, NPRL2, TOMM5, IKBKG, RRAGA, PLAA, EXOC7, WDR81, WDFY3, HSPB8, UBQLN1, HTT, RRAGC, TRIM13, MAP1LC3C, CSNK2B, NPRL3, SQSTM1, BAG3, UBXN2B, MAP1LC3A, VPS33A, LIX1L, LIX1, ATG9B, NSFL1C, MFSD8, TMEM41B, CASP3, TECPR1, ATG9A, SNX14, VPS37A, VPS37D, VPS28, VPS37C, ERN1, VPS37B, MVB12A, EMC6, TSC2, MFN2, LARP1, EPM2A, CAPNS1, RAB3GA…
	GOBP_MACROPHAGE_MIGRATION	0.5091	0.5833		0.0181			26	ROR2, MMP14, NUP85, C5, DDT, MIF, EDNRB, MST1, CD200, MTUS1, PTK2B, CKLF, CSF1, CD81, LGALS3, MDK, CCL2, EMILIN1, CX3CL1, P2RX4, MAPK1, MAPK3, PTK2, RARRES2, THBS1, AKIRIN1
	GOBP_MAGNESIUM_ION_TRANSPORT			0.8788	0.0229			14	NIPA1, ZDHHC17, ZDHHC13, NIPAL3, MRS2, NIPAL2, TUSC3, NIPA2, MAGT1, SLC41A1, CNNM4, CNNM2, KCNJ2, MMGT1
	GOBP_MAINTENANCE_OF_LOCATION	0.5839	0.7434	0.5294	0.0012			222	PLIN2, FITM2, GM2A, PSMD10, CD36, APOB, TPCN1, BBS4, AUP1, HNRNPU, IKBKE, HTT, STARD4, RYR3, TMEM38A, GSTM2, FTO, GSTO1, DIAPH1, VSTM2A, RANGAP1, PDE4D, PPARD, RYR2, TMEM38B, TAF8, SCARB1, LATS1, TAF3, MCOLN1, LDAH, IBTK, CALM1, AKAP6, ALB, CALM2, CALM3, DMD, GSN, NFKB1, SNCA, NFKBIB, PTPN2, FBN1, THY1, DRD2, PKD1, CHD7, FBN2, LTBP1, SYNE1, OSBPL8, STAT5B, CCDC22, ZC3H12A, TTC39B, ITGAV, GOLPH3, …
	GOBP_MAINTENANCE_OF_LOCATION_IN_CELL	0.6265	0.8009	0.286	0.0001		1	141	CDK5, HK2, ARL2, ATG5, TPCN1, BBS4, LETM1, SLC8B1, PML, UVRAG, ABL1, HNRNPU, GPER1, HTT, SLC30A4, RYR3, HK1, TMEM38A, GSTM2, GSTO1, TAPT1, ATP1A2, ATP2A1, DIAPH1, PRKCE, RANGAP1, PINK1, TXN, CLIC2, JPH1, JPH4, F2R, PDE4D, HSP90B1, FKBP1A, RYR2, ANXA6, TMEM38B, CCDC88A, TMSB15B, SORL1, TAF8, TAF3, MCOLN1, IBTK, TSPO, FKBP1B, CALM1, AKAP6, ALB, CALM2, PRKACA, CALM3, DMD, CACNA1C, AKT1, FGF2, GSN, S…
	GOBP_MAST_CELL_CYTOKINE_PRODUCTION			0.3419	0.041			6	CHGA, HMOX1, KIT, BCL6, BCL10, NR4A3
	GOBP_MATERNAL_PLACENTA_DEVELOPMENT	0.5469	0.5805	1	0.0295		1	21	TPPP3, NR2F2, STOX2, TMED2, LIF, SPP1, EPOR, BSG, JUNB, ASH1L, STC1, DAZAP1, STC2, GJA1, PTN, MAPK1, MAPK3, PRDX3, AKT1, BMPR2, PPARD
	GOBP_MATERNAL_PROCESS_INVOLVED_IN_FEMALE_PREGNANCY	0.6641	0.6211		0.0093		1	38	NR2F2, ADCY7, MTOR, LIF, EPOR, KPNA6, AKR1B1, ITGA3, ASH1L, STC1, DAZAP1, ANGPT2, CNR1, UBE2A, STC2, AKT1, MED1, BMPR2, PAM, TPPP3, PPAT, STOX2, TMED2, APOL2, LGALS9, SPP1, BSG, JUNB, WNT4, DSG2, AR, GJA1, PTN, RGS2, MAPK1, MAPK3, PRDX3, PPARD
	GOBP_MEMBRANE_BIOGENESIS	1	1		0.0494		1	38	PICALM, SYT11, FLOT2, S100A10, STX4, NLGN1, PTEN, IL1RAPL1, TLCD1, STX2, SPTBN1, CLIP3, LRP4, SERINC1, TLCD2, PEX3, UGCG, PEX16, CDH2, PACSIN2, RFTN1, EMP2, FLOT1, GAK, PTPRD, CEL, NLGN4Y, CAV2, NLGN2, NLGN3, NLGN4X, EPHB2, NRXN1, NRXN2, PEX11A, ANK3, ANXA2, CAV1
[truncated: 562 more rows]

## Sheet: F. ASD Down
	Table S3. Gene set enrichment analysis (GSEA) based pathway analysis. F. Level II analysis for clinical background effects: downregulated gene ontology biological processes (GOBP) in the ASD cell lines following 5 days of in-vitro exposure of selected environmental factors on differentiating human neural progenitors.
[truncated: 18 more rows]

## Sheet: G. Network Parameters
	Table S3. Gene set enrichment analysis (GSEA) based pathway analysis. G. Network properties of Level II analysis for clinical background effects following 5 days of in-vitro exposure of lead (Pb) and fluoxetine hydrochloride (FH) on differentiating human neural progenitors.
[truncated: 9 more rows]
