# Supplementary material for: Screening autism-associated environmental factors in differentiating human neural progenitors with fractional factorial design-based transcriptomics
Source: Sci Rep. 2023 Jun 29;13:10519. doi: 10.1038/s41598-023-37488-0 (PMC10310850; doi:10.1038/s41598-023-37488-0)
Supplement: Supplementary file 5 — Supplementary Information 5. [file 41598_2023_37488_MOESM5_ESM.xlsx]

## Sheet: A. Global Up
	Table S4. Gene set enrichment analysis (GSEA) based pathway analysis. A. Level I analysis for global effects: upregulated summary network following 5 days of in-vitro exposure of selected environmental factors on differentiating human neural progenitors.
	name	EnrichmentMap::fdr_qvalue (GSEA_BPA)	EnrichmentMap::fdr_qvalue (GSEA_EtOH)	EnrichmentMap::fdr_qvalue (GSEA_FH)	EnrichmentMap::fdr_qvalue (GSEA_Pb)	EnrichmentMap::fdr_qvalue (GSEA_VPA)	EnrichmentMap::fdr_qvalue (GSEA_Zn-)	EnrichmentMap::gs_size	EnrichmentMap::Name	EnrichmentMap::Genes
	Alpha Linolenic Unsaturated	0.410967	0.82955	0.0244	0.5759		0.458933	36	GOBP_ALPHA_LINOLENIC_ACID_METABOLIC_PROCESS,GOBP_UNSATURATED_FATTY_ACID_BIOSYNTHETIC_PROCESS,GOBP_UNSATURATED_FATTY_ACID_METABOLIC_PROCESS	ABCD2, FAAH, DAGLA, FADS3, FADS2, SCP2, CYP2D7, CYP2D6, CYP1B1, ACAA1, PTGDS, ABCD1, FADS1, ELOVL1, CBR1, ACOT8, EDN1, PTGIS, ANXA1, GPX1, ELOVL4, GPX4, ELOVL5, ACSL1, ELOVL2, PLA2G4B, PLA2G4C, PLA2G4A, ELOVL6, MIF, AVPR1A, PTGR1, SIRT1, PTGR2, TNFRSF1A, CYP2U1, ACOX1, ZADH2, PLAA, CYP2E1, DAGLB, CES2, MGLL, ATP6V1B1, HPGD, GSTP1, HSD17B4, PLA2G3, PTGS1, DECR2, PIBF1, MAPK3, GSTM2, PNPLA8, PTGES2…
	Amyloid Beta Clearance	0.2486		0.02045	0.46985		0.9911	20	GOBP_REGULATION_OF_AMYLOID_BETA_CLEARANCE,GOBP_AMYLOID_BETA_CLEARANCE	LRPAP1, LRP1, ROCK1, HDAC1, SRF, CLTC, PLA2G3, LRP4, HMGCR, LRP2, IDE, CLU, IGF1R, C3, APOE, CD36, LDLR, MYOCD, MME, IFNGR1, INSR, CYP51A1, ABCA7, RAB11A, RAB11B, RAB5A, PICALM
	Amyloid Fibril Formation	0.684467		0.00993333	0.212167		0.639067	13	GOBP_NEGATIVE_REGULATION_OF_AMYLOID_FIBRIL_FORMATION,GOBP_AMYLOID_FIBRIL_FORMATION,GOBP_REGULATION_OF_AMYLOID_FIBRIL_FORMATION	APP, GSN, SERF1B, VBP1, CHRNA7, PSEN1, CLU, FKBP1A, MDM2, PFDN1, PFDN2, RIPK1, APOE, CD36, MAPT, PFDN4, LDLR, PFDN5, B2M, PFDN6
	Biosynthetic Steroid Process	0.266372	0.839492	0.00369444	0.279711		0.83104	142	GOBP_STEROL_BIOSYNTHETIC_PROCESS,GOBP_REGULATION_OF_CHOLESTEROL_METABOLIC_PROCESS,GOBP_STEROL_METABOLIC_PROCESS,GOBP_STEROID_METABOLIC_PROCESS,GOBP_ORGANIC_HYDROXY_COMPOUND_BIOSYNTHETIC_PROCESS,GOBP_REGULATION_OF_LIPID_METABOLIC_PROCESS,GOBP_REGULATION_OF_STEROID_BIOSYNTHETIC_PROCESS,GOBP_REGULATION_OF_SMALL_MOLECULE_METABOLIC_PROCESS,GOBP_REGULATION_OF_STEROID_METABOLIC_PROCESS,GOBP_REGULATION_O…	PID1, NUP107, AVIL, ENO1, LIPA, PHB2, SLC4A4, TSKU, PSMD8, LIPE, LACTB, PSMD9, NSDHL, PSMD6, PSMD7, SCP2, PSMD4, CYP2D6, PSMD5, AKT2, PSMD2, PSMD3, FDXR, CYP1B1, PIP4K2A, AKT1, PSMD1, PLCE1, PIP4K2B, LRAT, PIP4K2C, MLYCD, NUP214, STARD3, CUBN, MED1, ACOT8, STARD4, PRKAB2, NUP210, PRKCE, PRKCD, CEL, ATG14, PASK, DKK3, NUP93, PSME3, FDX1, PSME4, DDIT4, PSME1, PSME2, MT-CO2, CYP2E1, PRKD1, NUP98, HP…
	Cell Apoptotic Epithelial	0.25396	0.33598	0.01544				45	GOBP_EPITHELIAL_CELL_APOPTOTIC_PROCESS,GOBP_NEGATIVE_REGULATION_OF_EPITHELIAL_CELL_APOPTOTIC_PROCESS,GOBP_NEGATIVE_REGULATION_OF_ENDOTHELIAL_CELL_APOPTOTIC_PROCESS,GOBP_REGULATION_OF_EPITHELIAL_CELL_APOPTOTIC_PROCESS,GOBP_ENDOTHELIAL_CELL_APOPTOTIC_PROCESS	SEMA5A, RB1, RYR2, BMPR2, SERPINE1, TNFAIP3, ARRB2, ICAM1, CDH5, ZFP36, MDK, GPER1, KDR, MIR590, JAK2, MAP3K5, BOK, CAST, FGB, PIAS4, FGA, PRKCI, ITGA4, PDPK1, FGG, DNMT3A, ANO6, TGFBR2, SFRP4, GAS6, SRSF6, PLA2R1, PPARA, SCG2, ARF6, YAP1, RAMP2, NDNF, GATA2, STK4, THBS1, ZFP36L1, TMTC4, STK3, NEUROD1, PKHD1, MAPK7, ABL1, KRIT1, E2F1, E2F2, CCL2, HMOX1, PLCG1, BID, PPARGC1A, PAK4, JAG2, TCF7L2, T…
	Cellular Insulin Stimulus	0.8258		0.02985	0.5441		0.9287	194	GOBP_CELLULAR_RESPONSE_TO_INSULIN_STIMULUS,GOBP_RESPONSE_TO_INSULIN	ERRFI1, CYFIP1, PID1, ZDHHC7, SOGA1, ICAM1, BAIAP2L1, AKT2, PPAT, PDK4, PIP4K2A, AKT1, PIP4K2B, PIP4K2C, ATP6V1E1, ATP6V1E2, PDK2, TNS2, SMARCC1, ATP6V1G1, PRKCI, ATP6V1G2, ATP6V0E1, PRKCB, PRKCD, TRIB3, UPRT, SIK2, ATP6V0D1, GPLD1, STXBP3, STXBP4, PRKDC, PIK3R3, PIK3R1, PRKCZ, HSD11B2, ATP6V0A2, INPP5K, SCAP, ZBTB7B, ATP6V1C1, SNX5, PCK2, ATP6V0A1, ZBED3, LYN, EGR1, XBP1, EGR2, INSR, MYO5A, RPE6…
	Ceramide Glycosphingolipid Liposaccharide	0.635267	0.909817	0.133714	0.0532429	1	0.734957	46	GOBP_CERAMIDE_BIOSYNTHETIC_PROCESS,GOBP_GLYCOSPHINGOLIPID_BIOSYNTHETIC_PROCESS,GOBP_GLYCOSPHINGOLIPID_METABOLIC_PROCESS,GOBP_LIPOSACCHARIDE_METABOLIC_PROCESS,GOBP_CERAMIDE_CATABOLIC_PROCESS,GOBP_GANGLIOSIDE_BIOSYNTHETIC_PROCESS,GOBP_CERAMIDE_METABOLIC_PROCESS	GLTP, PGAP1, CERK, PGAP2, PGAP3, GBA2, STS, PPP2R1A, ARSA, PRKCD, CEL, GBGT1, DPM1, PLA2G15, DPM2, PYURF, DPM3, MPPE1, GPLD1, NSMAF, HTRA2, UGT8, UGCG, NEU3, SGPL1, PSAP, NEU1, ST8SIA4, ST3GAL4, ST3GAL5, B4GALNT1, ST3GAL6, ST3GAL1, ST3GAL2, CTSA, ABCA2, B3GALNT1, ST8SIA1, ST8SIA2, FUCA1, ST8SIA3, B3GALT4, ACER2, ASAH2B, SCCPDH, ACER3, DEGS1, PIGS, B4GALT3, PIGU, PIGT, PIGO, GPAA1, PIGN, HEXB, PIG…
	Cytoplasmic Sequestering Transcription	0.0186	0.92825		0.5749		0.9949	17	GOBP_CYTOPLASMIC_SEQUESTERING_OF_TRANSCRIPTION_FACTOR,GOBP_CYTOPLASMIC_SEQUESTERING_OF_PROTEIN	PSMD10, YWHAB, FAF1, KEAP1, SRI, PKD2, PKD1, NFKBIA, LATS1, SUFU, TMSB4X, G3BP2, FLNA, GOPC, CCDC22, NFKBIE, DZIP1, MDFI, DBN1, NFKBIB, GET4
	Density Receptor Catabolic	0.362367		0.0359667	0.2679		0.525233	7	GOBP_REGULATION_OF_LOW_DENSITY_LIPOPROTEIN_PARTICLE_RECEPTOR_CATABOLIC_PROCESS,GOBP_REGULATION_OF_RECEPTOR_CATABOLIC_PROCESS,GOBP_POSITIVE_REGULATION_OF_RECEPTOR_CATABOLIC_PROCESS	ABCA2, MYLIP, PTPN1, ITCH, MTMR2, ANXA2, DTX3L, PCSK9, FURIN, APOE
	Dexamethasone Cellular Ketone	0.903367	0.721233	0.0212333	0.4517		0.9636	39	GOBP_RESPONSE_TO_DEXAMETHASONE,GOBP_CELLULAR_RESPONSE_TO_DEXAMETHASONE_STIMULUS,GOBP_CELLULAR_RESPONSE_TO_KETONE	ERRFI1, TNC, AKR1B1, PARK7, AHR, NR3C1, CLDN1, ELK1, AACS, ICAM1, DNMT3B, AKT1, USP8, EDN1, ABCC2, SPHK2, SERPINF1, PRKCE, NCOA4, SIRT1, AR, SFRP1, XRN1, ADAM15, DDIT4, FDX1, FIBIN, SGK1, PTGFR, PRKAA1, PCNA, PRKAA2, FECH, ROCK2, SRC, GBA, AKAP8, ADCY3, ADCY2, ADCY1, ADCY8, FOXO1, EGFR, GNAI1, ACACA, ADCY6, ADCY5, GNG2, LARP1, NDOR1, SPP1, SMYD3, EIF4E, DCPS, PCK2, SRD5A1, CBX3, AKR1C2, MSN, CDC5…
	Docking Involved Exocytosis	0.86245	0.990133	0.03605	0.09125		0.9041	44	GOBP_VESICLE_DOCKING,GOBP_SYNAPTIC_VESICLE_DOCKING,GOBP_VESICLE_DOCKING_INVOLVED_IN_EXOCYTOSIS,GOBP_EXOCYTIC_PROCESS	RAB3B, RAB3C, SNAP25, RAB3A, RAB3D, GRIK5, SNAP23, RABEPK, ERC2, BVES, SNAP29, PPFIA3, RAB8A, RAB8B, NSF, UNC13B, UNC13C, VPS18, UNC13A, STX8, VPS33A, STX7, VPS33B, SYTL2, STX1B, VAMP7, SNPH, EXOC4, EXOC6, TSNARE1, STX1A, VAMP3, NAPA, STX12, SNAP47, NAPB, NDRG4, NLGN1, RALB, STXBP3, CTBP2, STX17, STX16, STXBP1, USO1, PLA2G3, PSEN1, CPLX2, STX10, CLN3, SNX4, SCFD1, BLOC1S6, SCFD2, SV2A, VPS11, STX…
	Dopamine Monoamine Amine	0.5067	0.65205	0.06228	0.074		0.67394	61	GOBP_ORGANIC_HYDROXY_COMPOUND_TRANSPORT,GOBP_CATECHOLAMINE_SECRETION,GOBP_MONOAMINE_TRANSPORT,GOBP_DOPAMINE_SECRETION,GOBP_AMINE_TRANSPORT	RAB3B, SCARB1, OXTR, RAB3A, ARL6IP1, NPY2R, ZDHHC8, PARK7, ABCA12, CLU, ACTB, TSKU, RGS4, RGS2, SCP2, LIPG, MYB, OSBP, ARL6IP5, ADORA1, PIP4K2A, SLC16A7, CHRNB2, STARD3, STARD4, RALBP1, STARD5, CEL, MFSD10, NISCH, SOAT1, ABCG1, SLC27A5, STX1A, OSBP2, CHRNA3, CHRNA4, ABCB4, STXBP1, MTTP, SLC22A1, PSEN1, SLC5A3, APOM, HRH3, APOE, APOB, DRD2, TAC1, SLC38A3, PLTP, ASIC3, GPM6B, NTSR1, STRA6, SYT5, OS…
	Electron Transport Ubiquinone	0.16588	0.30712	0.71806	0.02444	0.57164	0.4487	102	GOBP_MITOCHONDRIAL_ELECTRON_TRANSPORT_NADH_TO_UBIQUINONE,GOBP_RESPIRATORY_ELECTRON_TRANSPORT_CHAIN,GOBP_ATP_SYNTHESIS_COUPLED_ELECTRON_TRANSPORT,GOBP_ELECTRON_TRANSPORT_CHAIN,GOBP_OXIDATIVE_PHOSPHORYLATION	MT-ND6, DMGDH, MT-ND4L, NDUFA13, MT-ND4, MT-ND5, NDUFA11, NDUFA12, MT-CO1, GLDC, NDUFA10, PARK7, GHITM, MT-ND2, COX6A1, MT-ND3, MT-ND1, LOXL2, CHCHD2, AKR7A2, AKR7A3, SDHC, SDHD, SDHA, SDHB, COX6B1, COX7A2L, POLG2, MSH2, SCO2, PDE12, DNAJC30, GPD2, FDX1, UQCRC1, PPIF, MT-CO2, UQCRC2, MT-CO3, ISCU, VCP, NDUFB10, UQCRB, NDUFB11, COX15, SHMT2, COX7A2, AK4, UQCRH, ADH5, DGUOK, CCNB1, RDH16, COX11, ND…
	Endocytosis Receptor Mediated	0.349643	0.861029	0.0585	0.271487		0.7525	122	GOBP_POSITIVE_REGULATION_OF_RECEPTOR_MEDIATED_ENDOCYTOSIS,GOBP_REGULATION_OF_ENDOCYTOSIS,GOBP_REGULATION_OF_RECEPTOR_MEDIATED_ENDOCYTOSIS,GOBP_POSITIVE_REGULATION_OF_RECEPTOR_INTERNALIZATION,GOBP_RECEPTOR_MEDIATED_ENDOCYTOSIS,GOBP_REGULATION_OF_SYNAPTIC_VESICLE_CYCLE,GOBP_REGULATION_OF_VESICLE_MEDIATED_TRANSPORT,GOBP_POSITIVE_REGULATION_OF_ENDOCYTOSIS	ITSN2, PGAP1, TFRC, SERPINE1, ITSN1, FNBP1L, SCAMP5, CNST, AKT2, ANKFY1, AP1S1, BVES, PRKCG, CUBN, ATG3, VPS18, PRKCB, DKK1, HSPG2, SYTL4, CD2AP, RUFY1, ZFYVE16, PRKAR1B, BIN1, RUFY2, PRKD1, VPS28, LRPAP1, MTMR2, SAR1A, SAR1B, NEDD4L, PLA2G3, GATA2, C3, HPX, HSPH1, VPS11, HMOX1, PIP5K1C, PROM2, ATG5, EXPH5, LYN, ABCA2, SNAPIN, PRRT2, RDX, ABCA7, SNF8, WDR54, EHD1, HNRNPK, EHD4, GRIN3A, GIPC1, PPT…
	Exogenous Peptide Antigen	0.812267	0.4578	0.0290667			0.2462	11	GOBP_ANTIGEN_PROCESSING_AND_PRESENTATION_OF_ENDOGENOUS_PEPTIDE_ANTIGEN,GOBP_ANTIGEN_PROCESSING_AND_PRESENTATION_OF_EXOGENOUS_PEPTIDE_ANTIGEN_VIA_MHC_CLASS_I_TAP_INDEPENDENT,GOBP_ANTIGEN_PROCESSING_AND_PRESENTATION_OF_ENDOGENOUS_ANTIGEN	HLA-H, ERAP2, HFE, ERAP1, HLA-B, HLA-C, TAP1, LNPEP, IDE, ABCB9, HLA-A, TAPBP, HLA-E, B2M, ATG5
	Extension Neuron Projection	0.463746	0.8463	0.550777	0.0196385		0.9135	69	GOBP_NEGATIVE_REGULATION_OF_NEURON_PROJECTION_DEVELOPMENT,GOBP_NEGATIVE_CHEMOTAXIS,GOBP_SEMAPHORIN_PLEXIN_SIGNALING_PATHWAY,GOBP_AXON_EXTENSION,GOBP_NEGATIVE_REGULATION_OF_AXON_EXTENSION_INVOLVED_IN_AXON_GUIDANCE,GOBP_NEURON_PROJECTION_EXTENSION_INVOLVED_IN_NEURON_PROJECTION_GUIDANCE,GOBP_NEGATIVE_REGULATION_OF_CHEMOTAXIS,GOBP_REGULATION_OF_EXTENT_OF_CELL_GROWTH,GOBP_NEURON_PROJECTION_EXTENSION,G…	ITSN2, CPNE9, CYFIP1, SLC23A2, CPNE5, STMN2, TESK1, CCP110, TSKU, SRGAP2C, GOLGA4, LGALS1, SYNGAP1, ALCAM, ZFYVE27, DPYSL2, DPYSL3, CPNE1, DIP2B, EPHB2, CEP97, B2M, ARPIN, EPHA4, EPHA7, UNC13A, PAQR3, PRKCD, ISLR2, UNC5C, MIF, STX1B, SHTN1, TIAM1, RUFY3, MAP1B, ULK2, PADI2, ULK1, RIN3, NBL1, NGEF, PFN2, MACF1, CRABP2, LPAR1, TWF2, NEDD4L, THY1, IQGAP1, C9ORF72, PRKCZ, DGUOK, C5, INPP5F, FLRT2, MA…
	Fatty Acyl CoA	0.556771	0.9778	0.0176143	0.66186		0.700343	39	GOBP_FATTY_ACYL_COA_METABOLIC_PROCESS,GOBP_LONG_CHAIN_FATTY_ACYL_COA_METABOLIC_PROCESS,GOBP_FATTY_ACYL_COA_BIOSYNTHETIC_PROCESS,GOBP_FATTY_ACID_DERIVATIVE_BIOSYNTHETIC_PROCESS,GOBP_THIOESTER_BIOSYNTHETIC_PROCESS,GOBP_FATTY_ACID_DERIVATIVE_METABOLIC_PROCESS,GOBP_NUCLEOSIDE_BISPHOSPHATE_BIOSYNTHETIC_PROCESS	SLC25A1, PANK4, SLC35B3, SLC35B2, PANK2, PANK3, PANK1, TECR, AACS, PPCDC, ABHD16A, MPC2, PDK4, PDK3, DIP2A, MLYCD, DLAT, GGT1, ABCD1, PDK2, PDK1, ELOVL1, PDHX, LYPLA2, DGAT2, ACOT7, ELOVL4, DGAT1, ELOVL5, ACSL1, ELOVL2, DCAKD, ACSL6, ACSL4, ELOVL6, ACSL3, PTGR1, COASY, ACLY, BDH2, BDH1, FAR1, ACSBG1, FAR2, DLD, SLC27A5, GCDH, HACD1, ACSS3, SLC26A2, ACSS2, HPGD, HSD17B4, FITM2, HSD17B12, PDHB, HSD…
	Heart Specification Animal	0.825733	0.747775	0.456325	0.01565		0.9808	23	GOBP_HEART_FORMATION,GOBP_ANIMAL_ORGAN_FORMATION,GOBP_HEART_FIELD_SPECIFICATION,GOBP_SPECIFICATION_OF_ANIMAL_ORGAN_IDENTITY	ROBO2, NOTCH1, SMARCD3, WNT2B, CITED2, SIX1, LRP2, RBPJ, FGF1, GLI3, ROBO1, GLI2, RDH10, PIM1, MAPK1, HES1, MAPK3, MEF2C, MAP2K1, WNT3A, WNT5A, FRS2, AXIN2, SULF1, LEMD2, DKK1, ISL1, BMP7, TGFBR2, BMP4, EXT1, AR, BMP2, SPRY1, FGFR2, BMPR1A, FGF10
	Isoprenoid Terpenoid Metabolic	0.2716	0.77745	0.0163333	0.52175		0.4973	59	GOBP_TERPENOID_METABOLIC_PROCESS,GOBP_ISOPRENOID_METABOLIC_PROCESS,GOBP_ISOPRENOID_BIOSYNTHETIC_PROCESS	DPAGT1, PECR, DHRS13, AKR1B1, PLB1, SCPEP1, LIPE, CYP26B1, CYP2D6, CYP4V2, CYP1B1, LRAT, PHYH, DGAT2, DGAT1, HMGCS1, GGPS1, APOA2, LSS, HSPG2, DHDDS, ALDH3A2, DPM1, DPM2, CYP26C1, NPC2, RBP1, RDH5, MVD, CYP2E1, PPARD, IDI1, MVK, SDC4, LRP1, CRABP2, RETSAT, ADH1B, SDC2, SDC3, CRABP1, HTRA2, LPL, LRP2, HMGCR, LRP8, CYP3A5, EGFR, ADH5, TTR, APOM, RDH11, GPC1, RDH10, PMVK, GPC3, RDH16, GPC2, PDSS2, G…
	Ligand Precursor Estrogen	0.12835	0.822675	0.070825	0.219225		0.735067	88	GOBP_ANDROGEN_METABOLIC_PROCESS,GOBP_ESTROGEN_METABOLIC_PROCESS,GOBP_SIGNALING_RECEPTOR_LIGAND_PRECURSOR_PROCESSING,GOBP_REGULATION_OF_HORMONE_LEVELS	ITSN1, CRHBP, PSMD9, LIPE, GJA1, CYP2D6, MYB, FDXR, CYP1B1, SOX8, LRAT, SOX4, EPHA5, MED1, STARD3, CPT1A, PRKCE, RFX3, CACNA2D2, PRKCA, ACSL4, SOX11, PASK, ISL1, SYTL4, DKK3, TIAM1, SFRP1, RBP1, FDX1, CLOCK, GPLD1, STX1A, STXBP3, CRABP2, RETSAT, STXBP4, GIPR, CRABP1, PLA2G3, PLA2G6, KALRN, HIF1A, ZMPSTE24, SNX4, SGPL1, CYB5R4, RAB11FIP1, RDH11, RDH10, STC2, RDH16, RDH14, RDH13, RAB11FIP2, ZBED6, …
	Lipid Localization Transport	0.5686	0.769033	0.0304214	0.218217		0.73212	75	GOBP_PROSTAGLANDIN_TRANSPORT,GOBP_POSITIVE_REGULATION_OF_ORGANIC_ACID_TRANSPORT,GOBP_NEUTRAL_AMINO_ACID_TRANSPORT,GOBP_LONG_CHAIN_FATTY_ACID_TRANSPORT,GOBP_ORGANIC_ACID_TRANSPORT,GOBP_POSITIVE_REGULATION_OF_LIPID_LOCALIZATION,GOBP_LIPID_LOCALIZATION,GOBP_ICOSANOID_TRANSPORT,GOBP_INTRACELLULAR_LIPID_TRANSPORT,GOBP_POSITIVE_REGULATION_OF_LIPID_TRANSPORT,GOBP_REGULATION_OF_PHOSPHOLIPID_TRANSPORT,GOB…	ABCA12, ALKBH7, ZFYVE1, ABCA13, TSKU, GLS, GJA1, SCP2, AKT2, LIPG, ZC3H12A, MYB, AKT1, PIP4K2A, LRAT, UNC13B, STARD3, PRKAB2, STARD4, STARD5, STARD6, PRKCD, CEL, SLC5A6, ABCA10, PLEKHA8P1, ABCB4, PLA2G3, C3, TTPA, SLC19A1, SLC19A2, ABCA1, ABCA2, PRELID2, PRELID1, ABCA5, CHKA, FZD4, ABCA3, STARD10, SLC16A10, ABCA7, ABCA8, EHD1, XKR8, SLC6A6, SQLE, XKR7, SLC6A9, GIPC1, SFXN3, SFXN4, SFXN1, SFXN2, X…
	Lipoprotein Metabolic Catabolic	0.12895	0.81335	0.0353	0.574		0.9701	60	GOBP_LIPOPROTEIN_CATABOLIC_PROCESS,GOBP_LIPOPROTEIN_METABOLIC_PROCESS	PGAP1, PGAP2, PGAP3, ZDHHC5, ZDHHC6, ZDHHC7, ZDHHC8, ZDHHC1, ZDHHC2, ZDHHC3, ZDHHC4, ABHD12, ABHD13, ABHD10, HHAT, LIPG, GOLGA7, GLUL, DGAT2, ATG10, ATG12, CLIP3, DPM1, DPM2, PYURF, DPM3, RABL3, MPPE1, GPLD1, MTTP, UGCG, PORCN, APOM, APOE, APOB, ATG7, ATG5, PPT1, NMT1, PEMT, MAP6D1, NMT2, ATM, PIGS, PIGU, PIGT, PIGO, GPAA1, PIGN, PIGQ, PIGP, PCSK9, DBI, WDR45, PIGW, PIGV, PIGX, ITGAV, CTSD, LYPLA…
	Mast Activation Leukocyte	0.444588	0.869733	0.0158875	0.297913		0.732038	220	GOBP_MYELOID_LEUKOCYTE_ACTIVATION,GOBP_POSITIVE_REGULATION_OF_LEUKOCYTE_DEGRANULATION,GOBP_MAST_CELL_ACTIVATION,GOBP_LEUKOCYTE_MEDIATED_IMMUNITY,GOBP_LYSOSOME_LOCALIZATION,GOBP_MYELOID_LEUKOCYTE_MEDIATED_IMMUNITY,GOBP_MAST_CELL_ACTIVATION_INVOLVED_IN_IMMUNE_RESPONSE,GOBP_CELL_ACTIVATION_INVOLVED_IN_IMMUNE_RESPONSE	CYFIP1, FRMPD3, TFRC, RBPJ, ABCA13, PREX1, PSMD6, PSMD7, PSMD2, ZC3H12A, PSMD3, MYB, PSMD1, NHLRC3, PRKCE, PRKCD, RC3H1, ARMC8, SCAMP1, SYTL4, RC3H2, DYNC1LI1, PADI2, SERPING1, HPRT1, CFI, PLA2G3, IL20RB, IQGAP1, A1BG, BCL10, GATA2, IQGAP2, CFP, GNS, PRKCZ, C3, HPX, NCSTN, CRACR2A, C5, CYB5R3, PRDX4, BLOC1S1, BLOC1S2, S100A13, HMOX1, LTA4H, ZBTB7B, ATG7, ST3GAL1, S100A11, HMOX2, LYN, JAG1, NDFIP1…
	Negative Cell Killing	0.72242	0.70555	0.03422	0.772275	0.9063	0.68918	24	GOBP_REGULATION_OF_CELL_KILLING,GOBP_NEGATIVE_REGULATION_OF_NATURAL_KILLER_CELL_MEDIATED_IMMUNITY,GOBP_NEGATIVE_REGULATION_OF_CELL_KILLING,GOBP_REGULATION_OF_LEUKOCYTE_MEDIATED_CYTOTOXICITY,GOBP_NEGATIVE_REGULATION_OF_INNATE_IMMUNE_RESPONSE	HSP90AB1, TNFAIP3, ADAR, ARRB2, PVR, ICAM1, PPP3CB, CASP8, DUSP10, LAMP1, RPS19, AP1G1, FAM3A, IL12A, LGALS9, B2M, TRIM21, HAVCR2, LAG3, HLA-H, STX7, METTL3, HLA-B, MUL1, TRAFD1, SERPINB9, HLA-A, HLA-E, TYRO3, SERPING1, CD226, DNASE1, TTLL12, CACTIN, CRK, GRN, NLRX1, CFH, NLRC5, SAMHD1, AGER, RASGRP1, BCL2L11, IFI16, SUSD4, CD59, FADD, A2M, DRD2, LYAR, MICA, STAT5B, YTHDF2, CADM1, YTHDF3, BAD, TR…
	Negative Neuron Death	0.2698	0.887275	0.107125	0.0164		0.910575	182	GOBP_NEGATIVE_REGULATION_OF_NEURON_DEATH,GOBP_NEGATIVE_REGULATION_OF_NEURON_APOPTOTIC_PROCESS,GOBP_NEURON_APOPTOTIC_PROCESS,GOBP_NEURON_DEATH	RB1, CNTFR, SLC23A2, APP, ATF2, CNTF, ADARB1, ELK1, SYNGAP1, TBK1, DPYSL4, ALKBH1, AKT2, MYB, ARL6IP5, AKT1, VPS35, FBXO7, EPHB1, PRKCG, MEF2C, PRKCI, EPHA7, DAXX, ENDOG, UNC5B, SERPINF1, ISL1, DKK1, CDC34, DDIT3, DDIT4, TYRO3, NSMF, TP53, NAIP, ATF4, SET, STXBP1, AGAP2, PLA2G3, SLC30A10, HIF1A, TMTC4, NCSTN, INPP5A, TP53BP2, HMOX1, APOE, FADD, PPARGC1A, ATG7, SNX6, SRPK2, NGFR, EGR1, JUN, XRCC2,…
	Organelle Membrane Fusion	0.61835	0.847075	0.03685	0.2364		0.6686	103	GOBP_REGULATION_OF_SNARE_COMPLEX_ASSEMBLY,GOBP_VESICLE_ORGANIZATION,GOBP_REGULATION_OF_VESICLE_FUSION,GOBP_ORGANELLE_MEMBRANE_FUSION	PI4K2B, SERPINE2, FNBP1L, ZDHHC2, GOLGA2, TFG, AKT2, PIP4K2A, ANKFY1, PIP4K2B, FBXO5, VPS36, VPS39, UNC13B, VPS18, UNC13C, PRKCI, UNC13A, RFX2, GOLPH3L, CSNK1D, MYO7A, CD2AP, STX1B, ZFYVE16, TBPL1, PREB, VPS25, PI4K2A, VPS28, STX1A, SDC4, SAR1A, SAR1B, STXBP1, PLA2G3, TGFA, SNX3, BLOC1S4, BLOC1S5, BLOC1S6, SCFD1, BLOC1S1, BLOC1S2, BLOC1S3, VPS8, VPS11, VTI1A, SCAP, STXBP6, SEC31B, SEC31A, S100A10…
	Oxide Synthase Activity	0.583375	0.89415	0.01925	0.603667		0.962033	39	GOBP_REGULATION_OF_MONOOXYGENASE_ACTIVITY,GOBP_POSITIVE_REGULATION_OF_OXIDOREDUCTASE_ACTIVITY,GOBP_REGULATION_OF_OXIDOREDUCTASE_ACTIVITY,GOBP_REGULATION_OF_NITRIC_OXIDE_SYNTHASE_ACTIVITY	SCARB1, TACO1, HP, PARK7, WASL, PIK3CB, ECSIT, PHB2, CDH3, SPR, RFK, AKT1, ATP7A, LYPLA1, HSP90AA1, EDN1, SZT2, SPHK2, SIRT4, NOSIP, TERF2, DNM2, SIRT3, OXA1L, POR, DDAH1, DDAH2, NOS1AP, FXN, COX17, GNAI3, ZDHHC21, NOD1, HIF1A, CYGB, EGFR, HDAC6, GNAI2, CNR1, ABL1, PTK2B, ABL2, APOE, SNCA, NUS1, GCH1, CAV1, ATP2B4, ACVR2A, NFKB1, DHFR, PDP1, CCS, PDP2, KRAS, CALM3, CALM1, GLA
	Pigment Granule Pigmentation	0.713567	0.9598	0.0125	0.299767		0.764267	49	GOBP_PIGMENT_GRANULE_ORGANIZATION,GOBP_PIGMENTATION,GOBP_CELLULAR_PIGMENTATION	EDA, CITED1, LYST, GLI3, CDH3, EDNRB, AP1G1, KIF13A, ENPP1, BBS7, ATP7A, BBS5, BBS4, SZT2, MEF2C, MKKS, MREG, VPS33A, ATP6AP2, SPNS2, VPS33B, SHROOM2, SHROOM3, EN1, AP3B1, MITF, MYO7A, ADAMTS20, RAB32, ATRN, TRAPPC6A, ZEB2, KIT, RAB38, USP13, PMEL, RAB1A, CD63, SLC45A2, DCTN2, ARL6, BLOC1S4, BLOC1S5, BLOC1S6, BCL2L11, BLOC1S1, BLOC1S2, GNA11, BLOC1S3, RAB29, DRD2, AP1M1, BBS2, SNAPIN, ANKRD27, HP…
	Positive Protein Autophosphorylation			0.0336	0.1695	1	0.53255	30	GOBP_REGULATION_OF_PROTEIN_AUTOPHOSPHORYLATION,GOBP_POSITIVE_REGULATION_OF_PROTEIN_AUTOPHOSPHORYLATION	ERRFI1, DDX3X, SRC, MVP, TESK1, PDGFB, IQGAP1, EEF2K, RASSF2, GPNMB, PPP2R5E, PDGFD, PDGFC, TNKS1BP1, ENPP1, CHP1, NBN, EPHA7, CAV1, PPP2R5B, PPP2R5A, VEGFC, PPP2R5D, PPP2R5C, VEGFA, RAP2C, GREM1, MOB1B, TOM1L1, IMPACT, RAP2A, RAD50, RAP2B, TAOK2, NEK10, CALM3, CALM1, CALM2
	Process Catabolic Phospholipid	0.351856	0.711257	0.019275	0.385907		0.73105	93	GOBP_NEUTRAL_LIPID_CATABOLIC_PROCESS,GOBP_PHOSPHOLIPID_CATABOLIC_PROCESS,GOBP_TRIGLYCERIDE_CATABOLIC_PROCESS,GOBP_GLYCEROLIPID_METABOLIC_PROCESS,GOBP_PHOSPHOLIPID_BIOSYNTHETIC_PROCESS,GOBP_PHOSPHOLIPID_METABOLIC_PROCESS,GOBP_TRIGLYCERIDE_BIOSYNTHETIC_PROCESS,GOBP_REGULATION_OF_PHOSPHOLIPID_METABOLIC_PROCESS,GOBP_GLYCEROLIPID_CATABOLIC_PROCESS,GOBP_PHOSPHATIDYLCHOLINE_METABOLIC_PROCESS,GOBP_NEUTRA…	PI4K2B, PGAP1, PGAP2, PGAP3, AVIL, PHB2, LIPA, LIPE, SCP2, AKT2, LIPG, PIP4K2A, PLCE1, CYP1B1, AKT1, PIP4K2B, PIP4K2C, MLYCD, ACOT8, MECR, IAH1, CSNK2A1, STARD7, PRKCE, PRKCD, CSNK2A2, CEL, ATG14, RUFY1, FAR1, CYP2E1, MPPE1, GPLD1, PLBD2, PI4K2A, MTMR1, MTMR2, MTMR3, PDXDC1, CRABP1, PDGFB, MTMR8, PLA2G3, MTMR9, PLA2G6, MTMR4, MTMR6, MTMR7, C3, PTPMT1, PIP5K1A, PIP5K1B, PLCG1, PIP5K1C, FDFT1, ABCA…
	Regulation Transport Negative	0.212167	0.830825	0.0259	0.251333		0.66458	125	GOBP_NEGATIVE_REGULATION_OF_SECRETION,GOBP_NEGATIVE_REGULATION_OF_LIPID_TRANSPORT,GOBP_NEGATIVE_REGULATION_OF_ION_TRANSPORT,GOBP_NEGATIVE_REGULATION_OF_STEROL_TRANSPORT,GOBP_NEGATIVE_REGULATION_OF_TRANSPORT,GOBP_NEGATIVE_REGULATION_OF_ANION_TRANSPORT	CYFIP1, OXTR, PID1, SERPINE2, ICAM1, SCAMP5, CRHBP, PSMD9, LGALS3, GJA1, AKT2, ARL6IP5, AKT1, IL12A, ARFIP1, VPS35, LGALS9, TRIM27, EPHB2, ATG3, PRKCB, PRKCE, YOD1, ANK3, SYTL4, SFRP4, STX1B, SFRP1, BIN1, HECW2, MAP1B, HECW1, VDAC1, RIN3, PRKD1, EPHA3, ATF4, NECAB2, LRPAP1, MTMR2, STXBP3, TWIST1, STC1, NEDD4L, TXN, KALRN, OAZ1, OAZ2, UBE2J1, SNX3, NEU3, RAB11FIP1, DPH3, HMOX1, INPP5K, STXBP6, APO…
	Restricted SMAD Phosphorylation		0.8307	0.73345	0.0289		0.6056	37	GOBP_PATHWAY_RESTRICTED_SMAD_PROTEIN_PHOSPHORYLATION,GOBP_POSITIVE_REGULATION_OF_PATHWAY_RESTRICTED_SMAD_PROTEIN_PHOSPHORYLATION	USP15, BMPR2, HFE, TTK, LDLRAD4, ACVR1B, PBLD, SDCBP, BMPER, SNX25, PMEPA1, EMILIN1, GDF10, ACVR1, GDF11, SMAD4, TGFB2, TGFB1, RBPMS, GDF15, TGFB3, INHBB, INHBA, SMAD6, DKK1, BMP7, ACVR2A, TGFBR1, BMP6, GDF7, BMP5, SMAD7, TGFBR2, TGFBR3, GREM1, BMP4, BMP3, GDF9, DAB2, BMP2, TWSG1, CSNK2B, STRAP, PIN1, BMPR1A
	Rich Lipoprotein Particle	0.255523	0.7776	0.0618615	0.490742		0.849067	20	GOBP_PROTEIN_LIPID_COMPLEX_ASSEMBLY,GOBP_VERY_LOW_DENSITY_LIPOPROTEIN_PARTICLE_ASSEMBLY,GOBP_LOW_DENSITY_LIPOPROTEIN_RECEPTOR_PARTICLE_METABOLIC_PROCESS,GOBP_PROTEIN_CONTAINING_COMPLEX_REMODELING,GOBP_REGULATION_OF_LIPOPROTEIN_PARTICLE_CLEARANCE,GOBP_HIGH_DENSITY_LIPOPROTEIN_PARTICLE_ASSEMBLY,GOBP_CHYLOMICRON_ASSEMBLY,GOBP_PROTEIN_LIPID_COMPLEX_SUBUNIT_ORGANIZATION,GOBP_PLASMA_LIPOPROTEIN_PARTICL…	SCARB1, ARF1, CLTC, HDLBP, PCSK9, CLTA, AP2A1, ZDHHC8, VLDLR, AP2A2, LIPA, KHSRP, LIPG, CD36, PRKACA, LDLRAP1, PRKACB, SH3GL2, AP2M1, MFSD2A, MYLIP, CUBN, DGAT2, DGAT1, ANXA2, PCDHGA3, APOA2, CNPY2, ACSL3, SOAT1, NPC1, BIN1, NPC2, ABCG1, GPLD1, LRPAP1, MTTP, LCAT, PLA2G3, LPL, FURIN, GTF2E1, APOM, AP2S1, PLAGL2, HMOX1, SNX9, CSK, APOE, APOB, PLTP, LDLR, ABCA1, ABCA2, ABCA5, NR1H2, NR1H4, ABCA7, A…
	Secondary Metabolite Phenol	0.9756		0.01445	0.239433		0.70035	33	GOBP_SECONDARY_METABOLITE_BIOSYNTHETIC_PROCESS,GOBP_PHENOL_CONTAINING_COMPOUND_METABOLIC_PROCESS,GOBP_PHENOL_CONTAINING_COMPOUND_BIOSYNTHETIC_PROCESS,GOBP_SECONDARY_METABOLIC_PROCESS	N6AMT1, MOXD1, CITED1, CPQ, AKR1B1, SLC7A11, PARK7, COMT, AKR7A2, CDH3, AKR7A3, CYP2D6, CTSK, CYP1B1, SLC16A2, ATP7A, APPL1, CHRNB2, MED1, GPR37, ABCC2, TRPC1, WNT5A, DIO2, AKR1A1, DIO3, TACR3, MFSD12, SLCO1C1, ZEB2, BDH2, LRTOMT, RAPGEF2, CYP2E1, HPRT1, PMEL, MTPN, SLC45A2, DDC, TPH1, PDE1B, MAOA, EPAS1, RNF180, ARL1, GRIN2A, DDT, GCNT4, DRD2, CBR4, SNCA, TGFB2, OPN3, AOC2, GCH1, SRD5A1, AKR1C1,…
	Secretion Exocytosis Neurotransmitter	0.403417	0.672315	0.0374077	0.118977		0.732683	140	GOBP_VESICLE_FUSION_TO_PLASMA_MEMBRANE,GOBP_VESICLE_MEDIATED_TRANSPORT_IN_SYNAPSE,GOBP_SYNAPTIC_VESICLE_EXOCYTOSIS,GOBP_NEUROTRANSMITTER_SECRETION,GOBP_POSITIVE_REGULATION_OF_HORMONE_SECRETION,GOBP_REGULATION_OF_SECRETION,GOBP_POSITIVE_REGULATION_OF_INSULIN_SECRETION,GOBP_POSITIVE_REGULATION_OF_SECRETION,GOBP_POSITIVE_REGULATION_OF_EXOCYTOSIS,GOBP_NEUROTRANSMITTER_TRANSPORT,GOBP_SIGNAL_RELEASE,GO…	ITSN2, CYFIP1, ITSN1, SCAMP5, PSMD9, CRHBP, KIAA1109, GJA1, MYB, WLS, UNC13B, PRKCG, UNC13C, VPS18, MEF2C, UNC13A, PRKCB, PRKCE, RFX3, CACNA2D2, SOX11, PRKCA, CEL, PASK, ISL1, SYTL4, CD2AP, NISCH, PRKAR1B, CLOCK, GPLD1, CTBP2, PLA2G3, PLA2G6, GATA2, HIF1A, BLOC1S6, CYB5R4, RHOT1, MYO6, SYNDIG1, KCNMB4, HMOX1, PIP5K1C, ATG5, EXPH5, LYN, ABCA1, PRRT2, SNAPIN, FZD4, SLC16A10, SNF8, NR1D1, GLUD1, SLC…
	Small Molecule Acylglycerol	0.2224	0.6586	0.04435	0.1867		0.8173	254	GOBP_SMALL_MOLECULE_BIOSYNTHETIC_PROCESS,GOBP_ACYLGLYCEROL_HOMEOSTASIS	ENO1, ENO2, ENO3, GLS, NSDHL, SCP2, CYP2D6, LIPG, FDXR, MLYCD, GAMT, PRKAB2, ACOT8, STARD4, MECR, ACOT7, PRKAB1, DKK3, MTAP, MTHFD1, RBP1, CYP2E1, HPRT1, ATF3, ATF4, HACD1, SHMT2, SHMT1, PLA2G3, HACD3, SDSL, ARPP19, HACD2, HACD4, CYB5R3, NTHL1, RDH10, CHST15, PNPO, LTA4H, PPARGC1A, FDFT1, GSTM4, ABCA2, GSTM2, ERLIN1, MTHFR, ERLIN2, NR1D1, MCAT, DHFR, SQLE, GLUD1, GLUD2, UCK2, ASAH2B, UCK1, EIF6, …
	Sugar Process Amino	0.830443		0.0209	0.260143	1	0.5949	18	GOBP_NUCLEOTIDE_SUGAR_BIOSYNTHETIC_PROCESS,GOBP_AMINO_SUGAR_METABOLIC_PROCESS,GOBP_UDP_N_ACETYLGLUCOSAMINE_METABOLIC_PROCESS,GOBP_NUCLEOTIDE_SUGAR_METABOLIC_PROCESS,GOBP_AMINO_SUGAR_BIOSYNTHETIC_PROCESS,GOBP_AMINO_SUGAR_CATABOLIC_PROCESS,GOBP_N_ACETYLNEURAMINATE_METABOLIC_PROCESS,GOBP_UDP_N_ACETYLGLUCOSAMINE_BIOSYNTHETIC_PROCESS	DPAGT1, GSK3A, CMAS, GALT, PARG, SLC35D1, UXS1, MPI, UAP1, NPL, GMPPB, NANP, EXTL2, FUT8, UGP2, GMDS, AMDHD2, UAP1L1, PGM3, MGAT3, GNPNAT1, MGAT1, NANS, UGGT2, ST3GAL1, CTBS, UGGT1, OVGP1, CSGALNACT1, FN3K, ST6GAL1, CHST6, SLC35A3, CHST7, PMM1, TGDS, GFPT2, PMM2, GFPT1, RENBP, UGDH, GNPDA1, NAGK, GNPDA2, CHST1, CHST2, CHST3, GNE
	Synapse Structure Activity	0.60745		0.5159	0.0193		0.9299	165	GOBP_SYNAPSE_ASSEMBLY,GOBP_REGULATION_OF_SYNAPSE_STRUCTURE_OR_ACTIVITY	APP, CYFIP1, OXTR, SPARC, ZMYND8, ITSN1, CRKL, CDC20, SYNGAP1, DAG1, VPS35, BSN, EPHB2, EPHB1, EPHB3, EPHA4, MEF2C, EPHA7, CEL, GNPAT, STX1B, TIAM1, ARC, ADGRB3, MAP1B, OBSL1, NGEF, GPM6A, KALRN, PCDH17, IGSF9, FLRT2, FLRT3, DHX36, SYNDIG1, APOE, SPTBN2, FZD1, NTNG2, LRRN3, FZD5, HOMER1, DMPK, GRIN2B, NFATC4, PCDHB2, PCDHB6, PPT1, PCDHB5, PCDHB4, LRRN1, PCDHB3, PCDHB9, GABRB3, ROBO2, GABRB2, SETD…
	Toxic Oxidant Detoxification	0.48092	0.69232	0.2463	0.0131	1	0.85455	73	GOBP_DETOXIFICATION,GOBP_CELLULAR_OXIDANT_DETOXIFICATION,GOBP_RESPONSE_TO_TOXIC_SUBSTANCE,GOBP_CELL_REDOX_HOMEOSTASIS,GOBP_CELLULAR_RESPONSE_TO_TOXIC_SUBSTANCE	KDM1A, HP, EHMT1, MT1X, PARK7, AHR, CLDN1, TXNDC17, TXN2, MT2A, AKR7A3, SESN1, SESN2, SCN9A, PIM1, CYP1B1, PDGFRB, GSTK1, RALBP1, SLC15A2, SLC30A4, SLC30A1, MAP1B, DDIT3, ABCG2, SRSF9, ATF4, UBIAD1, SLC22A5, FECH, CNP, MGST3, MGST1, MGST2, HTRA2, TXN, SLC30A10, FBLN5, ADH5, PRDX3, PRDX2, PRDX5, SNN, BRIP1, CCNB1, SCFD1, APOM, PRDX4, ADAMTS13, RDH11, PRDX1, ESD, MBP, APOE, DRD2, MPST, LYN, GSTM3, …
	Zinc Ion Homeostasis	0.727855	0.80434	0.111145	0.0704083	1	0.762275	88	GOBP_CELLULAR_TRANSITION_METAL_ION_HOMEOSTASIS,GOBP_ZINC_ION_HOMEOSTASIS,GOBP_TRANSITION_METAL_ION_HOMEOSTASIS,GOBP_TRANSFERRIN_TRANSPORT,GOBP_ANION_HOMEOSTASIS,GOBP_TRANSITION_METAL_ION_TRANSPORT,GOBP_IRON_ION_HOMEOSTASIS,GOBP_IRON_ION_TRANSPORT,GOBP_PROTON_TRANSMEMBRANE_TRANSPORT,GOBP_ZINC_ION_TRANSPORT,GOBP_ION_HOMEOSTASIS,GOBP_PHAGOSOME_MATURATION	MT-ND4, MT-ND5, TFRC, MT-CO1, SLC4A2, SLC4A3, PHB2, SLC4A4, SLC4A5, GLS, GJA1, UBASH3B, MYC, PLCE1, PRKACA, PRKCB, CACNA2D1, PRKCE, SCO1, SCO2, DDIT3, MT-CO2, MT-CO3, ATF4, ABCB6, ABCB7, TTYH1, NEDD4L, THY1, SLC30A10, GATA2, HIF1A, HPX, GRIN2A, TTPA, HMOX1, PLCG1, HMOX2, ATG5, LYN, GSTM2, NDFIP1, SNAPIN, DMPK, EIF2AK1, FZD9, RMDN3, GRIN2C, CP, GRIN2B, GRIN2D, TMEM199, MLLT11, SLC6A9, TCN2, PPT1, …
	Zymogen Activation Coagulation	0.188725	0.479775	0.02708	0.256233		0.9862	48	GOBP_ZYMOGEN_ACTIVATION,GOBP_NEGATIVE_REGULATION_OF_RESPONSE_TO_EXTERNAL_STIMULUS,GOBP_FIBRINOLYSIS,GOBP_NEGATIVE_REGULATION_OF_WOUND_HEALING,GOBP_REGULATION_OF_PLATELET_ACTIVATION,GOBP_NEGATIVE_REGULATION_OF_RESPONSE_TO_WOUNDING,GOBP_NEGATIVE_REGULATION_OF_PLATELET_ACTIVATION,GOBP_REGULATION_OF_COAGULATION,GOBP_PLASMINOGEN_ACTIVATION,GOBP_NEGATIVE_REGULATION_OF_COAGULATION	CYFIP2, RB1, MAPKBP1, SERPINE2, TRAF3IP1, SERPINE1, ENO1, GPATCH3, F11R, GJA1, UBASH3B, RPS19, VPS35, LGALS9, EPHB2, TRIM21, TBC1D10A, EPHA4, NFKBIL1, SERPINF1, METTL3, PRKCD, HLA-B, PRKCA, MIF, HLA-A, ISL1, RUNX1, HLA-E, SIGIRR, FNDC4, CD109, TYRO3, SERPING1, PADI2, RIN3, TTLL12, TRIB1, NBL1, NLRX1, PDGFB, IL20RB, OMA1, PRDX2, GRIN2A, C5, SEC14L1, INPP5F, APOH, TSPAN6, ADAMTS18, PCBP2, ST3GAL4, …

## Sheet: B. Global Down
	Table S4. Gene set enrichment analysis (GSEA) based pathway analysis. B. Level I analysis for global effects: downregulated summary network following 5 days of in-vitro exposure of selected environmental factors on differentiating human neural progenitors.
	name	EnrichmentMap::fdr_qvalue (GSEA_BPA)	EnrichmentMap::fdr_qvalue (GSEA_EtOH)	EnrichmentMap::fdr_qvalue (GSEA_FH)	EnrichmentMap::fdr_qvalue (GSEA_Pb)	EnrichmentMap::fdr_qvalue (GSEA_VPA)	EnrichmentMap::fdr_qvalue (GSEA_Zn-)	EnrichmentMap::gs_size	EnrichmentMap::Name	EnrichmentMap::Genes
	Artery Morphogenesis Development					0.0322	1	55	GOBP_ARTERY_DEVELOPMENT,GOBP_ARTERY_MORPHOGENESIS	ROBO2, NRP1, FKBP10, BMPR2, PLXND1, CHD7, SIX1, RBPJ, PKD2, LOXL1, GLI3, ROBO1, MYLK, NDST1, EFEMP2, HEY1, ZMIZ1, MDK, SUFU, AKT3, CNTRL, ARID2, ADAMTS9, SOX4, ADAMTS6, PDGFRB, MYOCD, SLC2A10, PROX1, TGFBR1, LOX, ADGRF5, DCTN5, FOXC1, NOTCH1, LUZP1, LRP1, HPGD, SRF, NPRL3, PRICKLE1, LRP2, DLL4, HECTD1, HES1, APOE, APOB, STRA6, TBX1, TFAP2B, NGFR, TGFB2, SEC24B, JAG1, PRRX1, PDE2A, AP2B1, SMAD6, A…
	Axonemal Dynein Assembly	1	1	0.015025	0.126575	0.435725		57	GOBP_MICROTUBULE_BUNDLE_FORMATION,GOBP_CILIUM_MOVEMENT,GOBP_AXONEME_ASSEMBLY,GOBP_AXONEMAL_DYNEIN_COMPLEX_ASSEMBLY	DNHD1, AQP4, TPGS1, CELSR2, SLC9C1, ZNF207, TEKT2, CHP1, SPA17, NCKAP5, CDK5RAP2, DNAAF3, MAP1S, DNAAF2, DNAAF1, CEP131, TTC21A, RFX3, DNAAF5, SLC9B2, ENKUR, ARMC2, CLIP1, MAP1B, ARMC4, KIF20A, CCDC151, CFAP61, DRC7, PLA2G3, AAAS, INPP5B, SLC9A3R1, SPAST, MAP2, STK36, ZBBX, CFAP69, NPHP3, NPHP4, TPPP, MARK4, GAS2L1, APOB, PLTP, BBS2, DNAH11, UBE2B, CFAP70, PLK1, CAMSAP3, CABYR, CCSER2, DRC1, DNAL…
	External Structure Organization		1	0.639	0.8639	0.0091		151	GOBP_EXTERNAL_ENCAPSULATING_STRUCTURE_ORGANIZATION,GOBP_COLLAGEN_FIBRIL_ORGANIZATION	RB1, APP, SPARC, SERPINE1, COL12A1, ICAM3, SPINT2, F11R, ANTXR1, ICAM1, CAPNS1, CREB3L1, BSG, DAG1, KDR, CYP1B1, SOX9, MPV17, P3H4, HSPG2, RUNX1, BCAN, SFRP2, CCDC80, CRISPLD2, COL8A1, PDGFB, ADAMTS12, ADAMTS10, RIC8A, ADAMTS16, ADAMTS15, ADAMTS14, PRDX4, ADAMTS13, FLRT2, ADAMTS19, ADAMTS18, SERPINH1, A2M, GPM6B, NTNG1, NTNG2, COL24A1, FN1, COL1A1, EXT1, COL1A2, COL9A1, COL9A2, DDR1, FKBP10, COL1…
	Negative Regulation Response				0.3758	0.0576333	0.1221	27	GOBP_PLASMINOGEN_ACTIVATION,GOBP_FIBRINOLYSIS,GOBP_NEGATIVE_REGULATION_OF_RESPONSE_TO_WOUNDING	PTPRS, SERPINE2, PROS1, SERPINE1, PTEN, WFDC1, PLAT, ENO1, FGF2, GJA1, UBASH3B, PLAU, MDK, GIT1, PRKG1, FGB, FGA, PDGFRA, EPHA4, EDN1, FGG, PRKCD, PLAUR, KREMEN1, CASK, RUNX1, RGMA, AJAP1, RTN4RL1, CD109, SERPING1, CRK, PHLDB2, CERS2, RTN4R, PLGRKT, PDGFB, TFPI, THBS1, VTN, INPP5F, APOH, ADAMTS18, PGK1, SPP1, APOE, LRIG2, SH2B3, KIAA0319, CLASP1, WNT4, CLASP2, SLC12A2, SMAD3, USF1, PROC, CD9, EPP…
	Neuron Axonogenesis Axon		1	0.9876		0.0205375	1	190	GOBP_AXON_EXTENSION,GOBP_CELL_MORPHOGENESIS_INVOLVED_IN_NEURON_DIFFERENTIATION,GOBP_SEMAPHORIN_PLEXIN_SIGNALING_PATHWAY,GOBP_NEURON_PROJECTION_GUIDANCE,GOBP_AXON_DEVELOPMENT,GOBP_REGULATION_OF_AXONOGENESIS,GOBP_NEURON_PROJECTION_REGENERATION,GOBP_POSITIVE_REGULATION_OF_AXONOGENESIS	RB1, CYFIP1, CNTF, TRIO, ADARB1, TSKU, PREX2, ALCAM, ZFYVE27, SYNGAP1, DPYSL4, DPYSL5, DPYSL2, STMN1, HOXA2, DIP2A, DIP2B, MEF2A, MEF2C, RBFOX2, MAP1S, UNC5B, FRS2, UNC5C, PRKCA, UNC5D, ISL1, RUFY3, MAP1B, FEZ1, PARD3, HECW2, HECW1, FEZ2, MAP1A, ANOS1, RPL24, HPRT1, NGEF, CRABP2, SHOX2, NEDD4L, THY1, C9ORF72, C12ORF57, FLRT2, FLRT3, PLCG1, NGFR, FZD3, FN1, L1CAM, NFATC4, DHFR, ADM, TRIOBP, GLI3, …
	Plasma Adhesion Molecules	1	1			0.0073	0.18405	161	GOBP_HOMOPHILIC_CELL_ADHESION_VIA_PLASMA_MEMBRANE_ADHESION_MOLECULES,GOBP_CELL_CELL_ADHESION_VIA_PLASMA_MEMBRANE_ADHESION_MOLECULES	CLDN1, FGFRL1, ICAM1, ALCAM, BSG, HMCN1, KIFAP3, ACVR1, CXADR, UNC5D, CLDN5, SPARCL1, OBSL1, PCDH10, PCDH15, PCDH19, PCDH18, PCDH17, IGSF9, RIC8A, FLRT3, PCDHA5, PCDHA4, PCDHA3, PCDHA2, PCDHA9, PCDHA8, PCDHA7, PCDHA6, NTNG1, NTNG2, CADM3, CADM1, L1CAM, PCDHGA10, PCDHGA11, PCDHGA12, PCDHB2, DCHS2, WNK1, FAT1, PCDHB6, PCDHB5, FAT3, PCDHB4, DCHS1, FAT4, PCDHB3, PCDHB9, PCDHB8, PCDHB7, ROBO2, ROBO3, …
	Response Acidic pH		1	0.9711	1	0.0178667	1	16	GOBP_CELLULAR_RESPONSE_TO_PH,GOBP_RESPONSE_TO_PH,GOBP_RESPONSE_TO_ACIDIC_PH	GPR68, SRC, SERPINF1, GBA, MCOLN1, RAB11B, SLC9A1, IMPACT, GJA1, HYAL1, SST, CA2, GNA11, TTPA, CHP1, SLC38A3, ASIC2, PAM, ASIC3, GPLD1, ARSB, RAB11FIP5, ASIC1, LGMN

## Sheet: C. Non-ASD Up
	Table S4. Gene set enrichment analysis (GSEA) based pathway analysis. C. Level II analysis for clinical background effects: upregulated summary network in the non-ASD cell lines following 5 days of in-vitro exposure of selected environmental factors on differentiating human neural progenitors.
	name	EnrichmentMap::fdr_qvalue (GSEA_BPA)	EnrichmentMap::fdr_qvalue (GSEA_EtOH)	EnrichmentMap::fdr_qvalue (GSEA_FH)	EnrichmentMap::fdr_qvalue (GSEA_Pb)	EnrichmentMap::fdr_qvalue (GSEA_VPA)	EnrichmentMap::fdr_qvalue (GSEA_Zn-)	EnrichmentMap::gs_size	EnrichmentMap::Name	EnrichmentMap::Genes
	acute phase inflammatory	0.624086	0.593267	0.0293667		1	0.54524	100	GOBP_POSITIVE_REGULATION_OF_LEUKOCYTE_MIGRATION,GOBP_ACUTE_INFLAMMATORY_RESPONSE_TO_ANTIGENIC_STIMULUS,GOBP_INFLAMMATORY_RESPONSE,GOBP_ACUTE_PHASE_RESPONSE,GOBP_POSITIVE_REGULATION_OF_LEUKOCYTE_CHEMOTAXIS,GOBP_ACUTE_INFLAMMATORY_RESPONSE,GOBP_POSITIVE_REGULATION_OF_RESPONSE_TO_EXTERNAL_STIMULUS,GOBP_POSITIVE_REGULATION_OF_MONOCYTE_CHEMOTAXIS,GOBP_POSITIVE_REGULATION_OF_INFLAMMATORY_RESPONSE	RB1, CNTF, TRIL, SERPINE1, WDR83, F11R, RBPJ, LIPA, PSMD8, CRHBP, NDST1, PSMD9, GJA1, PSMD6, TBK1, PSMD7, PSMD4, PSMD5, PSMD2, ZC3H12A, PSMD3, AKT1, PSMD1, VPS35, PRKACA, PRKACB, CMKLR1, CHID1, MED1, DAPK2, SERPINF1, PRKCD, PRKCA, ISL1, HSPG2, SIGIRR, TFR2, PSME3, PSME4, AGTR1, TYRO3, PSME1, PSME2, PRKD2, PRKD1, CLOCK, OPTN, LXN, NLRX1, PRKDC, PDGFB, IL20RB, PLA2G3, THY1, BCL10, ADAMTS12, PRKCZ, …
	acyl coa nucleoside	0.605212	1	0.0115375	0.73376	1	0.64545	55	GOBP_FATTY_ACID_DERIVATIVE_BIOSYNTHETIC_PROCESS,GOBP_NUCLEOSIDE_BISPHOSPHATE_METABOLIC_PROCESS,GOBP_THIOESTER_BIOSYNTHETIC_PROCESS,GOBP_FATTY_ACID_DERIVATIVE_METABOLIC_PROCESS,GOBP_FATTY_ACYL_COA_METABOLIC_PROCESS,GOBP_FATTY_ACYL_COA_BIOSYNTHETIC_PROCESS,GOBP_NUCLEOSIDE_BISPHOSPHATE_BIOSYNTHETIC_PROCESS,GOBP_THIOESTER_METABOLIC_PROCESS	PANK4, SLC35B3, SLC35B2, PANK2, PANK3, PANK1, MPC2, PDK4, ENPP1, PDK3, DIP2A, MLYCD, GGT1, PDK2, PDK1, MCCC2, ACOT9, PDHX, ACOT8, DGAT2, ACOT7, DGAT1, ACSL1, OXSM, ACSL6, PIPOX, ACOT13, ACSL4, ACSL3, TPST2, ACLY, TPST1, ACOT2, SUCLG2, ACOT1, FAR1, FAR2, SLC27A5, GCDH, HACD1, SLC26A2, HACD2, ACACB, ACACA, ACAT1, PPCS, PMVK, THEM4, HMGCLL1, ACBD6, GGT7, PDHA1, ACSF3, ACSF2, FASN, PPT1, OGDH, PPT2, …
	alpha acid unsaturated	0.465825	0.965475	0.041925	0.669267	1	0.3834	135	GOBP_UNSATURATED_FATTY_ACID_BIOSYNTHETIC_PROCESS,GOBP_FATTY_ACID_BIOSYNTHETIC_PROCESS,GOBP_MONOCARBOXYLIC_ACID_METABOLIC_PROCESS,GOBP_MONOCARBOXYLIC_ACID_BIOSYNTHETIC_PROCESS,GOBP_UNSATURATED_FATTY_ACID_METABOLIC_PROCESS,GOBP_PROSTANOID_METABOLIC_PROCESS,GOBP_FATTY_ACID_METABOLIC_PROCESS,GOBP_ALPHA_LINOLENIC_ACID_METABOLIC_PROCESS	NUP107, ABAT, ENO1, ALKBH7, ENO2, SLC4A4, ENO3, ENO4, SCP2, CYP2D7, CYP2D6, LIPH, AKT2, LIPG, CKMT1B, AKT1, CYP1B1, MLYCD, XYLB, GAMT, NUP214, PRKAB2, STARD4, ACOT8, ACOT7, MECR, NUP210, PRKCE, CEL, PRKAB1, NUP93, SLC5A6, RBP1, DDIT4, ACOT2, ACOT1, IDNK, CYP2E1, NUP98, HACD1, NUP205, POM121, SEH1L, CRABP2, AASDH, CRABP1, PLA2G3, HACD3, AAAS, HACD2, HIF1A, ADH5, HACD4, C3, LDHB, LDHA, POM121C, NUP…
	amyloid beta clearance	0.45265		0.0217	0.9467		0.438	20	GOBP_AMYLOID_BETA_CLEARANCE,GOBP_REGULATION_OF_AMYLOID_BETA_CLEARANCE	LRPAP1, LRP1, ROCK1, HDAC1, SRF, CLTC, LRP4, PLA2G3, IDE, HMGCR, LRP2, CLU, IGF1R, C3, CD36, APOE, LDLR, MYOCD, MME, IFNGR1, INSR, CYP51A1, ABCA7, RAB11A, RAB11B, RAB5A, PICALM
	amyloid fibril formation	0.803033		0.00963333	0.372733		0.674333	13	GOBP_NEGATIVE_REGULATION_OF_AMYLOID_FIBRIL_FORMATION,GOBP_REGULATION_OF_AMYLOID_FIBRIL_FORMATION,GOBP_AMYLOID_FIBRIL_FORMATION	APP, SERF1B, GSN, VBP1, CHRNA7, PSEN1, CLU, FKBP1A, MDM2, PFDN1, PFDN2, RIPK1, APOE, MAPT, CD36, PFDN4, LDLR, PFDN5, B2M, PFDN6
	antigen leukocyte immunity	0.70286	0.600896	0.0154133	0.547133	1	0.538875	101	GOBP_ANTIGEN_PROCESSING_AND_PRESENTATION_OF_EXOGENOUS_PEPTIDE_ANTIGEN_VIA_MHC_CLASS_I_TAP_INDEPENDENT,GOBP_T_CELL_MEDIATED_IMMUNITY,GOBP_POSITIVE_REGULATION_OF_IMMUNE_EFFECTOR_PROCESS,GOBP_ANTIGEN_PROCESSING_AND_PRESENTATION_OF_ENDOGENOUS_PEPTIDE_ANTIGEN,GOBP_RESPONSE_TO_INTERLEUKIN_1,GOBP_POSITIVE_REGULATION_OF_T_CELL_MEDIATED_IMMUNITY,GOBP_REGULATION_OF_MYELOID_LEUKOCYTE_MEDIATED_IMMUNITY,GOBP_…	TFRC, RBPJ, PSMD8, PSMD9, PREX1, PSMD6, PSMD7, PSMD4, PSMD5, PSMD2, PSMD3, ZC3H12A, PSMD1, MEF2C, RC3H1, SCAMP1, RC3H2, PSME3, PSME4, PSME1, PSME2, PADI2, ORAI1, NLRX1, SAR1B, IL20RB, PLA2G3, ABCB9, IQGAP1, GATA2, ADAMTS12, IQGAP2, C3, HPX, C5, CYB5R3, RNF216, PSMF1, LTA4H, ZBTB7B, ATG7, ATG5, LYN, JAG1, CADM1, JUP, FUCA1, FUCA2, LNPEP, EIF2AK4, TMEM98, ARHGAP9, MIR130A, HEXB, PQBP1, IL18BP, IKBK…
	antimicrobial humoral response	0.2503	0.3636	0.0227		1	0.7252	101	GOBP_ANTIBACTERIAL_HUMORAL_RESPONSE,GOBP_ANTIMICROBIAL_HUMORAL_RESPONSE,GOBP_RESPONSE_TO_BACTERIUM	MAPKBP1, RPL30, SPARC, SERPINE1, WDR83, RBPJ, CLDN1, ICAM1, IL27RA, RPS6KA3, GJA1, EDNRB, TBK1, RPS19, ZC3H12A, AKT1, IL12A, LRAT, LGALS9, HMCN1, RPL39, B2M, CUBN, MEF2C, PRKCE, NFKBIL1, PRKCD, HLA-B, LDOC1, PRKCA, HLA-A, HLA-E, SIGIRR, CCDC80, CYP2E1, TRIB1, NAIP, OPTN, EPHA2, GPM6A, PTGFR, SEH1L, SLC22A5, CTR9, MGST1, MGST2, BCL10, PLA2G6, CFP, LIAS, ADH5, MTDH, C3, PRDX3, SNX3, PRDX2, ADAMTS13…
	axo dendritic anterograde	0.874067	0.9978	0.1836	0.0646667	1		52	GOBP_ANTEROGRADE_AXONAL_TRANSPORT,GOBP_AXO_DENDRITIC_TRANSPORT,GOBP_SYNAPTIC_VESICLE_LOCALIZATION	APP, ARF1, RAB3A, LRRK2, PTEN, HSPB1, HNRNPU, KIF17, PCLO, OPA1, CDH2, KIF5C, KIF5B, KIF5A, TMEM108, KIF1C, NEFL, KIF1B, AP3S2, KIF1A, AP3S1, SPG11, SYBU, NDEL1, DST, FBXW11, AP3B1, SYN3, AP3B2, TERF2, MAPK8IP3, DNM1, SYN1, DNM2, ARMCX3, DNM3, SFPQ, FEZ1, MAP1A, HAP1, MAPT, ARL8A, ARL8B, PAFAH1B1, BRSK1, NLGN1, BRSK2, NLGN2, LIN7A, TRAK1, HIF1A, PCDH17, TRAK2, BLOC1S4, RAB21, AP3M2, AP3M1, BLOC1S…
	axon neuron extension	0.5179	1	0.36006	0.018945	1	0.848241	118	GOBP_POSITIVE_REGULATION_OF_AXONOGENESIS,GOBP_NEGATIVE_REGULATION_OF_AXON_EXTENSION_INVOLVED_IN_AXON_GUIDANCE,GOBP_AXON_CHOICE_POINT_RECOGNITION,GOBP_NEGATIVE_REGULATION_OF_AXON_EXTENSION,GOBP_NEGATIVE_CHEMOTAXIS,GOBP_REGULATION_OF_CELL_SIZE,GOBP_REGULATION_OF_EXTENT_OF_CELL_GROWTH,GOBP_REGULATION_OF_DENDRITE_EXTENSION,GOBP_NEGATIVE_REGULATION_OF_CELL_PROJECTION_ORGANIZATION,GOBP_NEURON_PROJECTIO…	ITSN2, RB1, CYFIP1, CNTF, TRIO, TESK1, STMN2, ADARB1, TSKU, PREX2, ZFYVE27, SYNGAP1, ALCAM, DPYSL4, DPYSL5, DPYSL2, AKT3, DPYSL3, STMN1, AKT1, HOXA2, DIP2A, DIP2B, CEP97, ARPIN, MEF2A, MEF2C, UNC13A, RBFOX2, UNC5B, MAP1S, PRKCD, UNC5C, FRS2, PRKCA, UNC5D, ISL1, RUFY3, MAP1B, CLNS1A, PARD3, HECW2, FEZ1, MAP1A, FEZ2, HECW1, PRR16, ANOS1, RPL24, HPRT1, NGEF, CRABP2, SHOX2, NEDD4L, THY1, IQGAP1, IQGA…
	cell apoptotic epithelial	0.23222	0.13988	4e-05		1		45	GOBP_NEGATIVE_REGULATION_OF_EPITHELIAL_CELL_APOPTOTIC_PROCESS,GOBP_NEGATIVE_REGULATION_OF_ENDOTHELIAL_CELL_APOPTOTIC_PROCESS,GOBP_REGULATION_OF_EPITHELIAL_CELL_APOPTOTIC_PROCESS,GOBP_EPITHELIAL_CELL_APOPTOTIC_PROCESS,GOBP_ENDOTHELIAL_CELL_APOPTOTIC_PROCESS	SEMA5A, RB1, RYR2, BMPR2, SERPINE1, TNFAIP3, ARRB2, ICAM1, CDH5, ZFP36, MDK, KDR, MIR590, JAK2, BOK, MAP3K5, FGB, CAST, PIAS4, FGA, PRKCI, ITGA4, PDPK1, FGG, DNMT3A, ANO6, TGFBR2, SFRP4, SRSF6, GAS6, PPARA, PLA2R1, SCG2, ARF6, YAP1, RAMP2, NDNF, GATA2, STK4, THBS1, ZFP36L1, TMTC4, STK3, PKHD1, NEUROD1, MAPK7, ABL1, KRIT1, E2F1, HMOX1, CCL2, E2F2, PLCG1, BID, PPARGC1A, PAK4, JAG2, TCF7L2, TIA1, GS…
	cellular oxidant detoxification	0.501467	0.877367	0.254633	0.0251667	1	0.9365	52	GOBP_DETOXIFICATION,GOBP_CELL_REDOX_HOMEOSTASIS,GOBP_CELLULAR_OXIDANT_DETOXIFICATION	OSCP1, HP, MT1X, PARK7, TXNDC17, TXN2, MT2A, AKR7A3, NNT, SESN1, SLC22A18, SESN2, PIM1, CD36, CLIC2, ATP7A, GIT1, GSTK1, RALBP1, GPX1, ABCC2, SLC15A2, GPX4, GPX3, GSTO1, SLC2A10, AKR1A1, GPX8, GPX7, SLC30A1, CYBA, GLRX2, DDIT3, PXDN, CAT, DLD, UBIAD1, SLC22A5, KDM3B, NXN, MGST3, GSTP1, MGST1, MGST2, TXN, SLC30A10, FBLN5, ADH5, CYGB, PTGS1, PRDX3, PRDX2, PRDX5, PRDX4, APOM, RDH11, PRDX1, ESD, TP53…
	ceramide glycosphingolipid ganglioside	0.67745	0.985378	0.147436	0.134336	1	0.8134	45	GOBP_LIPOSACCHARIDE_METABOLIC_PROCESS,GOBP_GANGLIOSIDE_BIOSYNTHETIC_PROCESS,GOBP_GLYCOSPHINGOLIPID_BIOSYNTHETIC_PROCESS,GOBP_CERAMIDE_METABOLIC_PROCESS,GOBP_SIALYLATION,GOBP_SPHINGOLIPID_METABOLIC_PROCESS,GOBP_GLYCOSPHINGOLIPID_METABOLIC_PROCESS,GOBP_GLYCOLIPID_CATABOLIC_PROCESS,GOBP_CERAMIDE_BIOSYNTHETIC_PROCESS,GOBP_CERAMIDE_CATABOLIC_PROCESS,GOBP_GANGLIOSIDE_METABOLIC_PROCESS	GLTP, PGAP1, PGAP2, CERK, PGAP3, GBA2, FADS3, STS, PPP2R1A, ENPP2, ARSA, ST6GAL1, ST6GAL2, PRKCD, SPNS2, CEL, TEX2, GBGT1, DPM1, PLA2G15, ALDH3A2, PYURF, DPM2, DPM3, PRKD3, NAAA, PRKD2, MPPE1, PRKD1, GPLD1, CSNK1G2, NSMAF, HACD1, PDXDC1, HTRA2, HACD3, HACD2, HACD4, UGT8, NEU3, UGCG, SGPL1, ALDH3B1, PSAP, NEU1, ST3GAL4, ST8SIA4, ST3GAL5, ST3GAL6, B4GALNT1, KDSR, ST3GAL1, ST3GAL2, ST3GAL3, CTSA, B3…
	dexamethasone corticosteroid ketone	0.886075	0.67512	0.01092		1	0.8596	36	GOBP_RESPONSE_TO_PROSTAGLANDIN,GOBP_RESPONSE_TO_DEXAMETHASONE,GOBP_CELLULAR_RESPONSE_TO_KETONE,GOBP_CELLULAR_RESPONSE_TO_DEXAMETHASONE_STIMULUS,GOBP_CELLULAR_RESPONSE_TO_CORTICOSTEROID_STIMULUS	ERRFI1, TNC, FAM107A, AKR1B1, HNRNPU, PARK7, AHR, NR3C1, CLDN1, ELK1, MT-ND3, AACS, PPP1R9B, ICAM1, UBE2L3, YY1, ZFP36, HEY1, DNMT3B, AKT1, USP8, EDN1, ABCC2, ANXA1, SPHK2, PRKCE, SERPINF1, NCOA4, SSTR2, SIRT1, ISL1, TGFBR3, AR, ADCYAP1, SFRP1, XRN1, ADAM15, DDIT4, FDX1, FIBIN, SGK1, PTGFR, PRKAA1, PRKAA2, PCNA, FECH, ROCK2, SRC, GSTP1, GBA, AKAP8, ADCY3, STC1, ADCY2, ADCY1, ADCY8, ADCY6, ACACA, …
	docking involved exocytic	0.812825	0.9669	0.023975	0.0253		0.994	44	GOBP_SYNAPTIC_VESICLE_DOCKING,GOBP_EXOCYTIC_PROCESS,GOBP_VESICLE_DOCKING_INVOLVED_IN_EXOCYTOSIS,GOBP_VESICLE_DOCKING	RAB3B, SNAP25, RAB3C, RAB3A, GRIK5, RAB3D, SNAP23, RABEPK, ERC2, SNAP29, BVES, PPFIA3, RAB8A, RAB8B, UNC13B, NSF, UNC13C, VPS18, UNC13A, VPS33A, STX8, VPS33B, STX7, SYTL2, STX1B, VAMP7, SNPH, EXOC4, EXOC6, TSNARE1, STX1A, VAMP3, NAPA, SNAP47, NAPB, STX12, NLGN1, NDRG4, RALB, CTBP2, STXBP3, STX17, STX16, STXBP1, USO1, PLA2G3, PSEN1, CPLX2, STX10, SNX4, CLN3, BLOC1S6, SCFD1, SV2A, SCFD2, VPS11, STX…
	erk1 erk2 cascade	0.2164	0.87365	0.0093				143	GOBP_ERK1_AND_ERK2_CASCADE,GOBP_POSITIVE_REGULATION_OF_ERK1_AND_ERK2_CASCADE	ERRFI1, APP, OXTR, CIB1, PHB2, FGF2, CRKL, ICAM1, RPS6KA6, BMPER, MYC, KDR, SIRPA, SOX9, LGALS9, EPHB2, PDE8A, EPHB1, PDGFRB, PDGFRA, MAP2K1, EPHA7, SEMA6A, MAP2K2, FBXW7, LMO3, F2R, PRKCA, FRS2, MIF, VRK3, MTURN, TIAM1, ADCYAP1, PRKD2, EZR, ATF3, EPHA2, NECAB2, NOTCH2, SEMA7A, NDRG4, NOTCH1, SHC1, CHRNA7, PDGFB, FBLN1, PHB, SLC30A10, NDRG2, RASGRP1, IQGAP3, DNAJC27, AGER, PRKCZ, ZFP36L2, ZFP36L1…
	establishment targeting cotranslational	0.6465	0.01985				0.64935	107	GOBP_COTRANSLATIONAL_PROTEIN_TARGETING_TO_MEMBRANE,GOBP_ESTABLISHMENT_OF_PROTEIN_LOCALIZATION_TO_ENDOPLASMIC_RETICULUM	RPL4, SRP19, RPL5, RPL30, RPL3, ARL6IP1, RPL32, RPL31, RPL34, SRP14, RPL10A, RPL8, RPL9, RPL6, RPL7, RPS15, RPS14, RPS17, RPS16, RPS19, RPL18A, RPS18, RPL36, RPL35, RPL38, RPL37, RPS11, SEC62, RPS10, SIL1, RPL39, RPS13, RPS12, SEC63, RPS9, RPS7, RPL21, RPS8, RPS5, RPL23, RPS6, RPL22, RPSA, RPL24, CHMP4B, RPL27, CHMP4A, RPL26, RPL29, UBA52, RPL28, RPS4Y1, SSR1, RPL41, HSPA5, EDEM1, RPS26, RPS25, R…
	extrinsic apoptotic receptors	0.51866	0.32978	0.01014				71	GOBP_REGULATION_OF_EXTRINSIC_APOPTOTIC_SIGNALING_PATHWAY_VIA_DEATH_DOMAIN_RECEPTORS,GOBP_NEGATIVE_REGULATION_OF_EXTRINSIC_APOPTOTIC_SIGNALING_PATHWAY_VIA_DEATH_DOMAIN_RECEPTORS,GOBP_REGULATION_OF_EXTRINSIC_APOPTOTIC_SIGNALING_PATHWAY,GOBP_EXTRINSIC_APOPTOTIC_SIGNALING_PATHWAY_VIA_DEATH_DOMAIN_RECEPTORS,GOBP_NEGATIVE_REGULATION_OF_EXTRINSIC_APOPTOTIC_SIGNALING_PATHWAY	ITPRIP, SERPINE1, FAIM2, PARK7, ZDHHC3, ICAM1, LGALS3, DEPTOR, PPP2R1B, AKT1, PDIA3, ACVR1, DAXX, UNC5B, DAPK3, AR, SFRP1, SFRP2, PSME3, MADD, PHIP, RBCK1, RAF1, SCG2, ATF3, FAIM, DIABLO, HTRA2, BCL10, PIK3R1, STK4, GABARAP, STK3, DEDD2, BCL2L12, SCRT2, PRDX2, BAG3, BLOC1S2, PMAIP1, HMOX1, RIPK1, FADD, SKIL, BCL2L14, MAP2K5, MCL1, MOAP1, CRADD, CAV1, SIAH2, TNFRSF10B, TNFRSF10A, INHBA, BMP5, ZC3H…
	heart rate vasoconstriction	0.47329	0.425356	0.05362	0.650033	1	0.682167	64	GOBP_POSITIVE_REGULATION_OF_HEART_RATE,GOBP_REGULATION_OF_VASOCONSTRICTION,GOBP_VASCULAR_TRANSPORT,GOBP_REGULATION_OF_HEART_RATE,GOBP_REGULATION_OF_TUBE_SIZE,GOBP_VASOCONSTRICTION,GOBP_VASCULAR_PROCESS_IN_CIRCULATORY_SYSTEM,GOBP_REGULATION_OF_BLOOD_CIRCULATION,GOBP_THYROID_HORMONE_TRANSPORT,GOBP_POSITIVE_REGULATION_OF_VASOCONSTRICTION	OXTR, AHCYL1, TFRC, SLC4A3, SLC4A4, ICAM1, GJA1, EDNRA, EDNRB, ZC3H12A, AKT1, PRKACA, BVES, MFSD2A, MEF2A, CXADR, SLC6A17, CACNA2D1, CACNA2D3, CACNA2D2, ANK2, ISL1, SLC5A6, UTS2B, CLDN5, BIN1, AKAP9, AGTR1, SPTBN4, SLC22A5, EPAS1, SLC22A1, STC1, SLC5A3, ZMPSTE24, GJC1, KCNMB2, KCNMB4, KCNN2, APOE, SCN3B, SLC19A1, TRPM4, ATG5, BBS2, ABCA2, GSTM2, YES1, JUP, DMPK, INSR, PDE2A, SLC16A10, EXT1, SLC6A…
	heterotypic cell adhesion	0.219867	0.338367	0.0182333		1		19	GOBP_REGULATION_OF_HETEROTYPIC_CELL_CELL_ADHESION,GOBP_POSITIVE_REGULATION_OF_HETEROTYPIC_CELL_CELL_ADHESION,GOBP_HETEROTYPIC_CELL_CELL_ADHESION	ITGB1, ITGB3, THY1, AGER, MAPK7, PERP, GCNT2, FLOT1, SIRPA, MBP, ITGAV, CD58, MAP2K5, JAM3, FGB, FGA, VCAM1, CXADR, ITGA4, JUP, FGG, PARVA, KLF4, BMP7, WNK1, MYADM, PKP2, ITGA7, DSG2, ITGA5, CD47, CD44, DSC2, CD200
	inhibitory synapse postsynapse	0.470137	1	0.314311	0.0119333		0.86725	118	GOBP_INHIBITORY_SYNAPSE_ASSEMBLY,GOBP_POSTSYNAPTIC_MEMBRANE_ORGANIZATION,GOBP_REGULATION_OF_SYNAPSE_ASSEMBLY,GOBP_REGULATION_OF_POSTSYNAPSE_ORGANIZATION,GOBP_POSTSYNAPSE_ORGANIZATION,GOBP_SYNAPSE_ASSEMBLY,GOBP_REGULATION_OF_SYNAPSE_STRUCTURE_OR_ACTIVITY,GOBP_SYNAPSE_ORGANIZATION,GOBP_POSITIVE_REGULATION_OF_SYNAPSE_ASSEMBLY	APP, CYFIP1, OXTR, SPARC, ZMYND8, ITSN1, ZDHHC2, ACTB, CRKL, CDC20, SYNGAP1, OPHN1, DAG1, VPS35, DIP2A, EPHB2, BSN, SYNPO, EPHB1, EPHB3, UNC13B, EPHA4, UNC13C, EPHA7, MEF2C, UNC13A, ACTN1, CEL, ANK3, DKK1, TIAM1, GNPAT, STX1B, BCAN, AFG3L2, ARC, ADGRB3, MAP1B, SPARCL1, OBSL1, NGEF, GPM6A, MTMR2, CTBP2, KALRN, PCDH17, IGSF9, C3, FLRT2, FLRT3, DHX36, SYNDIG1, APOE, SPTBN2, FZD1, PRRT1, NTNG1, NTNG2…
	innate defense biotic	0.51804	0.758033	0.0204		1	0.52248	102	GOBP_NEGATIVE_REGULATION_OF_RESPONSE_TO_EXTERNAL_STIMULUS,GOBP_NEGATIVE_REGULATION_OF_RESPONSE_TO_BIOTIC_STIMULUS,GOBP_NEGATIVE_REGULATION_OF_DEFENSE_RESPONSE,GOBP_NEGATIVE_REGULATION_OF_INNATE_IMMUNE_RESPONSE,GOBP_NEGATIVE_REGULATION_OF_INFLAMMATORY_RESPONSE	RB1, MAPKBP1, SERPINE2, TRAF3IP1, SERPINE1, GPATCH3, GJA1, UBASH3B, RPS19, VPS35, LGALS9, TRIM21, EPHA4, SERPINF1, NFKBIL1, PRKCD, METTL3, HLA-B, HLA-A, MIF, ISL1, HLA-E, SIGIRR, FNDC4, CD109, TYRO3, PADI2, SERPING1, RIN3, TTLL12, TRIB1, NBL1, NLRX1, PDGFB, IL20RB, PRDX2, C5, SEC14L1, INPP5F, ADAMTS18, TSPAN6, APOH, PCBP2, APOE, A2M, LYAR, BBS2, NDFIP1, TREX1, NR1D2, NR1D1, NMI, PARP14, GRIN3A, N…
	inorganic transmembrane chloride	0.8962	1	0.412833	0.0325	1	0.945433	71	GOBP_CHLORIDE_TRANSPORT,GOBP_INORGANIC_ANION_TRANSPORT,GOBP_INORGANIC_ANION_TRANSMEMBRANE_TRANSPORT	GABRB3, GABRB2, CLIC4, SLC25A3, GPR89A, SLC4A2, SLC6A1, SLC4A3, GPR89B, SLC4A4, SLC4A5, BEST1, GRM5, MFSD5, PRKG2, TSPO, ENPP1, SLC26A11, SLC39A8, SLC26A10, CLCC1, CLIC2, SLC12A6, SLC37A4, SLC12A7, CLIC1, SLC12A8, SLC12A9, ANO8, ANO6, ANO4, ANO5, GABRG3, SLC39A14, ANO2, ANO3, SFRP4, CLNS1A, CRY2, VDAC3, VDAC2, VDAC1, SLC25A10, SLC25A11, SLC25A14, XPR1, PCYOX1, ATF4, SLC26A2, CEBPB, TTYH3, TTYH2, …
	interferon gamma pathway	0.51585	0.508	0.01265		1	0.46425	79	GOBP_RESPONSE_TO_INTERFERON_GAMMA,GOBP_INTERFERON_GAMMA_MEDIATED_SIGNALING_PATHWAY	IFITM3, IFITM1, IFITM2, AQP4, CLDN1, ICAM1, MT2A, NUB1, KIF5B, TRIM25, SIRPA, TRIM26, LGALS9, TRIM21, B2M, TRIM22, MED1, HLA-H, DAPK1, STX8, WNT5A, DAPK3, PRKCD, HLA-B, HLA-C, HLA-A, MID1, HLA-E, PIAS1, PDE12, CDC37, TP53, STXBP3, STXBP4, STXBP1, VPS26B, SOCS3, HPX, SOCS1, ADAMTS13, VCAM1, NMI, PARP14, STAR, SLC26A6, HSP90AB1, CITED1, CALCOCO2, CX3CL1, TRIM8, SYNCRIP, SUMO1, TRIM5, TRIM68, JAK2, …
	ion transition homeostasis	0.74335	0.761075	0.0564333	0.15714	1	0.774238	89	GOBP_ION_HOMEOSTASIS,GOBP_TRANSITION_METAL_ION_TRANSPORT,GOBP_IRON_ION_HOMEOSTASIS,GOBP_PHAGOSOME_MATURATION,GOBP_TRANSITION_METAL_ION_HOMEOSTASIS,GOBP_ANION_HOMEOSTASIS,GOBP_ZINC_ION_HOMEOSTASIS,GOBP_IRON_ION_TRANSPORT,GOBP_TRANSFERRIN_TRANSPORT,GOBP_ZINC_ION_TRANSPORT	TFRC, SLC4A2, SLC4A3, SLC4A4, SLC4A5, GLS, GJA1, UBASH3B, MYC, PLCE1, PRKACA, CMKLR1, PRKCB, PRKCE, CACNA2D1, SCO1, SCO2, TFR2, DDIT3, AGTR1, ATF4, ABCB6, C1ORF194, ABCB7, TTYH1, NEDD4L, THY1, SLC30A10, GATA2, HIF1A, HPX, GRIN2A, HMOX1, PLCG1, HMOX2, ATG5, LYN, GSTM2, NDFIP1, SNAPIN, DMPK, EIF2AK1, FZD9, RMDN3, GRIN2C, CP, GRIN2B, GRIN2D, TMEM199, MLLT11, SLC6A9, TCN2, PPT1, SRPX, ARF1, HEXB, CLT…
	leukocyte vascular endothelial	0.5208	0.307033	0.0291		1	0.98085	17	GOBP_POSITIVE_REGULATION_OF_LEUKOCYTE_ADHESION_TO_VASCULAR_ENDOTHELIAL_CELL,GOBP_LEUKOCYTE_ADHESION_TO_VASCULAR_ENDOTHELIAL_CELL,GOBP_REGULATION_OF_LEUKOCYTE_ADHESION_TO_VASCULAR_ENDOTHELIAL_CELL	ITGB1, NFAT5, SELPLG, ROCK1, PODXL2, GCNT1, ZDHHC21, ETS1, RELA, FUT4, ICAM1, ADD2, IRAK1, MDK, FUT9, ST3GAL4, SLC39A8, JAM2, VCAM1, ITGA4, KLF4, RHOA, EXT1, GOLPH3, CXCL12, TRAF6
	lipoprotein metabolic catabolic	0.16435	0.9541	0.02415		1		61	GOBP_LIPOPROTEIN_METABOLIC_PROCESS,GOBP_LIPOPROTEIN_CATABOLIC_PROCESS	PGAP1, PGAP2, PGAP3, ZDHHC5, ZDHHC6, ZDHHC7, ZDHHC8, ZDHHC1, ZDHHC2, ZDHHC3, ZDHHC4, ABHD12, ABHD13, HHAT, ABHD10, LIPG, GLUL, GOLGA7, DGAT2, ATG10, ATG12, CLIP3, DPM1, DPM2, PYURF, DPM3, RABL3, MPPE1, GPLD1, MTTP, UGCG, PORCN, APOM, APOE, APOB, ATG7, ATG5, NMT1, PPT1, PEMT, NMT2, MAP6D1, ATM, PIGS, PIGU, PIGT, PIGO, PIGN, GPAA1, ITGB3, PIGQ, PIGP, PCSK9, DBI, WDR45, PIGW, PIGV, PIGX, ITGAV, CTSD…
	lysosomal catabolic vacuole	0.8246	0.9407	0.02275	0.52835			14	GOBP_LYSOSOMAL_PROTEIN_CATABOLIC_PROCESS,GOBP_PROTEIN_CATABOLIC_PROCESS_IN_THE_VACUOLE	LRP1, CCDC115, CD81, GBA, VPS13A, LRP2, MFSD8, TMEM199, CLN3, LAPTM4B, LAMP2, MGAT3, ATP13A2, TPP1, LDLR
	membrane adhesion molecules	0.89535		0.480433	0.0101333			119	GOBP_HOMOPHILIC_CELL_ADHESION_VIA_PLASMA_MEMBRANE_ADHESION_MOLECULES,GOBP_CALCIUM_DEPENDENT_CELL_CELL_ADHESION_VIA_PLASMA_MEMBRANE_CELL_ADHESION_MOLECULES,GOBP_CELL_CELL_ADHESION_VIA_PLASMA_MEMBRANE_ADHESION_MOLECULES	PCDHB18P, CLSTN2, PCDH11Y, CLSTN3, CLSTN1, PCDH11X, IL1RAP, CELSR1, CDH9, CELSR2, PVR, CLDN1, CDH8, CELSR3, FGFRL1, CDH7, ICAM1, CDH6, CDH5, CDH4, ALCAM, CDH2, BSG, HMCN1, KIFAP3, PCDHAC2, PCDHAC1, KIRREL3, ACVR1, CXADR, DSCAM, PCDHA13, UNC5D, PCDHA12, PCDHA11, PCDHA10, CLDN5, MYADM, SPARCL1, OBSL1, AJUBA, DSC2, DSC3, PCDH10, PCDH15, PCDH19, PCDH18, PCDH17, IGSF9, RIC8A, CDH20, FLRT3, CDH22, PCDH…
	multicellular organismal pain	0.43905	0.9817	0.0326	0.0709	1	0.63635	27	GOBP_MULTICELLULAR_ORGANISMAL_RESPONSE_TO_STRESS,GOBP_RESPONSE_TO_PAIN	SLC1A1, NPY2R, PTEN, ATP1A2, GRIK2, THBS1, THBS4, MECP2, PPP3CA, ASIC4, GJA1, BRINP1, RELN, EDNRB, SCN9A, CAPN2, TSPO, APOE, TAC1, KIAA0319, EIF4E, ASIC1, RAG1, PRKCG, NTRK1, USP46, MEF2C, GCH1, GABRA5, MAPK8IP2, EXT1, NR4A2, ADCYAP1, P2RX4, P2RX3, RPS6KB1, BCL2, VWA1, VDAC1, EIF4G1
	neuronal action potential	0.592167	0.91232	0.21354	0.0212167		0.8397	107	GOBP_NEURONAL_ACTION_POTENTIAL,GOBP_REGULATION_OF_MEMBRANE_DEPOLARIZATION,GOBP_CHEMICAL_SYNAPTIC_TRANSMISSION_POSTSYNAPTIC,GOBP_REGULATION_OF_MEMBRANE_POTENTIAL,GOBP_ACTION_POTENTIAL,GOBP_REGULATION_OF_POSTSYNAPTIC_MEMBRANE_POTENTIAL	APP, PANK2, PID1, ZMYND8, EIF4A3, SLC4A3, SLC4A4, GJA1, SCN11A, AKT2, KDR, PIEZO2, ARL6IP5, AKT1, PIEZO1, BVES, SCN1A, UNC13B, MEF2C, CXADR, KCNK10, CACNA2D1, ANK2, ANK3, MAPK8IP2, GABRG3, STX1B, PPA2, BIN1, AKAP9, KCNQ3, STX1A, RNF122, MTMR2, NEDD4L, PRKCZ, ZMPSTE24, PRDX3, GJC1, GRIN2A, KCNMB2, KCNMB3, KCNMB4, KCNN2, SCN3B, SCN3A, NTSR1, TRPM4, JUN, PRELID1, DMPK, JUP, FZD9, PYCR1, GRIN2C, GRIN…
	nucleotide sugar process	0.86784	1	0.02115	0.335071	1	0.71435	18	GOBP_NUCLEOTIDE_SUGAR_BIOSYNTHETIC_PROCESS,GOBP_AMINO_SUGAR_METABOLIC_PROCESS,GOBP_UDP_N_ACETYLGLUCOSAMINE_METABOLIC_PROCESS,GOBP_NUCLEOTIDE_SUGAR_METABOLIC_PROCESS,GOBP_UDP_N_ACETYLGLUCOSAMINE_BIOSYNTHETIC_PROCESS,GOBP_N_ACETYLNEURAMINATE_METABOLIC_PROCESS,GOBP_AMINO_SUGAR_CATABOLIC_PROCESS,GOBP_AMINO_SUGAR_BIOSYNTHETIC_PROCESS	DPAGT1, GSK3A, CMAS, GALT, PARG, SLC35D1, UXS1, MPI, UAP1, NPL, GMPPB, NANP, EXTL2, FUT8, UGP2, GMDS, AMDHD2, UAP1L1, PGM3, MGAT3, GNPNAT1, MGAT1, NANS, UGGT2, CTBS, ST3GAL1, UGGT1, CSGALNACT1, OVGP1, FN3K, ST6GAL1, CHST6, CHST7, SLC35A3, PMM1, TGDS, GFPT2, GFPT1, PMM2, RENBP, UGDH, NAGK, GNPDA1, GNPDA2, CHST1, CHST2, CHST3, GNE
	oxide activity oxidoreductase	0.74228	1	0.0157	0.8745	1	0.883825	33	GOBP_REGULATION_OF_MONOOXYGENASE_ACTIVITY,GOBP_REGULATION_OF_NITRIC_OXIDE_SYNTHASE_ACTIVITY,GOBP_NEGATIVE_REGULATION_OF_OXIDOREDUCTASE_ACTIVITY,GOBP_POSITIVE_REGULATION_OF_OXIDOREDUCTASE_ACTIVITY,GOBP_REGULATION_OF_OXIDOREDUCTASE_ACTIVITY	SCARB1, TACO1, HP, WASL, PARK7, PIK3CB, ECSIT, PHB2, SPR, RFK, AKT1, ATP7A, LYPLA1, HSP90AA1, EDN1, SZT2, SPHK2, SIRT4, NOSIP, TERF2, DNM2, SIRT3, OXA1L, POR, DDAH1, DDAH2, NOS1AP, AGTR1, FXN, COX17, GNAI3, NOD1, ZDHHC21, HIF1A, CYGB, EGFR, HDAC6, GNAI2, CNR1, ABL1, PTK2B, ABL2, APOE, SNCA, NUS1, GCH1, CAV1, ATP2B4, NFKB1, ACVR2A, DHFR, PDP1, CCS, PDP2, KRAS, CALM3, CALM1, GLA
	polymerization actin filament	0.40045		0.45695	0.04305		0.8706	50	GOBP_NEGATIVE_REGULATION_OF_PROTEIN_POLYMERIZATION,GOBP_NEGATIVE_REGULATION_OF_ACTIN_FILAMENT_POLYMERIZATION	FHOD3, AVIL, STMN2, TRIOBP, EPS8, CDH5, CAPZB, TMSB4X, STMN1, TMSB4Y, TMSB10, SPTAN1, MKKS, TMOD3, PRKCD, TMOD2, DYRK1A, EML2, CLIP3, TMSB15A, TMSB15B, MYADM, VDAC2, PFN1, MAPRE1, FKBP4, PFN2, KANK3, MTPN, KANK1, SPTBN4, SPTBN5, FLII, TWF2, TWF1, ADD3, ADD1, ADD2, MAP2, INPP5J, SLIT2, SPTBN1, SPTBN2, SNCA, ARFGEF1, SVIL, GSN, DMTN, RDX, TBCD, HIP1R, SSH2, TUBB4A, SSH3, SSH1, CAPZA1, CAPZA2
	positive regulation vasculogenesis		0.5129	0.027				9	GOBP_REGULATION_OF_VASCULOGENESIS,GOBP_POSITIVE_REGULATION_OF_VASCULOGENESIS	RAMP2, RAP1A, RRAS, HEY1, KDR, RAPGEF2, ADM, EMP2, HIF1AN, RIN2
	process metabolic steroid	0.414941	1	0.00718333	0.639014	1	0.736296	115	GOBP_STEROID_METABOLIC_PROCESS,GOBP_ISOPRENOID_BIOSYNTHETIC_PROCESS,GOBP_PHENOL_CONTAINING_COMPOUND_METABOLIC_PROCESS,GOBP_POSITIVE_REGULATION_OF_STEROID_METABOLIC_PROCESS,GOBP_ALCOHOL_BIOSYNTHETIC_PROCESS,GOBP_FARNESYL_DIPHOSPHATE_METABOLIC_PROCESS,GOBP_ALCOHOL_CATABOLIC_PROCESS,GOBP_CATECHOL_CONTAINING_COMPOUND_METABOLIC_PROCESS,GOBP_ISOPRENOID_METABOLIC_PROCESS,GOBP_STEROID_BIOSYNTHETIC_PROCES…	PID1, NUP107, AVIL, LIPA, TSKU, PSMD8, LIPE, LACTB, PSMD9, NSDHL, PSMD6, PSMD7, SCP2, PSMD4, CYP2D6, PSMD5, AKT2, PSMD2, LIPH, PSMD3, LIPG, AKT1, PSMD1, LRAT, MLYCD, STARD3, STARD4, PRKAB2, HSPG2, PRKAB1, MTHFD1, PSME3, RBP1, DDIT4, PSME4, AGTR1, PSME1, PSME2, MT-CO2, CYP2E1, ATF3, ATF4, MTMR1, MTMR2, HACD1, MTMR3, RETSAT, CRABP2, SHMT2, FAXDC2, ABCB4, SHMT1, CRABP1, PDGFB, AGAP2, MTMR9, PLA2G3, …
	protein activation platelet	0.308133	0.805	0.023875	0.5212		0.899	81	GOBP_PLATELET_ACTIVATION,GOBP_COAGULATION,GOBP_REGULATION_OF_PLATELET_ACTIVATION,GOBP_PROTEIN_ACTIVATION_CASCADE	SERPINE2, SERPINE1, JMJD1C, F11R, ACTB, C1GALT1C1, UBASH3B, PRKACA, EPHB2, PRKACB, PRKCG, ENTPD1, PRKCB, PRKCE, PRKCD, PRKCA, PRKAR1B, PRKAR1A, TYRO3, SERPING1, TLN1, ZFPM2, MYL9, ZFPM1, STXBP3, STXBP1, PDGFB, PIK3R1, GATA2, MYL12A, BLOC1S4, PRDX2, ADAMTS13, PRKAR2B, ADAMTS18, MICAL1, PRKAR2A, APOH, BLOC1S3, ST3GAL4, APOE, A2M, LYN, FZD6, FN1, RAB27A, PAFAH2, COL1A1, EHD1, FIBP, EHD2, EHD3, COL1A…
	reactive oxygen species	0.7073	0.96425	0.03045		1	0.66605	47	GOBP_POSITIVE_REGULATION_OF_REACTIVE_OXYGEN_SPECIES_METABOLIC_PROCESS,GOBP_POSITIVE_REGULATION_OF_REACTIVE_OXYGEN_SPECIES_BIOSYNTHETIC_PROCESS	CDKN1A, PID1, HSP90AB1, PARK7, PKD2, CLU, ICAM1, NNT, ZC3H12A, AKT1, TSPO, ZNF205, CD36, JAK2, PDGFRB, EDN1, HSP90AA1, PRKCD, CYBA, DNM2, RNF41, TGFBR2, DDAH1, DDAH2, NOS1AP, AGTR1, MT-CO2, MAPT, TLR4, TP53, TMEM106A, HDAC4, GSTP1, GNAI3, PDGFB, CLCN3, SLC5A3, THBS1, EGFR, GNAI2, PTK2B, ROMO1, RIPK1, SNCA, NQO2, SMAD3, TGFB1, GADD45A, INSR, AKR1C3, RAB27A, SOD2, MAPK14, KLF4, ASS1, MTOR, SOD1, P2…
	regulation atp biosynthetic	0.3618	1	0.03355	0.7595	1	0.4904	21	GOBP_REGULATION_OF_ATP_BIOSYNTHETIC_PROCESS,GOBP_ATP_BIOSYNTHETIC_PROCESS	ATP6V1A, VCP, STOML2, PID1, PRKAG2, NUDT2, AK4, ENO1, AK9, MT-ATP6, FLCN, DGUOK, TMSB4X, PPARGC1A, VPS9D1, TGFB1, PARP1, UQCC3, SPHK2, MT-ATP8, PINK1, PKM, DNAJC30, MT-CO2, PPARA, SLC25A12, ALDOA, SLC25A13
	regulation chaperone autophagy	0.34085	0.69655	0.0051		1	0.4069	12	GOBP_CHAPERONE_MEDIATED_AUTOPHAGY,GOBP_REGULATION_OF_CHAPERONE_MEDIATED_AUTOPHAGY	CTSA, PLK3, HSPA8, HSP90AA1, SYNPO2, CLU, GFAP, EEF1A1, BAG3, SNRNP70, EEF1A2, LAMP2, ATP13A2, STUB1, ATG7, SNCA
	regulation ruffle assembly	0.663033	0.5132	0.0235			0.933567	31	GOBP_REGULATION_OF_RUFFLE_ASSEMBLY,GOBP_RUFFLE_ORGANIZATION,GOBP_RUFFLE_ASSEMBLY	KANK1, CYFIP1, NLGN1, ARHGEF26, INPPL1, SNX10, CORO1B, CORO1C, ICAM1, EPS8, LIMA1, BAG4, SH3BP1, EPS8L1, INPP5K, PIP5K1A, ARFIP2, RAC1, HRAS, NDEL1, DBNL, PLEKHA1, RCC2, CAV1, RDX, TPM1, RHOG, COBL, DEF8, ARHGAP24, MTOR, AIF1L, PLEKHM1, EVL, WDPCP, FAM98A, PFN1, PFN2, ARF6
	response ion substance	0.200467	0.685433	0.032	0.22408	1	0.592067	131	GOBP_RESPONSE_TO_MERCURY_ION,GOBP_RESPONSE_TO_INORGANIC_SUBSTANCE,GOBP_RESPONSE_TO_CALCIUM_ION,GOBP_CELLULAR_RESPONSE_TO_ZINC_ION,GOBP_RESPONSE_TO_ZINC_ION,GOBP_RESPONSE_TO_METAL_ION	ATF1, CPNE9, MT-ND6, CPNE8, APP, ATF2, AHCYL1, MT-ND5, SPARC, CPNE5, CPNE4, MT-CO1, EIF4A3, NUDT1, MT1X, AQP3, CLDN1, ICAM1, RNF112, CRHBP, MT2A, BSG, ZC3H12A, MYB, CPNE1, KDR, LONP1, CYP1B1, AKT1, CPNE3, CPNE2, B2M, JUNB, MEF2A, DAXX, MEF2C, ENDOG, SERPINF1, DDX11, ENTPD6, PRKCD, SLC11A2, ALG2, ANK3, TFR2, MAP1B, TXNIP, CYP2E1, GPLD1, ATF4, ZNF277, CUTA, OSER1, GIPR, MTTP, NEDD4L, IQGAP1, TXN, S…
	response sterol depletion	0.85355	1	0.03095	0.5978		0.9145	14	GOBP_RESPONSE_TO_STEROL_DEPLETION,GOBP_CELLULAR_RESPONSE_TO_STEROL_DEPLETION	LYN, SREBF1, FBXW7, INSIG2, INSIG1, AMFR, ERLIN1, ARHGEF10L, ERLIN2, SREBF2, LPCAT3, SCAP, TMED2, ZBTB7B, EIF2A
	sodium channel activity	0.980433		0.1578	0.0254667	1	0.9936	89	GOBP_REGULATION_OF_VOLTAGE_GATED_SODIUM_CHANNEL_ACTIVITY,GOBP_SODIUM_ION_TRANSPORT,GOBP_SODIUM_ION_TRANSMEMBRANE_TRANSPORT	SLC23A2, AHCYL1, SERPINE2, SLC4A4, SLC9C1, SLC8A1, SLC9C2, SLC4A5, SLC8A2, SCN11A, KIF5B, SCN9A, AKT1, CHP1, SCN1A, SLC38A1, SLC6A17, SLC6A16, OSR1, PRKCE, SLC6A15, ATP1B3, ANK3, ACTN4, ATP1B2, ATP1B1, SLC9B2, SLC5A6, SLC9A5, SCNN1D, SLC9A6, SLC9A7, SCN8A, HECW2, SLC9A8, HECW1, SLC9A9, PKP2, UTRN, SLC22A4, SPTBN4, SLC22A5, STK39, NEDD4L, SLC41A1, SLC38A10, ADRB2, NALCN, SLC5A3, CACNA1H, CACNA1G, …
	sterol homeostasis acylglycerol	0.2614		0.0228667	0.0498		0.61485	55	GOBP_LIPID_HOMEOSTASIS,GOBP_ACYLGLYCEROL_HOMEOSTASIS,GOBP_STEROL_HOMEOSTASIS	SCARB1, ZBTB20, RORA, IRS2, TMEM97, ABCA12, TSKU, SESN2, LIPG, ADORA1, MALRD1, MYLIP, DGAT2, DGAT1, FBXW7, SOAT1, RBP1, ABCG1, ABHD4, ABCB4, INSIG1, MTTP, ABHD8, LPL, ABHD5, THADA, ACACA, RTN4, APOM, COMMD9, APOE, APOB, ABCA1, NUS1, ABCA2, XBP1, GOT1, EPHX2, CAV1, ABCA3, NR1D2, NR1D1, EHD1, ADCK1, CD24, DDX3X, PCSK9, C1QTNF3, LRP5L, MIR590, LDLRAP1, ABCD1, APOA2, CYP7B1, SIRT1, SREBF2, RCN3, NR5A…
	sterol transport synapse	0.462152	0.745627	0.0526383	0.279554	1	0.674128	84	GOBP_INSULIN_SECRETION,GOBP_PEPTIDE_SECRETION,GOBP_REGULATION_OF_CALCIUM_ION_DEPENDENT_EXOCYTOSIS,GOBP_NEGATIVE_REGULATION_OF_AMINE_TRANSPORT,GOBP_CALCIUM_ION_REGULATED_EXOCYTOSIS,GOBP_LOW_DENSITY_LIPOPROTEIN_RECEPTOR_PARTICLE_METABOLIC_PROCESS,GOBP_PROTEIN_CONTAINING_COMPLEX_REMODELING,GOBP_POSITIVE_REGULATION_OF_SECRETION,GOBP_MONOCARBOXYLIC_ACID_TRANSPORT,GOBP_SIGNAL_RELEASE,GOBP_POSITIVE_REGU…	ITSN2, TFRC, ITSN1, ALKBH7, TSKU, CRHBP, KIAA1109, SCP2, AKT2, DPYSL2, ZC3H12A, ANKFY1, AKT1, PRKACA, PRKACB, WLS, ATG3, PRKAB2, FNBP1, CACNA2D2, ISL1, CD2AP, TFR2, AGTR1, CLOCK, ATF4, SAR1A, CRABP2, SAR1B, CRABP1, PLA2G3, PLA2G6, GATA2, RHOT1, RDH11, RDH10, SYNDIG1, RDH16, RDH14, PIP5K1C, RDH13, ATG5, GSTM2, TIPARP, PKIA, SFXN3, SFXN4, SFXN1, HYOU1, SFXN2, PKIG, SFXN5, LGMN, ACHE, KCNC2, SNX12, …
	synaptic term plasticity	0.648889	0.859917	0.18963	0.08038		0.8334	84	GOBP_LONG_TERM_SYNAPTIC_DEPRESSION,GOBP_REGULATION_OF_NEURONAL_SYNAPTIC_PLASTICITY,GOBP_REGULATION_OF_SHORT_TERM_NEURONAL_SYNAPTIC_PLASTICITY,GOBP_SYNAPTIC_TRANSMISSION_GLUTAMATERGIC,GOBP_POSITIVE_REGULATION_OF_SYNAPTIC_TRANSMISSION,GOBP_NEGATIVE_REGULATION_OF_SYNAPTIC_TRANSMISSION,GOBP_LONG_TERM_MEMORY,GOBP_POSITIVE_REGULATION_OF_SYNAPTIC_TRANSMISSION_GLUTAMATERGIC,GOBP_REGULATION_OF_TRANS_SYNAP…	APP, CYFIP1, OXTR, SERPINE2, ZMYND8, EIF4A3, ZDHHC2, ZDHHC3, CDC20, SYNGAP1, OPHN1, EPHB2, PRKACA, UNC13B, PRKCG, UNC13C, EPHA4, VPS18, MEF2C, UNC13A, PRKCB, PRKCE, RPL22, CEL, MAPK8IP2, BCR, NISCH, STX1B, ARC, PRKAR1B, MAP1B, AKAP9, MAP1A, KCTD13, NSMF, STX1A, ATF4, MTMR2, TSHZ3, STXBP1, TPRG1L, PRKCZ, PCDH17, ABR, SYNGR1, NCSTN, GRIN2A, RHOT1, PRKAR2B, KCNMB4, STXBP5, APOE, PLCG1, PRRT1, NTNG1,…
	synthesis electron ubiquinone	0.175	0.00818889	0.707729	0.604567	1	0.490167	102	GOBP_RESPIRATORY_ELECTRON_TRANSPORT_CHAIN,GOBP_NADH_DEHYDROGENASE_COMPLEX_ASSEMBLY,GOBP_MITOCHONDRIAL_ELECTRON_TRANSPORT_NADH_TO_UBIQUINONE,GOBP_ATP_SYNTHESIS_COUPLED_ELECTRON_TRANSPORT,GOBP_ELECTRON_TRANSPORT_CHAIN,GOBP_MITOCHONDRIAL_RESPIRATORY_CHAIN_COMPLEX_ASSEMBLY,GOBP_CELLULAR_RESPIRATION,GOBP_AEROBIC_RESPIRATION,GOBP_OXIDATIVE_PHOSPHORYLATION	MT-ND6, DMGDH, MT-ND4L, MT-ND4, PANK2, MT-ND5, MT-CO1, GLDC, CISD1, GHITM, MTFR1L, MT-ND2, MT-ND3, MT-ND1, BCS1L, COX7A2L, SCO1, SCO2, PDE12, FDX1, UQCRC1, TMEM126A, TFAM, SUCLG2, MT-CO2, SUCLG1, UQCRC2, MT-CO3, TMEM126B, SHMT2, OMA1, HIF1A, ADH5, DGUOK, BLOC1S1, PRDM16, RDH16, PPARGC1A, TRAP1, SURF1, PRELID1, TREX1, C12ORF73, NFATC4, CS, NDUFAF6, NDUFAF7, NDUFAF4, NDUFAF5, NDUFAF2, OGDH, NDUFAF3…
	toxin process secondary	0.7417	1	0.0229	0.03115		0.18465	21	GOBP_TOXIN_METABOLIC_PROCESS,GOBP_SECONDARY_METABOLIC_PROCESS	N6AMT1, PMEL, DDC, SLC45A2, CITED1, ARL1, AKR1B1, SLC7A11, AKR7A2, AKR7A3, DDT, CYP2D6, CYP1B1, CBR4, APPL1, OPN3, ABCC2, TRPC1, AKR1C1, WNT5A, AKR1C3, AKR1A1, CTNS, AKR1C2, MFSD12, ZEB2, BDH2, TH, STAR, GIPC1, BCL2, RAPGEF2, PAM, NFE2L2
	transporter cation nmda		0.8003	0.0355667	0.331833			111	GOBP_REGULATION_OF_CATION_CHANNEL_ACTIVITY,GOBP_REGULATION_OF_TRANSPORTER_ACTIVITY,GOBP_REGULATION_OF_NMDA_RECEPTOR_ACTIVITY	KCNG1, APP, CHRM3, AHCYL1, FMR1, TACO1, PARK7, PHB2, ACTB, CRHBP, GJA1, KIF5B, NPPA, PIM1, CHP1, CAPN1, PRKACA, EPHB2, RGS9, MEF2C, DAPK1, CACNA2D1, OSR1, PRKCE, PRKCD, ANK2, ATP1B3, ANK3, ACTN4, ATP1B2, MAPK8IP2, ATP1B1, GEM, SHISA7, KCTD7, CACNB1, CACNB2, ARC, CACNB3, CACNB4, STIM1, STIM2, HECW2, HECW1, AKAP9, PPIF, UTRN, ALG10B, GRIA1, GRIA2, KMT2A, COX17, STK39, NEDD4L, TWIST1, ADRB2, THADA, …
	triglyceride biosynthetic phospholipid	0.400659	0.89613	0.0184529	0.5798	1	0.646875	89	GOBP_REGULATION_OF_TRIGLYCERIDE_METABOLIC_PROCESS,GOBP_TRIGLYCERIDE_METABOLIC_PROCESS,GOBP_PHOSPHATIDYLETHANOLAMINE_METABOLIC_PROCESS,GOBP_TRIGLYCERIDE_CATABOLIC_PROCESS,GOBP_NEUTRAL_LIPID_METABOLIC_PROCESS,GOBP_GLYCEROLIPID_CATABOLIC_PROCESS,GOBP_LIPID_CATABOLIC_PROCESS,GOBP_NEUTRAL_LIPID_BIOSYNTHETIC_PROCESS,GOBP_PHOSPHOLIPID_BIOSYNTHETIC_PROCESS,GOBP_REGULATION_OF_PHOSPHOLIPID_METABOLIC_PROCES…	PI4K2B, PGAP1, PGAP2, PGAP3, AVIL, LIPA, PHB2, LIPE, SCP2, LIPH, AKT2, LIPG, PLCE1, CYP1B1, AKT1, PIP4K2A, PIP4K2B, MLYCD, PIP4K2C, ACOT8, IAH1, MECR, CSNK2A1, STARD7, PRKCE, PRKCD, CSNK2A2, CEL, ATG14, RUFY1, FAR1, CYP2E1, MPPE1, GPLD1, PLBD2, PI4K2A, MTMR1, MTMR2, MTMR3, PDXDC1, CRABP1, MTMR8, PDGFB, PLA2G3, MTMR9, PLA2G6, MTMR4, MTMR6, MTMR7, C3, PTPMT1, PIP5K1A, PIP5K1B, PLCG1, PIP5K1C, FDFT1…
	wound healing wounding	0.311033	0.680622	0.00202222		1		45	GOBP_NEGATIVE_REGULATION_OF_COAGULATION,GOBP_ZYMOGEN_ACTIVATION,GOBP_REGULATION_OF_COAGULATION,GOBP_REGULATION_OF_RESPONSE_TO_WOUNDING,GOBP_PLASMINOGEN_ACTIVATION,GOBP_FIBRINOLYSIS,GOBP_NEGATIVE_REGULATION_OF_RESPONSE_TO_WOUNDING,GOBP_REGULATION_OF_WOUND_HEALING,GOBP_NEGATIVE_REGULATION_OF_WOUND_HEALING	CYFIP2, CNTF, SERPINE2, PROS1, SERPINE1, HP, PLAT, ENO1, CLDN1, FGF2, MYLK, ACTG1, GJA1, UBASH3B, PLAU, C1RL, ENPP4, GGT1, EPHB2, TBC1D10A, PDGFRA, EPHA4, MAP2K1, PRKCE, PRKCD, F2R, CASK, RUNX1, CD109, SERPING1, SRSF6, PHLDB2, RTN4R, PLGRKT, PDGFB, OMA1, PSEN1, CUZD1, VTN, PRDX2, GRIN2A, INPP5F, ADAMTS18, APOH, PGK1, ST3GAL4, APOE, FADD, KIAA0319, RREB1, XBP1, SMAD3, CADM4, CAV1, PTK2, OCLN, PROC…

## Sheet: D. Non-ASD Down
	Table S4. Gene set enrichment analysis (GSEA) based pathway analysis. D. Level II analysis for clinical background effects: downregulated summary network in the non-ASD cell lines following 5 days of in-vitro exposure of selected environmental factors on differentiating human neural progenitors.
	name	EnrichmentMap::fdr_qvalue (GSEA_BPA)	EnrichmentMap::fdr_qvalue (GSEA_EtOH)	EnrichmentMap::fdr_qvalue (GSEA_FH)	EnrichmentMap::fdr_qvalue (GSEA_Pb)	EnrichmentMap::fdr_qvalue (GSEA_VPA)	EnrichmentMap::fdr_qvalue (GSEA_Zn-)	EnrichmentMap::gs_size	EnrichmentMap::Name	EnrichmentMap::Genes
	break replication dna	1	1	0.00612222	0.0742778	1	1	69	GOBP_REGULATION_OF_DNA_DEPENDENT_DNA_REPLICATION,GOBP_DNA_STRAND_ELONGATION_INVOLVED_IN_DNA_REPLICATION,GOBP_DNA_REPLICATION,GOBP_DNA_REPLICATION_INITIATION,GOBP_DNA_STRAND_ELONGATION,GOBP_DNA_DEPENDENT_DNA_REPLICATION,GOBP_CELL_CYCLE_DNA_REPLICATION,GOBP_DNA_DEPENDENT_DNA_REPLICATION_MAINTENANCE_OF_FIDELITY,GOBP_DOUBLE_STRAND_BREAK_REPAIR_VIA_BREAK_INDUCED_REPLICATION	ATF1, SMARCAL1, EHMT2, TONSL, SMC3, KAT5, PPP2R1A, CHEK2, CHEK1, KAT7, FBXO5, TSPYL2, WDHD1, TIPIN, ESCO1, DDX11, RECQL, REV1, HUS1, SETMAR, ESCO2, GTPBP4, CDC34, GRWD1, KCTD13, DNA2, ZNF830, TP53, RHNO1, EXD2, PIF1, RTEL1, SET, DHX9, ZMPSTE24, BRIP1, CHTF8, MCMBP, ATG7, ATRIP, S100A11, ZRANB3, CTC1, BARD1, SRPK2, CDT1, JUN, TREX1, CDC7, INO80, CDC6, FAM111B, POLA1, CCDC88A, FAM111A, POLA2, CDAN1…
	cell cycle checkpoint		1	0.028	0.4141	1	1	134	GOBP_MITOTIC_CELL_CYCLE_CHECKPOINT,GOBP_CELL_CYCLE_CHECKPOINT,GOBP_SIGNAL_TRANSDUCTION_INVOLVED_IN_CELL_CYCLE_CHECKPOINT	DCLRE1B, MDC1, ATF2, ZWILCH, BUB1B, CCAR2, CDC14B, CDC20, FAM122A, CCND1, EME1, EME2, CHEK2, CHEK1, ZNF207, FBXO4, EP300, KNTC1, FBXO6, NBN, GTSE1, SOX4, CDK5RAP3, CDK5RAP2, GEN1, PCID2, TIPIN, IK, THOC1, HUS1, SETMAR, SOX11, CDC25C, THOC5, WDR76, RINT1, DYNC1LI1, MSH2, DDX39B, FANCD2, ZW10, ZFYVE19, TIPRL, TIMELESS, RPL26, DNA2, ZNF830, TP53, CLOCK, MAD1L1, RHNO1, BRSK1, BLM, ANAPC15, PRKDC, XPC…
	centromere complex assembly	1	1	0.0229	0.09835	1		28	GOBP_CENTROMERE_COMPLEX_ASSEMBLY,GOBP_KINETOCHORE_ORGANIZATION	RB1, MIS12, HJURP, RSF1, RNF4, CENPA, SMC4, CENPC, SMC2, SENP6, RBBP4, MIS18BP1, RUVBL1, POGZ, NUF2, TRAPPC12, OIP5, RBBP7, DLGAP5, CENPT, HELLS, CENPU, CDT1, NPM1, CENPV, CENPW, SMARCA5, NDC80, CENPE, CENPF, MIS18A, NASP, CENPH, CENPI, CENPK, CENPL, CENPM, CENPN, CENPO, CENPP, CENPQ, ITGB3BP
	extracellular matrix elastic		1	0.02915	0.2008	0.8486		23	GOBP_EXTRACELLULAR_MATRIX_ASSEMBLY,GOBP_ELASTIC_FIBER_ASSEMBLY	FKBP10, PHLDB1, RAMP2, NOTCH1, TNXB, NTN4, PLOD3, LTBP3, ANTXR1, FBLN5, THSD4, SMPD3, EFEMP2, DAG1, HAS3, HAS2, QSOX1, EMILIN1, SOX9, ATP7A, GPM6B, CLASP1, CLASP2, NTNG1, NTNG2, SMAD3, TGFB1, LAMB2, TIE1, LAMB4, LAMB1, MFAP4, RGCC, COL1A2, LOX, PXDN, GAS6, PHLDB2
	growth cartilage bone		1	0.04135		1		17	GOBP_GROWTH_PLATE_CARTILAGE_DEVELOPMENT,GOBP_CARTILAGE_DEVELOPMENT_INVOLVED_IN_ENDOCHONDRAL_BONE_MORPHOGENESIS	RARG, COL27A1, SHOX2, STC1, IFT80, AXIN2, TSKU, ZMPSTE24, TGFBR2, THBS3, COL1A1, EXT1, SMPD3, NPPC, COL2A1, MATN1, ANXA6, SERPINH1, RARB, TRIP11, SOX9
	metanephric tubule epithelium			0.01015	0.15915			17	GOBP_METANEPHRIC_TUBULE_DEVELOPMENT,GOBP_METANEPHRIC_EPITHELIUM_DEVELOPMENT	YAP1, WWTR1, STAT1, LAMB2, OSR1, WNT7B, LIF, WNT9B, PKD2, PKD1, POU3F3, CALB1, SOX8, HES1, SOX9, FAT4, HES5, LGR4
	mrna cis spliceosome	1	1	0.02925	0.05925	0.79355	0.9786	20	GOBP_MRNA_5_SPLICE_SITE_RECOGNITION,GOBP_MRNA_CIS_SPLICING_VIA_SPLICEOSOME	RNU1-4, RNVU1-6, SFSWAP, SRSF1, WBP4, DDX23, PSIP1, SART1, RNU4ATAC, DCPS, SRSF12, NCBP1, WEE2-AS1, NCBP2, PRPF40B, PRPF4B, PRPF40A, CWC15, WBP11, RNVU1-15, PRPF39, RNVU1-19, RNU6ATAC, SNRPC, CACTIN, SNRNP200, RBM22
	outer dynein cilium		0.96546	0.00771	0.24458	0.933457		68	GOBP_REGULATION_OF_CILIUM_MOVEMENT,GOBP_AXONEME_ASSEMBLY,GOBP_CILIUM_MOVEMENT,GOBP_OUTER_DYNEIN_ARM_ASSEMBLY,GOBP_CILIUM_OR_FLAGELLUM_DEPENDENT_CELL_MOTILITY,GOBP_INNER_DYNEIN_ARM_ASSEMBLY,GOBP_MICROTUBULE_BUNDLE_FORMATION,GOBP_AXONEMAL_DYNEIN_COMPLEX_ASSEMBLY,GOBP_MOTILE_CILIUM_ASSEMBLY,GOBP_CILIUM_ORGANIZATION	AVIL, IFT172, TESK1, TPGS1, FNBP1L, PTPDC1, WDR90, RTTN, PRKACA, CEP97, NCKAP5, CDK5RAP2, ATG3, DNAAF3, DNAAF2, MAP1S, DNAAF1, ARMC9, RFX2, RFX3, DNAAF5, IFT80, TMEM80, ARMC2, IFT88, IFT81, MAP1B, RFX4, ARMC4, CFAP61, UNC119B, PLA2G3, AAAS, DYNC2LI1, ADAMTS16, PRKAR2B, CEP70, CFAP69, CEP72, CEP76, CEP78, ATG5, PLK4, DNAH11, CFAP70, DNAH14, PLK1, RAB3IP, BBIP1, FHDC1, EHD1, CYLD, EHD2, EHD3, EHD4,…
	pattern specification process		1	0.0264	0.515575	1	1	103	GOBP_EMBRYONIC_AXIS_SPECIFICATION,GOBP_SEGMENTATION,GOBP_SOMITE_DEVELOPMENT,GOBP_PATTERN_SPECIFICATION_PROCESS	PGAP1, HHIP, GORAB, IFT172, RBPJ, CRKL, SYNGAP1, SOX1, DZIP1L, HOXA2, RTTN, PRKACA, PRKACB, RNF111, CDON, WLS, DYNC2H1, ACVR1, HES6, MEF2C, DNAAF2, DNAAF1, ALG5, AP1B1, RFX3, FRS2, SOX11, ISL1, DKK1, WDR77, AR, SFRP1, ARC, SFRP2, MTHFD1, RFX4, GPR161, DDIT3, ARMC4, HOXB3, HOXB2, TP53, NBL1, INTU, PRKDC, TSHZ1, STC1, HIF1A, C3, DYNC2LI1, EPB41L5, EGR2, DNAH11, FZD5, XRCC2, SETDB2, PBX3, PBX2, MICA…
	positive heterotypic cell				0.1041		0.02075	12	GOBP_REGULATION_OF_HETEROTYPIC_CELL_CELL_ADHESION,GOBP_POSITIVE_REGULATION_OF_HETEROTYPIC_CELL_CELL_ADHESION	FGB, FGA, FGG, THY1, KLF4, BMP7, AGER, MAPK7, WNK1, MYADM, GCNT2, FLOT1, MBP, CD44, MAP2K5
	sensory perception taste	0.0198	1	0.24165	0.4217	0.8399	0.11695	14	GOBP_DETECTION_OF_CHEMICAL_STIMULUS_INVOLVED_IN_SENSORY_PERCEPTION_OF_TASTE,GOBP_SENSORY_PERCEPTION_OF_BITTER_TASTE	TAS2R50, TAS2R30, TAS2R31, TAS2R20, RTP1, TAS2R43, TAS2R10, TAS2R46, TAS2R13, TAS2R14, ITPR3, REEP2, TAS2R3, PLCB2, TAS2R5, TAS2R4
	sister segregation chromosome	1	1	0.0118133	0.15002	0.939854		112	GOBP_MEIOTIC_CHROMOSOME_SEPARATION,GOBP_REGULATION_OF_CHROMOSOME_SEGREGATION,GOBP_MEIOTIC_CHROMOSOME_SEGREGATION,GOBP_MITOTIC_NUCLEAR_DIVISION,GOBP_CHROMOSOME_SEPARATION,GOBP_NEGATIVE_REGULATION_OF_METAPHASE_ANAPHASE_TRANSITION_OF_CELL_CYCLE,GOBP_METAPHASE_ANAPHASE_TRANSITION_OF_CELL_CYCLE,GOBP_MITOTIC_SISTER_CHROMATID_SEGREGATION,GOBP_SISTER_CHROMATID_SEGREGATION,GOBP_REGULATION_OF_MITOTIC_NUCLE…	RB1, MAP10, ANKLE2, HNRNPU, SMC5, SMC6, SMC3, SMC4, PHB2, SMC2, EPS8, MTBP, CEP97, CDK5RAP2, CSNK2A1, PRKCB, DDX11, CSNK2A2, DAPK3, SETMAR, PRKCA, KNSTRN, EML3, EML4, DYNC1LI1, HECW2, RPL24, PIF1, NAA60, ANAPC15, SEH1L, CDCA2, CDCA5, PDGFB, NCAPG, CDCA8, AAAS, SKA3, NCAPH, SKA1, ANAPC11, SKA2, CIAO1, RAD21, RRS1, MCMBP, NAA50, CTC1, ACD, NCAPH2, PLK1, MAD2L1BP, CDC6, RMDN1, INO80, AGO4, MMS19, PS…
	sl u4 snrnp			0.0053	0.3547	0.108533	1	25	GOBP_FORMATION_OF_QUADRUPLE_SL_U4_U5_U6_SNRNP,GOBP_SPLICEOSOMAL_TRI_SNRNP_COMPLEX_ASSEMBLY,GOBP_SPLICEOSOMAL_SNRNP_ASSEMBLY	RNU4-1, GEMIN2, DDX20, RNU6-9, PRPF19, PRPF8, COIL, SART1, SART3, SNRPD2, SNRPD1, TGS1, SMN2, SMN1, SNRPD3, SRSF10, RNU4ATAC, AAR2, SRSF12, PRMT5, PRMT7, USP4, LSM4, SNUPN, LSM2, WDR77, RNU5E-1, RNU5D-1, PRPF6, RNU5B-1, RNU5A-1, PRPF3, CLNS1A, RNU6ATAC, GEMIN4, SNRPG, CD2BP2, GEMIN5, STRAP, PRPF31, SNRPE, GEMIN6, SNRPF, GEMIN7, GEMIN8, SNRPC, RNU4-2, SNRPB
	zymogen activation fibrinolysis				0.0468667		0.0036	21	GOBP_ZYMOGEN_ACTIVATION,GOBP_PLASMINOGEN_ACTIVATION,GOBP_FIBRINOLYSIS	CYFIP2, SERPINE2, PLGRKT, C1R, PROS1, SERPINE1, HP, PLAT, FURIN, OMA1, ENO1, THBS1, CUZD1, GRIN2A, CASP8, IFI16, CTSL, PLAU, APOH, PERP, C1RL, PGK1, FADD, BAK1, GGT1, TBC1D10A, HGFAC, FGB, FGA, RIPK2, BAD, FGG, PLAUR, PRSS12, USF1, RUNX1, MMP14, ASPH, SERPING1, KLKB1, LGMN

## Sheet: E. ASD Up
	Table S4. Gene set enrichment analysis (GSEA) based pathway analysis. E. Level II analysis for clinical background effects: upregulated summary network in the ASD cell lines following 5 days of in-vitro exposure of selected environmental factors on differentiating human neural progenitors.
	name	EnrichmentMap::fdr_qvalue (GSEA_BPA)	EnrichmentMap::fdr_qvalue (GSEA_EtOH)	EnrichmentMap::fdr_qvalue (GSEA_FH)	EnrichmentMap::fdr_qvalue (GSEA_Pb)	EnrichmentMap::fdr_qvalue (GSEA_VPA)	EnrichmentMap::fdr_qvalue (GSEA_Zn-)	EnrichmentMap::gs_size	EnrichmentMap::Name	EnrichmentMap::Genes
	acyl coa fatty	0.885057	0.979629	0.108833	0.454811	1	1	77	GOBP_FATTY_ACID_DERIVATIVE_BIOSYNTHETIC_PROCESS,GOBP_FATTY_ACYL_COA_BIOSYNTHETIC_PROCESS,GOBP_THIOESTER_METABOLIC_PROCESS,GOBP_SULFUR_COMPOUND_BIOSYNTHETIC_PROCESS,GOBP_SULFUR_COMPOUND_METABOLIC_PROCESS,GOBP_LONG_CHAIN_FATTY_ACYL_COA_BIOSYNTHETIC_PROCESS,GOBP_FATTY_ACYL_COA_METABOLIC_PROCESS,GOBP_LONG_CHAIN_FATTY_ACYL_COA_METABOLIC_PROCESS,GOBP_FATTY_ACID_DERIVATIVE_METABOLIC_PROCESS	SLC35B3, SLC35B2, ISCA2, ISCA1, AHCYL2, MTRR, AHCYL1, ACSM3, XYLT2, XYLT1, NUBP1, NUBP2, NFU1, NDST1, NDST4, NDST3, PDK4, ARL6IP5, PDK3, DIP2A, CHAC2, MLYCD, CHAC1, PDK2, PDK1, MCCC2, PDHX, ACOT9, GSTK1, TKTL1, ACOT8, ACOT7, ACSL1, OXSM, GLCE, MCCC1, ACSL6, ACSL4, ACSL3, SLC5A6, MTAP, BTD, MTHFD1, ETHE1, MTHFD2L, ACOT2, ACOT1, SUCLG2, FAR1, FAR2, GCDH, HACD1, MGST3, SLC35D2, MGST1, MGST2, LIAS, H…
	amyloid fibril formation	0.8345	0.9088	0.1522	0.02385	1	1	14	GOBP_AMYLOID_FIBRIL_FORMATION,GOBP_NEGATIVE_REGULATION_OF_AMYLOID_FIBRIL_FORMATION	APP, SERF1B, GSN, VBP1, CHRNA7, PSEN1, CLU, FKBP1A, MDM2, PFDN1, PFDN2, RIPK1, MAPT, CD36, APOE, PFDN4, LDLR, PFDN5, B2M, PFDN6
	amyloid precursor protein	0.4428	0.998967	0.850433	0.0261		1	50	GOBP_AMYLOID_PRECURSOR_PROTEIN_METABOLIC_PROCESS,GOBP_REGULATION_OF_AMYLOID_PRECURSOR_PROTEIN_CATABOLIC_PROCESS,GOBP_AMYLOID_PRECURSOR_PROTEIN_CATABOLIC_PROCESS	ACHE, SPON1, GSK3A, AATF, CLU, LRRTM3, CASP3, FLOT2, LDLRAP1, PSENEN, EPHA4, IFNGR1, SLC2A13, DYRK1A, PAWR, ADAM10, BACE1, ADAM19, BACE2, ADAM17, SOAT1, BIN1, HAP1, ABCG1, NECAB2, RTN2, RTN3, NECAB1, NECAB3, RTN1, TMED10, ROCK1, ROCK2, CHRNA7, PSEN2, PSEN1, AGER, RTN4, RELA, APH1A, CLN3, NCSTN, GGA3, APH1B, APOE, LYN, ABCA2, NTRK2, PRNP, RANBP9, ABCA7, SORL1, FKBP1A, EFNA1, EFNA3, DLG1, SP1, MIR1…
	animal organ morphogenesis	0.7152	0.92854	0.797833	0.02694		1	20	GOBP_POSITIVE_REGULATION_OF_ANIMAL_ORGAN_MORPHOGENESIS,GOBP_ANIMAL_ORGAN_FORMATION,GOBP_REGULATION_OF_ANIMAL_ORGAN_FORMATION,GOBP_ORGAN_INDUCTION,GOBP_BRANCH_ELONGATION_OF_AN_EPITHELIUM	ROBO2, WNT2B, CSF1, CITED2, TNC, SIX1, RBPJ, GLI3, ROBO1, GLI2, SIX4, PIM1, SOX8, SOX9, MED1, EDN1, MAP2K1, MEF2C, WNT5A, NOG, FRS2, AXIN2, DKK1, LEMD2, ISL1, TGFBR2, AR, YAP1, SMARCD3, NOTCH1, LRP2, RDH10, MAPK1, HES1, WNT4, MAPK3, NGFR, WNT3A, SULF1, BMP7, BMP4, EXT1, BMP2, GDNF, SPRY2, SPRY1, FGFR2, FGF10, BMPR1A
	animal regeneration projection	0.603275	0.7828	1	0.0244			64	GOBP_REGENERATION,GOBP_RESPONSE_TO_AXON_INJURY,GOBP_NEURON_PROJECTION_REGENERATION,GOBP_REGULATION_OF_NEURON_PROJECTION_REGENERATION,GOBP_ANIMAL_ORGAN_REGENERATION	RPL30, CNTF, CD81, HFE, TNC, CLDN1, ENO3, TXN2, SOX2, LGALS1, CCND1, PPAT, FPGS, DPYSL3, DAG1, PTGFRN, EYS, KPNA1, MED1, EPHA4, MAP2K1, POSTN, CPT1A, HGF, CSNK2A2, MAPK8IP3, ISL1, RUNX1, BIN3, ADAM15, MAP1B, NINJ1, ULK1, SRSF5, RTN4R, PFKFB1, NNMT, NOTCH1, MAX, GIPR, SLC1A1, NREP, PHB, THY1, CCNB1, RAP1A, INPP5F, FLRT3, HMOX1, DRD2, KIAA0319, LYN, WNT10B, AKIRIN1, PNPT1, FZD7, PTCH1, FZD9, IGF2R,…
	anterograde axonal axo	0.696067	0.5213	0.9763	0.0426		1	22	GOBP_ANTEROGRADE_AXONAL_PROTEIN_TRANSPORT,GOBP_AXO_DENDRITIC_PROTEIN_TRANSPORT,GOBP_ANTEROGRADE_AXONAL_TRANSPORT	HSPB1, HNRNPU, TRAK1, KIF17, TRAK2, AP3M2, BLOC1S4, RAB21, PURA, BLOC1S5, AP3M1, BLOC1S6, SPAST, KIF3B, KIF5C, BLOC1S1, KIF3A, MAP2, KIF5B, BLOC1S2, KIF5A, BLOC1S3, TRIM46, KIF1C, NEFL, KIF1B, AP3S2, KIF1A, AP3S1, SNAPIN, DTNBP1, AP3D1, RAB27B, AP3B1, TERF2, MAPK8IP3, AP3B2, SOD1, AGBL4, SFPQ, DLG2, KIF4A, FEZ1, MAP1A, HAP1, CNIH2, ARL8A, ARL8B
	autophagy mitochondrion macroautophagy	0.702709	0.927917	0.389058	0.0197083	1	1	137	GOBP_SELECTIVE_AUTOPHAGY,GOBP_CHAPERONE_MEDIATED_AUTOPHAGY,GOBP_PROCESS_UTILIZING_AUTOPHAGIC_MECHANISM,GOBP_AUTOPHAGY_OF_MITOCHONDRION,GOBP_VACUOLE_ORGANIZATION,GOBP_ORGANELLE_DISASSEMBLY,GOBP_MACROAUTOPHAGY,GOBP_AGGREPHAGY,GOBP_REGULATION_OF_MACROAUTOPHAGY,GOBP_AUTOPHAGOSOME_ORGANIZATION,GOBP_REGULATION_OF_AUTOPHAGY,GOBP_CELLULAR_RESPONSE_TO_NITROGEN_STARVATION	SCOC, ENO1, FNBP1L, ENO2, PHB2, ZFYVE1, ENO3, ENO4, TBK1, CAPNS1, ZC3H12A, PIP4K2A, AKT1, PIP4K2B, VPS35, PIP4K2C, SUPT20H, PRKACA, VPS36, VPS39, VPS18, GABARAPL2, ATG3, PRKAB2, GABARAPL1, CSNK2A1, DAPK1, MAP1S, DAPK2, CSNK2A2, DAPK3, ATG10, ATG14, ATG13, PRKAB1, ATG12, IFT88, WDR81, DDIT3, FEZ1, FEZ2, ADPRH, PRKD1, ATF6, VPS25, OPTN, VPS28, MTMR3, NPRL2, NPRL3, MTMR8, MTMR9, VPS26A, VPS26B, MTMR…
	bmp serine threonine	0.7717	0.732971	1	0.0180571		0.9917	101	GOBP_POSITIVE_REGULATION_OF_TRANSMEMBRANE_RECEPTOR_PROTEIN_SERINE_THREONINE_KINASE_SIGNALING_PATHWAY,GOBP_TRANSFORMING_GROWTH_FACTOR_BETA_RECEPTOR_SIGNALING_PATHWAY,GOBP_TRANSMEMBRANE_RECEPTOR_PROTEIN_SERINE_THREONINE_KINASE_SIGNALING_PATHWAY,GOBP_POSITIVE_REGULATION_OF_SMAD_PROTEIN_SIGNAL_TRANSDUCTION,GOBP_NEGATIVE_REGULATION_OF_CELLULAR_RESPONSE_TO_GROWTH_FACTOR_STIMULUS,GOBP_NEGATIVE_REGULATIO…	MIR30A, CYFIP1, FAM89B, ZFYVE9, HHIP, LDLRAD4, SPINT2, RBPJ, F11R, ZMIZ1, ADGRA2, PEG10, CREB3L1, IL12A, SOX9, PELO, RNF111, ACVR1, CCBE1, PRKCB, SOX11, DKK1, RUNX2, DKK3, NUP93, CLDN5, SFRP4, TWSG1, EID2, SFRP1, SFRP2, ZFYVE16, PARD3, CD109, SUB1, CSNK2B, PRKD2, TP53, UBA52, NBL1, IGSF1, MTMR4, NLK, ADAMTS12, PRKCZ, HIF1A, GLG1, CHST11, MIR573, PRDM16, ZNF703, HIVEP1, ZBTB7A, SNX6, WWTR1, EGR1, …
	body platelet activation	0.82322	0.67966	0.6421	0.0113429		1	194	GOBP_RESPONSE_TO_WOUNDING,GOBP_NEGATIVE_REGULATION_OF_PLATELET_ACTIVATION,GOBP_PLATELET_ACTIVATION,GOBP_COAGULATION,GOBP_REGULATION_OF_PLATELET_ACTIVATION,GOBP_REGULATION_OF_BODY_FLUID_LEVELS,GOBP_WOUND_HEALING	CNTF, SERPINE2, SERPINE1, WDR83, F11R, ABCA12, PHB2, CLDN1, TSKU, MYLK, ELK3, GJA1, UBASH3B, CREB3L2, DPYSL3, FGFR1OP2, STMN1, PRKACA, PRKACB, PRKCG, MED1, PRKCB, PRKCE, PRKCD, PRKCA, CEL, SYTL4, ISL1, ADCY9, PRKAR1B, PRKAR1A, MAP1B, TMEM79, TYRO3, SERPING1, MT-CO2, MYL9, PDGFB, PDGFA, HIF1A, BLOC1S4, PRDX2, HSD11B2, ADAMTS13, PRKAR2B, FLRT3, PRKAR2A, ADAMTS18, BLOC1S3, PLCG2, ST3GAL4, HMOX1, ZBT…
	brain barrier drug	0.5887	0.7797	0.702967	0.0267333		1	90	GOBP_XENOBIOTIC_TRANSPORT_ACROSS_BLOOD_BRAIN_BARRIER,GOBP_RESPONSE_TO_DRUG,GOBP_TRANSEPITHELIAL_TRANSPORT	SLC23A2, OXTR, SLC46A1, AHCYL1, TFRC, ENO3, ACTB, ICAM1, MT-ND1, CRKL, CRHBP, LGALS1, PNP, EDNRB, CYP2D7, SCN11A, CYP2D6, MYC, CHEK2, PPAT, ARL6IP5, B2M, MEF2C, CPT1A, CXADR, ACSL1, GABRG3, GNPAT, SFRP1, SFRP2, CYP2U1, MAP1B, TXNIP, CYP2E1, UQCRC2, TP53, GPLD1, ABCB1, RPN2, SLC22A1, MGST1, XPC, HSD11B2, LDHA, PRKAR2B, BLOC1S3, HMOX1, PPARGC1A, SLC19A1, ATG5, S100A10, LYN, FZD1, ABCA2, JUN, FZD3, …
	branching involved salivary			1	0.0288		1	21	GOBP_BRANCHING_INVOLVED_IN_SALIVARY_GLAND_MORPHOGENESIS,GOBP_EXOCRINE_SYSTEM_DEVELOPMENT	LAMA5, FOXC1, EDA, PLXND1, SEMA3C, IGSF3, LAMA1, SEMA3A, NTN4, SRP54, PDGFA, CLCN2, POLB, CDC42, DAG1, PLXNA1, SOX9, TGM2, TGFB2, TGFB1, TGFB3, HGF, IGF2, BTBD7, BMP7, TWSG1, FGFR2, FGF10
	cardioblast differentiation regulation	0.8696	0.76805	0.9996	0.03605			8	GOBP_CARDIOBLAST_DIFFERENTIATION,GOBP_REGULATION_OF_TRANSCRIPTION_FROM_RNA_POLYMERASE_II_PROMOTER_INVOLVED_IN_HEART_DEVELOPMENT	GREM1, TGFB2, MYOCD, REST, NOTCH1, WNT3A, SRF, DHX36, NRG1, PRICKLE1, RBPJ, ISL1
	cell adhesion integrin	0.93825			0.02085		0.97425	37	GOBP_REGULATION_OF_CELL_ADHESION_MEDIATED_BY_INTEGRIN,GOBP_CELL_ADHESION_MEDIATED_BY_INTEGRIN	ITGB1, COL16A1, ITGB5, SERPINE1, PDE3B, CIB1, CRKL, ICAM1, IFT74, VTN, MUC1, PLAU, PODXL, RAC3, LPXN, CYP1B1, PIEZO1, ITGB8, ITGAV, JAM3, LYN, TGFB2, ITGA4, SWAP70, ITGA2, LIF, PTPN11, PTK2, EFNA1, ACER2, EXT1, ADAM17, SFRP2, WNK1, ITGA11, ADAM9, SNAI2, ITGB1BP1, ITGA5, CRK, ADA, EPHA2, FERMT3, FBN1
	cell chemotaxis adhesion	0.839185	0.713283	0.7989	0.0169192	1	0.981403	106	GOBP_T_CELL_PROLIFERATION,GOBP_MONONUCLEAR_CELL_MIGRATION,GOBP_NEGATIVE_REGULATION_OF_CELL_SUBSTRATE_ADHESION,GOBP_POSITIVE_REGULATION_OF_LOCOMOTION,GOBP_MACROPHAGE_MIGRATION,GOBP_POSITIVE_REGULATION_OF_B_CELL_PROLIFERATION,GOBP_REGULATION_OF_MONONUCLEAR_CELL_MIGRATION,GOBP_REGULATION_OF_B_CELL_PROLIFERATION,GOBP_REGULATION_OF_LEUKOCYTE_PROLIFERATION,GOBP_TAXIS,GOBP_MYELOID_LEUKOCYTE_MIGRATION,GO…	MIR30A, TFRC, TESK1, TESK2, SPINT2, F11R, RBPJ, CLDN1, MYLK, PREX1, TBK1, DPYSL4, UBASH3B, DPYSL5, AKT2, FAM110C, DPYSL2, ALKBH1, ZC3H12A, AKT3, AKT1, PKNOX1, GTSE1, TMEM8B, CCBE1, MEF2C, CXADR, UNC5A, UNC5B, RC3H1, FRS2, UNC5C, UNC5D, ISL1, RC3H2, BCR, PRKAR1A, RUFY3, FEZ1, FEZ2, AKIP1, RABL3, SKAP2, TTYH1, PDGFB, IL20RB, PDGFA, PLA2G3, IQGAP1, THY1, PLA2G6, ADAMTS12, EPB41L5, C5, HSPH1, ADAMTS1…
	cell junction molecules	0.805867	0.841467	0.927433	0.0406667			172	GOBP_REGULATION_OF_CELL_JUNCTION_ASSEMBLY,GOBP_CELL_JUNCTION_ASSEMBLY,GOBP_CALCIUM_DEPENDENT_CELL_CELL_ADHESION_VIA_PLASMA_MEMBRANE_CELL_ADHESION_MOLECULES	APP, OXTR, FRMPD2, TESK2, F11R, CLDN1, ACTB, CRKL, GJA1, OPHN1, VPS35, EPHB2, PRKACA, BSN, KIFAP3, EPHB1, EPHB3, EPHA7, MEF2C, PRKCI, LIMCH1, ACTN1, DAPK3, PRKCA, CEL, RUNX1, BCR, CLDN5, GNPAT, SFRP1, ADGRB3, MAP1B, PARD3, WDPCP, TLN2, TLN1, OBSL1, EPHA3, EPHA2, MACF1, GPM6A, SDC4, FBF1, IQGAP1, THY1, PCDH17, MTDH, GJC1, EPB41L5, UGT8, FLRT2, FLRT3, EPB41L3, ZNF703, SYNDIG1, PIP5K1A, PIP5K1C, GPM…
	cellular acid chemical	0.68625	0.82425	0.6428	0.0001		1	75	GOBP_CELLULAR_RESPONSE_TO_ACID_CHEMICAL,GOBP_RESPONSE_TO_ACID_CHEMICAL	ATF2, COL18A1, COL16A1, SIX1, AKR1B1, PKD2, TOMM20, IPO5, PPP1R9B, ICAM1, RPTOR, ALAD, UFL1, OPA1, SESN3, SESN1, CASP3, SESN2, CAPN2, ATP7A, PDGFRA, EDN1, CHUK, MMP2, DNMT3A, AVPR1A, RRAGA, CREB1, RRAGC, PIK3CA, RRAGB, COL4A1, COL6A1, RRAGD, NSMF, TMBIM6, CEBPB, PCNA, AMIGO1, GSTP1, UBR2, UBR1, PTN, RELA, GLRA2, SOCS1, GLRA3, PDGFD, PDGFC, HSF1, SH3BP4, SLC38A9, FYN, PPARGC1A, NTRK1, LYN, NTRK2, …
	cellular pigmentation pigment	1	1	0.0125	0.12235		1	35	GOBP_CELLULAR_PIGMENTATION,GOBP_PIGMENT_GRANULE_ORGANIZATION	RAB1A, PMEL, CD63, DCTN2, ARL6, LYST, BLOC1S4, BLOC1S5, BLOC1S6, CDH3, AP1G1, BLOC1S1, BLOC1S2, BLOC1S3, KIF13A, RAB29, BBS7, BBS5, BBS4, AP1M1, BBS2, MKKS, MREG, SNAPIN, ANKRD27, VPS33A, HPS1, VPS33B, SHROOM2, DTNBP1, HPS4, AP3D1, MYO5A, RAB27A, SHROOM3, RAB27B, AP3B1, RAB11A, RAB11B, RAB32, TRAPPC6A, PIKFYVE, ZEB2, BCL2, RAB38
	cellular response dsrna	0.98685	0.9113	0.99545	0.0422	1	0.7128	23	GOBP_CELLULAR_RESPONSE_TO_DSRNA,GOBP_RESPONSE_TO_DSRNA	COLEC12, RALB, DHX9, DDX21, SLC3A2, IFIT1, PQBP1, DHX36, FLOT1, PMAIP1, MAPK1, MAPK3, RFTN2, NPM1, KCNJ8, RIOK3, DDX58, RIPK2, CAV1, CARD9, RFTN1, MUL1, NFKB1, NFKBIA, MAVS, IRF3, PDE12, PELI1, ZCCHC3, TLR3
	ceramide sphingolipid glycosphingolipid	0.747029	0.914925	0.340971	0.03	0.6417	0.969833	70	GOBP_SPHINGOLIPID_METABOLIC_PROCESS,GOBP_GLYCOLIPID_CATABOLIC_PROCESS,GOBP_STEROID_CATABOLIC_PROCESS,GOBP_CERAMIDE_CATABOLIC_PROCESS,GOBP_GLYCOSPHINGOLIPID_METABOLIC_PROCESS,GOBP_CERAMIDE_BIOSYNTHETIC_PROCESS,GOBP_LIPID_CATABOLIC_PROCESS	GLTP, FAAH, CERK, ECI1, ECI2, GDE1, GBA2, LIPA, LIPE, STS, SCP2, PPP2R1A, AKT2, LIPG, PLCE1, CYP1B1, LONP2, AKT1, MLYCD, ACAD11, ACAD10, MFSD2A, ARSA, CPT1A, ACOT8, IAH1, MECR, PRKCE, PRKCD, ECH1, CEL, CPT1C, CPT1B, CYP27A1, CYP39A1, PRKD3, PRKD2, PRKD1, CES3, CES2, GPLD1, PLBD2, GCDH, HACD1, PDXDC1, CRABP1, MGST2, TWIST1, HACD3, PLA2G6, HACD2, NEU3, UGCG, UGT8, SGPL1, INPP5F, NEU1, ST8SIA4, PLCG…
	cytokine mediated stimulus	0.910167	0.797567		0.0206667		1	197	GOBP_POSITIVE_REGULATION_OF_RESPONSE_TO_CYTOKINE_STIMULUS,GOBP_REGULATION_OF_RESPONSE_TO_CYTOKINE_STIMULUS,GOBP_CYTOKINE_MEDIATED_SIGNALING_PATHWAY	CNTFR, CNTF, PSMD8, PSMD9, PSMD6, TBK1, PSMD7, PSMD4, PSMD5, MYC, PSMD2, PSMD3, PSMD1, AKT1, PRKACA, JUNB, MED1, PRKCD, MTAP, PSME3, PSME4, PSME1, CDIP1, PSME2, RBCK1, UBA52, PDGFB, IL20RB, HIF1A, HPX, HMOX1, PSMF1, FZD4, FN1, IL31RA, ST18, CYLD, COL1A2, TOLLIP, HNRNPF, ARF1, CDKN1A, RPLP0, IL18BP, IKBKB, TRIM8, TRIM5, TMSB4X, IKBKG, TIMP1, JAK2, IKBKE, JAK3, APPL2, JAK1, APPL1, ANXA1, ANXA2, RIP…
	defense response virus		0.8307		0.0147		1	186	GOBP_DEFENSE_RESPONSE_TO_VIRUS,GOBP_RESPONSE_TO_VIRUS	IFITM3, ZNF175, IFITM1, IFITM2, CLPB, TRAF3IP2, TRAF3IP1, IFIT5, GPATCH3, ADARB1, ENO1, ZDHHC1, IFIT1, PHB2, IFIT3, IFIT2, HERC5, TBK1, ZC3H12A, STMN1, AP1S1, IL12A, LGALS9, SKP2, LGALS8, TRIM22, DDX17, IFI27, PDE12, DDIT4, TRIM11, URI1, NLRX1, DHX9, ZC3HAV1, HIF1A, ZMPSTE24, SEC14L1, RNF216, TSPAN6, DHX36, PCBP2, FADD, APOB, ATG7, APOBEC3C, BTBD17, TREX1, EIF2AK2, IFI44, EIF2AK4, PUM1, DCLK1, PU…
	depolarization membrane potential	0.66895	0.9128	0.690875	0.01385		1	40	GOBP_MITOCHONDRIAL_DEPOLARIZATION,GOBP_MEMBRANE_DEPOLARIZATION,GOBP_REGULATION_OF_MITOCHONDRIAL_MEMBRANE_POTENTIAL,GOBP_REGULATION_OF_MEMBRANE_DEPOLARIZATION	PANK2, PID1, TUSC2, PARK7, SLC8A1, SCN11A, AKT2, SCN9A, ARL6IP5, AKT1, SCN1A, CHRNB2, KCNH2, BNIP3L, CACNA2D1, MUL1, ANK2, ANK3, CACNB2, CACNB3, CACNB4, PPA2, SCN8A, RNF122, VCP, CHRNA4, CACNA1B, CACNA1A, NEDD4L, CACNA1C, CACNA1E, PRKCZ, CACNA1H, CACNA1G, PRDX3, UBB, ABL1, PMAIP1, SCN3B, SCN3A, TRPM4, JUN, PRELID1, GOT1, CAV1, FZD9, PYCR1, SMAD7, MLLT11, BCL2, GCLM, SCN2A, FGF12, BCL2L1, LRRK2, F…
	detoxification toxic radical	0.9541	0.829286	0.606683	0.008	1	1	56	GOBP_DETOXIFICATION,GOBP_CELLULAR_RESPONSE_TO_TOXIC_SUBSTANCE,GOBP_CELLULAR_RESPONSE_TO_OXYGEN_RADICAL,GOBP_CELL_REDOX_HOMEOSTASIS,GOBP_RESPONSE_TO_OXYGEN_RADICAL,GOBP_CELLULAR_OXIDANT_DETOXIFICATION,GOBP_RESPONSE_TO_TOXIC_SUBSTANCE	KDM1A, HP, EHMT1, PARK7, AHR, CLDN1, TXNDC17, TXN2, MT2A, AKR7A3, SESN1, SESN2, SCN9A, PIM1, CYP1B1, PDGFRB, GSTK1, RALBP1, SLC15A2, SLC30A4, SLC30A1, DDIT3, MAP1B, ABCG2, ATF4, SRSF9, UBIAD1, SLC22A5, CNP, FECH, MGST3, HVCN1, MGST1, MGST2, HTRA2, TXN, FBLN5, ADH5, PRDX3, PRDX2, PRDX5, CCNB1, SCFD1, SNN, BRIP1, PRDX4, APOM, ADAMTS13, RDH11, PRDX1, ESD, MBP, APOE, DRD2, LYN, MPST, GSTM3, GSTM2, GS…
	differentiation muscle cardiocyte	0.729337	0.73605		0.0147556		1	65	GOBP_MUSCLE_CELL_DIFFERENTIATION,GOBP_POSITIVE_REGULATION_OF_CARDIOCYTE_DIFFERENTIATION,GOBP_VASCULAR_ASSOCIATED_SMOOTH_MUSCLE_CELL_DIFFERENTIATION,GOBP_POSITIVE_REGULATION_OF_CARDIAC_MUSCLE_CELL_DIFFERENTIATION,GOBP_STRIATED_MUSCLE_CELL_DIFFERENTIATION,GOBP_SMOOTH_MUSCLE_CELL_DIFFERENTIATION,GOBP_MYOTUBE_DIFFERENTIATION,GOBP_REGULATION_OF_CARDIOCYTE_DIFFERENTIATION,GOBP_REGULATION_OF_VASCULAR_AS…	RB1, MAML1, HNRNPU, RBPJ, EDNRB, EPC1, AKT1, SOX9, PTGFRN, SOX6, BVES, CDON, MEF2A, ACVR1, MEF2C, CXADR, FRS2, ANK2, ISL1, DKK1, AFG3L2, BIN3, DDX39B, BIN1, ADGRB3, PRKAR1A, ALPK3, ALPK2, OBSL1, ASF1A, FLII, SHOX2, PDGFB, ZMPSTE24, NLN, DHX36, ZBED6, ATG5, WNT10B, FER1L5, XBP1, DMPK, HOMER1, NEBL, FZD7, IGF2, NFATC3, NFATC2, NFATC1, NFATC4, EHD1, ID2, SDC1, CALR, EZH2, RYR1, SETD3, WFIKKN1, WFIKK…
	endochondral chondrocyte cartilage	0.667338	0.67118	1	0.03003		0.97815	87	GOBP_CHONDROCYTE_DEVELOPMENT_INVOLVED_IN_ENDOCHONDRAL_BONE_MORPHOGENESIS,GOBP_NEGATIVE_REGULATION_OF_CHONDROCYTE_DIFFERENTIATION,GOBP_ENDOCHONDRAL_BONE_MORPHOGENESIS,GOBP_CONNECTIVE_TISSUE_DEVELOPMENT,GOBP_SKELETAL_SYSTEM_DEVELOPMENT,GOBP_REPLACEMENT_OSSIFICATION,GOBP_BONE_DEVELOPMENT,GOBP_CARTILAGE_DEVELOPMENT,GOBP_EMBRYONIC_CRANIAL_SKELETON_MORPHOGENESIS,GOBP_NEGATIVE_REGULATION_OF_CARTILAGE_DE…	ATF2, IFT172, HHIP, EIF4A3, XYLT1, TSKU, NDST1, RPS6KA3, GJA1, RASSF2, CREB3L2, PIP4K2A, HOXA2, BBX, SOX8, RPL38, SOX9, SOX6, SOX4, SOX5, MED1, MEF2C, ARRDC3, EBF2, P3H1, IFT80, SOX11, RUNX2, RUNX1, KIAA1217, SFRP4, SFRP1, SFRP2, MTHFD1, ZFPM1, TP53, FREM1, GPLD1, EPHA2, PAXIP1, SHOX2, PDGFB, STC1, TWIST1, ADAMTS12, HIF1A, GLG1, ZMPSTE24, MBTD1, SGPL1, CHST11, ANKH, PDGFD, RDH10, PRDX1, PDGFC, SE…
	endoplasmic unfolded folding	0.758683	0.880527	0.912476	0.0150333	0.945671	0.962162	79	GOBP_NEGATIVE_REGULATION_OF_RESPONSE_TO_ENDOPLASMIC_RETICULUM_STRESS,GOBP_REGULATION_OF_RESPONSE_TO_ENDOPLASMIC_RETICULUM_STRESS,GOBP_CHAPERONE_MEDIATED_PROTEIN_FOLDING,GOBP_PROTEIN_EXIT_FROM_ENDOPLASMIC_RETICULUM,GOBP_IRE1_MEDIATED_UNFOLDED_PROTEIN_RESPONSE,GOBP_RESPONSE_TO_TOPOLOGICALLY_INCORRECT_PROTEIN,GOBP_CHAPERONE_COFACTOR_DEPENDENT_PROTEIN_REFOLDING,GOBP_CELLULAR_RESPONSE_TO_TOPOLOGICALLY…	SCAMP5, CREB3L4, CREB3L1, CREB3L2, CDK5RAP3, TSPYL2, DAXX, CSNK2A1, DDX11, CSNK2A2, ATG10, CLPX, RNF126, DDIT3, ATF6, OPTN, ATF3, RNF121, ATF4, FICD, SAR1A, SAR1B, HSPA4L, HSPH1, PRDX4, GRPEL1, GRPEL2, SERPINH1, SSR1, NRBF2, ZBTB7B, EDEM3, JUN, ST13, EDEM1, EDEM2, EIF2AK3, ERLIN1, ABCA7, ERLIN2, EIF2AK4, NPLOC4, TBL2, RNF103, HYOU1, SRPX, BBC3, AIFM1, DFFA, NUDC, SPHK1, SIRT1, TMEM33, TCP1, GRN, …
	energy respiratory electron	0.830043	0.7688	0.650038	0.00893571	0.84219	0.994464	125	GOBP_GENERATION_OF_PRECURSOR_METABOLITES_AND_ENERGY,GOBP_ATP_SYNTHESIS_COUPLED_ELECTRON_TRANSPORT,GOBP_ELECTRON_TRANSPORT_CHAIN,GOBP_MITOCHONDRIAL_ELECTRON_TRANSPORT_NADH_TO_UBIQUINONE,GOBP_NADH_DEHYDROGENASE_COMPLEX_ASSEMBLY,GOBP_NAD_METABOLIC_PROCESS,GOBP_AEROBIC_RESPIRATION,GOBP_CELLULAR_RESPIRATION,GOBP_ENERGY_COUPLED_PROTON_TRANSMEMBRANE_TRANSPORT_AGAINST_ELECTROCHEMICAL_GRADIENT,GOBP_MITOCH…	MT-ND6, MT-ND4L, MT-ND4, MT-ND5, NUP107, PID1, GLDC, MT-CO1, GHITM, ENO1, MT-ND2, ENO2, MT-ND3, PHB2, ENO3, SLC4A4, ENO4, MT-ND1, AKT2, MYC, FDXR, AKT1, XYLB, NUP214, NUP210, PHKA1, PASK, PHKA2, CLPX, NUP93, SCO2, DDIT4, FDX1, UQCRC1, TMEM126A, MT-CO2, NUP98, UQCRC2, MT-CO3, TMEM126B, NUP205, POM121, SEH1L, SHMT2, AAAS, HIF1A, ADH5, CYB5R4, LDHA, POM121C, NUP85, BLOC1S1, FIGNL1, PRDM16, RDH16, NU…
	epidermal pathway erbb	0.591533	0.573367		0.0396		1	76	GOBP_ERBB_SIGNALING_PATHWAY,GOBP_POSITIVE_REGULATION_OF_ERBB_SIGNALING_PATHWAY,GOBP_EPIDERMAL_GROWTH_FACTOR_RECEPTOR_SIGNALING_PATHWAY	ERRFI1, DGKD, CBLB, RBPJ, RNF115, EFEMP1, RASSF2, RPS6KA5, ADORA1, AKT1, PLCE1, CPNE3, SOX9, SH3GL2, ZGPAT, FBXW7, PRKCA, DOK1, ADAM17, RNF126, KIF16B, HGS, CDC37, VPS25, STAM2, SHC3, TSG101, CUL5, SHC1, PIK3R1, IQGAP1, PSEN1, RTN4, NEU3, ABL1, PLCG1, SOCS4, SNX5, SNX6, SOCS5, AFAP1L2, TGFB1, BRAF, STAM, WDR54, PTK2, CCDC88A, FER, GRB2, LGMN, BCAR3, ARF4, HIP1, SH3KBP1, PTPRJ, PIK3C2A, GPER1, NUP…
	epithelial apoptotic endothelial	0.663367	0.8821	0.93395	0.0066		0.983067	165	GOBP_POSITIVE_REGULATION_OF_CELL_DEATH,GOBP_POSITIVE_REGULATION_OF_EPITHELIAL_CELL_APOPTOTIC_PROCESS,GOBP_POSITIVE_REGULATION_OF_ENDOTHELIAL_CELL_APOPTOTIC_PROCESS	ATF2, TRIO, ITSN1, ELK1, PREX1, MYB, ZC3H12A, CYP1B1, AKT1, UNC13B, MEF2C, PRKCI, DAXX, SAP30BP, ENDOG, DAPK1, DAPK2, PRKCD, DAPK3, SCRIB, UNC5C, DKK1, BIN1, DDIT3, DDIT4, TXNIP, MT-CO2, RBCK1, RPL26, UBA52, ATF6, NGEF, RNF122, GPLD1, ATF3, ATF4, PRKDC, BCL10, PRDM11, DEDD2, ABR, NCSTN, LDHA, HMOX1, PLCG1, PPARGC1A, ZNF268, ATG7, LYN, BARD1, NGFR, WNT10B, JUN, PRELID1, CDK19, FZD9, GRIN2B, NFATC4…
	epithelial mesenchymal transition	0.804062	0.634831	0.81135	0.0155143	1	0.98724	55	GOBP_MESENCHYME_MORPHOGENESIS,GOBP_EPITHELIAL_TO_MESENCHYMAL_TRANSITION,GOBP_ENDOCARDIAL_CUSHION_MORPHOGENESIS,GOBP_MESENCHYMAL_CELL_DIFFERENTIATION,GOBP_HEART_VALVE_FORMATION,GOBP_CARDIAC_NEURAL_CREST_CELL_DIFFERENTIATION_INVOLVED_IN_HEART_DEVELOPMENT,GOBP_ATRIOVENTRICULAR_VALVE_DEVELOPMENT,GOBP_CELL_MIGRATION_INVOLVED_IN_HEART_DEVELOPMENT,GOBP_REGULATION_OF_EPITHELIAL_TO_MESENCHYMAL_TRANSITION,…	LDLRAD4, RBPJ, EDNRA, EDNRB, TRIM28, MYC, DAG1, SOX8, SOX9, BVES, SOX4, ACVR1, DDX17, MEF2C, SOX11, ISL1, TIAM1, SFRP1, SFRP2, ZFPM2, ZFPM1, EPHA3, TWIST1, NOLC1, HIF1A, EPB41L5, MIR573, FLRT3, RDH10, ZNF703, WWTR1, JAG1, FOXF2, FN1, VASN, COL1A1, EXT1, PTK7, SNAI1, SNAI2, DCHS1, FERMT2, EZH2, ROBO2, NRP1, NRP2, CITED2, TGFB1I1, MEOX1, ROBO1, HEY1, GLIPR2, ANXA6, TEAD2, EDN1, NOG, IL17RD, SDHAF2,…
	erythrocyte development myeloid	0.999567	0.8971	1	0.0180333	0.9822	1	60	GOBP_MYELOID_CELL_DEVELOPMENT,GOBP_ERYTHROCYTE_DEVELOPMENT,GOBP_MYELOID_CELL_HOMEOSTASIS	RB1, APP, ARID4A, IKZF1, ETS1, RPS14, ZFP36, RPS17, MAEA, RPS19, PIP4K2A, EP300, KAT7, PKNOX1, B2M, CDK5RAP3, TMEM14C, MED1, G6PD, RBFOX2, FBXW7, TMOD3, RPS6, SLC11A2, SLC9B2, FOXP1, JMJD6, ZNF16, ADAM17, ZFPM1, NOTCH2, KMT2E, L3MBTL3, PRKDC, EPAS1, UBA5, IREB2, FOXO3, HIF1A, ZFP36L1, NCSTN, BCL2L11, INPP5D, HMOX1, TSPAN2, LYAR, ZBTB7A, SLC15A4, HSPA9, LYN, STAT5B, FANCC, ISG15, INHBA, SMAD5, FLI…
	establishment negative transport	0.60675	0.7833	0.474983	0.0127833		1	137	GOBP_NEGATIVE_REGULATION_OF_SECRETION,GOBP_NEGATIVE_REGULATION_OF_ANION_TRANSPORT,GOBP_NEGATIVE_REGULATION_OF_LIPID_TRANSPORT,GOBP_NEGATIVE_REGULATION_OF_TRANSPORT,GOBP_NEGATIVE_REGULATION_OF_ION_TRANSPORT,GOBP_NEGATIVE_REGULATION_OF_ESTABLISHMENT_OF_PROTEIN_LOCALIZATION	CYFIP1, OXTR, PID1, SERPINE2, ICAM1, SCAMP5, PSMD9, CRHBP, LGALS3, GJA1, AKT2, ARL6IP5, AKT1, IL12A, VPS35, ARFIP1, LGALS9, TRIM27, EPHB2, ATG3, PRKCB, PRKCE, YOD1, ANK3, SYTL4, SFRP4, STX1B, SFRP1, BIN1, MAP1B, HECW2, HECW1, RIN3, VDAC1, PRKD1, EPHA3, ATF4, NECAB2, LRPAP1, MTMR2, STXBP3, NEDD4L, STC1, TWIST1, TXN, KALRN, OAZ1, OAZ2, UBE2J1, SNX3, NEU3, RAB11FIP1, DPH3, HMOX1, INPP5K, STXBP6, APO…
	extension collateral sprouting	0.660343	0.595431	0.888586	0.0201571		1	129	GOBP_NEURON_PROJECTION_EXTENSION_INVOLVED_IN_NEURON_PROJECTION_GUIDANCE,GOBP_NEGATIVE_REGULATION_OF_CELL_GROWTH,GOBP_REGULATION_OF_ANATOMICAL_STRUCTURE_SIZE,GOBP_DEVELOPMENTAL_CELL_GROWTH,GOBP_REGULATION_OF_EXTENT_OF_CELL_GROWTH,GOBP_COLLATERAL_SPROUTING,GOBP_CELL_GROWTH,GOBP_NEGATIVE_REGULATION_OF_LOCOMOTION,GOBP_DEVELOPMENTAL_GROWTH_INVOLVED_IN_MORPHOGENESIS,GOBP_REGULATION_OF_COLLATERAL_SPROUT…	ITSN2, GMFB, AVIL, TMEM97, SPINT2, PREX1, KIAA1109, ZFYVE27, DPYSL2, AKT3, DPYSL3, AKT1, ARPIN, MEF2C, CSNK2A1, CLDN5, DDX39B, CLNS1A, RUFY3, URI1, CRABP2, FLII, IQGAP1, THY1, IQGAP2, IQGAP3, EPB41L5, C5, RDH10, EPB41L3, KCNMB4, PPARGC1A, ATG5, JAG1, JUP, FN1, SNF8, EIF2AK4, NR2F2, L1CAM, ARF1, TRIOBP, ARHGAP4, MECP2, MED12, NEFL, DUSP3, SPHK2, DUSP1, SPHK1, WNT9B, SIRT6, SIRT1, MMP14, TMEFF2, CD…
	field cardioblast heart	0.824667	0.5951	0.7236	0.0344333			6	GOBP_CARDIOBLAST_PROLIFERATION,GOBP_CELL_PROLIFERATION_INVOLVED_IN_HEART_MORPHOGENESIS,GOBP_REGULATION_OF_SECONDARY_HEART_FIELD_CARDIOBLAST_PROLIFERATION	BMP4, SMAD4, NOTCH1, BMPR2, PIM1, SIX1, CTNNB1, HES1, SOX9, RBPJ, ISL1
	fungiform papilla differentiation	0.861567	0.857967		0.0409	0.7573		126	GOBP_FUNGIFORM_PAPILLA_DEVELOPMENT,GOBP_EPITHELIAL_CELL_DIFFERENTIATION,GOBP_REGULATION_OF_ENDOTHELIAL_CELL_DIFFERENTIATION,GOBP_REGULATION_OF_EPITHELIAL_CELL_DIFFERENTIATION	ERRFI1, SERPINE1, KEAP1, ZDHHC7, SPINT2, ABCA12, F11R, RBPJ, CLDN1, ICAM1, LGALS3, KIAA1109, CAPNS1, OPHN1, AKT2, AKT1, SOX8, SOX9, PELO, SOX4, ACVR1, MED1, GSTK1, MEF2C, CPT1A, CCDC78, PIH1D1, RFX3, SCRIB, FRS2, SOX11, WDR77, RUNX1, BCR, SFRP4, AR, CLDN5, CD109, TMEM79, TXNIP, TAGLN2, WDPCP, VDAC1, TRIM16, EZR, CLOCK, ATF4, EPHA2, INTU, PDGFB, STC1, IQGAP1, HIF1A, PPL, PKHD1, UGCG, EPB41L5, MYO6…
	glomerular mesangium mesangial	1		1	0.0199333			11	GOBP_GLOMERULAR_MESANGIAL_CELL_PROLIFERATION,GOBP_GLOMERULAR_MESANGIUM_DEVELOPMENT,GOBP_RENAL_SYSTEM_VASCULATURE_DEVELOPMENT	PDGFRB, NOTCH2, EGR1, PDGFRA, NOTCH1, ANGPT2, ANGPT1, OSR1, PDGFB, CFLAR, PKD2, BMP7, BMP4, ACTA2, PDGFD, HES1, IL6R
	glucagon nitrogen peptide	0.6251	0.900575	0.8092	0.02084		1	243	GOBP_RESPONSE_TO_PEPTIDE_HORMONE,GOBP_RESPONSE_TO_GROWTH_HORMONE,GOBP_RESPONSE_TO_PEPTIDE,GOBP_CELLULAR_RESPONSE_TO_GLUCAGON_STIMULUS,GOBP_CELLULAR_RESPONSE_TO_NITROGEN_COMPOUND	CYFIP1, PID1, GPR173, CRHBP, GJA1, AKT2, PIP4K2A, AKT1, PIP4K2B, VPS35, PIP4K2C, PRKACA, PRKACB, PRKCI, MEF2C, DAXX, PRKCB, DDX11, RPL23, CACNA2D1, SERPINF1, PRKCD, LDOC1, ADCY9, PRKAR1B, PRKAR1A, MAP1B, FDX1, GPLD1, ATF4, PRKDC, LYPD1, IQGAP1, PRKCZ, HSD11B2, NCSTN, LARP1, PRKAR2B, PRKAR2A, PDGFD, PDGFC, ZBTB7B, PPARGC1A, ATG7, LYN, NGFR, WNT10B, GSTM2, JUND, JAG1, JUP, CDC6, COL1A1, COL1A2, EIF…
	glutamine family acid	0.8133	0.9981	0.91445	0.0307667		1	28	GOBP_GLUTAMINE_FAMILY_AMINO_ACID_METABOLIC_PROCESS,GOBP_GLUTAMATE_METABOLIC_PROCESS,GOBP_GLUTAMINE_FAMILY_AMINO_ACID_BIOSYNTHETIC_PROCESS	ASNSD1, SLC7A11, PFAS, GLS, MECP2, ATCAY, PPAT, FPGS, PHGDH, SLC39A8, GGT1, GLUL, ARG2, CAD, SIRT4, CTPS2, CTPS1, ASRGL1, ALDH5A1, DDAH1, DDAH2, SLC25A12, OAT, GMPS, CLN3, ASL, GOT1, NOXRED1, AADAT, GFPT2, ADHFE1, GAD1, GOT2, GFPT1, ATP2B4, PYCR1, ASNS, PYCR2, FAH, ASS1, ALDH4A1, GLUD1, GCLC, GLUD2, CPS1, NAGS, ALDH18A1, GCLM, NIT2
	hormone c21 steroid	0.693392	0.806558	0.662189	0.0204429	1	1	52	GOBP_OLEFINIC_COMPOUND_BIOSYNTHETIC_PROCESS,GOBP_REGULATION_OF_HORMONE_BIOSYNTHETIC_PROCESS,GOBP_HORMONE_BIOSYNTHETIC_PROCESS,GOBP_REGULATION_OF_HORMONE_METABOLIC_PROCESS,GOBP_STEROID_HORMONE_BIOSYNTHETIC_PROCESS,GOBP_REGULATION_OF_KETONE_BIOSYNTHETIC_PROCESS,GOBP_KETONE_BIOSYNTHETIC_PROCESS,GOBP_HORMONE_METABOLIC_PROCESS,GOBP_REGULATION_OF_HORMONE_LEVELS,GOBP_HORMONE_CATABOLIC_PROCESS,GOBP_ANDRO…	ITSN1, LIPE, PSMD9, CRHBP, GJA1, CYP2D6, MYB, FDXR, CYP1B1, LRAT, SOX8, SOX4, EPHA5, MED1, STARD3, CPT1A, PRKCE, CACNA2D2, RFX3, SOX11, PRKCA, ACSL4, PASK, SYTL4, ISL1, DKK3, TIAM1, SFRP1, FDX1, RBP1, CLOCK, STX1A, GPLD1, ENPEP, CRABP2, RETSAT, STXBP3, STXBP4, GIPR, CRABP1, PLA2G3, PLA2G6, HIF1A, KALRN, ZMPSTE24, SNX4, SGPL1, CYB5R4, RAB11FIP1, RDH11, STC2, RDH10, RDH16, RDH14, RDH13, RAB11FIP2, …
	icosanoid unsaturated prostanoid	0.62695	0.55845	0.84795	0.01105			40	GOBP_PROSTANOID_METABOLIC_PROCESS,GOBP_UNSATURATED_FATTY_ACID_METABOLIC_PROCESS,GOBP_ICOSANOID_METABOLIC_PROCESS,GOBP_ICOSANOID_BIOSYNTHETIC_PROCESS	FAAH, ABCD2, DAGLA, ABCC10, FADS3, FADS2, SCP2, CYP2D7, CYP2D6, CYP1B1, ACAA1, GGT1, ABCD1, FADS1, CBR1, ELOVL1, EDN1, ACOT8, ABCC1, ANXA1, PTGIS, GPX1, ELOVL4, GPX4, ACSL1, ELOVL5, ELOVL2, PLA2G4B, PLA2G4C, ELOVL6, AVPR1A, MIF, PTGR1, SIRT1, PTGR2, TNFRSF1A, CYP2U1, ZADH2, ACOX1, MAPKAPK2, PLAA, CYP2E1, DAGLB, CES2, MGLL, ATP6V1B1, GSTP1, PON2, MGST3, PLA2G3, HSD17B4, MGST2, LTA4H, DECR2, PIBF1,…
	immune production molecular	0.862401	0.845434	0.833612	0.0155315	0.961656	0.991351	105	GOBP_NEGATIVE_REGULATION_OF_CYTOKINE_PRODUCTION_INVOLVED_IN_IMMUNE_RESPONSE,GOBP_ADAPTIVE_IMMUNE_RESPONSE,GOBP_LEUKOCYTE_MEDIATED_IMMUNITY,GOBP_POSITIVE_REGULATION_OF_CHEMOKINE_PRODUCTION,GOBP_NEGATIVE_REGULATION_OF_LEUKOCYTE_MEDIATED_IMMUNITY,GOBP_POSITIVE_REGULATION_OF_CELL_KILLING,GOBP_NEGATIVE_REGULATION_OF_IMMUNE_RESPONSE,GOBP_REGULATION_OF_LYMPHOCYTE_MEDIATED_IMMUNITY,GOBP_LEUKOCYTE_MEDIATE…	ATF2, TFRC, F11R, TSKU, NDST1, CRHBP, TBK1, ZC3H12A, AKT1, PRKACA, PRKACB, CXADR, RC3H1, ISL1, RC3H2, CD2AP, DDIT3, ORAI1, CLOCK, OPTN, ATF4, NLRX1, SHMT2, SAR1B, PDGFB, PLA2G3, PDGFA, ZC3HAV1, ADAMTS12, PLA2G6, ADAMTS13, RNF216, ADAMTS18, PDGFD, LTA4H, ATG7, ATG5, HEXIM1, CREBBP, JUN, JAG1, JUP, FUCA1, EIF2AK1, FUCA2, EIF2AK3, FN1, IL31RA, EIF2AK2, LNPEP, EIF2AK4, LGMN, ARHGAP9, MIR130A, IL18BP,…
	increased oxygen hyperoxia	1	0.7353	1	0.001		1	20	GOBP_RESPONSE_TO_HYPEROXIA,GOBP_RESPONSE_TO_INCREASED_OXYGEN_LEVELS	PDGFRB, ATP6V1A, CDKN1A, HDAC2, ATP6V1G1, ATP6AP1, CCDC115, BNIP3, CAV1, FOXO1, MT-ATP6, POLB, COL1A1, TMEM199, CDK4, PDPN, CAT, DNMT3B, ATP6V0A2, FAS, MT-CYB, ATP6V0D1, ATG7, POLG
	inositol biosynthetic process	0.715259	0.9287	0.338526	0.0704414	0.7565	0.993414	76	GOBP_STEROL_METABOLIC_PROCESS,GOBP_REGULATION_OF_CELLULAR_KETONE_METABOLIC_PROCESS,GOBP_ORGANIC_HYDROXY_COMPOUND_BIOSYNTHETIC_PROCESS,GOBP_POSITIVE_REGULATION_OF_FATTY_ACID_METABOLIC_PROCESS,GOBP_STEROL_BIOSYNTHETIC_PROCESS,GOBP_STEROID_METABOLIC_PROCESS,GOBP_POSITIVE_REGULATION_OF_LIPID_CATABOLIC_PROCESS,GOBP_REGULATION_OF_ALCOHOL_BIOSYNTHETIC_PROCESS,GOBP_REGULATION_OF_STEROID_METABOLIC_PROCESS…	AVIL, LIPA, PHB2, TSKU, PSMD8, LIPE, PSMD9, LACTB, NSDHL, PSMD6, PSMD7, PSMD4, SCP2, CYP2D6, PSMD5, PSMD2, AKT2, PSMD3, FDXR, CYP1B1, AKT1, PSMD1, PIP4K2A, PIP4K2B, MLYCD, PIP4K2C, CUBN, STARD3, MED1, STARD4, PRKAB2, ACOT8, PRKCE, PRKCD, CEL, ATG14, DKK3, PSME3, FDX1, PSME4, RBP1, PSME1, PSME2, CYP2E1, PRKD1, GPLD1, MTMR1, TPH1, MTMR2, MTMR3, FAXDC2, ABCB4, PDGFB, AGAP2, PLA2G3, PDGFA, MTMR9, MTM…
	intracellular lipid transport	0.651719	0.832585	0.51599	0.0245636		0.976482	77	GOBP_INTRACELLULAR_LIPID_TRANSPORT,GOBP_PHOSPHOLIPID_EFFLUX,GOBP_REGULATION_OF_STEROL_TRANSPORT,GOBP_LIPID_EXPORT_FROM_CELL,GOBP_POSITIVE_REGULATION_OF_SEQUESTERING_OF_TRIGLYCERIDE,GOBP_LIPID_STORAGE,GOBP_REGULATION_OF_PHOSPHOLIPID_TRANSPORT,GOBP_ORGANIC_HYDROXY_COMPOUND_TRANSPORT,GOBP_POSITIVE_REGULATION_OF_LIPID_LOCALIZATION,GOBP_REGULATION_OF_GLUTAMATE_SECRETION,GOBP_LIPID_LOCALIZATION,GOBP_PH…	SLC4A2, ABCA12, ALKBH7, SLC4A3, ZFYVE1, ABCA13, SLC4A4, TSKU, GLS, GJA1, SCP2, AKT2, LIPG, MYB, ZC3H12A, PIP4K2A, AKT1, LRAT, UNC13B, STARD3, PRKAB2, STARD4, STARD5, STARD6, PRKCD, CEL, NISCH, SLC5A6, ABCA10, ABCB1, PLEKHA8P1, ABCB4, PLA2G3, SLCO5A1, SLC5A3, C3, CYB5R2, CYB5R1, CYB5R4, TTPA, SLC19A1, SLC19A2, ABCA1, ABCA2, PRELID2, PRELID1, ABCA5, CHKA, FZD4, ABCA3, STARD10, ABCA7, ABCA8, SLC16A1…
	ion calcium homeostasis	0.79598	0.794226	0.464051	0.0113316	1	0.998842	105	GOBP_TRANSITION_METAL_ION_HOMEOSTASIS,GOBP_DIVALENT_INORGANIC_CATION_HOMEOSTASIS,GOBP_REGULATION_OF_PH,GOBP_PHAGOSOME_MATURATION,GOBP_CELLULAR_MONOVALENT_INORGANIC_CATION_HOMEOSTASIS,GOBP_TRANSFERRIN_TRANSPORT,GOBP_CALCIUM_ION_TRANSPORT_INTO_CYTOSOL,GOBP_IRON_ION_HOMEOSTASIS,GOBP_ANION_HOMEOSTASIS,GOBP_MAINTENANCE_OF_LOCATION,GOBP_MONOVALENT_INORGANIC_CATION_HOMEOSTASIS,GOBP_SEQUESTERING_OF_CALCI…	TFRC, HNRNPU, SLC4A2, SLC4A3, ALKBH7, SLC4A4, ZFYVE1, PHB2, GLS, MYLK, GJA1, UBASH3B, MYC, ZC3H12A, PLCE1, AKT1, HOMER3, PRKACA, STARD4, PRKCB, PRKCE, CACNA2D1, CACNA2D3, CACNA2D2, ARMC1, SCO1, SCO2, BIN1, DDIT3, ORAI3, ORAI2, ORAI1, YME1L1, ATF4, ABCB6, ABCB7, TTYH1, PDGFB, NEDD4L, THY1, HIF1A, C3, HPX, CRACR2A, CRACR2B, TTPA, PLCG2, HMOX1, PLCG1, HMOX2, ATG5, LYN, ABCA1, BARD1, GSTM2, NDFIP2, N…
	kappab kinase nf	0.816533	0.9966	0.849733	0.0184		1	124	GOBP_I_KAPPAB_KINASE_NF_KAPPAB_SIGNALING,GOBP_MYD88_INDEPENDENT_TOLL_LIKE_RECEPTOR_SIGNALING_PATHWAY,GOBP_POSITIVE_REGULATION_OF_I_KAPPAB_KINASE_NF_KAPPAB_SIGNALING	MAPKBP1, SLC35B2, TRAF3IP2, TFRC, IFIT5, WDR83, GJA1, LGALS1, TBK1, TFG, ZC3H12A, CPNE1, TRIM25, AKT1, LGALS9, TRIM27, BTRC, TRIM21, TRIM22, WLS, PRKCB, NFKBIL1, PRKCE, JMJD8, TRIM13, RBCK1, PRKD1, ALPK1, UBA52, OPTN, NLRX1, LPAR1, BCL10, HACD3, MTDH, PRDX4, TSPAN6, MIER1, DHX36, S100A13, HMOX1, FADD, RAB11FIP2, NDFIP2, NDFIP1, PLK2, NR1D1, PPP5C, REL, TMEM9B, CC2D1A, ECM1, SLC44A2, OTUD7A, OTUD7…
	killing cells organism	0.7128		0.61505	0.03445		1	9	GOBP_KILLING_OF_CELLS_OF_OTHER_ORGANISM,GOBP_REGULATION_OF_KILLING_OF_CELLS_OF_OTHER_ORGANISM	CHGA, RPL30, BAD, TUSC2, SERPINB9, BCL2L11, CASP8, RPS19, F2RL1, ROMO1, HMGN2, GAPDH, BCL2L1
	localization periphery membrane	0.60264	0.62136	0.84466	0.02734		1	132	GOBP_REGULATION_OF_PROTEIN_LOCALIZATION_TO_MEMBRANE,GOBP_PROTEIN_LOCALIZATION_TO_PLASMA_MEMBRANE,GOBP_REGULATION_OF_PROTEIN_LOCALIZATION_TO_CELL_PERIPHERY,GOBP_REGULATION_OF_PROTEIN_LOCALIZATION_TO_PLASMA_MEMBRANE,GOBP_POSITIVE_REGULATION_OF_PROTEIN_LOCALIZATION_TO_MEMBRANE	PID1, ZMYND8, ZDHHC5, ZDHHC7, ZDHHC8, ABCA12, F11R, ZDHHC2, ACTB, ZDHHC3, CRKL, LGALS3, GOLGA4, EFR3A, CNST, ZFYVE27, TMEM88, AKT2, BSG, DAG1, ARL6IP5, AKT1, VPS35, EPHB2, GOLGA7, PRKCI, PRKCE, GOLPH3L, SCRIB, ANK2, ACSL3, ANK3, ANK1, AR, EZR, TP53, EPHA3, BLZF1, OPTN, EPHA2, NECAB2, MACF1, EPB41, STXBP1, PIK3R1, PRKCZ, SLC5A3, PPP3R1, EPB41L2, EPB41L3, TP53BP2, INPP5K, TSPAN5, PIP5K1A, RAB11FIP2…
	long synaptic transmission	0.60505	0.86585	0.6494	0.0277		0.9864	88	GOBP_POSITIVE_REGULATION_OF_SYNAPTIC_TRANSMISSION,GOBP_LONG_TERM_SYNAPTIC_POTENTIATION	APP, OXTR, SERPINE2, CLSTN2, CLSTN3, CRTC1, FMR1, CLSTN1, CYP46A1, ZDHHC2, ZDHHC3, SLC8A2, RIMS2, RIMS1, RIMS3, KIF5B, ADORA1, EPHB2, EPHA4, PRKCE, SHISA7, STX1B, CACNB2, ADCYAP1, ARC, KCTD13, ROR2, SQSTM1, STX1A, TSHZ3, STXBP1, CHRNA7, SLC1A1, ITPR3, AGER, PRKCZ, NCSTN, ABL1, APOE, DRD2, TAC1, PRRT1, SYT1, PLK2, EIF2AK4, GRIN2C, GRIN2B, NFATC4, IGSF11, CDK5, DLG4, NMU, LGMN, SNAP25, GSK3B, RASGR…
	low receptor recycling	0.758288	1	0.245012	0.0193625		1	30	GOBP_RECEPTOR_METABOLIC_PROCESS,GOBP_RECEPTOR_CATABOLIC_PROCESS,GOBP_RECEPTOR_RECYCLING,GOBP_POSITIVE_REGULATION_OF_RECEPTOR_RECYCLING,GOBP_REGULATION_OF_RECEPTOR_RECYCLING,GOBP_POSITIVE_REGULATION_OF_RECEPTOR_CATABOLIC_PROCESS,GOBP_REGULATION_OF_LOW_DENSITY_LIPOPROTEIN_PARTICLE_RECEPTOR_CATABOLIC_PROCESS,GOBP_REGULATION_OF_RECEPTOR_CATABOLIC_PROCESS	ANKRD13B, ANKRD13D, TFRC, CD81, FMR1, OPHN1, FNTA, CAPN1, BVES, ANKRD13A, AP2M1, PLEKHJ1, SH3GLB1, NSF, MYLIP, RNF43, MAGI2, LMTK2, SCRIB, AP1AR, DKK1, SFRP4, ARC, RAB31, KIF16B, RIN3, EZR, OPTN, NECAB2, GRIA1, LRPAP1, MTMR2, CALCRL, PIK3R4, PSEN1, SDCBP, SNX1, ATXN2, FUT8, INPP5F, GRK4, PLCG2, APOE, DRD2, TBC1D16, UVRAG, ABCA2, TGFB1, SMURF1, WNT3A, INSR, CAV1, WDR54, AHI1, EHD3, CDK5, DLG4, GRB…
	magnesium chloride transport	0.76175	0.635825	0.41696	0.05558		0.9726	142	GOBP_MAGNESIUM_ION_TRANSPORT,GOBP_CHLORIDE_TRANSPORT,GOBP_INORGANIC_ION_TRANSMEMBRANE_TRANSPORT,GOBP_PROTON_TRANSMEMBRANE_TRANSPORT,GOBP_INORGANIC_ION_IMPORT_ACROSS_PLASMA_MEMBRANE	MT-ND4, MT-ND5, MT-CO1, PHB2, SLC4A4, UBASH3B, SCN11A, PRKACA, CACNA2D1, PRKCE, CACNA2D3, CACNA2D2, GABRG3, BIN1, CLNS1A, DDIT3, HECW2, ORAI3, HECW1, ORAI2, ORAI1, YME1L1, MT-CO2, MT-CO3, ALG10B, TTYH3, ABCB1, TTYH2, ABCB6, TTYH1, NEDD4L, ABCB8, THY1, CRACR2A, KCNMB1, KCNMB3, PLCG2, KCNMB4, PLCG1, ATG5, LYN, GSTM2, NETO2, GRIN2C, GRIN2B, SLC6A6, EHD3, SLC6A8, GRIN3A, SLC6A9, TCN2, FXYD6, GABRB3, …
	mapk cascade erk1	0.670475	0.752838	0.986	0.0277125			263	GOBP_ERK1_AND_ERK2_CASCADE,GOBP_POSITIVE_REGULATION_OF_ERK1_AND_ERK2_CASCADE,GOBP_POSITIVE_REGULATION_OF_MAP_KINASE_ACTIVITY,GOBP_POSITIVE_REGULATION_OF_PROTEIN_KINASE_ACTIVITY,GOBP_REGULATION_OF_MAP_KINASE_ACTIVITY,GOBP_REGULATION_OF_MAPK_CASCADE,GOBP_ACTIVATION_OF_PROTEIN_KINASE_ACTIVITY,GOBP_POSITIVE_REGULATION_OF_MAPK_CASCADE	ARAF, EMC10, FZD10, PHB2, NDST1, SYNGAP1, MYC, ZC3H12A, PLCE1, AKT1, PRKACA, PRKACB, CDK5RAP3, DAXX, PIH1D1, PRKCE, PRKCD, PRKCA, FRS2, DKK1, AR, ADCY9, PRKAR1B, PRKAR1A, JTB, PRKD2, UBA52, ATF3, MAPKAP1, PDGFB, AGAP2, PRDM15, PDGFA, IQGAP1, HACD3, PRDM11, PRKCZ, IQGAP3, PRDX2, C5, PRKAR2B, PDGFD, PRKAR2A, PDGFC, LYN, AFAP1L2, FZD5, FZD4, FZD7, FN1, EIF2AK2, ABCA7, BRAF, CDC6, WDR54, CYLD, UNC119…
	maternal placenta development	0.61315	0.673383	1	0.01465		1	52	GOBP_MULTI_MULTICELLULAR_ORGANISM_PROCESS,GOBP_MATERNAL_PLACENTA_DEVELOPMENT,GOBP_PLACENTA_DEVELOPMENT,GOBP_EMBRYO_IMPLANTATION,GOBP_MATERNAL_PROCESS_INVOLVED_IN_FEMALE_PREGNANCY,GOBP_DECIDUALIZATION	OXTR, COL16A1, SERPINE2, HFE, CCNF, SPINT2, RBPJ, ETS1, SYDE1, CRHBP, RGS2, GJA1, NSDHL, STS, TRIM28, PPAT, ALKBH1, BSG, ARHGDIB, KPNA6, CAPN2, AKT1, ZNF568, LGALS9, JUNB, MED1, MAP2K1, IGFBP5, FBXW8, IGFBP2, RPS6, VASH2, ACSL4, VASH1, PRLR, ADAM19, AR, ADCYAP1, PAPPA, UPRT, RPL29, NOTCH2, PTGFR, CUL7, GGNBP2, EPAS1, HTRA1, PDGFB, STC1, STK4, ADIPOR2, KALRN, HIF1A, ZFP36L1, STK3, PRDX3, HSD11B2, …
	matrix secretion extracellular	0.77794	0.64625		0.01744		1	42	GOBP_EXTRACELLULAR_MATRIX_CONSTITUENT_SECRETION,GOBP_REGULATION_OF_EXTRACELLULAR_MATRIX_ASSEMBLY,GOBP_REGULATION_OF_EXTRACELLULAR_MATRIX_ORGANIZATION,GOBP_POSITIVE_REGULATION_OF_EXTRACELLULAR_MATRIX_ASSEMBLY,GOBP_COLLAGEN_FIBRIL_ORGANIZATION,GOBP_COLLAGEN_ACTIVATED_TYROSINE_KINASE_RECEPTOR_SIGNALING_PATHWAY,GOBP_EXTERNAL_ENCAPSULATING_STRUCTURE_ORGANIZATION,GOBP_REGULATION_OF_EXTRACELLULAR_MATRIX…	RB1, APP, SPARC, COL12A1, SERPINE1, ICAM3, SPINT2, F11R, ANTXR1, ICAM1, UBASH3B, CAPNS1, CREB3L1, BSG, DAG1, CYP1B1, SOX9, MPV17, P3H4, HSPG2, RUNX1, SFRP2, CCDC80, CRISPLD2, COL8A1, PDGFB, PDGFA, ADAMTS12, ADAMTS10, ADAMTS16, RIC8A, ADAMTS15, ADAMTS14, PRDX4, ADAMTS13, FLRT2, ADAMTS19, ADAMTS18, SERPINH1, A2M, GPM6B, NTNG1, NTNG2, FOXF2, COL24A1, FN1, COL1A1, EXT1, COL1A2, COL9A1, COL9A2, DDR1, …
	mechanical abiotic glycoside	0.8219	0.78105	0.7514	0.021325		1	110	GOBP_RESPONSE_TO_GLYCOSIDE,GOBP_RESPONSE_TO_MECHANICAL_STIMULUS,GOBP_CELLULAR_RESPONSE_TO_MECHANICAL_STIMULUS,GOBP_CELLULAR_RESPONSE_TO_ABIOTIC_STIMULUS	ERRFI1, SERPINE2, F11R, NOC2L, ELK1, MYLK, GJA1, CHEK2, AKT2, MYC, CHEK1, PIEZO2, HABP4, DAG1, FBXO4, AKT1, PIEZO1, SOX9, SLC12A6, SCN1A, ENDOG, PRKCD, METTL3, HUS1, SFRP1, SFRP2, MAP1B, TXNIP, NSMF, RPL26, TP53, CLOCK, GPLD1, ATF4, RHNO1, TSPYL5, TMEM161A, XPA, ZBTB1, XPC, BCL10, PIK3R1, PPL, ZMPSTE24, FIGNL1, SWI5, DHX36, FADD, TP53BP1, N4BP1, RAB11FIP5, EGR1, JUN, CREBBP, XRCC6, JUND, CRADD, J…
	mineralization bone biomineralization	0.745167	0.5836		0.0233111	0.95585	0.8231	78	GOBP_DIRECT_OSSIFICATION,GOBP_OSSIFICATION,GOBP_BIOMINERALIZATION,GOBP_BONE_MINERALIZATION,GOBP_NEGATIVE_REGULATION_OF_BIOMINERALIZATION,GOBP_REGULATION_OF_BIOMINERALIZATION,GOBP_CELLULAR_RESPONSE_TO_PARATHYROID_HORMONE_STIMULUS,GOBP_BONE_MINERALIZATION_INVOLVED_IN_BONE_MATURATION,GOBP_OSTEOBLAST_DIFFERENTIATION	IFITM1, SPARC, HNRNPU, XYLT1, RBPJ, SOX2, RPS15, GJA1, RASSF2, CREB3L1, HOXA2, AKT1, BCAP29, SOX8, RPL38, FBXO5, SOX9, PRKACA, JUNB, ACVR1, MEF2C, SOX11, IFT80, WDR72, DKK1, GTPBP4, RUNX2, SND1, RUNX1, TWSG1, SFRP1, SFRP2, PRKD1, GPLD1, ASF1A, ATF4, EPHA2, TPH1, INTU, DHX9, SHOX2, STC1, TWIST1, HIF1A, ZMPSTE24, ANKH, FIGNL1, DHX36, RDH14, PPARGC1B, GPM6B, TRPM4, FZD1, WWTR1, WNT10B, EGR2, JAG1, J…
	modified amino nonribosomal	0.724333	0.942267	0.771767	0.0138667		1	60	GOBP_CELLULAR_MODIFIED_AMINO_ACID_METABOLIC_PROCESS,GOBP_NONRIBOSOMAL_PEPTIDE_BIOSYNTHETIC_PROCESS,GOBP_GLUTATHIONE_METABOLIC_PROCESS	PANK2, SLC27A1, SLC46A1, MTRR, PLOD3, PLOD2, PARK7, ALDH1L2, CNDP2, ABHD12, FPGS, ARL6IP5, CHAC2, CHAC1, GGT1, SLC16A2, MFSD2A, GAMT, MED1, GSTK1, G6PD, CPT1A, DIO2, PIPOX, DIO3, CPT1C, CPT1B, PLA2G15, SLC5A6, MTHFD1, MTHFD2, ETHE1, MTHFD2L, ALDH7A1, SLC22A4, SHMT2, AASDH, SHMT1, GLO1, SLC1A1, PLA2G3, MGST2, PTDSS2, PTDSS1, SLC19A1, GSTM4, GSTM3, OSBPL8, GSTM2, GGT7, GSTM1, OSBPL5, IDH1, GOT2, MT…
	molecule gram bacterium	0.73295	0.62875	0.7498	0.0231667		1	115	GOBP_RESPONSE_TO_MOLECULE_OF_BACTERIAL_ORIGIN,GOBP_RESPONSE_TO_BACTERIUM,GOBP_CELLULAR_RESPONSE_TO_BIOTIC_STIMULUS,GOBP_DEFENSE_RESPONSE_TO_GRAM_NEGATIVE_BACTERIUM,GOBP_CELLULAR_RESPONSE_TO_MOLECULE_OF_BACTERIAL_ORIGIN,GOBP_DEFENSE_RESPONSE_TO_GRAM_POSITIVE_BACTERIUM	MAPKBP1, RPL30, SPARC, SERPINE1, WDR83, RBPJ, CLDN1, ICAM1, IL27RA, RPS6KA3, GJA1, EDNRB, TBK1, BAIAP2L1, RPS19, ZC3H12A, AKT1, IL12A, LRAT, LGALS9, HMCN1, B2M, RPL39, CUBN, MEF2C, PRKCE, NFKBIL1, PRKCD, HLA-B, ATG10, LDOC1, PRKCA, HLA-A, HLA-E, CCDC80, DDIT3, TXNIP, CYP2E1, TRIB1, TP53, NAIP, OPTN, EPHA2, PTGFR, GPM6A, SEH1L, SLC22A5, CTR9, MGST1, MGST2, BCL10, LIAS, PLA2G6, ADH5, MTDH, ZMPSTE24…
	morphogenesis branching epithelium	0.7371	0.945633	0.7166	0.03285		1	48	GOBP_MORPHOGENESIS_OF_A_BRANCHING_STRUCTURE,GOBP_REGULATION_OF_MORPHOGENESIS_OF_AN_EPITHELIUM,GOBP_POSITIVE_REGULATION_OF_EPITHELIAL_TUBE_FORMATION,GOBP_POSITIVE_REGULATION_OF_MORPHOGENESIS_OF_AN_EPITHELIUM	CSF1, PLXND1, HHIP, TNC, SPINT2, CELSR1, PHB2, FGF2, EDNRA, GJA1, SALL1, MYC, DAG1, SOX8, SOX9, BTRC, TGM2, ACVR1, MED1, EPHA7, FKBPL, WNT5B, HGF, WNT5A, CTNNBIP1, FRS2, FOXP1, AR, SFRP1, SFRP2, SMO, COL4A1, TIMELESS, EPHA2, NOTCH1, NOTCH4, SHOX2, PDGFA, STK4, ADAMTS12, RTN4, ADAMTS16, PKHD1, SOCS3, RDH10, ABL1, PLXNA1, DRD2, WNT4, SMAD4, FZD5, BCL11A, PTCH1, LIF, BTBD7, BMP7, PBX1, GDF7, NFATC4,…
	necrotic death necroptotic	0.86365	1	0.88045	0.01895		1	29	GOBP_NECROTIC_CELL_DEATH,GOBP_NECROPTOTIC_PROCESS,GOBP_REGULATION_OF_NECROTIC_CELL_DEATH,GOBP_PROGRAMMED_NECROTIC_CELL_DEATH	ASAH1, SPATA2, PYGL, ALKBH7, NOL3, YBX3, HEBP2, TMEM123, CASP8, TSPO, TRPM7, RIPK1, FADD, DNM1L, BOK, BNIP3, CAV1, IPMK, ITPK1, FZD9, TRAF2, CFLAR, CYLD, SLC6A6, IRF3, PELI1, PPIF, FAS, BAX, PGAM5, MT-CO2, ARHGEF2, RBCK1, TLR4, SLC25A4, TP53, BIRC2, TLR3
	organelle membrane fusion	0.802967	0.956433	0.423667	0.0371	1	1	169	GOBP_ORGANELLE_MEMBRANE_FUSION,GOBP_MEMBRANE_FUSION,GOBP_VESICLE_ORGANIZATION	PI4K2B, SERPINE2, FNBP1L, ZDHHC2, GOLGA2, TFG, AKT2, ANKFY1, PIP4K2A, PIP4K2B, FBXO5, VPS36, VPS39, UNC13B, VPS18, PRKCI, UNC13A, GOLPH3L, RFX2, CSNK1D, CD2AP, STX1B, ZFYVE16, TBPL1, PREB, VPS25, STX1A, VPS28, PI4K2A, SDC4, SAR1A, SAR1B, STXBP1, PLA2G3, SNX3, BLOC1S4, BLOC1S5, BLOC1S6, SCFD1, BLOC1S1, BLOC1S2, VPS8, BLOC1S3, VTI1A, VPS11, SCAP, STXBP6, SEC31B, VTI1B, SEC31A, S100A10, ABCA1, FER1L…
	pathway intrinsic apoptotic	0.770833	0.817992	0.964014	0.0229187	1	1	122	GOBP_INTRINSIC_APOPTOTIC_SIGNALING_PATHWAY,GOBP_TRAIL_ACTIVATED_APOPTOTIC_SIGNALING_PATHWAY,GOBP_INTRINSIC_APOPTOTIC_SIGNALING_PATHWAY_BY_P53_CLASS_MEDIATOR,GOBP_INTRINSIC_APOPTOTIC_SIGNALING_PATHWAY_IN_RESPONSE_TO_ENDOPLASMIC_RETICULUM_STRESS,GOBP_NEGATIVE_REGULATION_OF_ENDOPLASMIC_RETICULUM_STRESS_INDUCED_INTRINSIC_APOPTOTIC_SIGNALING_PATHWAY,GOBP_REGULATION_OF_APOPTOTIC_SIGNALING_PATHWAY,GOBP_…	RB1, SERPINE1, ENO1, GHITM, NOC2L, RRP8, CREB3L1, CYP1B1, AKT1, DAXX, CSNK2A1, UNC5B, DAPK1, DAPK2, PIH1D1, PRKCD, CSNK2A2, DAPK3, PRKCA, AR, DDIT3, PSME3, DDIT4, CDIP1, RPL26, RBCK1, ATF3, ATF4, URI1, PRKDC, BCL10, HIF1A, GABARAP, DEDD2, PRDX2, PPP3R1, RHOT2, RHOT1, FIGNL1, PTPMT1, BLOC1S2, HMOX1, NGFR, PRELID1, JUN, SIVA1, EIF2AK3, FZD9, NFATC4, MLLT11, CYLD, HNRNPK, SNAI1, NMT1, SNAI2, ST20, H…
	phosphatidylinositol 3 signaling	0.90665	1	0.96125	0.011			72	GOBP_POSITIVE_REGULATION_OF_PHOSPHATIDYLINOSITOL_3_KINASE_SIGNALING,GOBP_REGULATION_OF_PHOSPHATIDYLINOSITOL_3_KINASE_SIGNALING	PRR5, SERPINE2, PTEN, PIK3CD, IRS2, UBE3A, PIK3CB, FGF2, IGF1R, MYDGF, GPER1, PIP4K2A, PIP4K2B, SOX9, PIP4K2C, JAK2, CEP55, IER3, PDGFRB, PPP1R16B, PDGFRA, UNC5B, HGF, ENTPD5, F2R, GAB1, PPP2R5B, TSC2, PPP2R5C, SIRT1, LIME1, DCN, HAX1, PIK3CA, KIT, CAT, ROR1, ROR2, STAMBP, PPARD, BECN1, SRC, MAZ, PDGFB, PDGFA, CRYBA1, TWIST1, PRR5L, PIK3R1, CBL, EGFR, SLC9A3R1, ERBB3, ERBB4, PDGFD, PDGFC, NTF3, I…
	pigment tetrapyrrole porphyrin	0.91182	0.9653	0.67546	0.0141		1	33	GOBP_PORPHYRIN_CONTAINING_COMPOUND_METABOLIC_PROCESS,GOBP_TETRAPYRROLE_METABOLIC_PROCESS,GOBP_PIGMENT_METABOLIC_PROCESS,GOBP_HEME_METABOLIC_PROCESS,GOBP_PIGMENT_CATABOLIC_PROCESS	ABCD4, ALAS1, MTRR, CITED1, CPOX, MTR, SLC7A11, CLYBL, ALAD, CDH3, UROD, PPAT, TSPO, TMEM14C, APPL1, CUBN, ABCC1, TRPC1, SLC11A2, RSAD1, WNT5A, MFSD12, APRT, LMBRD1, ZEB2, BDH2, HMBS, BLVRB, RAPGEF2, HPRT1, FXN, GART, BLVRA, MMADHC, PRPS1, PMEL, SLC45A2, FECH, ABCB6, COX15, SHMT2, SHMT1, IREB2, GMPS, IBA57, PPOX, HPX, PGRMC1, DDT, HMOX1, PPARGC1A, COX10, HMOX2, OPN3, AMBP, MMAA, MMAB, UROS, EIF2A…
	plasma lipoprotein particle	0.684775	0.938833	0.11585	0.02785		1	33	GOBP_LOW_DENSITY_LIPOPROTEIN_RECEPTOR_PARTICLE_METABOLIC_PROCESS,GOBP_PLASMA_LIPOPROTEIN_PARTICLE_CLEARANCE,GOBP_REGULATION_OF_PLASMA_LIPOPROTEIN_PARTICLE_LEVELS,GOBP_LOW_DENSITY_LIPOPROTEIN_PARTICLE_CLEARANCE	SCARB1, ARF1, CLTC, HDLBP, PCSK9, CLTA, AP2A1, VLDLR, ZDHHC8, AP2A2, LIPA, KHSRP, LIPG, CD36, LDLRAP1, PRKACA, PRKACB, AP2M1, MFSD2A, MYLIP, CUBN, ANXA2, DGAT1, CNPY2, ACSL3, SOAT1, NPC1, NPC2, CES3, GPLD1, ABCG1, LRPAP1, MTTP, PLA2G3, LCAT, LPL, FURIN, APOM, AP2S1, HMOX1, PLAGL2, CSK, APOE, APOB, LDLR, PLTP, ABCA1, ABCA2, ABCA5, NR1H2, ABCA7, AP2B1, EHD1, HNRNPK, NCEH1, BMP1, LPCAT3, APOC1, ALB,…
	plasma repair endomembrane	0.7549	0.565967	0.737	0.0318667		1	158	GOBP_ENDOMEMBRANE_SYSTEM_ORGANIZATION,GOBP_PLASMA_MEMBRANE_REPAIR,GOBP_PLASMA_MEMBRANE_ORGANIZATION	USP6NL, PI4K2B, ANKLE2, ARL6IP1, SERPINE2, EMC10, PPP2R2A, GCC2, FNBP1L, GOLGA2, RNF112, ZFYVE27, GOLGA5, BAIAP2L1, PPP2R1A, AKT2, AKT1, VPS36, DYNC2H1, VPS18, COG7, PRKCB, TANGO2, COG4, PRKCD, COG3, GOLPH3L, RFX2, COG2, COG1, ANK2, PRKCA, CSNK1D, ANK3, TMEM170A, SYTL4, NUP93, SHTN1, AR, BIN3, BIN1, ZW10, AKAP9, TBPL1, PRKD1, OBSL1, VPS25, VPS28, PI4K2A, BLZF1, OPTN, SPTBN5, LMAN2L, PLA2G3, ZMPST…
	positive collagen catabolic	0.559767	0.8233	0.6628	0.014775		1	33	GOBP_COLLAGEN_CATABOLIC_PROCESS,GOBP_COLLAGEN_BIOSYNTHETIC_PROCESS,GOBP_COLLAGEN_METABOLIC_PROCESS,GOBP_POSITIVE_REGULATION_OF_COLLAGEN_METABOLIC_PROCESS	ITGB1, ERRFI1, PLOD3, ARRB2, PEPD, TRAM2, MRC2, SMPD3, NPPC, ADAMTS3, MMP24, CTSL, CTSK, CREB3L1, MYB, EMILIN1, CTSD, TNS2, CTSB, PDGFRB, PHYKPL, MMP2, ITGA2, F2R, VPS33B, P3H2, P3H1, P3H4, P3H3, RUNX1, RCN3, MMP11, MMP14, ADAM15, MMP16, MMP15, MMP17, PPARD, COL15A1, HDAC2, TNXB, FURIN, HIF1A, COL19A1, CST3, ADAMTS14, RAP1A, SERPINH1, WNT4, CBX8, TGFB1, GOT1, TGFB3, SUCO, LARP6, COL1A1, BMP4, MFA…
	positive protein autophosphorylation			0.327	0.0049		0.97025	31	GOBP_POSITIVE_REGULATION_OF_PROTEIN_AUTOPHOSPHORYLATION,GOBP_REGULATION_OF_PROTEIN_AUTOPHOSPHORYLATION	ERRFI1, DDX3X, SRC, MVP, PDGFB, TESK1, PDGFA, IQGAP1, RASSF2, EEF2K, GPNMB, PPP2R5E, PDGFD, PDGFC, TNKS1BP1, ENPP1, CHP1, NBN, EPHA7, CAV1, PPP2R5B, VEGFC, PPP2R5A, PPP2R5D, PPP2R5C, VEGFA, TOM1L1, GREM1, RAP2C, MOB1B, RAD50, RAP2A, IMPACT, RAP2B, TAOK2, NEK10, CALM3, CALM1, CALM2
	positive protein binding	0.5768	0.88895	0.8815	0.0169		1	116	GOBP_REGULATION_OF_PROTEIN_BINDING,GOBP_POSITIVE_REGULATION_OF_PROTEIN_BINDING	APP, SPON1, KDM1A, PLXND1, HFE, CBLB, PARK7, IFIT1, ACTB, IFIT2, GOLGA2, UBASH3B, RUVBL2, EP300, AKT1, PRKACA, TRIM21, B2M, MEN1, CDON, DDX11, WNT5A, PRKCD, CTNNBIP1, CSNK1E, GTF2F1, DKK1, TIAM1, CLDN5, LOX, ADAM15, MFNG, TRIB3, ZFPM1, LRPAP1, EPB41, PDGFB, NMD3, PSEN1, ADRB2, STK4, TTBK1, TTBK2, STK3, EPB41L5, VTN, BAG2, BTBD1, MAP2, DVL1, ABL1, SYMPK, APOE, MARK3, MARK2, SNAPIN, BDNF, WNT3A, PL…
	positive regulation endocytosis	0.764967	0.80635	0.676775	0.020275			100	GOBP_RECEPTOR_MEDIATED_ENDOCYTOSIS,GOBP_POSITIVE_REGULATION_OF_RECEPTOR_MEDIATED_ENDOCYTOSIS,GOBP_POSITIVE_REGULATION_OF_ENDOCYTOSIS,GOBP_REGULATION_OF_RECEPTOR_MEDIATED_ENDOCYTOSIS	ITSN2, SPARC, TFRC, SERPINE1, ITSN1, LDLRAD3, FNBP1L, OPHN1, AP1S1, ANKFY1, B2M, CUBN, HSPG2, DKK1, CD2AP, SFRP4, ARC, RIN3, EZR, CBLL1, VPS28, NECAB2, LRPAP1, MTMR2, NEDD4L, C3, NEU3, HPX, SNX1, HSPH1, INPP5F, PLCG2, SNX9, PIP5K1C, APOE, APOB, ABCA2, INSR, ABCA7, SNAP91, WDR54, TF, HNRNPK, PPT1, UNC119, GRB2, HYOU1, CALR, ACHE, ARF1, HIP1, CLTC, CLTB, AP4E1, CLTA, PCSK9, ADM, AP2A1, VLDLR, WASL,…
	prolyl isomerization proline	1	0.9411		0.03735	0.7667	1	40	GOBP_PROTEIN_PEPTIDYL_PROLYL_ISOMERIZATION,GOBP_PEPTIDYL_PROLINE_MODIFICATION	FKBP11, FKBP10, FKBP2, FKBP15, FKBP14, PPWD1, CWC27, PRDX4, OGFOD1, NTMT1, P4HTM, NKTR, RANBP2, EGLN1, PPIL1, CRTAP, EGLN3, PPIL2, EGLN2, AIP, P3H2, P3H1, P3H3, FKBP1A, P4HA1, P4HA2, FKBP1B, PPIF, FKBP8, FKBP7, PIN1, PPIE, PIN4, PPIH, PPIG, FKBP9, P4HB, PPIL3, FKBP4, PPIB, PPIL4, PPIA, FKBP3, PPID, PPIC, FKBP5, PPIL6
	protein early endosome	0.772	1	0.6298	0.03095		1	10	GOBP_REGULATION_OF_PROTEIN_LOCALIZATION_TO_ENDOSOME,GOBP_POSITIVE_REGULATION_OF_PROTEIN_LOCALIZATION_TO_EARLY_ENDOSOME	DTX3L, ROCK2, EGF, RDX, MSN, ABHD17C, ZDHHC1, SORL1, ABHD17B, ABHD17A, MGAT3, EZR, ANKRD13A
	protein kinase signaling	0.8396	1	0.9729	0.01295			122	GOBP_POSITIVE_REGULATION_OF_PROTEIN_KINASE_B_SIGNALING,GOBP_PROTEIN_KINASE_B_SIGNALING	SEMA5A, IRS1, PDCD6, IRS2, CIB1, PARK7, FGF2, IGF1R, STK11, FGF9, SESN3, FAM110C, SESN2, CPNE1, DAG1, AKT1, SOX9, PHLDA3, PDGFRB, PDGFRA, IGFBP5, HGF, MAGI2, MUL1, TSC2, FRS2, LEMD2, RNF41, LOX, DDIT3, TYRO3, ADAM8, TRIB3, TSPYL5, EPHA2, MAZ, PDGFB, PDGFA, PIK3R3, PHB, TXN, PIK3R1, RTN4, MTDH, STK3, MTM1, ZFP36L1, PKHD1, SLC9A3R1, BAG4, INPP5F, RRAS, INPP5K, THEM4, DRD2, OSBPL8, PLK3, TGFB1, INSR…
	pulmonary valve morphogenesis	0.645225	0.6736		0.010825			29	GOBP_PULMONARY_VALVE_DEVELOPMENT,GOBP_AORTIC_VALVE_MORPHOGENESIS,GOBP_HEART_VALVE_DEVELOPMENT,GOBP_SEMI_LUNAR_VALVE_DEVELOPMENT	NOTCH2, ROBO2, RB1, NOTCH1, BMPR2, ROCK1, ROCK2, ELN, SHOX2, TWIST1, RBPJ, ROBO1, DLL4, HECTD1, HEY1, SLIT3, EMILIN1, SLIT2, SOX9, ADAMTS9, SOX4, STRA6, ACVR1, TGFB2, MEF2C, SMAD4, JAG1, TGFB1, ZBTB14, PDE2A, NFATC1, SMAD6, TNFRSF1B, MTOR, TNFRSF1A, TGFBR2, BMP4, EFNA1, HEYL, OLFM1, BMP2, SNAI1, SNAI2, MATR3, DCHS1, MDM4, ZFPM1, BMPR1A
	reactive species superoxide	0.848686	0.739967	0.7926	0.0180333		0.975014	58	GOBP_REACTIVE_OXYGEN_SPECIES_METABOLIC_PROCESS,GOBP_SUPEROXIDE_METABOLIC_PROCESS,GOBP_POSITIVE_REGULATION_OF_REACTIVE_OXYGEN_SPECIES_METABOLIC_PROCESS,GOBP_REGULATION_OF_REACTIVE_OXYGEN_SPECIES_METABOLIC_PROCESS,GOBP_REGULATION_OF_SUPEROXIDE_ANION_GENERATION,GOBP_REACTIVE_NITROGEN_SPECIES_METABOLIC_PROCESS,GOBP_REGULATION_OF_SUPEROXIDE_METABOLIC_PROCESS,GOBP_REACTIVE_OXYGEN_SPECIES_BIOSYNTHETIC_P…	NDUFA13, PID1, TUSC2, HP, RORA, PARK7, MT-ND2, CLU, ICAM1, PREX1, SESN1, KHSRP, SESN2, ZC3H12A, PDK4, SIRPA, AKT1, CYP1B1, PDK3, ZNF205, MPV17, PDGFRB, G6PD, PRKCD, RNF41, THAP4, DDIT4, MT-CO2, VDAC1, PLA2R1, TP53, HVCN1, PDGFB, HIF1A, SLC5A3, FBLN5, PRDX3, PRDX2, CYB5R4, PRDX5, CYB5R3, PRDX4, PRDX1, PMAIP1, RIPK1, ATG5, TFAP2A, TRAP1, TGFB1, SMAD3, GADD45A, INSR, CAV1, RAB27A, FANCC, PXDNL, BMP7…
	regulation fibroblast proliferation	0.73315	0.9909		0.049			46	GOBP_FIBROBLAST_PROLIFERATION,GOBP_POSITIVE_REGULATION_OF_FIBROBLAST_PROLIFERATION	CDKN1A, BMI1, CDC73, DACH1, ZMIZ1, MYC, FTH1, MYB, FBXO4, EMD, PDGFRB, PDGFRA, MORC3, SPHK1, WNT5A, LIG4, PAWR, PEX2, MIF, C1QL4, CCNA2, SFRP1, MED25, CREB1, NDUFS4, S100A6, GAS6, B4GALT7, TP53, DDR2, PRKDC, DHX9, GSTP1, PDGFB, PDGFA, ZMPSTE24, CCNB1, PDGFD, MED31, TP53INP1, PDGFC, E2F1, CTC1, NGFR, WNT7B, DAB2IP, FN1, CDC6, PML, FOSL2, PARP10, SKI, CDK6, CDK4, NF1, BAX, CTNNB1, TRIM32, FGF10
	regulation neuron death	0.63058	0.81388	0.44392	0.00882		1	160	GOBP_NEURON_APOPTOTIC_PROCESS,GOBP_NEGATIVE_REGULATION_OF_NEURON_APOPTOTIC_PROCESS,GOBP_NEGATIVE_REGULATION_OF_NEURON_DEATH,GOBP_POSITIVE_REGULATION_OF_NEURON_DEATH,GOBP_NEURON_DEATH	RB1, ATF2, APP, CNTFR, SLC23A2, CNTF, ADARB1, ELK1, SYNGAP1, TBK1, DPYSL4, AKT2, ALKBH1, MYB, ARL6IP5, AKT1, VPS35, FBXO7, EPHB1, PRKCG, PRKCI, EPHA7, MEF2C, DAXX, ENDOG, UNC5B, SERPINF1, ISL1, DKK1, CDC34, DDIT3, DDIT4, TYRO3, NSMF, TP53, NAIP, ATF4, SET, STXBP1, AGAP2, PLA2G3, HIF1A, TMTC4, NCSTN, INPP5A, TP53BP2, HMOX1, APOE, FADD, PPARGC1A, ATG7, SNX6, SRPK2, NGFR, EGR1, JUN, XRCC2, SIAH1, FZ…
	regulation osteoclast differentiation	0.70395	0.650325	0.9168	0.020925		1	72	GOBP_OSTEOCLAST_DIFFERENTIATION,GOBP_MYELOID_LEUKOCYTE_DIFFERENTIATION,GOBP_REGULATION_OF_MYELOID_LEUKOCYTE_DIFFERENTIATION,GOBP_REGULATION_OF_OSTEOCLAST_DIFFERENTIATION	RB1, APP, TFRC, CSF1, CD81, RBPJ, RASSF2, UBASH3B, MYC, JUNB, PIAS3, MED1, FBXW7, TMEM178A, CTNNBIP1, MITF, PRKCA, THOC5, SLC9B2, FOXP1, RUNX1, SFRP1, CD109, TCTA, ROR2, TRIB1, ZNF675, ZFPM1, CD101, EPHA2, NOTCH2, L3MBTL3, PDE1B, GLO1, IREB2, PLA2G3, PIK3R1, PSEN1, ZFP36L1, SBNO2, INPP5D, RIPK1, TSPAN2, FADD, PPARGC1B, LYN, JUN, NDFIP1, TGFB1, EIF2AK1, LIF, IL31RA, INHBA, GPR137B, BMP4, TF, MAFB,…
	relaxation secretion insulin	0.646446	0.657421	0.629136	0.0283813	1	0.9803	123	GOBP_REGULATION_OF_SECRETION,GOBP_RESPONSE_TO_CARBOHYDRATE,GOBP_PENILE_ERECTION,GOBP_INSULIN_SECRETION,GOBP_RELAXATION_OF_MUSCLE,GOBP_REGULATION_OF_TUBE_SIZE,GOBP_CIRCULATORY_SYSTEM_PROCESS,GOBP_HORMONE_TRANSPORT,GOBP_POSITIVE_REGULATION_OF_SECRETION,GOBP_ACID_SECRETION,GOBP_CELLULAR_RESPONSE_TO_CARBOHYDRATE_STIMULUS,GOBP_ACTIN_MEDIATED_CELL_CONTRACTION,GOBP_RELAXATION_OF_CARDIAC_MUSCLE,GOBP_VASO…	TFRC, ITSN1, F11R, SCAMP5, PSMD9, CRHBP, ZC3H12A, AKT1, PRKACA, WLS, MEF2A, MEF2C, ENDOG, CXADR, CACNA2D1, CACNA2D3, RFX3, CACNA2D2, ISL1, CD2AP, SLC5A6, AR, CLDN5, MYL6, TXNIP, CLOCK, ABCB1, ABCB4, PDGFB, PLA2G3, PLA2G6, SLC5A3, ADAMTS16, HSD11B2, EPB41L5, CYB5R4, RHOT1, CYB5R3, MYO6, KCNMB4, PPARGC1A, ATG7, ATG5, EXPH5, LYN, ABCA2, GSTM2, JUP, LNPEP, SNF8, NR2F2, FLI1, GRIN3A, COL1A2, NOX4, FXY…
	release cytochrome mitochondria	0.599262	0.803687	0.803675	0.0125375	1	1	104	GOBP_RELEASE_OF_CYTOCHROME_C_FROM_MITOCHONDRIA,GOBP_APOPTOTIC_MITOCHONDRIAL_CHANGES,GOBP_REGULATION_OF_RELEASE_OF_CYTOCHROME_C_FROM_MITOCHONDRIA,GOBP_NEGATIVE_REGULATION_OF_RELEASE_OF_CYTOCHROME_C_FROM_MITOCHONDRIA,GOBP_MITOCHONDRION_ORGANIZATION,GOBP_NEGATIVE_REGULATION_OF_MITOCHONDRION_ORGANIZATION,GOBP_REGULATION_OF_MITOCHONDRION_ORGANIZATION,GOBP_POSITIVE_REGULATION_OF_RELEASE_OF_CYTOCHROME_C…	MT-ND6, ATF2, MT-ND4, MT-ND5, PID1, TFRC, GHITM, MT-ND2, ALKBH7, GABPB1, MT-ND3, PHB2, MT-ND1, AKT3, AKT1, VPS35, MTERF1, MPV17, MEF2A, ATG3, GABARAPL2, GABARAPL1, CXADR, CSNK2A2, ATG14, ATG13, ATG12, HCFC1, ARMC1, WDR81, SCO1, SCO2, FEZ1, TMEM126A, YME1L1, TMEM126B, OPTN, PIF1, NAIF1, HIF1A, GABARAP, PRDX3, PPP3R1, RHOT2, RHOT1, GRPEL1, BLOC1S2, GRPEL2, VPS11, PPARGC1A, ATG7, ATG5, PRELID1, JUN,…
	remodeling tissue resorption	0.736287	0.809467	0.699067	0.0246889		1	53	GOBP_BLOOD_VESSEL_REMODELING,GOBP_BONE_REMODELING,GOBP_REGULATION_OF_BONE_REMODELING,GOBP_TISSUE_HOMEOSTASIS,GOBP_REGULATION_OF_TISSUE_REMODELING,GOBP_HOMEOSTASIS_OF_NUMBER_OF_CELLS_WITHIN_A_TISSUE,GOBP_BONE_RESORPTION,GOBP_TISSUE_REMODELING,GOBP_POSITIVE_REGULATION_OF_BONE_RESORPTION	RB1, TFRC, RBPJ, F11R, ABCA12, CLDN1, LIPA, ACTB, GJA1, RASSF2, UBASH3B, AKT3, PDK4, SOX9, B2M, MFSD2A, CUBN, MEF2C, CXADR, PRKCA, P3H4, RUNX1, CLDN5, SFRP1, ZNF830, TP53, EPHA2, TPH1, SLC22A5, EPAS1, PCDH15, IL20RB, HIF1A, INPP5D, PRDX1, PROM1, PPARGC1B, ATG5, BBS2, BARD1, BBS1, WWTR1, JAG1, HOMER1, HOMER2, ABCA3, LIF, SUCO, GPR137B, EXT1, TF, OCLN, WNK3, LPCAT1, AKR1B1, SNX10, PTH1R, PPP3CA, RS…
	renal blood filtration	1	0.963875		0.0183		1	27	GOBP_RENAL_SYSTEM_PROCESS_INVOLVED_IN_REGULATION_OF_BLOOD_VOLUME,GOBP_REGULATION_OF_BLOOD_PRESSURE,GOBP_RENAL_SYSTEM_PROCESS_INVOLVED_IN_REGULATION_OF_SYSTEMIC_ARTERIAL_BLOOD_PRESSURE,GOBP_REGULATION_OF_GLOMERULAR_FILTRATION,GOBP_RENAL_FILTRATION	OXTR, ACSM3, F11R, GJA1, EDNRA, ARHGAP42, EDNRB, ADORA1, POSTN, F2R, TPM1, NPY1R, NISCH, UTS2B, AR, ENPEP, TMEM63C, NPR2, NPR3, PDGFB, STK39, ADRB2, TRHDE, ADH5, ADAMTS16, HSD11B2, HMOX1, TAC1, DRD2, SNX5, TBC1D8B, SMAD3, RASL10B, RARRES2, MCAM, LNPEP, NR2F2, CORO2B, EXT1, EXT2, COL1A2, ID2, NMU, GNB3, GSK3A, BMPR2, PTPRO, ADM, ECE1, ADRA1B, PCSK5, MECP2, SCPEP1, SPX, EDN1, MKKS, MME, ITGA3, PDE4…
	replicative senescence aging	0.777925	0.899167	0.955467	0.034	1	1	94	GOBP_CELLULAR_SENESCENCE,GOBP_CELL_AGING,GOBP_REPLICATIVE_SENESCENCE,GOBP_AGING	APP, MT-ND4, MT-CO1, SERPINE1, NUDT1, CISD2, SMC5, SMC6, CLDN1, ENO3, ICAM1, EDNRB, ZMIZ1, CHEK2, AKT3, CHEK1, LONP1, FBXO4, DAG1, AKT1, FBXO5, B2M, SEC63, ENDOG, SERPINF1, NSMCE2, PRKCD, MIF, DKK1, ULK3, TP53, ZNF277, RPN2, PRKDC, TWIST1, ZMPSTE24, NUAK1, INPP5D, KCNMB1, SCAP, PPARGC1A, ATG7, CTC1, JUN, JUND, PLK2, TREX1, TH, ID2, NAPEPLD, NOX4, GNRH1, ATM, GRB2, CALR, ADA, ATR, CDKN1A, OGG1, AD…
	response zinc ion	0.62313	0.690322	0.89289	0.01512		1	89	GOBP_RESPONSE_TO_COPPER_ION,GOBP_RESPONSE_TO_METAL_ION,GOBP_CELLULAR_RESPONSE_TO_IRON_ION,GOBP_RESPONSE_TO_INORGANIC_SUBSTANCE,GOBP_RESPONSE_TO_LEAD_ION,GOBP_CELLULAR_RESPONSE_TO_ZINC_ION,GOBP_RESPONSE_TO_CADMIUM_ION,GOBP_CELLULAR_RESPONSE_TO_COPPER_ION,GOBP_RESPONSE_TO_MANGANESE_ION,GOBP_CELLULAR_RESPONSE_TO_INORGANIC_SUBSTANCE	ATF1, MT-ND6, APP, CPNE8, ATF2, AHCYL1, SPARC, MT-ND5, MT-CO1, CPNE4, EIF4A3, NUDT1, CLDN1, ICAM1, CRHBP, RNF112, MT2A, BSG, MYB, ZC3H12A, LONP1, CPNE1, AKT1, CYP1B1, CPNE3, CPNE2, B2M, JUNB, MEF2A, DAXX, MEF2C, ENDOG, SERPINF1, DDX11, SLC11A2, ENTPD6, PRKCD, ALG2, ANK3, MAP1B, TXNIP, CYP2E1, GPLD1, ATF4, ZNF277, CUTA, OSER1, GIPR, MTTP, NEDD4L, IQGAP1, TXN, HIF1A, PRDX3, PRDX2, NCSTN, LDHA, ADAM…
	rho signal transduction	0.6854	0.8597	0.83535	0.03235		1	76	GOBP_REGULATION_OF_RHO_PROTEIN_SIGNAL_TRANSDUCTION,GOBP_RHO_PROTEIN_SIGNAL_TRANSDUCTION	NRP1, RTKN, CCDC125, RASGRF2, ARHGAP1, ARRB1, TNFAIP1, F11R, CELSR1, ARHGAP5, ARHGAP6, ARHGAP35, ROBO1, ARHGAP4, EPS8, FLCN, AKAP13, ARHGAP42, OPHN1, ARHGDIA, STMN1, ARHGDIB, CFL1, FLOT1, RAC1, PHACTR4, PDGFRB, ARHGEF11, ARHGEF10, ARHGEF12, CHUK, ITGA3, HEG1, STARD8, PLEKHG5, F2R, RHOG, ARHGEF18, ADRA2A, RHOA, RHOB, BCR, SHTN1, CNKSR1, KCTD10, CDC42EP5, CDC42EP4, CDC42EP3, RHOJ, ARHGEF3, KCTD13, …
	secondary metabolite biosynthetic	0.67375		0.02735	0.38835			25	GOBP_SECONDARY_METABOLITE_BIOSYNTHETIC_PROCESS,GOBP_SECONDARY_METABOLIC_PROCESS	N6AMT1, PMEL, SLC45A2, DDC, CITED1, ARL1, AKR1B1, SLC7A11, AKR7A2, CDH3, AKR7A3, DDT, CYP2D6, CYP1B1, CBR4, APPL1, OPN3, ABCC2, TRPC1, AKR1C1, WNT5A, AKR1A1, CTNS, AKR1C2, MFSD12, ZEB2, BDH2, TH, STAR, GIPC1, BCL2, RAPGEF2, PAM, NFE2L2
	smooth muscle migration	0.83505	0.8944	0.8678	0.0118		1	47	GOBP_NEGATIVE_REGULATION_OF_SMOOTH_MUSCLE_CELL_MIGRATION,GOBP_SMOOTH_MUSCLE_CELL_MIGRATION,GOBP_MUSCLE_CELL_MIGRATION	DDR1, DOCK5, NRP1, DOCK4, MEGF10, SERPINE1, DOCK7, SIX1, PLAT, FGF9, SIX4, PLAU, ADAMTS1, MDK, ATP7A, PRKG1, PDGFRB, MEF2C, MYOCD, POSTN, ANXA1, IGFBP5, SEMA6D, IGFBP3, ITGA2, TPM1, BIN3, SMO, ITGB1BP1, PLEKHO1, TRIB1, CRK, PPARD, HDAC4, NDRG4, LRP1, ROCK1, SRC, GSTP1, PDGFB, LPAR1, PDGFA, FOXO4, IQGAP1, CORO1B, THBS4, VTN, PAK1, PDGFD, PLXNA1, SLIT2, PPARGC1A, AAMP, S100A11, AKIRIN1, PARVA, ARPC…
	stress induced oxidative	0.78066	0.834789	0.832037	0.0160583	1	1	98	GOBP_NEGATIVE_REGULATION_OF_OXIDATIVE_STRESS_INDUCED_CELL_DEATH,GOBP_CELLULAR_RESPONSE_TO_HYDROGEN_PEROXIDE,GOBP_REGULATION_OF_OXIDATIVE_STRESS_INDUCED_CELL_DEATH,GOBP_RESPONSE_TO_OXIDATIVE_STRESS,GOBP_RESPONSE_TO_REACTIVE_OXYGEN_SPECIES,GOBP_RESPONSE_TO_HYDROPEROXIDE,GOBP_RESPONSE_TO_HYDROGEN_PEROXIDE,GOBP_CELL_DEATH_IN_RESPONSE_TO_OXIDATIVE_STRESS,GOBP_NEURON_DEATH_IN_RESPONSE_TO_OXIDATIVE_STRE…	MT-ND6, SLC23A2, APP, ERRFI1, MT-ND5, MT-CO1, NUDT1, NUDT2, KEAP1, MT-ND3, MT-ND1, MYLK, RNF112, MYB, ZC3H12A, LONP1, ARL6IP5, AKT1, CYP1B1, ADNP2, MPV17, SLC12A6, FBXO7, PDK2, PDK1, ENDOG, DAPK1, PRKCD, DDIT3, TXNIP, CYP2E1, PRKD1, NEIL1, TP53, ATF4, ZNF277, OSER1, TMEM161A, EPAS1, MAPKAP1, MGST1, GSKIP, TXN, AGAP3, LIAS, HIF1A, PRDX3, PRDX2, LDHA, PRDX5, PRDX4, PDCD10, PDGFD, PRDX1, HMOX1, APOE…
	sugar glucosamine acetylglucosamine	0.677467		0.0504	0.0537			21	GOBP_AMINO_SUGAR_METABOLIC_PROCESS,GOBP_N_ACETYLGLUCOSAMINE_METABOLIC_PROCESS,GOBP_GLUCOSAMINE_CONTAINING_COMPOUND_METABOLIC_PROCESS	DPAGT1, CMAS, UAP1, NPL, NANP, EXTL2, AMDHD2, PGM3, MGAT3, GNPNAT1, MGAT1, ST3GAL1, CTBS, CSGALNACT1, FN3K, OVGP1, ST6GAL1, CHST6, CHST7, SLC35A3, GFPT2, GFPT1, RENBP, GNPDA1, NAGK, GNPDA2, CHST1, CHST2, GNE, CHST3
	sulfate proteoglycan chondroitin	0.782762	0.930713	0.85824	0.0199214		1	73	GOBP_PROTEIN_N_LINKED_GLYCOSYLATION,GOBP_MUCOPOLYSACCHARIDE_METABOLIC_PROCESS,GOBP_AMINOGLYCAN_METABOLIC_PROCESS,GOBP_HYALURONAN_BIOSYNTHETIC_PROCESS,GOBP_GLYCOPROTEIN_METABOLIC_PROCESS,GOBP_AMINOGLYCAN_BIOSYNTHETIC_PROCESS,GOBP_SULFUR_COMPOUND_CATABOLIC_PROCESS,GOBP_CHONDROITIN_SULFATE_BIOSYNTHETIC_PROCESS,GOBP_CARBOHYDRATE_DERIVATIVE_CATABOLIC_PROCESS,GOBP_CHONDROITIN_SULFATE_CATABOLIC_PROCESS,…	XYLT2, XYLT1, NDST1, KRTCAP2, NDST4, NDST3, AKT1, MLYCD, ACOT8, ACOT7, GLCE, PRKCD, HSPG2, GANC, HPRT1, ALG10B, HS3ST3A1, RPN2, RPN1, PDGFB, B3GLCT, ADAMTS12, GNS, HIF1A, NCSTN, ADAMTS13, CHST11, CHST12, NTHL1, CHST10, CHST15, ST3GAL4, ST3GAL5, ST3GAL6, CHST14, ST3GAL1, ST3GAL2, ST3GAL3, EDEM3, B3GALNT2, B3GALNT1, ABCA2, PMM1, FUCA1, EDEM1, PMM2, EDEM2, FUCA2, ABCA7, RNF103, B4GAT1, AGO2, GALNTL6…
	temperature cold heat	0.852733	0.907533	0.8767	0.0387		0.981333	111	GOBP_RESPONSE_TO_COLD,GOBP_RESPONSE_TO_TEMPERATURE_STIMULUS,GOBP_RESPONSE_TO_HEAT	SLC27A1, NUP107, CLPB, NUP188, PDCD6, METRNL, CDH8, CCAR2, CHORDC1, ADORA1, EP300, AKT1, PRKACA, IER5, EPHB1, NUP214, DAXX, NUP210, CIRBP, NUP93, TMEM135, MAPKAPK2, MT-CO2, NUP98, FKBP4, POM121, NUP205, VCP, LXN, SEH1L, LPL, HTRA2, ADRB2, PRDM12, AAAS, FOXO1, NUP160, SLC9A1, ATXN3, PCSK1N, BAG4, HSPH1, BAG5, IRAK1, POM121C, BAG2, BAG3, NUP85, DHX36, BAG1, TPR, HMOX1, IGFBP7, NUP88, MAP2K7, PPARGC…
	testosterone corticosteroid dexamethasone	0.75803	0.814288	0.67805	0.0109917	1	1	129	GOBP_CELLULAR_RESPONSE_TO_KETONE,GOBP_CELLULAR_RESPONSE_TO_ORGANIC_CYCLIC_COMPOUND,GOBP_RESPONSE_TO_CORTICOSTEROID,GOBP_RESPONSE_TO_TESTOSTERONE,GOBP_CELLULAR_RESPONSE_TO_TESTOSTERONE_STIMULUS,GOBP_CELLULAR_RESPONSE_TO_DEXAMETHASONE_STIMULUS,GOBP_RESPONSE_TO_DEXAMETHASONE,GOBP_CELLULAR_RESPONSE_TO_CORTICOSTEROID_STIMULUS,GOBP_CELLULAR_RESPONSE_TO_LIPID,GOBP_RESPONSE_TO_STEROID_HORMONE,GOBP_RESPON…	MT-ND4, PID1, SERPINE1, HNRNPU, FZD10, ELK1, PHB2, MT-ND3, CLDN1, CRHBP, ZMIZ1, ZC3H12A, MYB, AKT1, CYP1B1, HOXA2, ADNP2, VPS35, PRKACA, DDX17, MED1, DDX18, VPS18, MEF2C, DAXX, RBFOX2, PRKCE, SERPINF1, LDOC1, PRKCA, ISL1, AR, MTAP, DDIT4, FDX1, TXNIP, CYP2E1, CLOCK, GPLD1, ATF4, URI1, ABCB4, PDGFB, BCL10, MTDH, HSD11B2, PRDX2, NCSTN, LARP1, ADAMTS13, KCNMB1, VPS11, PPARGC1A, ZBTB7A, ATG7, PPARGC1…
	thymocyte apoptotic process	0.832191	0.941712	0.896317	0.0227455	1	1	27	GOBP_LYMPHOCYTE_APOPTOTIC_PROCESS,GOBP_REGULATION_OF_LYMPHOCYTE_APOPTOTIC_PROCESS,GOBP_REGULATION_OF_THYMOCYTE_APOPTOTIC_PROCESS,GOBP_REGULATION_OF_LEUKOCYTE_APOPTOTIC_PROCESS,GOBP_T_CELL_APOPTOTIC_PROCESS,GOBP_LEUKOCYTE_APOPTOTIC_PROCESS,GOBP_NEGATIVE_REGULATION_OF_THYMOCYTE_APOPTOTIC_PROCESS,GOBP_NEGATIVE_REGULATION_OF_LEUKOCYTE_APOPTOTIC_PROCESS,GOBP_REGULATION_OF_T_CELL_APOPTOTIC_PROCESS,GOBP…	LMBR1L, TRAF3IP2, PTEN, ZC3H8, PIK3CD, IRS2, SLC7A11, PIK3CB, NOC2L, GLI3, CRKL, LGALS3, CTSL, CASP3, AKT1, LGALS9, JAK3, RAG1, ARG2, DFFA, MEF2C, ANXA1, TSC22D3, RPS6, WNT5A, SLC39A10, SIRT1, FOXP1, ITPKB, ADAM17, IRF3, MIR17HG, TCP1, IRF7, RAPGEF2, ADAM8, PLEKHO2, GAS6, TP53, TNFRSF21, BCL10, HIF1A, AURKB, ZMPSTE24, BCL2L11, ORMDL3, RIPK1, FADD, BAK1, FNIP1, ST3GAL1, LYN, PRELID1, CDKN2A, MERTK…
	trabecula morphogenesis formation	0.9775	0.817033		0.0362667		1	11	GOBP_BONE_TRABECULA_FORMATION,GOBP_BONE_TRABECULA_MORPHOGENESIS,GOBP_TRABECULA_FORMATION	FBN2, WNT10B, SEMA4D, MMP2, SRF, FHL2, THBS3, COL1A1, GREM1, FKBP1A, TGFBR3, SFRP1, SBNO2, HEY1, ADAMTS1, ADGRG6, PLXNB1, PPARGC1B
	transcription rna polymerase	0.9894	0.8453	1	0.026			60	GOBP_REGULATION_OF_DNA_TEMPLATED_TRANSCRIPTION_IN_RESPONSE_TO_STRESS,GOBP_POSITIVE_REGULATION_OF_TRANSCRIPTION_FROM_RNA_POLYMERASE_II_PROMOTER_IN_RESPONSE_TO_STRESS	RBPJ, BACH1, PSMD8, PSMD9, RPS6KA3, PSMD6, PSMD7, PSMD4, PSMD5, PSMD2, CREB3L1, PSMD3, CHEK1, RPS6KA1, SESN2, EP300, PSMD1, RBX1, PSME3, DDIT3, PSME4, PSME1, PSME2, TP53, UBA52, ATF6, ATF3, ATF4, PSMD10, PSMD12, PSMD11, NOTCH1, PSMD14, PSMD13, EPAS1, CUL2, HIGD1A, HIF1A, UBB, BAG3, UBC, HMOX1, PSMF1, EGR1, JUN, CREBBP, HSPA5, INO80, NFE2L2, CITED2, CHD6, HIF3A, LIMD1, SIN3A, NCK2, HIF1AN, NCK1, A…
	translational initiation targeting	0.770444	0.862511	0.90167	0.02084	0.806371	0.991478	150	GOBP_PROTEIN_LOCALIZATION_TO_ENDOPLASMIC_RETICULUM,GOBP_ESTABLISHMENT_OF_PROTEIN_LOCALIZATION_TO_MEMBRANE,GOBP_PROTEIN_TARGETING_TO_MEMBRANE,GOBP_ESTABLISHMENT_OF_PROTEIN_LOCALIZATION_TO_ENDOPLASMIC_RETICULUM,GOBP_COTRANSLATIONAL_PROTEIN_TARGETING_TO_MEMBRANE,GOBP_PROTEIN_INSERTION_INTO_MEMBRANE,GOBP_REGULATION_OF_TRANSLATIONAL_INITIATION_IN_RESPONSE_TO_STRESS,GOBP_REGULATION_OF_PROTEIN_TARGETING…	RPL4, RPL5, RPL30, RPL3, RPL32, RPL31, RPL34, FRMPD1, EMC10, RPL8, RPL9, RPL6, RPL7, GLE1, RABGEF1, GJA1, CNST, SCP2, AKT2, ALKBH1, RPL36, RPL35, RPL38, VPS35, HOMER3, RPL37, MPV17, MLYCD, AP1S3, RPL39, GABARAPL2, ATG3, GSTK1, PRKCI, ACOT8, RPL21, RPL23, RPL22, CSNK2A2, SCRIB, ATG13, ZFYVE16, PARD3, ACOT2, RPL24, RPL27, RPL26, RPL29, RPL28, UBA52, OPTN, ATF4, RPS4Y1, GABARAP, PPP3R1, LARP1, GRPEL…
	tyrosine modification peptidyl	0.7457	0.78354	0.9579	0.01298		1	121	GOBP_REGULATION_OF_PEPTIDYL_TYROSINE_PHOSPHORYLATION,GOBP_REGULATION_OF_PROTEIN_TYROSINE_KINASE_ACTIVITY,GOBP_POSITIVE_REGULATION_OF_PROTEIN_TYROSINE_KINASE_ACTIVITY,GOBP_POSITIVE_REGULATION_OF_PEPTIDYL_TYROSINE_PHOSPHORYLATION,GOBP_PEPTIDYL_TYROSINE_MODIFICATION	APP, ERRFI1, CNTF, TESK1, TESK2, CBLB, ICAM1, PPP2R1A, IL12A, EPHB2, EPHB1, EPHB4, EPHB3, ACVR1, EPHA5, EPHA4, EPHA7, EPHA6, PRKCE, PRKCD, MIF, ISL1, SFRP1, SFRP2, TYRO3, VPS25, TP53, EPHA3, EPHA2, GGNBP2, PDGFB, PDGFA, TWF1, IQGAP1, THY1, PRKCZ, TTBK1, HPX, INPP5F, PDGFD, PDGFC, SNX6, LYN, AFAP1L2, CADM4, INSR, LIF, IL31RA, IGF2, EIF2AK2, PARP14, PTK2, BST1, EHD4, ARL2BP, UNC119, NOX4, CD24, DDR…
	u4 u5 snrnp	0.7799	0.46385		0.0379	0.4134		14	GOBP_SPLICEOSOMAL_TRI_SNRNP_COMPLEX_ASSEMBLY,GOBP_FORMATION_OF_QUADRUPLE_SL_U4_U5_U6_SNRNP	RNU4-1, USP4, DDX20, RNU6-9, PRPF19, PRPF8, LSM2, RNU5E-1, SART3, RNU5D-1, PRPF6, RNU5B-1, PRPF3, RNU5A-1, RNU6ATAC, CD2BP2, PRPF31, RNU4ATAC, SRSF10, AAR2, SRSF12, RNU4-2
	ubiquitin catabolic proteolysis	0.653285	0.903854	0.922238	0.0242769		1	202	GOBP_POSITIVE_REGULATION_OF_PROTEOLYSIS,GOBP_NEGATIVE_REGULATION_OF_PEPTIDASE_ACTIVITY,GOBP_REGULATION_OF_PEPTIDASE_ACTIVITY,GOBP_NEGATIVE_REGULATION_OF_PROTEOLYSIS,GOBP_POSITIVE_REGULATION_OF_CELLULAR_PROTEIN_CATABOLIC_PROCESS,GOBP_REGULATION_OF_UBIQUITIN_DEPENDENT_PROTEIN_CATABOLIC_PROCESS,GOBP_REGULATION_OF_PROTEASOMAL_PROTEIN_CATABOLIC_PROCESS,GOBP_POSITIVE_REGULATION_OF_PROTEASOMAL_UBIQUITIN…	CYFIP2, RPL5, SERPINE2, SERPINE1, ARAF, ENO1, SPINT2, FAM122A, NUB1, GJA1, MYC, PSMD2, ZC3H12A, PSMD3, WDR91, AKT1, PSMD1, VPS35, PRKACA, PRKACB, CDK5RAP3, PRKCG, CCBE1, GABARAPL2, CSNK2A1, DAPK1, PIH1D1, SERPINF1, RPL23, CSNK2A2, CLPX, BIN1, PSME3, HECW2, RFX4, PSME4, MAP1A, HECW1, PSME1, ANOS1, PSME2, SERPING1, GPLD1, VPS28, LXN, AGAP2, NEDD4L, BCL10, OAZ1, GLG1, OAZ2, PRDX3, C3, NCSTN, PRDX5, …
	vascular endothelial growth		0.9011		0.0200667		1	20	GOBP_VASCULAR_ENDOTHELIAL_GROWTH_FACTOR_SIGNALING_PATHWAY,GOBP_REGULATION_OF_CELLULAR_RESPONSE_TO_VASCULAR_ENDOTHELIAL_GROWTH_FACTOR_STIMULUS,GOBP_NEGATIVE_REGULATION_OF_CELLULAR_RESPONSE_TO_VASCULAR_ENDOTHELIAL_GROWTH_FACTOR_STIMULUS	CD63, NRP1, NRP2, FOXC1, FLT4, PIK3CD, HSPB1, PIK3CB, TSPAN12, ADAMTS12, DLL1, ROBO1, ADAMTS3, ADGRA2, IL12A, PDGFRB, PDGFRA, CCBE1, NUS1, SEMA6A, CADM4, DAB2IP, GAB1, VEGFB, ATP2B4, VEGFC, DCN, PGF, VEGFA, SMOC2, MYO1C, PIK3CA, SPRY2, PRKD2, PRKD1
	vascular smooth muscle	0.760725	0.81825		0.025925		1	133	GOBP_NEGATIVE_REGULATION_OF_VASCULAR_ASSOCIATED_SMOOTH_MUSCLE_CELL_PROLIFERATION,GOBP_NEGATIVE_REGULATION_OF_CELL_POPULATION_PROLIFERATION,GOBP_REGULATION_OF_VASCULAR_ASSOCIATED_SMOOTH_MUSCLE_CELL_PROLIFERATION,GOBP_NEGATIVE_REGULATION_OF_SMOOTH_MUSCLE_CELL_PROLIFERATION	RB1, ATF2, TES, SERPINE2, IFT172, ADARB1, SPINT2, RBPJ, PHB2, MTBP, GJA1, MYC, CYP1B1, MED1, MEF2C, SERPINF1, RC3H1, LDOC1, SCRIB, SOX11, IFT80, DICER1, ISL1, GTPBP4, WDR77, AR, DDX39B, PRKAR1A, ATF5, GPLD1, SKAP2, CTBP2, CTBP1, PDGFB, IL20RB, PRDX4, HMOX1, ZBTB7B, PPARGC1A, ZNF268, S100A11, ZBTB7C, LYN, NGFR, WNT10B, JUN, NDFIP1, FZD5, EIF2AK1, EIF2AK2, CDC6, NR2F2, ST18, FOSL1, SNAI2, CDK10, NO…
	vessel endothelial vasculature	0.807643	0.809285	0.8662	0.0159533		1	181	GOBP_ENDOTHELIAL_CELL_PROLIFERATION,GOBP_NEGATIVE_REGULATION_OF_VASCULATURE_DEVELOPMENT,GOBP_BLOOD_VESSEL_MORPHOGENESIS,GOBP_REGULATION_OF_VASCULATURE_DEVELOPMENT,GOBP_ARTERY_MORPHOGENESIS,GOBP_AMEBOIDAL_TYPE_CELL_MIGRATION,GOBP_BLOOD_VESSEL_ENDOTHELIAL_CELL_MIGRATION,GOBP_ENDOTHELIAL_CELL_MIGRATION,GOBP_EPITHELIAL_CELL_PROLIFERATION,GOBP_REGULATION_OF_ENDOTHELIAL_CELL_MIGRATION,GOBP_TISSUE_MIGRA…	RB1, ATF2, MIR30A, RNH1, IFT172, SERPINE1, TESK1, EMC10, RBPJ, PHB2, CLDN1, MYLK, ELK3, NDST1, GJA1, NSDHL, ZMIZ1, CREB3L1, MYC, AKT3, ZC3H12A, AKT1, CYP1B1, PKNOX1, JUNB, MED1, CCBE1, MEF2C, UNC5B, PRKCB, SERPINF1, PRKCE, PRKCA, FRS2, SOX11, IFT80, HSPG2, ISL1, WDR77, CLDN5, AR, DDIT3, PRKD2, PRKD1, GPLD1, ENPEP, PDXDC1, PRKDC, NPRL3, PDGFB, PDGFA, THY1, HIF1A, IQGAP3, MTDH, GJC1, C3, RIC8A, EPB…
	viral life host	0.729111	0.980433	0.848467	0.0221444		0.98184	80	GOBP_NEGATIVE_REGULATION_OF_VIRAL_ENTRY_INTO_HOST_CELL,GOBP_VIRAL_LIFE_CYCLE,GOBP_ENTRY_INTO_HOST,GOBP_MOVEMENT_IN_HOST_ENVIRONMENT,GOBP_VIRION_ASSEMBLY,GOBP_NEGATIVE_REGULATION_OF_VIRAL_LIFE_CYCLE,GOBP_BIOLOGICAL_PROCESS_INVOLVED_IN_INTERACTION_WITH_HOST,GOBP_MODULATION_BY_SYMBIONT_OF_ENTRY_INTO_HOST,GOBP_POSITIVE_REGULATION_BY_HOST_OF_VIRAL_PROCESS	IFITM3, USP6NL, IFITM1, CCNK, IFITM2, SMARCB1, NUP107, TFRC, IFIT5, ADARB1, F11R, IFIT1, CLDN1, PHB2, ICAM1, LGALS1, TRIM28, ZC3H12A, BSG, DAG1, TRIM25, TRIM26, LGALS9, TRIM27, TRIM21, TRIM22, NUP214, VPS18, CXADR, NUP210, SCRIB, NUP93, RRAGA, IFI27, DDX39B, PDE12, TRIM13, TYRO3, ULK2, ULK1, NUP98, UBA52, CBLL1, TRIM11, VPS28, EPHA2, NUP205, POM121, SEH1L, CTBP2, CTBP1, NEDD4L, ZC3HAV1, HTATSF1, …
	vitamin nutrient dietary	0.771544	0.679638	0.804933	0.0135333		1	110	GOBP_RESPONSE_TO_VITAMIN,GOBP_CELLULAR_RESPONSE_TO_NUTRIENT,GOBP_RESPONSE_TO_VITAMIN_D,GOBP_CELLULAR_RESPONSE_TO_EXTRACELLULAR_STIMULUS,GOBP_CELLULAR_RESPONSE_TO_VITAMIN,GOBP_RESPONSE_TO_DIETARY_EXCESS,GOBP_CELLULAR_RESPONSE_TO_EXTERNAL_STIMULUS,GOBP_RESPONSE_TO_EXTRACELLULAR_STIMULUS,GOBP_RESPONSE_TO_NUTRIENT	SPARC, EHMT2, NUDT1, F11R, ZFYVE1, RRP8, ICAM1, GJA1, RPS19, ZC3H12A, CHEK1, LIPG, TRIM24, PDK4, HABP4, PIEZO2, DAG1, TRIM25, PIEZO1, AKT1, LRAT, SOX9, PDK2, MFSD2A, EIF2A, PRKCG, MED1, GABARAPL2, GABARAPL1, CPT1A, ACSL1, ACSL4, ACSL3, ATG14, GNPAT, SFRP1, RRAGA, SFRP2, RRAGC, RRAGB, MAP1B, DDIT3, RRAGD, ULK2, ULK1, PRKD1, SIK2, TP53, ATF3, ATF4, MTMR3, SEH1L, GIPR, NPRL2, NPRL3, PIK3R4, STC1, OM…
	xenobiotic glutathione process	0.93335	1	0.532567	0.0095		1	28	GOBP_RESPONSE_TO_XENOBIOTIC_STIMULUS,GOBP_XENOBIOTIC_CATABOLIC_PROCESS,GOBP_GLUTATHIONE_DERIVATIVE_METABOLIC_PROCESS	RB1, N6AMT1, HSP90AB1, MCM7, ACY1, RORA, AHR, CYP46A1, CYP26B1, AKR7A2, AKR7A3, CYP2D7, CYP2D6, GUK1, CYP2R1, CYP1B1, GGT1, ACAA1, GSTK1, GPX1, ABCC2, ACSL1, GSTO1, AIP, AKR1A1, ARNT, CMBL, POR, CYP2U1, AHRR, CYP2E1, CES3, CES2, PCNA, MGST3, GSTP1, MGST1, MGST2, BPHL, CRYZ, CYB5R3, ESD, E2F1, SLITRK5, CYB5B, GSTM4, ARNT2, GSTM3, NQO1, TIGAR, GSTM2, NQO2, AOC2, GSTM1, RHBDD3, GSS, AKR1C1, PTGES3, …

## Sheet: F. ASD Down
	Table S4. Gene set enrichment analysis (GSEA) based pathway analysis. F. Level II analysis for clinical background effects: downregulated summary network in the ASD cell lines following 5 days of in-vitro exposure of selected environmental factors on differentiating human neural progenitors.
	name	EnrichmentMap::fdr_qvalue (GSEA_BPA)	EnrichmentMap::fdr_qvalue (GSEA_EtOH)	EnrichmentMap::fdr_qvalue (GSEA_FH)	EnrichmentMap::fdr_qvalue (GSEA_Pb)	EnrichmentMap::fdr_qvalue (GSEA_VPA)	EnrichmentMap::fdr_qvalue (GSEA_Zn-)	EnrichmentMap::gs_size	EnrichmentMap::Name	EnrichmentMap::Genes
	mammary gland epithelium			0.703333	1	0.0155667	1	33	GOBP_MAMMARY_GLAND_MORPHOGENESIS,GOBP_MAMMARY_GLAND_DUCT_MORPHOGENESIS,GOBP_MAMMARY_GLAND_EPITHELIUM_DEVELOPMENT	DDR1, KDM5B, CSF1, BRCA2, PHB2, GLI3, GLI2, ROBO1, LRP5L, CCND1, AKT2, SOSTDC1, AKT1, CAPN1, BTRC, JAK2, MED1, GPX1, IGFBP5, WNT5A, MST1, SCRIB, TGFBR2, LATS1, AR, PYGO2, NRG3, SMO, ORAI1, EPHA2, CEBPB, SRC, LRP5, NTN1, HIF1A, IQGAP3, RTN4, LRP6, ERBB4, DEAF1, ZNF703, MAPK1, MSX1, RREB1, WNT3, WNT4, FOXB1, PTCH1, CAV1, WNT7B, PML, BMP4, ID2, BAX, FGFR2, FGF10
	regulation metabolic process		1			0.01335	1	12	GOBP_REGULATION_OF_RECEPTOR_CATABOLIC_PROCESS,GOBP_LOW_DENSITY_LIPOPROTEIN_RECEPTOR_PARTICLE_METABOLIC_PROCESS	ABCA2, MYLIP, PTPN1, MTMR2, DTX3L, ANXA2, CLTC, PCSK9, CLTA, FURIN, AP2A1, AP2B1, VLDLR, AP2A2, ITCH, AP2S1, APOE, AP2M1
	regulation receptor activity			0.87635	1	0.01855	1	38	GOBP_REGULATION_OF_NEUROTRANSMITTER_RECEPTOR_ACTIVITY,GOBP_REGULATION_OF_AMPA_RECEPTOR_ACTIVITY	APP, RASGRF2, CRHBP, NETO1, FNTA, NEFL, DLGAP1, CAPN1, EPHB2, RGS9, DLGAP4, LYNX1, MEF2C, DAPK1, MINK1, OPRM1, MAPK8IP2, SHISA7, ARC, LRRC7, AKAP9, NPTXR, SHANK3, SHANK2, GRIA1, NLGN3, GRIA2, NLGN1, NLGN2, SRC, ADRB2, LYPD6, BEGAIN, CACNG7, CACNG8, RELN, PTK2B, CCL2, NPTX1, NPTX2, PPARGC1A, CACNG4, GRIA3, GRIA4, PRRT1, HOMER1, KLHL24, NETO2, GRIN2B, DLG1, PINK1, DLG2, CDK5, DLG3, SLC6A9, DLG4, LY…

## Sheet: G. Pb Up
	Table S4. Gene set enrichment analysis (GSEA) based pathway analysis. G. Level III analysis for cell line effects: upregulated summary network following 5 days of in-vitro exposure of lead (Pb) on differentiating human neural progenitors.
	name	EnrichmentMap::fdr_qvalue (GSEA_CTRLFemale)	EnrichmentMap::fdr_qvalue (GSEA_ASDHNRNPU)	EnrichmentMap::fdr_qvalue (GSEA_ASDCASK)	EnrichmentMap::fdr_qvalue (GSEA_CTRLMale)	EnrichmentMap::gs_size	EnrichmentMap::Name	EnrichmentMap::Genes
	acetylcholine receptor postsynaptic	0.517267	0.563867	0.68535	0.0314667	20	GOBP_G_PROTEIN_COUPLED_ACETYLCHOLINE_RECEPTOR_SIGNALING_PATHWAY,GOBP_RESPONSE_TO_ACETYLCHOLINE,GOBP_POSTSYNAPTIC_SIGNAL_TRANSDUCTION	CHRM2, CHRM3, ACHE, CHRNA3, PRR7, ROCK2, CRTC1, CHRNA7, LYPD1, RELA, GNAI2, CRKL, HRH3, GNA11, RGS8, JAK2, KPNA2, KPNA1, CHRNB2, ATP2B4, OPRM1, GNAQ, GNB1, RGS10, PLCB1, AGRN, LY6H, CDK5R1
	Acid Bile Transport	0.510436	0.126381	0.457529	0.154475	59	GOBP_REGULATION_OF_GLUTAMATE_SECRETION,GOBP_FATTY_ACID_TRANSPORT,GOBP_REGULATION_OF_AMINO_ACID_TRANSPORT,GOBP_VITAMIN_TRANSPORT,GOBP_MONOCARBOXYLIC_ACID_TRANSPORT,GOBP_ACIDIC_AMINO_ACID_TRANSPORT,GOBP_MODIFIED_AMINO_ACID_TRANSPORT,GOBP_BILE_ACID_AND_BILE_SALT_TRANSPORT,GOBP_SULFUR_COMPOUND_TRANSPORT,GOBP_CARBOXYLIC_ACID_TRANSPORT,GOBP_BICARBONATE_TRANSPORT,GOBP_ORGANIC_ANION_TRANSPORT,GOBP_LIPID_…	SLC35B3, GLTP, SLC23A2, SLC35B2, SLC46A1, SLC35B4, ARL6IP1, SLC35B1, SLC4A2, SLC4A3, SLC4A4, SLC4A5, GLS, AQP1, GJA1, AKT2, MYB, ARL6IP5, AKT1, MFSD2A, UNC13B, CUBN, CPT1A, PRKAB2, STARD5, SLC6A17, ACSL1, SLC6A15, SLC35C2, ACSL4, ACSL3, CPT1B, MFSD10, SLC5A6, AGTR1, STX1A, CFTR, SLC22A4, SLC22A5, SLC35D1, PLEKHA8P1, STXBP1, ABCB4, SLC35D2, MTTP, PLA2G3, SLCO5A1, CYB5R2, CYB5R1, CYB5R4, RACGAP1, A…
	Actin Contraction Vasoconstriction	0.444727	0.0322407	0.5459	0.217175	82	GOBP_REGULATION_OF_BLOOD_CIRCULATION,GOBP_RELAXATION_OF_MUSCLE,GOBP_VASOCONSTRICTION,GOBP_REGULATION_OF_THE_FORCE_OF_HEART_CONTRACTION,GOBP_POSITIVE_REGULATION_OF_STRIATED_MUSCLE_CONTRACTION,GOBP_MUSCLE_SYSTEM_PROCESS,GOBP_VASCULAR_PROCESS_IN_CIRCULATORY_SYSTEM,GOBP_VASODILATION,GOBP_POSITIVE_REGULATION_OF_BLOOD_CIRCULATION,GOBP_REGULATION_OF_SKELETAL_MUSCLE_CONTRACTION,GOBP_POSITIVE_REGULATION_O…	TFRC, WIPF1, WIPF2, ENO1, SLC4A3, FNBP1L, F11R, SLC4A4, MYLK, GJA1, ZC3H12A, AKT1, PLCE1, PRKACA, BVES, MEF2A, GAMT, CXADR, CACNA2D1, DAPK3, CACNA2D3, CACNA2D2, PRKCA, ISL1, SLC5A6, NISCH, MYL5, CLDN5, AR, MYL6, DDX39B, BIN1, SCO2, AGTR1, SERPING1, MYL9, ENPEP, ABCB1, PDGFB, NEDD4L, MTMR4, SLC5A3, ADH5, GJC1, C12ORF57, ADAMTS16, EPB41L5, HSD11B2, CYB5R3, KCNMB2, MYO6, KCNMB4, HMOX1, PPARGC1A, SLC…
	age cell aging		0.02395	0.602567	0.3809	82	GOBP_MODULATION_OF_AGE_RELATED_BEHAVIORAL_DECLINE,GOBP_AGING,GOBP_REPLICATIVE_SENESCENCE,GOBP_CELL_AGING	APP, MT-ND4, MT-CO1, SERPINE1, NUDT1, CISD2, SMC5, SMC6, CLDN1, ENO3, ICAM1, EDNRB, ZMIZ1, CHEK2, CHEK1, AKT3, FBXO4, DAG1, LONP1, AKT1, FBXO5, B2M, SEC63, ENDOG, SERPINF1, PRKCD, NSMCE2, MIF, DKK1, ULK3, TP53, ZNF277, RPN2, PRKDC, TWIST1, SLC30A10, ZMPSTE24, NUAK1, KCNMB1, INPP5D, SCAP, ATG7, PPARGC1A, CTC1, JUN, JUND, PLK2, TREX1, TH, ID2, NAPEPLD, GNRH1, NOX4, GRB2, ATM, CALR, ADA, ATR, CDKN1A…
	Alpha Beta Activation	0.631486	0.0217809	0.754007	0.577648	68	GOBP_REGULATION_OF_T_HELPER_CELL_DIFFERENTIATION,GOBP_T_CELL_PROLIFERATION,GOBP_REGULATION_OF_B_CELL_ACTIVATION,GOBP_ALPHA_BETA_T_CELL_DIFFERENTIATION,GOBP_LYMPHOCYTE_ACTIVATION,GOBP_REGULATION_OF_ALPHA_BETA_T_CELL_DIFFERENTIATION,GOBP_NEGATIVE_REGULATION_OF_LEUKOCYTE_PROLIFERATION,GOBP_B_CELL_PROLIFERATION,GOBP_TYPE_2_IMMUNE_RESPONSE,GOBP_POSITIVE_REGULATION_OF_CELL_ACTIVATION,GOBP_REGULATION_OF…	TFRC, SERPINE2, RBPJ, F11R, PHB2, PREX1, TBK1, UBASH3B, ZMIZ1, ZC3H12A, MYB, AKT1, PKNOX1, MEF2C, CXADR, PRKCB, RPL22, PRKCD, SOX13, RC3H1, SCRIB, SOX11, PRKCA, SOX12, RC3H2, PRKAR1A, TYRO3, RABL3, HPRT1, SKAP2, PRKDC, PDGFB, IL20RB, PLA2G3, PDGFA, BCL10, THY1, AKAP17A, PRKCZ, PRDX2, NCSTN, HSPH1, PRDX1, BLOC1S3, PLCG2, ST3GAL4, HMOX1, ZBTB7B, ZBTB7A, ST3GAL1, ATG5, LYN, JAG2, PRELID1, NDFIP1, FZ…
	aminoglycoside antibiotic glycoside	0.67115	0.69275	0.23215	0.03525	12	GOBP_AMINOGLYCOSIDE_ANTIBIOTIC_METABOLIC_PROCESS,GOBP_GLYCOSIDE_METABOLIC_PROCESS	AKR1C1, FUCA1, GBA, FUCA2, AKR1A1, AKR1C3, AKR1B1, AKR1C2, NAGA, GBA2, AKR7A2, ABHD10, TH, GUSB, GUSBP3, GLA, CBR4
	amyloid fibril formation	0.62025	0.0543	0.16775	0.0939	14	GOBP_AMYLOID_FIBRIL_FORMATION,GOBP_NEGATIVE_REGULATION_OF_AMYLOID_FIBRIL_FORMATION	APP, GSN, SERF1B, VBP1, CHRNA7, PSEN1, CLU, FKBP1A, MDM2, PFDN1, PFDN2, RIPK1, CD36, MAPT, APOE, PFDN4, LDLR, PFDN5, B2M, PFDN6
	amyloid precursor protein	0.573375	0.137375	0.00925	0.297175	42	GOBP_AMYLOID_PRECURSOR_PROTEIN_CATABOLIC_PROCESS,GOBP_AMYLOID_PRECURSOR_PROTEIN_METABOLIC_PROCESS,GOBP_REGULATION_OF_AMYLOID_PRECURSOR_PROTEIN_CATABOLIC_PROCESS,GOBP_NEGATIVE_REGULATION_OF_AMYLOID_PRECURSOR_PROTEIN_CATABOLIC_PROCESS	GSK3A, AATF, CLU, LRRTM3, CASP3, FLOT2, LDLRAP1, PSENEN, EPHA4, IFNGR1, SLC2A13, DYRK1A, ADAM10, PAWR, ADAM19, BACE1, BACE2, ADAM17, SOAT1, BIN1, HAP1, ABCG1, RTN2, NECAB2, RTN3, NECAB1, RTN1, TMED10, NECAB3, ROCK1, ROCK2, CHRNA7, PSEN2, PSEN1, AGER, RTN4, RELA, APH1A, CLN3, NCSTN, APH1B, GGA3, APOE, LYN, NTRK2, ABCA2, PRNP, RANBP9, ABCA7, SORL1, FKBP1A, EFNA1, EFNA3, DLG1, SP1, MIR186, AGO2, PIN…
	anatomical size polymerization	0.300033	0.0503333	0.79425	0.223367	236	GOBP_REGULATION_OF_ANATOMICAL_STRUCTURE_SIZE,GOBP_REGULATION_OF_ACTIN_FILAMENT_BASED_PROCESS,GOBP_NEGATIVE_REGULATION_OF_PROTEIN_POLYMERIZATION	CYFIP2, CYFIP1, NCKAP1, GMFB, AVIL, ARPC5L, TESK1, STMN2, F11R, EPS8, PREX1, GJA1, ZFYVE27, DPYSL2, AKT3, STMN1, AKT1, DIP2B, ARPIN, PRKCE, PRKCD, DAPK3, EML2, CD2AP, BIN1, CLNS1A, MAP1B, RUFY3, PRR16, CRABP2, FLII, PDGFA, IQGAP1, IQGAP2, IQGAP3, C9ORF72, KCNMB2, KCNMB4, ATG5, S100A10, JUP, RDX, FN1, SNF8, L1CAM, CDK10, NOX4, PAM, FERMT2, RARG, ARF1, ELN, ARPC1B, ARPC1A, ADM, FMN1, ARHGAP6, TRIOB…
	Animal Morphogenesis Branching	0.357629	0.0268321	0.67414	0.5842	60	GOBP_CELL_MIGRATION_INVOLVED_IN_HEART_DEVELOPMENT,GOBP_HEART_FORMATION,GOBP_HEART_VALVE_DEVELOPMENT,GOBP_REGULATION_OF_ANIMAL_ORGAN_MORPHOGENESIS,GOBP_REGULATION_OF_ANIMAL_ORGAN_FORMATION,GOBP_REGULATION_OF_KIDNEY_DEVELOPMENT,GOBP_EPITHELIAL_TUBE_BRANCHING_INVOLVED_IN_LUNG_MORPHOGENESIS,GOBP_TISSUE_MORPHOGENESIS,GOBP_REGULATION_OF_BRANCHING_INVOLVED_IN_URETERIC_BUD_MORPHOGENESIS,GOBP_POSITIVE_REG…	RB1, ATF2, MAML1, IFT172, HNRNPU, ADARB1, SPINT2, RBPJ, PHB2, MYLK, PSMD8, PSMD9, NDST1, PSMD6, GJA1, PSMD7, PSMD4, PSMD5, ZMIZ1, PSMD2, MYC, PSMD3, PSMD1, PLCE1, PRKACA, BVES, PRKACB, MEF2A, MED1, MEF2C, CXADR, FRS2, SOX11, SCRIB, ISL1, DKK1, AR, CLDN5, DAAM1, MTHFD1, DDX39B, PRKAR1A, PSME3, PSME4, TMEM79, ARMC4, PSME1, PSME2, PRKD2, ASTN2, FREM2, COL13A1, PRKDC, SHOX2, NPRL3, PDGFB, PDGFA, BCL1…
	anterograde axonal axo	0.52825	0.4857	0.0917333	0.0446333	40	GOBP_AXO_DENDRITIC_TRANSPORT,GOBP_ANTEROGRADE_AXONAL_TRANSPORT,GOBP_AXONAL_TRANSPORT_OF_MITOCHONDRION	APP, HNRNPU, HSPB1, KIF17, OPA1, KIF5C, KIF5B, KIF5A, TMEM108, KIF1C, NEFL, KIF1B, AP3S2, AP3S1, KIF1A, SPG11, SYBU, NDEL1, DST, FBXW11, AP3B1, MAPK8IP3, AP3B2, TERF2, ARMCX3, SFPQ, FEZ1, MAP1A, MAPT, HAP1, ARL8A, PAFAH1B1, ARL8B, TRAK1, HIF1A, TRAK2, AP3M2, BLOC1S4, RAB21, AP3M1, BLOC1S5, PURA, BLOC1S6, SPAST, KIF3B, KIF3A, BLOC1S1, MAP2, BLOC1S2, BLOC1S3, TRIM46, WASF1, HSPA8, DYNC1H1, SNAPIN, …
	antigen post mhc	0.981	0.0509833	0.2885	0.269267	135	GOBP_ANTIGEN_PROCESSING_AND_PRESENTATION_OF_EXOGENOUS_PEPTIDE_ANTIGEN_VIA_MHC_CLASS_I,GOBP_ANTIGEN_PROCESSING_AND_PRESENTATION_OF_PEPTIDE_ANTIGEN_VIA_MHC_CLASS_I,GOBP_POST_TRANSLATIONAL_PROTEIN_MODIFICATION,GOBP_RESPONSE_TO_TUMOR_NECROSIS_FACTOR,GOBP_RESPONSE_TO_INTERLEUKIN_1,GOBP_REGULATION_OF_CELLULAR_AMINO_ACID_METABOLIC_PROCESS	DCAF8, DCAF5, DCAF4, CLDN1, DCAF7, DCAF6, PSMD8, PSMD9, CRHBP, PSMD6, NUB1, PSMD7, PSMD4, EVA1A, PSMD5, PSMD2, PSMD3, ZC3H12A, PSMD1, AKT1, CHGB, PRKCI, WSB1, ENDOG, WSB2, RC3H1, PRKCA, ATG12, PSME3, PSME4, PSME1, PSME2, SPARCL1, CDIP1, RBCK1, UBA52, GPLD1, SAR1B, COPS7B, COPS7A, ABCB9, ADAMTS12, HIF1A, OAZ1, OAZ2, C3, ADAMTS13, PSMF1, ATG7, PPARGC1A, ATG5, ABCA2, ICMT, FUCA2, FN1, MTHFR, LNPEP, …
	apoptotic endothelial epithelial	0.4009	0.0965714	0.3136	0.0141429	36	GOBP_REGULATION_OF_EPITHELIAL_CELL_APOPTOTIC_PROCESS,GOBP_POSITIVE_REGULATION_OF_EPITHELIAL_CELL_APOPTOTIC_PROCESS,GOBP_NEGATIVE_REGULATION_OF_ENDOTHELIAL_CELL_APOPTOTIC_PROCESS,GOBP_ENDOTHELIAL_CELL_APOPTOTIC_PROCESS,GOBP_EPITHELIAL_CELL_APOPTOTIC_PROCESS,GOBP_NEGATIVE_REGULATION_OF_EPITHELIAL_CELL_APOPTOTIC_PROCESS,GOBP_POSITIVE_REGULATION_OF_ENDOTHELIAL_CELL_APOPTOTIC_PROCESS	SEMA5A, RB1, RYR2, BMPR2, SERPINE1, TNFAIP3, ARRB2, ICAM1, CDH5, ZFP36, MDK, GPER1, KDR, MIR590, JAK2, BOK, MAP3K5, CAST, FGB, PIAS4, FGA, PRKCI, ITGA4, PDPK1, FGG, DNMT3A, ANO6, TGFBR2, SFRP4, SRSF6, GAS6, PLA2R1, PPARA, SCG2, ARF6, YAP1, RAMP2, NDNF, STK4, THBS1, ZFP36L1, STK3, TMTC4, NEUROD1, PKHD1, MAPK7, ABL1, KRIT1, E2F1, CCL2, HMOX1, E2F2, PLCG1, BID, PPARGC1A, PAK4, JAG2, TCF7L2, TIA1, GS…
	Apoptotic Mitochondrial Extrinsic	0.79495	0.0201414	0.540691	0.431879	110	GOBP_REGULATION_OF_MITOCHONDRIAL_MEMBRANE_PERMEABILITY,GOBP_REGULATION_OF_EXTRINSIC_APOPTOTIC_SIGNALING_PATHWAY,GOBP_MITOCHONDRIAL_MEMBRANE_ORGANIZATION,GOBP_SIGNAL_TRANSDUCTION_IN_ABSENCE_OF_LIGAND,GOBP_TRAIL_ACTIVATED_APOPTOTIC_SIGNALING_PATHWAY,GOBP_EXTRINSIC_APOPTOTIC_SIGNALING_PATHWAY_VIA_DEATH_DOMAIN_RECEPTORS,GOBP_REGULATION_OF_EXTRINSIC_APOPTOTIC_SIGNALING_PATHWAY_VIA_DEATH_DOMAIN_RECEPTO…	MT-ND6, ATF2, MT-ND4, MT-ND5, TFRC, GHITM, ALKBH7, MT-ND2, F11R, NOC2L, MT-ND3, MT-ND1, AKT3, AKT1, MTERF1, MEF2A, GABARAPL2, ATG3, DAXX, GABARAPL1, CXADR, CSNK2A1, UNC5B, CSNK2A2, AR, SCO1, SCO2, PSME3, FEZ1, DDIT3, DDIT4, TMEM126A, CDIP1, RBCK1, TMEM126B, ATF3, OPTN, ATF4, PIF1, URI1, GABARAP, DEDD2, RHOT2, RHOT1, GRPEL1, FIGNL1, GRPEL2, PPARGC1A, ATG7, ATG5, NGFR, JUN, MTERF4, EIF2AK3, C12ORF7…
	axonogenesis involved innervation	0.55835	0.2104	0.3803	0.0419	9	GOBP_SYMPATHETIC_NERVOUS_SYSTEM_DEVELOPMENT,GOBP_AXONOGENESIS_INVOLVED_IN_INNERVATION	NTRK1, NRP1, TFAP2B, FZD3, NRP2, ITGA4, SEMA3A, SOX11, SEMA3F, ASCL1, NF1, CTNNB1, INSM1, NPTX1, SOX4, PLXNA4
	biomineralization osteoblast ossification		0.02322	0.53788	0.6096	123	GOBP_NEGATIVE_REGULATION_OF_BIOMINERALIZATION,GOBP_OSTEOBLAST_DIFFERENTIATION,GOBP_REGULATION_OF_BIOMINERALIZATION,GOBP_BIOMINERALIZATION,GOBP_OSSIFICATION	IFITM1, SPARC, HNRNPU, XYLT1, RBPJ, RPS15, SOX2, RASSF2, CREB3L1, HOXA2, AKT1, BCAP29, SOX8, RPL38, SOX9, FBXO5, PRKACA, JUNB, ACVR1, MEF2C, SOX11, IFT80, WDR72, DKK1, RUNX2, SND1, GTPBP4, RUNX1, TWSG1, SFRP1, SFRP2, PRKD1, ASF1A, GPLD1, EPHA2, ATF4, TPH1, INTU, COL13A1, DHX9, SHOX2, TWIST1, STC1, HIF1A, ZMPSTE24, ANKH, FIGNL1, DHX36, RDH14, GPM6B, PPARGC1B, TRPM4, FZD1, WWTR1, EGR2, JUND, JAG1, …
	blood remodeling tissue		0.025575	0.408625	0.211275	57	GOBP_TISSUE_REMODELING,GOBP_BONE_REMODELING,GOBP_REGULATION_OF_TISSUE_REMODELING,GOBP_BLOOD_VESSEL_REMODELING	TFRC, RAB3D, RBPJ, LIPA, GJA1, RASSF2, UBASH3B, LEPR, PDK4, CAPN1, TGM2, MEF2C, IGFBP5, F2R, P3H4, PRKCA, MITF, RUNX1, SFRP1, ADAM8, TP53, ZNF675, EPHA2, NOTCH2, TPH1, EPAS1, TNFRSF11B, LTBP3, ADRB2, AGER, HIF1A, INPP5D, PPARGC1B, ATG5, TGFB1, JAG1, TGFB3, CAV1, LIF, SUCO, GDF5, SYT7, GPR137B, EXT1, TF, EFNA2, NF1, PLEKHM1, TPP1, CSPG4, FGF10, BMPR2, FLT4, CHD7, TNFAIP3, SNX10, PTH1R, PPP3CA, LRP…
	Bone Chondrocyte Cartilage	0.31735	0.0234583	0.86627		83	GOBP_CARTILAGE_DEVELOPMENT,GOBP_CARTILAGE_DEVELOPMENT_INVOLVED_IN_ENDOCHONDRAL_BONE_MORPHOGENESIS,GOBP_NEGATIVE_REGULATION_OF_CARTILAGE_DEVELOPMENT,GOBP_REGULATION_OF_CARTILAGE_DEVELOPMENT,GOBP_BONE_DEVELOPMENT,GOBP_REGULATION_OF_CHONDROCYTE_DIFFERENTIATION,GOBP_CHONDROCYTE_DIFFERENTIATION,GOBP_CHONDROCYTE_DEVELOPMENT_INVOLVED_IN_ENDOCHONDRAL_BONE_MORPHOGENESIS,GOBP_CONNECTIVE_TISSUE_DEVELOPMENT,…	ATF2, IFT172, HHIP, EIF4A3, XYLT1, TSKU, RPS6KA3, NDST1, GJA1, RASSF2, CREB3L2, BBX, PIP4K2A, HOXA2, SOX8, RPL38, SOX9, SOX6, SOX4, SOX5, MED1, MEF2C, ARRDC3, P3H1, EBF2, IFT80, SOX11, RUNX2, RUNX1, KIAA1217, SFRP4, SFRP1, SFRP2, MTHFD1, FREM1, TP53, ZFPM1, GPLD1, EPHA2, PAXIP1, COL13A1, SHOX2, PDGFB, STC1, TWIST1, ADAMTS12, HIF1A, GLG1, ZMPSTE24, MBTD1, SGPL1, CHST11, ANKH, PDGFD, RDH10, PRDX1, …
	brain surfactant tissue	0.67225	0.0214	0.67715	0.197125	51	GOBP_SURFACTANT_HOMEOSTASIS,GOBP_CHEMICAL_HOMEOSTASIS_WITHIN_A_TISSUE,GOBP_MAINTENANCE_OF_BLOOD_BRAIN_BARRIER,GOBP_TISSUE_HOMEOSTASIS	RB1, CSF1, TFRC, RAB3D, CIB2, ABCA12, F11R, CLDN1, LIPA, ACTB, ACTG1, CDH5, GJA1, STK11, CDH3, UBASH3B, AKT3, PDK4, SLC39A8, SOX9, B2M, SH3GL2, MFSD2A, NANOS1, CUBN, CXADR, F2R, PRKCA, ATP1B2, CLDN5, SMO, CHMP4B, ADAM8, ZNF830, ZNF675, VCL, NOTCH1, SLC22A5, EPAS1, SLC1A1, PCDH15, STK39, ILDR2, IL20RB, TNFRSF11B, LTBP3, ADRB2, CORO1A, ACACA, SPATA7, NEUROD1, INPP5D, PRDX1, CDH23, NPHP3, MBP, CYTL1…
	branching salivary gland	0.3589	0.0210667	0.7063	0.508	72	GOBP_GLAND_DEVELOPMENT,GOBP_GLAND_MORPHOGENESIS,GOBP_DICHOTOMOUS_SUBDIVISION_OF_AN_EPITHELIAL_TERMINAL_UNIT,GOBP_EXOCRINE_SYSTEM_DEVELOPMENT,GOBP_BRANCHING_INVOLVED_IN_SALIVARY_GLAND_MORPHOGENESIS,GOBP_SALIVARY_GLAND_DEVELOPMENT	OXTR, RPL30, SERPINE2, RBPJ, PHB2, CLDN1, CRKL, SOX2, SOX3, AKT2, PPAT, RPS6KA1, DAG1, AKT1, SOX9, BTRC, CDK5RAP3, EPHB3, SEC63, MED1, SMARCC1, CPT1A, SERPINF1, CSNK2A2, FRS2, SCRIB, ISL1, WDR77, DKK3, AR, SFRP1, TWSG1, DDX39B, ORAI1, UPRT, MT-CO2, EPHA2, TPH1, IGSF3, PRKDC, ZBTB1, PDGFA, IQGAP3, HIF1A, KALRN, ZMPSTE24, PRDX2, ZNF703, HMOX1, FADD, ZBTB7B, RREB1, PCK2, CTC1, STAT5B, XBP1, BCL11B, …
	camp purine organophosphorus	0.871	0.017375	0.8855	0.44375	73	GOBP_CELLULAR_RESPONSE_TO_CAMP,GOBP_RESPONSE_TO_CAMP,GOBP_RESPONSE_TO_PURINE_CONTAINING_COMPOUND,GOBP_RESPONSE_TO_ORGANOPHOSPHORUS	APP, SPARC, KDM1A, CIB2, AHR, SLC8A1, AQP1, CRHBP, BSG, TMEM38A, TMEM38B, IGFBP5, XRN1, DGKQ, FDX1, AKAP9, TRIM16, EZR, CFTR, PFKFB1, LPAR1, STC1, ITPR2, ZFP36L1, HSP90B1, RAP1B, LDHA, RAP1A, INPP5K, PPARGC1A, PPARGC1B, TRPM4, JUN, GSTM2, PNPT1, HSPA5, SRD5A1, PDE2A, CRLS1, SSH1, COL1A1, FOSL1, STAR, CPS1, PDE3A, NOX4, SDC1, SLC26A6, RYR1, RYR2, CITED1, PTPRN, PTEN, PKD2, SLC6A3, RYR3, AACS, PANX…
	cell killing cells		0.03815	0.18125	0.473	34	GOBP_CELL_KILLING,GOBP_KILLING_OF_CELLS_OF_OTHER_ORGANISM	RPL30, HSP90AB1, TUSC2, RNF19B, ARRB2, PVR, LYST, ICAM1, PPP3CB, CASP8, LAMP1, RPS19, AP1G1, CTSH, IL12A, LGALS9, HMGN2, B2M, CTSC, HAVCR2, LAG3, TUBB, STX7, HLA-B, SERPINB9, EMP2, HLA-A, HLA-E, VAMP7, CD226, DNASE1, HPRT1, CRK, GAPDH, CFH, CEBPG, RASGRP1, CORO1A, AGER, C3, BCL2L11, CD59, ROMO1, FADD, MICA, CHGA, STAT5B, CADM1, BAD, RAB27A, TUBB4B, F2RL1, PTPN6, ULBP1, BCL2L1, ULBP3
	cell migration involved	0.3366	0.02865		0.16485	26	GOBP_CELL_MIGRATION_INVOLVED_IN_KIDNEY_DEVELOPMENT,GOBP_PLATELET_DERIVED_GROWTH_FACTOR_RECEPTOR_SIGNALING_PATHWAY	NRP1, CSRNP1, HIP1, ZFAND5, PTEN, CBLB, PLAT, PTPRJ, PIK3C2A, SMPD3, JAK2, PDGFRB, PDGFRA, MYOCD, ARID5B, F3, BCR, LOX, HGS, RAPGEF1, TXNIP, NDRG4, RGS14, LRP1, SRC, PDGFB, PDGFA, CBL, SLC9A3R1, SGPL1, PDGFD, PDGFC, ABL1, LRIG2, SNCA, PTPN1, PLEKHA1, TIPARP, HIP1R, PTPN11, PTPN12, VEGFA, IFT20, MYO1E, FER, VANGL2, NR4A3, CSPG4, BCAR1, PTPN2
	cell proliferation epithelial		0.0137	0.498833	0.2694	123	GOBP_NEGATIVE_REGULATION_OF_ENDOTHELIAL_CELL_PROLIFERATION,GOBP_NEGATIVE_REGULATION_OF_EPITHELIAL_CELL_PROLIFERATION,GOBP_EPITHELIAL_CELL_PROLIFERATION	RB1, ATF2, ERRFI1, SPARC, IFT172, EMC10, PHB2, CLDN1, SOX2, GJA1, EDNRB, MYC, RPS6KA1, AKT3, AKT1, IL12A, SOX9, BTRC, B2M, MED1, MEF2C, SERPINF1, TINF2, IFT80, SOX11, FRS2, PRKCA, ISL1, WDR77, THAP1, AR, SFRP1, SFRP2, CD109, COL8A1, PRKD2, PRKD1, EPHA2, ZBED9, INTU, MAGED1, STXBP4, PRKDC, PDGFB, TWIST1, IQGAP3, HIF1A, PKHD1, NCSTN, PDCD10, APOH, ZNF703, HMOX1, APOE, PLCG1, RREB1, NGFR, XBP1, EGR3…
	cellular acid chemical	0.48465	0.001	0.02945	0.03425	75	GOBP_RESPONSE_TO_ACID_CHEMICAL,GOBP_CELLULAR_RESPONSE_TO_ACID_CHEMICAL	COL18A1, ATF2, COL16A1, SIX1, AKR1B1, PKD2, TOMM20, PPP1R9B, IPO5, ICAM1, RPTOR, ALAD, UFL1, SESN3, OPA1, CASP3, SESN1, SESN2, CAPN2, ATP7A, PDGFRA, EDN1, CHUK, MMP2, DNMT3A, AVPR1A, RRAGA, CREB1, PIK3CA, RRAGC, RRAGB, COL4A1, COL6A1, RRAGD, NSMF, TMBIM6, CEBPB, PCNA, AMIGO1, GSTP1, UBR2, UBR1, PTN, RELA, GLRA2, SOCS1, GLRA3, PDGFD, HSF1, PDGFC, SH3BP4, SLC38A9, FYN, PPARGC1A, LYN, NTRK1, NTRK2, …
	cellular interferon beta		0.01635	0.991		16	GOBP_RESPONSE_TO_INTERFERON_BETA,GOBP_CELLULAR_RESPONSE_TO_INTERFERON_BETA	IFITM3, IFNAR2, NDUFA13, IFITM1, PNPT1, IFITM2, STAT1, TREX1, HTRA2, UBE2G2, PLSCR1, AIM2, CDC34, IFI16, IRF1, CAPN2, IKBKE, UBE2K, TLR3
	cellular response uv		0.03695	0.9336	0.7053	10	GOBP_CELLULAR_RESPONSE_TO_UV_B,GOBP_RESPONSE_TO_UV_B	CDKN1A, MME, XPC, RELA, MFAP4, STK11, MSH2, HYAL1, HYAL2, HYAL3, BCL2, IL12A, ERCC6
	central system projection	0.01855	0.496	0.3232	0.4172	198	GOBP_RETINAL_GANGLION_CELL_AXON_GUIDANCE,GOBP_CELL_MORPHOGENESIS_INVOLVED_IN_NEURON_DIFFERENTIATION,GOBP_NEURON_PROJECTION_GUIDANCE,GOBP_AXON_DEVELOPMENT,GOBP_CENTRAL_NERVOUS_SYSTEM_NEURON_AXONOGENESIS,GOBP_CENTRAL_NERVOUS_SYSTEM_PROJECTION_NEURON_AXONOGENESIS	RB1, CYFIP1, CNTF, TRIO, ADARB1, TSKU, PREX2, ALCAM, ZFYVE27, SYNGAP1, DPYSL4, DPYSL5, DPYSL2, STMN1, HOXA2, DIP2A, DIP2B, MEF2A, MEF2C, RBFOX2, UNC5B, MAP1S, FRS2, PRKCA, UNC5C, UNC5D, ISL1, FEZ1, PARD3, MAP1B, HECW2, RUFY3, HECW1, MAP1A, FEZ2, ANOS1, RPL24, HPRT1, NGEF, CRABP2, SHOX2, NEDD4L, THY1, C9ORF72, C12ORF57, FLRT2, FLRT3, PLCG1, NGFR, FZD3, FN1, L1CAM, NFATC4, DHFR, GLI3, TRIOBP, GLI2,…
	Ceramide Process Sphingomyelin	0.169409	0.05753	0.51564	0.171755	59	GOBP_GLYCOLIPID_CATABOLIC_PROCESS,GOBP_SIALYLATION,GOBP_CERAMIDE_METABOLIC_PROCESS,GOBP_MEMBRANE_LIPID_CATABOLIC_PROCESS,GOBP_GLYCOSPHINGOLIPID_METABOLIC_PROCESS,GOBP_GANGLIOSIDE_METABOLIC_PROCESS,GOBP_SPHINGOMYELIN_METABOLIC_PROCESS,GOBP_LIPOSACCHARIDE_METABOLIC_PROCESS,GOBP_CERAMIDE_BIOSYNTHETIC_PROCESS,GOBP_SPHINGOLIPID_METABOLIC_PROCESS,GOBP_MEMBRANE_LIPID_METABOLIC_PROCESS	GLTP, PGAP1, CERK, PGAP2, PGAP3, GBA2, FADS3, STS, PPP2R1A, ENPP2, CYP1B1, ARSA, ST6GAL1, ST6GAL2, PRKCD, SPNS2, CEL, TEX2, GBGT1, PLA2G15, DPM1, ALDH3A2, DPM2, PYURF, DPM3, PRKD3, NAAA, PRKD2, MPPE1, PRKD1, GPLD1, CSNK1G2, NSMAF, HACD1, PDXDC1, HTRA2, MGST2, HACD3, HACD2, HACD4, NEU3, UGCG, UGT8, SGPL1, ALDH3B1, NEU1, PSAP, ST8SIA4, ST3GAL4, ST3GAL5, ST3GAL6, B4GALNT1, KDSR, ST3GAL1, ST3GAL2, ST…
	collagen activated pathway	0.1845	0.03745		0.7908	9	GOBP_COLLAGEN_ACTIVATED_TYROSINE_KINASE_RECEPTOR_SIGNALING_PATHWAY,GOBP_COLLAGEN_ACTIVATED_SIGNALING_PATHWAY	COL1A1, DDR1, UBASH3B, COL4A2, COL4A1, ITGA2, ITGA11, COL4A6, COL4A5, DDR2
	collagen catabolic process	0.6707	0.00998	0.85062	0.52014	33	GOBP_REGULATION_OF_COLLAGEN_METABOLIC_PROCESS,GOBP_POSITIVE_REGULATION_OF_COLLAGEN_METABOLIC_PROCESS,GOBP_COLLAGEN_CATABOLIC_PROCESS,GOBP_COLLAGEN_BIOSYNTHETIC_PROCESS,GOBP_COLLAGEN_METABOLIC_PROCESS	ITGB1, ERRFI1, PLOD3, ARRB2, PEPD, TRAM2, MRC2, SMPD3, NPPC, MMP24, ADAMTS3, CTSL, CREB3L1, CTSK, MYB, EMILIN1, CTSD, TNS2, CTSB, PDGFRB, PHYKPL, ITGA2, MMP2, F2R, VPS33B, P3H2, P3H1, P3H4, P3H3, RUNX1, RCN3, MMP11, MMP14, ADAM15, MMP16, MMP15, MMP17, ENG, PPARD, HDAC2, COL15A1, TNXB, COL13A1, FURIN, HIF1A, COL19A1, CST3, ADAMTS14, RAP1A, SERPINH1, WNT4, CBX8, TGFB1, GOT1, TGFB3, SUCO, LARP6, BMP…
	Collateral Projection Extension	0.100083	0.059475	0.292558	0.124504	104	GOBP_NEGATIVE_REGULATION_OF_AXON_EXTENSION,GOBP_NEGATIVE_REGULATION_OF_COLLATERAL_SPROUTING,GOBP_POSITIVE_REGULATION_OF_AXONOGENESIS,GOBP_REGULATION_OF_CELL_SIZE,GOBP_REGULATION_OF_AXONOGENESIS,GOBP_NEGATIVE_CHEMOTAXIS,GOBP_DEVELOPMENTAL_GROWTH_INVOLVED_IN_MORPHOGENESIS,GOBP_SEMAPHORIN_PLEXIN_SIGNALING_PATHWAY,GOBP_NEGATIVE_REGULATION_OF_NEURON_PROJECTION_DEVELOPMENT,GOBP_CELL_GROWTH,GOBP_AXON_EX…	ITSN2, RB1, CYFIP2, CYFIP1, NCKAP1, GMFB, SERPINE2, AVIL, STMN2, ARPC5L, TESK1, ENO1, TMEM97, TSKU, EPS8, FAM122A, PREX1, KIAA1109, GJA1, ZFYVE27, SYNGAP1, ALCAM, DPYSL2, AKT3, DPYSL3, AKT1, PLCE1, ADNP2, DIP2B, CEP97, ARPIN, TSPYL2, MED1, UNC13A, CSNK2A1, PRKCE, PRKCD, UNC5C, ISL1, BIN3, DDX39B, BIN1, RUFY3, MAP1B, CLNS1A, PRR16, PADI2, NGEF, URI1, CRABP2, FLII, SHOX2, NAIF1, PDGFA, NEDD4L, THY1…
	complement activation regulation		0.018325	0.6067	0.01915	34	GOBP_REGULATION_OF_COMPLEMENT_ACTIVATION,GOBP_REGULATION_OF_HUMORAL_IMMUNE_RESPONSE,GOBP_COMPLEMENT_ACTIVATION,GOBP_HUMORAL_IMMUNE_RESPONSE	GPI, RPL30, CD83, TRAF3IP2, CD81, LEAP2, PROS1, RBPJ, CLU, CXCL14, C4A, RPS19, EXO1, C1QBP, C1RL, FAM3A, HMGN2, ATP7A, RPL39, FGB, FGA, MEF2C, ST6GAL1, SPNS2, SPINK5, TFE3, HLA-A, PAX5, HLA-E, SERPING1, MASP1, CD46, GAPDH, TNFRSF21, NOTCH2, NOTCH1, C1S, CFH, C1R, CFI, PHB, CFP, PLA2G6, C3, VTN, HPX, C5, PPP2R3C, PDZD11, SUSD4, CCL2, CD59, TRDC, ROMO1, A2M, CHGA, YTHDF2, RARRES2, FOXJ1, POU2F2, MF…
	cotranslational protein targeting		0.302429	0.008625	0.300029	189	GOBP_ESTABLISHMENT_OF_PROTEIN_LOCALIZATION_TO_MEMBRANE,GOBP_COTRANSLATIONAL_PROTEIN_TARGETING_TO_MEMBRANE,GOBP_PROTEIN_LOCALIZATION_TO_ENDOPLASMIC_RETICULUM,GOBP_NUCLEAR_TRANSCRIBED_MRNA_CATABOLIC_PROCESS_NONSENSE_MEDIATED_DECAY,GOBP_PROTEIN_TARGETING,GOBP_ESTABLISHMENT_OF_PROTEIN_LOCALIZATION_TO_ENDOPLASMIC_RETICULUM,GOBP_PROTEIN_TARGETING_TO_MEMBRANE,GOBP_TRANSLATIONAL_INITIATION	RPL4, RPL5, RPL30, RPL3, RPL32, RPL31, FRMPD1, RPL34, EMC10, RPL8, RPL9, RPL6, RPL7, GLE1, RABGEF1, GJA1, CNST, SCP2, AKT2, ALKBH1, RPL36, RPL35, VPS35, RPL38, HOMER3, RPL37, MLYCD, AP1S3, MPV17, RPL39, ATG3, GABARAPL2, GSTK1, PRKCI, ACOT8, RPL21, RPL23, SECISBP2, RPL22, CSNK2A2, SCRIB, ATG13, ZFYVE16, PARD3, ACOT2, RPL24, RPL27, RPL26, RPL29, RPL28, UBA52, OPTN, ATF4, RPS4Y1, GABARAP, PPP3R1, LA…
	defense response fungus	0.17275	0.01505	0.42105	0.46515	11	GOBP_RESPONSE_TO_FUNGUS,GOBP_DEFENSE_RESPONSE_TO_FUNGUS	CHGA, JAGN1, RARRES2, CARD9, BCL10, IL17RC, MALT1, COTL1, FAM3A, PTX3, BAK1, GAPDH, CRK, TLR4, MYD88, ATG5
	defense response virus		0.00555	0.6067	0.791	187	GOBP_DEFENSE_RESPONSE_TO_VIRUS,GOBP_RESPONSE_TO_VIRUS	IFITM3, IFITM1, ZNF175, IFITM2, TRAF3IP2, CLPB, TRAF3IP1, IFIT5, GPATCH3, ADARB1, ENO1, IFIT1, ZDHHC1, PHB2, IFIT3, IFIT2, HERC5, TBK1, ZC3H12A, STMN1, AP1S1, IL12A, LGALS9, SKP2, LGALS8, TRIM22, DDX17, IFI27, PDE12, DDIT4, TRIM11, URI1, NLRX1, DHX9, ZC3HAV1, HIF1A, ZMPSTE24, SEC14L1, RNF216, TSPAN6, DHX36, PCBP2, FADD, APOB, ATG7, APOBEC3C, BTBD17, TREX1, EIF2AK2, IFI44, EIF2AK4, NMI, PUM1, DCLK…
	dephosphorylation positive phosphatase	0.463425	0.024575	0.8975	0.440975	55	GOBP_REGULATION_OF_PROTEIN_DEPHOSPHORYLATION,GOBP_POSITIVE_REGULATION_OF_PHOSPHATASE_ACTIVITY,GOBP_POSITIVE_REGULATION_OF_DEPHOSPHORYLATION,GOBP_POSITIVE_REGULATION_OF_PROTEIN_DEPHOSPHORYLATION	ANKLE2, PPP2R2A, CDH5, FAM122A, LGALS3, PPP4R1, PPP2R1B, PPP4R2, PPP2R1A, PPME1, PPP4R4, ADORA1, PDGFRB, PPP1R16B, MEF2C, IGFBP3, SWAP70, MAGI2, PRKCD, PPP1R16A, LMTK2, TSC1, VRK3, PPP1R3B, TIPRL, NSMF, PPIA, GPLD1, PPP1R37, PPP1R36, URI1, CDCA2, SET, PPP1R35, BOD1L1, MTMR9, ARPP19, HSP90B1, NUAK1, PPP3R1, CAMTA1, SYMPK, DRD2, PPARGC1B, PPP4R1L, PPP1R26, TGFB1, SMAD3, DMPK, BOD1, EIF2AK2, RCAN1, …
	Depolarization Action Potential	0.55662	0.08394	0.409118	0.0771917	59	GOBP_REGULATION_OF_MEMBRANE_POTENTIAL,GOBP_CHEMICAL_SYNAPTIC_TRANSMISSION_POSTSYNAPTIC,GOBP_MEMBRANE_HYPERPOLARIZATION,GOBP_MEMBRANE_DEPOLARIZATION_DURING_ACTION_POTENTIAL,GOBP_REGULATION_OF_MEMBRANE_DEPOLARIZATION,GOBP_REGULATION_OF_MITOCHONDRIAL_MEMBRANE_POTENTIAL,GOBP_REGULATION_OF_POSTSYNAPTIC_MEMBRANE_POTENTIAL,GOBP_MITOCHONDRIAL_DEPOLARIZATION,GOBP_POSITIVE_REGULATION_OF_MEMBRANE_DEPOLARIZA…	APP, PANK2, PID1, ZMYND8, EIF4A3, SLC4A3, SLC4A4, GJA1, SCN11A, AKT2, PIEZO2, KDR, ARL6IP5, AKT1, PIEZO1, BVES, SCN1A, UNC13B, MEF2C, CXADR, KCNK10, CACNA2D1, ANK2, ANK3, MAPK8IP2, GABRG3, STX1B, PPA2, BIN1, AKAP9, KCNQ3, RNF122, STX1A, CFTR, MTMR2, NEDD4L, PRKCZ, ZMPSTE24, PRDX3, GJC1, GRIN2A, KCNMB2, KCNMB3, KCNMB4, KCNN2, SCN3B, SCN3A, NTSR1, TRPM4, JUN, PRELID1, DMPK, JUP, FZD9, PYCR1, GRIN2C…
	Dermatan Sulfate Biosynthetic	0.373531	0.0189231	0.69897	0.2353	45	GOBP_CHONDROITIN_SULFATE_PROTEOGLYCAN_BIOSYNTHETIC_PROCESS,GOBP_HYALURONAN_METABOLIC_PROCESS,GOBP_DERMATAN_SULFATE_METABOLIC_PROCESS,GOBP_AMINOGLYCAN_BIOSYNTHETIC_PROCESS,GOBP_CHONDROITIN_SULFATE_BIOSYNTHETIC_PROCESS,GOBP_CHONDROITIN_SULFATE_CATABOLIC_PROCESS,GOBP_AMINOGLYCAN_CATABOLIC_PROCESS,GOBP_HYALURONAN_BIOSYNTHETIC_PROCESS,GOBP_MUCOPOLYSACCHARIDE_METABOLIC_PROCESS,GOBP_REGULATION_OF_HYALUR…	CHPF, XYLT2, XYLT1, FGF2, HS6ST1, HS6ST2, HS6ST3, NDST2, NDST1, NAGLU, NDST4, NDST3, PIM1, CHP1, AKT1, CSGALNACT1, PDGFRB, HGF, GLCE, CSGALNACT2, HSPG2, BCAN, LYG1, CEMIP, HS3ST3A1, SDC4, SDC2, SLC35D2, SDC3, PDGFB, HMMR, ADAMTS12, GNS, SLC9A1, CHST11, CHST12, DSEL, CHST10, CHST15, ST3GAL4, CYTL1, ST3GAL6, CHST14, ST3GAL1, ST3GAL2, ARSB, ST3GAL3, B3GALNT1, TGFB1, SLC10A7, FUCA1, B3GALT6, B3GALT5,…
	detection external biotic	0.6434	0.0281	1	0.2998	9	GOBP_DETECTION_OF_OTHER_ORGANISM,GOBP_DETECTION_OF_BIOTIC_STIMULUS,GOBP_DETECTION_OF_EXTERNAL_BIOTIC_STIMULUS	YAP1, SCARB1, SRPX, TREX1, HLA-B, NOD1, SSC5D, PTPRJ, HLA-A, PAK1, DACH1, SMO, TSPO, TLR4, NAIP
	detoxification toxic radical	0.412167	0.0099	0.0472143	0.0325143	58	GOBP_DETOXIFICATION,GOBP_CELL_REDOX_HOMEOSTASIS,GOBP_RESPONSE_TO_TOXIC_SUBSTANCE,GOBP_CELLULAR_RESPONSE_TO_TOXIC_SUBSTANCE,GOBP_CELLULAR_RESPONSE_TO_OXYGEN_RADICAL,GOBP_CELLULAR_OXIDANT_DETOXIFICATION,GOBP_RESPONSE_TO_OXYGEN_RADICAL	KDM1A, HP, EHMT1, MT1X, PARK7, AHR, CLDN1, TXNDC17, TXN2, MT2A, AKR7A3, SESN1, SESN2, SCN9A, PIM1, CYP1B1, PDGFRB, GSTK1, RALBP1, SLC15A2, SLC30A4, SLC30A1, CYBA, DDIT3, MAP1B, ABCG2, SRSF9, ATF4, UBIAD1, SLC22A5, CNP, FECH, MGST3, HVCN1, MGST1, MGST2, HTRA2, TXN, SLC30A10, FBLN5, ADH5, PRDX3, PRDX2, PRDX5, SNN, BRIP1, SCFD1, CCNB1, PRDX4, APOM, ADAMTS13, RDH11, PRDX1, ESD, MBP, APOE, DRD2, MPST,…
	dna transcription factor		0.0211	0.7719	0.4895	156	GOBP_POSITIVE_REGULATION_OF_DNA_BINDING_TRANSCRIPTION_FACTOR_ACTIVITY,GOBP_REGULATION_OF_DNA_BINDING_TRANSCRIPTION_FACTOR_ACTIVITY,GOBP_I_KAPPAB_PHOSPHORYLATION,GOBP_POSITIVE_REGULATION_OF_NF_KAPPAB_TRANSCRIPTION_FACTOR_ACTIVITY	RB1, APP, ATF2, SMARCB1, TFRC, KEAP1, PHB2, ICAM1, RPS6KA4, RPS6KA5, ZC3H12A, AKT1, TRIM25, CYP1B1, TRIM26, LGALS9, TRIM27, BTRC, TRIM21, TRIM22, CDK5RAP3, EPHA5, HES6, PRKCI, PRKCB, NFKBIL1, MTURN, AR, SFRP4, DDIT3, TRIM13, PRKD2, RBCK1, PRKD1, TRIB1, UBA52, CLOCK, BEX1, PAXIP1, DHX9, TWIST1, BCL10, PRKCZ, MTDH, PRDX3, PKHD1, NHLH2, PRDX2, PRDX4, DHX33, HMOX1, TP53BP1, PPARGC1A, ZBTB7A, PPARGC1B…
	dopamine catecholamine monoamine	0.207933	0.61825	0.0923	0.0398333	34	GOBP_AMINE_TRANSPORT,GOBP_NOREPINEPHRINE_TRANSPORT,GOBP_DOPAMINE_SECRETION,GOBP_CATECHOLAMINE_SECRETION,GOBP_MONOAMINE_TRANSPORT,GOBP_DOPAMINE_TRANSPORT	RAB3B, ITGB1, OXTR, RAB3A, ARL6IP1, ITGB3, NPY2R, TRH, PARK7, ACTB, RGS4, RGS2, GRM7, ADORA1, ARL6IP5, SLC18A1, CHRNB2, NPY5R, AVPR1A, ADRA2B, NISCH, ADORA2A, SLC29A4, PICK1, STX1A, CHRNA3, DDC, SLC43A2, CHRNA4, STXBP1, SLC43A1, KCNA2, SLC22A1, ATP1A2, PSEN1, HRH3, SV2A, CNR1, P2RY1, SNCG, SLC38A3, DRD2, NTSR1, GPM6B, SNCA, SLC12A2, SYT5, CHGA, SYT4, SYT3, SYT2, TOR1A, SYT1, KCNB1, DTNBP1, SYT13,…
	effector immune system		0.0024	0.6563	0.1152	143	GOBP_NEGATIVE_REGULATION_OF_IMMUNE_EFFECTOR_PROCESS,GOBP_NEGATIVE_REGULATION_OF_IMMUNE_SYSTEM_PROCESS	TRAF3IP1, CBLB, GPATCH3, IL27RA, LGALS3, RPS19, UBASH3B, MYC, ZC3H12A, AKT1, LGALS9, SOX9, TRIM27, TRIM21, FBXO7, METTL3, HLA-B, RC3H1, SOX11, SCRIB, HLA-A, MIF, RC3H2, HLA-E, RUNX1, SFRP1, TWSG1, PRKAR1A, TYRO3, SERPING1, PADI2, RIN3, TTLL12, TRIB1, EZR, NBL1, ZFPM1, NLRX1, SDC4, PRKDC, IL20RB, THY1, PIK3R1, PRDX2, C5, SEC14L1, TSPAN6, INPP5D, PCBP2, HMOX1, FADD, A2M, ZBTB7B, LYAR, PAG1, LYN, GP…
	embryonic maternal placenta		0.0219625	0.661971	0.20488	138	GOBP_MATERNAL_PLACENTA_DEVELOPMENT,GOBP_DECIDUALIZATION,GOBP_MATERNAL_PROCESS_INVOLVED_IN_FEMALE_PREGNANCY,GOBP_EMBRYONIC_ORGAN_DEVELOPMENT,GOBP_PLACENTA_DEVELOPMENT,GOBP_REPRODUCTIVE_SYSTEM_DEVELOPMENT,GOBP_MULTI_MULTICELLULAR_ORGANISM_PROCESS,GOBP_IN_UTERO_EMBRYONIC_DEVELOPMENT	MT-ND4, NUP107, SERPINE2, IFT172, SPINT2, RBPJ, NDST1, RNF112, CRHBP, GJA1, NSDHL, ZMIZ1, ALKBH1, PPP4R4, AKT1, HOXA2, RPL38, JUNB, MED1, MEF2C, MBNL1, ENDOG, DNAAF2, SERPINF1, WDR74, SOX11, FRS2, WDR77, AR, ADCY9, MTHFD1, SCO2, TYRO3, RPL29, ATF4, ASF1B, COL13A1, SHOX2, PDGFB, PDGFA, HIF1A, PRDX3, C3, RRP7A, RIC8A, HSD11B2, EPB41L5, C5, PRDX4, CHST11, RDH10, MYO6, PDGFC, PLCG1, SLC19A1, PLK4, BT…
	endocytosis receptor internalization		0.01447	0.53128	0.07936	151	GOBP_REGULATION_OF_RECEPTOR_INTERNALIZATION,GOBP_RECEPTOR_INTERNALIZATION,GOBP_REGULATION_OF_ENDOCYTOSIS,GOBP_ENDOCYTOSIS,GOBP_REGULATION_OF_RECEPTOR_MEDIATED_ENDOCYTOSIS,GOBP_REGULATION_OF_VESICLE_MEDIATED_TRANSPORT,GOBP_POSITIVE_REGULATION_OF_ENDOCYTOSIS,GOBP_POSITIVE_REGULATION_OF_RECEPTOR_INTERNALIZATION,GOBP_POSITIVE_REGULATION_OF_RECEPTOR_MEDIATED_ENDOCYTOSIS,GOBP_RECEPTOR_MEDIATED_ENDOCYTO…	ITSN2, PGAP1, TFRC, ZFYVE9, SERPINE1, ITSN1, FNBP1L, SCAMP5, RABGEF1, KIAA1109, CNST, DPYSL2, AKT2, ANKFY1, AP1S1, BVES, PRKCG, CUBN, ATG3, VPS18, FNBP1, PRKCB, CEL, GAPVD1, DKK1, HSPG2, SYTL4, CD2AP, RUFY1, ZFYVE16, BIN3, PRKAR1B, BIN1, RUFY2, PRKD1, VPS28, LRPAP1, MTMR2, SAR1A, SAR1B, NEDD4L, MTMR9, PLA2G3, C9ORF72, MTMR6, C3, HPX, HSPH1, MYO6, PLCG2, VPS11, HMOX1, PIP5K1C, PROM2, ATG5, EXPH5, …
	endogenous antigen presentation	0.94345	0.0196	0.65494	0.247567	57	GOBP_ANTIGEN_PROCESSING_AND_PRESENTATION_OF_ENDOGENOUS_PEPTIDE_ANTIGEN_VIA_MHC_CLASS_I_VIA_ER_PATHWAY,GOBP_ANTIGEN_PROCESSING_AND_PRESENTATION_OF_ENDOGENOUS_ANTIGEN,GOBP_ANTIGEN_PROCESSING_AND_PRESENTATION_OF_EXOGENOUS_PEPTIDE_ANTIGEN_VIA_MHC_CLASS_I_TAP_INDEPENDENT,GOBP_ANTIGEN_PROCESSING_AND_PRESENTATION_OF_ENDOGENOUS_PEPTIDE_ANTIGEN,GOBP_ANTIGEN_PROCESSING_AND_PRESENTATION_OF_PEPTIDE_ANTIGEN,G…	RAB3B, RAB3C, HFE, ICAM1, PSMD8, PSMD9, PSMD6, PSMD7, PSMD4, PSMD5, PSMD2, PSMD3, KIF5A, AP1S2, PSMD1, AP1S1, AP1S3, KIFAP3, B2M, AP2M1, SH3GL2, PDIA3, HLA-H, LAG3, HLA-B, AP1B1, HLA-C, TAP1, CYBA, HLA-A, HLA-E, RAB32, DYNC1LI1, DYNC1LI2, PSME3, RAB34, PSME4, RAB35, PSME1, PSME2, PSMD10, PSMD12, RAB5B, PSMD11, PSMD14, PSMD13, SAR1B, ABCB9, KLC1, KLC2, RACGAP1, KIF3B, KIF3A, PSMF1, KIF3C, RAB6A, A…
	Endoplasmic Reticulum Stress	0.610387	0.0215909	0.181145	0.332527	88	GOBP_REGULATION_OF_RESPONSE_TO_ENDOPLASMIC_RETICULUM_STRESS,GOBP_CELLULAR_RESPONSE_TO_TOPOLOGICALLY_INCORRECT_PROTEIN,GOBP_NEGATIVE_REGULATION_OF_RESPONSE_TO_ENDOPLASMIC_RETICULUM_STRESS,GOBP_RESPONSE_TO_ENDOPLASMIC_RETICULUM_STRESS,GOBP_ATF6_MEDIATED_UNFOLDED_PROTEIN_RESPONSE,GOBP_RESPONSE_TO_TOPOLOGICALLY_INCORRECT_PROTEIN,GOBP_ENDOPLASMIC_RETICULUM_UNFOLDED_PROTEIN_RESPONSE,GOBP_REGULATION_OF_…	TXNDC12, SCAMP5, CREB3L4, CREB3L1, CREB3L2, TRIM25, CHAC1, CDK5RAP3, EIF2A, TSPYL2, DAXX, DDX11, FBXO2, ATG10, YOD1, RNF126, DDIT3, TRIM13, PREB, TRIB3, KDELR3, TLN1, ATP6V0D1, ATF6, TP53, OPTN, ATF3, CFTR, RNF121, ATF4, FICD, HSPA4L, TMTC3, PIK3R1, UBE2J2, TMTC4, UBE2J1, HSPH1, SERPINH1, SSR1, SCAP, NRBF2, ZBTB7B, SEC31A, EDEM3, XBP1, JUN, EDEM1, EDEM2, EIF2AK3, ERLIN1, ABCA7, PARP16, EIF2AK4, E…
	endothelial skin endothelium	0.692667	0.0239875	0.644043	0.620357	115	GOBP_ENDOTHELIUM_DEVELOPMENT,GOBP_POSITIVE_REGULATION_OF_EPITHELIAL_CELL_DIFFERENTIATION,GOBP_ESTABLISHMENT_OF_ENDOTHELIAL_BARRIER,GOBP_SKIN_DEVELOPMENT,GOBP_EPITHELIAL_CELL_DIFFERENTIATION,GOBP_REGULATION_OF_ENDOTHELIAL_CELL_DIFFERENTIATION,GOBP_EPITHELIAL_CELL_DEVELOPMENT,GOBP_ENDOTHELIAL_CELL_DEVELOPMENT	SERPINE1, SPINT2, F11R, RBPJ, ABCA12, CLDN1, SOX21, GJA1, NSDHL, KIAA1109, CAPNS1, AKT2, STMN1, AKT1, MED1, GSTK1, MEF2C, PIH1D1, RFX3, SOX11, FRS2, SCRIB, WDR77, BCR, CLDN5, AR, TMEM79, TXNIP, PRKD2, CLOCK, ATF4, ABCB6, PDGFB, PDGFA, IQGAP1, ADAMTS12, HIF1A, EPB41L5, MYO6, PIP5K1A, PROM1, EXPH5, JAG2, PLK4, GSTM3, NGFR, STARD13, FZD3, JAG1, FZD2, JUP, FZD7, RDX, FZD6, NR2F2, FOSL2, COL1A1, COL1A…
	Energy Respiratory Electron		0.0222	0.180069	0.0722077	127	GOBP_ENERGY_COUPLED_PROTON_TRANSMEMBRANE_TRANSPORT_AGAINST_ELECTROCHEMICAL_GRADIENT,GOBP_MITOCHONDRIAL_ELECTRON_TRANSPORT_UBIQUINOL_TO_CYTOCHROME_C,GOBP_MITOCHONDRIAL_ELECTRON_TRANSPORT_CYTOCHROME_C_TO_OXYGEN,GOBP_MITOCHONDRIAL_ELECTRON_TRANSPORT_NADH_TO_UBIQUINONE,GOBP_ATP_SYNTHESIS_COUPLED_ELECTRON_TRANSPORT,GOBP_NADH_DEHYDROGENASE_COMPLEX_ASSEMBLY,GOBP_ELECTRON_TRANSPORT_CHAIN,GOBP_RESPIRATORY…	MT-ND6, MT-ND4L, MT-ND4, MT-ND5, NUP107, MT-CO1, GLDC, GHITM, ENO1, MT-ND2, ENO2, MT-ND3, SLC4A4, ENO3, PHB2, ENO4, MT-ND1, AKT2, MYC, FDXR, AKT1, XYLB, NUP214, NUP210, PHKA1, PASK, PHKA2, CLPX, NUP93, SCO2, FDX1, DDIT4, UQCRC1, TMEM126A, MT-CO2, UQCRC2, MT-CO3, TMEM126B, NUP98, POM121, NUP205, SEH1L, SHMT2, AAAS, HIF1A, ADH5, LDHA, CYB5R4, POM121C, BLOC1S1, NUP85, FIGNL1, PRDM16, RDH16, NUP88, P…
	epidermal growth erbb	0.6642	0.0416	0.96795	0.28335	103	GOBP_EPIDERMAL_GROWTH_FACTOR_RECEPTOR_SIGNALING_PATHWAY,GOBP_ERBB_SIGNALING_PATHWAY	ERRFI1, DGKD, CBLB, RBPJ, RNF115, RASSF2, RPS6KA5, EFEMP1, ADORA1, PLCE1, AKT1, CPNE3, SOX9, SH3GL2, ZGPAT, FBXW7, PRKCA, DOK1, RNF126, ADAM17, HGS, KIF16B, CDC37, STAM2, VPS25, TSG101, SHC3, CUL5, SHC1, PIK3R1, PSEN1, IQGAP1, SLC30A10, RTN4, NEU3, ABL1, PLCG1, SNX5, SOCS4, SOCS5, SNX6, AFAP1L2, TGFB1, BRAF, STAM, PTK2, WDR54, CCDC88A, FER, GRB2, LGMN, BCAR3, ARF4, HIP1, SH3KBP1, PTPRJ, PIK3C2A, …
	epithelial fluid transepithelial		0.0100667	0.818	0.32695	14	GOBP_EPITHELIAL_FLUID_TRANSPORT,GOBP_TRANSEPITHELIAL_TRANSPORT,GOBP_FLUID_TRANSPORT	SLC23A2, AHCYL1, ABCB1, SLC1A1, ITPR1, SLC1A2, SLC1A3, AQP4, ACTB, AQP1, ACTG1, BEST1, EDNRB, HYAL2, INPP5K, SLC12A2, EDN1, ABCC1, ABCC2, CXADR, SLC4A11, EXT1, EXT2, AQP11, SLC26A6, CFTR, GPLD1, ABCG2
	Epithelial Mesenchymal Transition	0.38778	0.0118812	0.550667	0.76271	55	GOBP_NEURAL_CREST_CELL_DIFFERENTIATION,GOBP_ENDOCARDIAL_CUSHION_FORMATION,GOBP_POSITIVE_REGULATION_OF_EPITHELIAL_TO_MESENCHYMAL_TRANSITION,GOBP_REGULATION_OF_EPITHELIAL_TO_MESENCHYMAL_TRANSITION,GOBP_ATRIOVENTRICULAR_VALVE_DEVELOPMENT,GOBP_EPITHELIAL_TO_MESENCHYMAL_TRANSITION,GOBP_MESENCHYME_DEVELOPMENT,GOBP_CARDIAC_NEURAL_CREST_CELL_DIFFERENTIATION_INVOLVED_IN_HEART_DEVELOPMENT,GOBP_ENDOCARDIAL_…	LDLRAD4, RBPJ, EDNRA, EDNRB, TRIM28, MYC, DAG1, SOX8, SOX9, SOX4, ACVR1, DDX17, MEF2C, SOX11, ISL1, DKK1, TIAM1, SFRP1, SFRP2, ALPK2, ZFPM2, ZFPM1, EPHA3, NOLC1, TWIST1, HIF1A, EPB41L5, MIR573, RDH10, ZNF703, WWTR1, JAG1, FN1, VASN, EXT1, COL1A1, PTK7, SNAI1, SNAI2, DCHS1, FERMT2, EZH2, ROBO2, NRP1, NRP2, CITED2, TGFB1I1, MEOX1, ROBO1, HEY1, GLIPR2, ANXA6, TEAD2, EDN1, IL17RD, SDHAF2, EXOC4, STRA…
	establishment localization anion	0.5186	0.0359667	0.6744	0.223967	352	GOBP_POSITIVE_REGULATION_OF_ESTABLISHMENT_OF_PROTEIN_LOCALIZATION,GOBP_POSITIVE_REGULATION_OF_ANION_TRANSPORT,GOBP_POSITIVE_REGULATION_OF_ION_TRANSPORT	ITSN1, ABCA12, MYLK, PSMD9, GJA1, CNST, SCP2, AKT2, ZC3H12A, LIPG, MYB, AKT1, PRKACA, GTSE1, WLS, UNC13B, MEF2A, PRKCI, PRKCE, CACNA2D1, PRKCD, CSNK2A2, SYTL4, ATG13, ISL1, CD2AP, RUFY3, ORAI1, ALG10B, GPLD1, VPS28, ATF4, ABCB1, SAR1A, SAR1B, ABCB4, PDGFB, PLA2G3, THY1, PLA2G6, PRKCZ, HIF1A, OAZ1, ARPP19, OAZ2, C3, PPP3R1, CRACR2A, KCNMB1, VPS11, PLCG2, PLCG1, EXPH5, ATG5, ABCA1, PLK3, PRELID1, G…
	extracellular matrix disassembly	0.541675	0.0139	0.505425	0.46516	59	GOBP_COLLAGEN_FIBRIL_ORGANIZATION,GOBP_POSITIVE_REGULATION_OF_EXTRACELLULAR_MATRIX_ASSEMBLY,GOBP_EXTERNAL_ENCAPSULATING_STRUCTURE_ORGANIZATION,GOBP_POSITIVE_REGULATION_OF_EXTRACELLULAR_MATRIX_ORGANIZATION,GOBP_EXTRACELLULAR_MATRIX_CONSTITUENT_SECRETION,GOBP_REGULATION_OF_EXTRACELLULAR_MATRIX_ORGANIZATION,GOBP_EXTRACELLULAR_MATRIX_DISASSEMBLY	RB1, APP, SPARC, COL12A1, SERPINE1, ICAM3, SPINT2, F11R, ANTXR1, ICAM1, CAPNS1, CREB3L1, BSG, DAG1, CYP1B1, SOX9, MPV17, P3H4, HSPG2, RUNX1, SFRP2, CCDC80, CRISPLD2, COL8A1, COL13A1, PDGFB, PDGFA, ADAMTS12, ADAMTS10, RIC8A, ADAMTS16, ADAMTS15, ADAMTS14, PRDX4, ADAMTS13, FLRT2, ADAMTS19, SERPINH1, A2M, GPM6B, NTNG1, NTNG2, COL24A1, FN1, COL1A1, EXT1, COL1A2, COL9A1, COL9A2, DDR1, FKBP10, COL18A1, …
	Fatty Acid Biosynthetic	0.4674	0.0201737	0.573906	0.292732	67	GOBP_NEGATIVE_REGULATION_OF_LIPID_BIOSYNTHETIC_PROCESS,GOBP_POSITIVE_REGULATION_OF_LIPID_CATABOLIC_PROCESS,GOBP_POSITIVE_REGULATION_OF_FATTY_ACID_BIOSYNTHETIC_PROCESS,GOBP_REGULATION_OF_UNSATURATED_FATTY_ACID_BIOSYNTHETIC_PROCESS,GOBP_REGULATION_OF_PHOSPHOLIPID_METABOLIC_PROCESS,GOBP_NEGATIVE_REGULATION_OF_LIPID_METABOLIC_PROCESS,GOBP_CELLULAR_KETONE_METABOLIC_PROCESS,GOBP_REGULATION_OF_STEROID_B…	PANK2, LPGAT1, AVIL, PHB2, PSMD8, PSMD9, LACTB, PSMD6, PSMD7, PSMD4, PSMD5, AKT2, PSMD2, PSMD3, PDK4, FDXR, AKT1, PIP4K2A, PSMD1, LONP2, PDK3, PIP4K2B, PIP4K2C, SOX9, MLYCD, PDK2, MFSD2A, PDK1, MED1, CPT1A, STARD4, PRKAB2, ACSL1, PRKCE, PRKCD, ACSL3, ATG14, DKK3, TIAM2, PSME3, CRYZL1, PSME4, PSME1, PSME2, TRIB3, PRKD1, GPLD1, MTMR1, MTMR2, SLC45A3, MTMR3, PEX11A, ABCB4, PDGFB, PIK3R4, AGAP2, PDGF…
	fibroblast growth factor	0.61865	0.03065		0.22435	20	GOBP_REGULATION_OF_FIBROBLAST_GROWTH_FACTOR_RECEPTOR_SIGNALING_PATHWAY,GOBP_NEGATIVE_REGULATION_OF_FIBROBLAST_GROWTH_FACTOR_RECEPTOR_SIGNALING_PATHWAY	NGFR, HHIP, SPRY4, WNT5A, FUZ, SHISA2, SULF1, FGF2, THBS1, SULF2, APLN, SMOC2, DSTYK, MIR573, GPC1, CREB3L1, SPRY3, NPTN, SPRY2, SPRY1, PRKD2, FGFBP3, WNT4
	field cardioblast secondary	0.4463	0.04155	0.80035		7	GOBP_REGULATION_OF_SECONDARY_HEART_FIELD_CARDIOBLAST_PROLIFERATION,GOBP_CELL_PROLIFERATION_INVOLVED_IN_HEART_MORPHOGENESIS	BMP4, SMAD4, NOTCH1, BMPR2, PIM1, SIX1, CTNNB1, HES1, SOX9, RBPJ, ISL1
	fusion vesicle phagolysosome	0.40685	0.2183	0.540429	0.0349714	80	GOBP_PHAGOLYSOSOME_ASSEMBLY,GOBP_POSITIVE_REGULATION_OF_VESICLE_FUSION,GOBP_REGULATION_OF_VESICLE_FUSION,GOBP_VESICLE_ORGANIZATION,GOBP_SYNAPTIC_VESICLE_MATURATION,GOBP_MEMBRANE_FUSION,GOBP_ORGANELLE_MEMBRANE_FUSION	PI4K2B, SERPINE2, FNBP1L, ZDHHC2, GOLGA2, TFG, AKT2, PIP4K2A, ANKFY1, PIP4K2B, FBXO5, VPS36, VPS39, UNC13B, UNC13C, VPS18, PRKCI, UNC13A, RFX2, GOLPH3L, CSNK1D, MYO7A, CD2AP, STX1B, ZFYVE16, TBPL1, PREB, VPS25, PI4K2A, STX1A, VPS28, SDC4, SAR1A, SAR1B, STXBP1, PLA2G3, TGFA, SNX3, BLOC1S4, BLOC1S5, BLOC1S6, SCFD1, BLOC1S1, BLOC1S2, VPS8, BLOC1S3, VTI1A, VPS11, SCAP, STXBP6, SEC31B, SEC31A, VTI1B, …
	gated channel activity	0.1906	0.4518	0.9198	0.0423	61	GOBP_REGULATION_OF_VOLTAGE_GATED_SODIUM_CHANNEL_ACTIVITY,GOBP_REGULATION_OF_CATION_CHANNEL_ACTIVITY	KCNG1, APP, FMR1, CRHBP, KIF5B, NPPA, CAPN1, EPHB2, PRKACA, RGS9, MEF2C, DAPK1, CACNA2D1, ANK2, ANK3, MAPK8IP2, GEM, SHISA7, CACNB1, CACNB2, ARC, CACNB3, CACNB4, STIM1, STIM2, ALG10B, GRIA1, GRIA2, ADRB2, LRRC55, GRIN2A, CRACR2A, DRD2, PPARGC1A, GRIA3, NTSR1, GRIA4, PRRT1, GSTM2, HOMER1, STAC, CAV1, NETO2, KLHL24, GRIN2B, EHD3, DLG1, FGF14, DLG2, CDK5, DLG3, SLC6A9, DLG4, CALM3, GNB5, FGF13, CNIH…
	glycan processing glycoprotein	0.2871	0.03155	0.517	0.29035	172	GOBP_O_GLYCAN_PROCESSING,GOBP_GLYCOPROTEIN_METABOLIC_PROCESS	XYLT2, XYLT1, HS6ST1, HS6ST2, HS6ST3, NDST2, GOLGA2, NDST1, C1GALT1C1, KRTCAP2, NDST4, NDST3, ST6GAL1, ACOT8, ALG8, ALG9, ST6GAL2, COG7, ALG6, FBXO2, GLCE, SLC35C2, ENTPD5, ALG5, SLC35C1, COG3, ALG2, ALG3, MOGS, ALG1, GANC, GBGT1, SOAT1, TRIM13, ALG10B, NECAB2, NECAB1, NECAB3, RPN2, FUT10, FUT11, RPN1, TMTC3, B3GLCT, TMTC2, TMTC1, ADAMTS12, HIF1A, UBE2J1, TMTC4, NCSTN, ADAMTS13, CHST11, CHST12, C…
	Hormone c21 Androgen	0.795017	0.0689643	0.421014	0.162485	52	GOBP_ANDROGEN_BIOSYNTHETIC_PROCESS,GOBP_CELLULAR_HORMONE_METABOLIC_PROCESS,GOBP_HORMONE_BIOSYNTHETIC_PROCESS,GOBP_HORMONE_METABOLIC_PROCESS,GOBP_ESTROGEN_METABOLIC_PROCESS,GOBP_C21_STEROID_HORMONE_BIOSYNTHETIC_PROCESS,GOBP_REGULATION_OF_HORMONE_METABOLIC_PROCESS,GOBP_C21_STEROID_HORMONE_METABOLIC_PROCESS,GOBP_HORMONE_CATABOLIC_PROCESS,GOBP_REGULATION_OF_HORMONE_BIOSYNTHETIC_PROCESS,GOBP_STEROID_H…	ITSN1, LIPE, PSMD9, CRHBP, GJA1, CYP2D6, MYB, FDXR, CYP1B1, LRAT, SOX8, SOX4, EPHA5, MED1, STARD3, CPT1A, PRKCE, RFX3, CACNA2D2, SOX11, PRKCA, ACSL4, PASK, SYTL4, ISL1, DKK3, TIAM1, SFRP1, FDX1, RBP1, AGTR1, CLOCK, GPLD1, STX1A, CFTR, ENPEP, CRABP2, RETSAT, STXBP3, GIPR, STXBP4, CRABP1, PLA2G3, PLA2G6, HIF1A, KALRN, ZMPSTE24, SNX4, SGPL1, CYB5R4, RAB11FIP1, RDH11, RDH10, STC2, RDH16, RDH14, RDH13…
	Hormone JAK Glucagon	0.578433	0.0318182	0.577473	0.54718	207	GOBP_CELLULAR_RESPONSE_TO_PEPTIDE,GOBP_CELLULAR_RESPONSE_TO_GLUCAGON_STIMULUS,GOBP_RESPONSE_TO_GLUCAGON,GOBP_RESPONSE_TO_GROWTH_HORMONE,GOBP_WATER_HOMEOSTASIS,GOBP_GROWTH_HORMONE_RECEPTOR_SIGNALING_PATHWAY_VIA_JAK_STAT,GOBP_CELLULAR_RESPONSE_TO_HORMONE_STIMULUS,GOBP_RESPONSE_TO_PEPTIDE_HORMONE,GOBP_RESPONSE_TO_PEPTIDE,GOBP_CELLULAR_RESPONSE_TO_NITROGEN_COMPOUND,GOBP_CELLULAR_RESPONSE_TO_PEPTIDE_H…	CLDN1, MT-ND3, CRHBP, AKT2, AKT1, PRKACA, PRKACB, DAXX, MEF2C, RBFOX2, CACNA2D1, LDOC1, ISL1, AR, PRKAR1B, PRKAR1A, TMEM79, DDIT4, PADI2, CLOCK, ATF4, URI1, LYPD1, IQGAP1, SLC30A10, HSD11B2, LARP1, PRKAR2B, PRKAR2A, PDGFD, PDGFC, ZBTB7B, ZBTB7A, PPARGC1A, ATG7, PPARGC1B, LYN, NGFR, GSTM2, JAG1, JUP, COL1A1, COL1A2, EIF6, NOX4, LGMN, EZH2, ACHE, PQBP1, SMPD3, HEY1, NEFL, JAK2, JAK3, APPL2, APPL1, …
	hyperosmotic response osmotic	0.65655	0.0382	0.99	0.5903	42	GOBP_HYPEROSMOTIC_RESPONSE,GOBP_RESPONSE_TO_OSMOTIC_STRESS	ERRFI1, ATF2, HSP90AB1, DDX3X, SLC2A1, AKR1B1, MLC1, SLC2A4, HNMT, PKD2, YBX3, CLDN1, AQP1, MYLK, CASP3, EFHD1, TSPO, SLC12A6, TSC22D4, PDPK1, TSC22D3, ITGA2, TSC22D2, SORD, TACR3, OXSR1, SERPINB6, KCNMA1, ARHGEF2, MICU1, TP53, TLR3, NFAT5, ABCB1, CAB39, STK39, NOLC1, EGFR, ZFP36L1, RELB, CLN3, MBIP, LRRC8C, LRRC8D, PTK2B, LRRC8A, SLC25A23, MAP2K7, SLC12A2, PLK3, XRCC6, SLC12A5, XRCC5, BAD, MAPK1…
	Immune Production Interleukin	0.667512	0.0137047	0.615742	0.437278	83	GOBP_REGULATION_OF_RESPONSE_TO_BIOTIC_STIMULUS,GOBP_POSITIVE_REGULATION_OF_IMMUNE_EFFECTOR_PROCESS,GOBP_ADAPTIVE_IMMUNE_RESPONSE,GOBP_INTERLEUKIN_12_PRODUCTION,GOBP_NEGATIVE_REGULATION_OF_LYMPHOCYTE_MEDIATED_IMMUNITY,GOBP_POSITIVE_REGULATION_OF_CHEMOKINE_PRODUCTION,GOBP_PRODUCTION_OF_MOLECULAR_MEDIATOR_OF_IMMUNE_RESPONSE,GOBP_T_CELL_CYTOKINE_PRODUCTION,GOBP_REGULATION_OF_IMMUNE_EFFECTOR_PROCESS,G…	MAPKBP1, ATF2, TFRC, F11R, TSKU, PSMD8, SCAMP5, PSMD9, PSMD6, PSMD7, TBK1, PSMD4, PSMD5, PSMD2, PSMD3, ZC3H12A, PSMD1, PRKACA, PRKACB, CHID1, CCBE1, MEF2C, CXADR, RC3H1, DICER1, SCAMP1, ISL1, RC3H2, CD2AP, SIGIRR, PSME3, DDIT3, PSME4, PSME1, PSME2, ORAI1, PADI2, RBCK1, OPTN, ATF4, NLRX1, PLA2G3, IL20RB, THY1, IQGAP1, PLA2G6, IQGAP2, C3, HPX, C5, CYB5R3, RNF216, PSMF1, LTA4H, ZBTB7B, ATG7, ATG5, H…
	increased oxygen hyperoxia		0.0107667	0.722967	0.1132	116	GOBP_RESPONSE_TO_OXYGEN_LEVELS,GOBP_RESPONSE_TO_HYPEROXIA,GOBP_RESPONSE_TO_INCREASED_OXYGEN_LEVELS	OXTR, MT-ND4, MT-ND5, WDR83, ENO1, RBPJ, PHB2, BACH1, ICAM1, AQP1, PSMD8, PSMD9, PSMD6, ALKBH5, EDNRA, PSMD7, PSMD4, PSMD5, PSMD2, MYC, PSMD3, MYB, LONP1, PSMD1, AKT1, PDK3, PDK1, ATP6V1G1, ENDOG, PRKCE, SLC11A2, ACTN4, SFRP1, PSME3, DDIT4, PSME4, PSME1, PSME2, ATP6V0D1, UBA52, TP53, ATF4, EPAS1, LPAR1, TWIST1, STC1, HIF1A, HSD11B2, SCFD1, CYB5R4, LDHA, BRIP1, KCNMB1, STC2, ATP6V0A2, HMOX1, SCAP,…
	Inflammatory Acute Response	0.6666	0.0237467	0.681058	0.147027	136	GOBP_DENDRITIC_CELL_DIFFERENTIATION,GOBP_MACROPHAGE_ACTIVATION,GOBP_NEGATIVE_REGULATION_OF_INFLAMMATORY_RESPONSE,GOBP_CELL_ACTIVATION_INVOLVED_IN_IMMUNE_RESPONSE,GOBP_PRODUCTION_OF_MOLECULAR_MEDIATOR_INVOLVED_IN_INFLAMMATORY_RESPONSE,GOBP_POSITIVE_REGULATION_OF_CYTOKINE_PRODUCTION_INVOLVED_IN_INFLAMMATORY_RESPONSE,GOBP_MYELOID_LEUKOCYTE_MEDIATED_IMMUNITY,GOBP_REGULATION_OF_INFLAMMATORY_RESPONSE,G…	TFRC, RBPJ, F11R, LIPA, PREX1, NDST1, CRHBP, PSMD6, PSMD7, TBK1, PSMD2, ZC3H12A, PSMD3, PSMD1, AKT1, CHID1, RC3H1, SCAMP1, ISL1, HSPG2, RC3H2, SIGIRR, AGTR1, PADI2, CLOCK, NLRX1, LXN, PLA2G3, IL20RB, IQGAP1, IQGAP2, ADAMTS12, C3, C5, CYB5R3, LTA4H, ZBTB7B, ATG7, LYN, GPR17, JUP, FUCA1, EIF2AK1, FUCA2, FN1, EIF2AK4, TMEM98, NAPEPLD, NOX4, ARHGAP9, MIR130A, HEXB, IKBKB, IKBKG, JAK2, JAK3, APPL2, AP…
	innate defense external		0.01055	0.661471	0.276788	172	GOBP_NEGATIVE_REGULATION_OF_INNATE_IMMUNE_RESPONSE,GOBP_NEGATIVE_REGULATION_OF_RESPONSE_TO_BIOTIC_STIMULUS,GOBP_POSITIVE_REGULATION_OF_RESPONSE_TO_EXTERNAL_STIMULUS,GOBP_NEGATIVE_REGULATION_OF_DEFENSE_RESPONSE,GOBP_REGULATION_OF_DEFENSE_RESPONSE,GOBP_NEGATIVE_REGULATION_OF_IMMUNE_RESPONSE,GOBP_NEGATIVE_REGULATION_OF_RESPONSE_TO_EXTERNAL_STIMULUS,GOBP_POSITIVE_REGULATION_OF_DEFENSE_RESPONSE	RB1, MAPKBP1, CNTF, SERPINE2, SERPINE1, GPATCH3, PSMD8, PSMD9, PSMD6, GJA1, PSMD7, TBK1, PSMD4, UBASH3B, PSMD5, PSMD2, PSMD3, ZC3H12A, PSMD1, VPS35, PRKACA, PRKACB, MED1, MEF2C, DAPK2, SERPINF1, PRKCD, RC3H1, PRKCA, ISL1, RC3H2, SIGIRR, PSME3, PSME4, TYRO3, PSME1, SERPING1, PSME2, PADI2, PRKD2, PRKD1, CLOCK, OPTN, NLRX1, PRKDC, PDGFB, PLA2G3, IL20RB, PDGFA, BCL10, ADAMTS12, C3, PRDX2, HPX, C5, RN…
	innate interferon gamma		0.003225	0.82565	0.17555	154	GOBP_INTERFERON_GAMMA_MEDIATED_SIGNALING_PATHWAY,GOBP_RESPONSE_TO_INTERFERON_ALPHA,GOBP_RESPONSE_TO_INTERFERON_GAMMA,GOBP_INNATE_IMMUNE_RESPONSE	CLPB, TRIL, ADARB1, CLDN1, PHB2, PSMD8, PSMD9, NUB1, PSMD6, PSMD7, TBK1, PSMD4, PSMD5, PSMD2, PSMD3, PSMD1, PRKACA, RPL39, PRKACB, CHID1, MED1, DAPK1, PRKCD, DAPK3, PSME3, PSME4, PSME1, TYRO3, SERPING1, PSME2, PRKD1, OPTN, NLRX1, CFH, PRKDC, SHMT2, VPS26B, ZC3HAV1, BCL10, CFP, C3, HPX, C5, ADAMTS13, PLCG2, PSMF1, LYN, HEXIM1, CREBBP, CADM1, EIF2AK2, CYLD, TOLLIP, REL, SETD2, ECSIT, LYST, PQBP1, T…
	integrin mediated signaling	0.37845	0.0056		0.81625	41	GOBP_REGULATION_OF_INTEGRIN_MEDIATED_SIGNALING_PATHWAY,GOBP_INTEGRIN_MEDIATED_SIGNALING_PATHWAY	ITGB1, NRP1, COL16A1, ITGB5, ITGA2B, LOXL3, ILK, ITGAE, ADAMTS1, ITGB8, ITGAV, TIMP1, PHACTR4, VAV3, DST, ITGA4, SLC2A10, ITGA3, ITGA2, ITGA1, ADAM11, ADAM10, EMP2, ADAM15, ADAM9, MYH9, ITGA7, ITGB1BP1, ITGA6, PRKD1, ITGA5, CD47, TLN1, DOCK1, ITGA9, CD63, LAMA5, SEMA7A, SRC, CUL3, NEDD9, THY1, PTN, CDC42, FUT8, ADAMTS13, CTNNA1, ABL1, FLNA, PTK2B, ZNF304, DMTN, RCC2, FN1, ISG15, PTPN11, PTK2, BST…
	involved inflammatory wounding	0.47335	0.0358	0.72155	0.06815	8	GOBP_WOUND_HEALING_INVOLVED_IN_INFLAMMATORY_RESPONSE,GOBP_INFLAMMATORY_RESPONSE_TO_WOUNDING	GRN, TGFB1, MDK, F2R, HMOX1, WDR83, TIMP1, HIF1A, AGER, GIT1
	Ion Cytosol Calcium	0.480639	0.0163267	0.306259	0.0811367	118	GOBP_SEQUESTERING_OF_METAL_ION,GOBP_METAL_ION_TRANSPORT,GOBP_REGULATION_OF_CALCIUM_ION_TRANSMEMBRANE_TRANSPORT,GOBP_IRON_ION_TRANSPORT,GOBP_REGULATION_OF_CALCIUM_ION_TRANSPORT_INTO_CYTOSOL,GOBP_CELLULAR_ION_HOMEOSTASIS,GOBP_CALCIUM_ION_TRANSPORT,GOBP_CELLULAR_IRON_ION_HOMEOSTASIS,GOBP_CELLULAR_COPPER_ION_HOMEOSTASIS,GOBP_ANION_HOMEOSTASIS,GOBP_COPPER_ION_HOMEOSTASIS,GOBP_REGULATION_OF_RELEASE_OF_…	TFRC, SLC4A2, SLC4A3, PHB2, SLC4A4, SLC4A5, MYLK, GLS, GJA1, UBASH3B, MYC, PLCE1, HOMER3, PRKACA, PRKCB, PRKCE, CACNA2D1, CACNA2D3, CACNA2D2, ARMC1, SCO1, BIN1, SCO2, DDIT3, ORAI3, ORAI2, AGTR1, ORAI1, YME1L1, ATF4, ABCB6, ABCB7, TTYH1, PDGFB, NEDD4L, THY1, SLC30A10, HIF1A, HPX, GRIN2A, CRACR2A, CRACR2B, C7, TTPA, PLCG2, HMOX1, PLCG1, HMOX2, ATG5, LYN, GPR17, NDFIP2, GSTM2, NDFIP1, SNAPIN, HOMER1…
	kappab signaling nf		0.0097	0.46735	0.31985	173	GOBP_POSITIVE_REGULATION_OF_I_KAPPAB_KINASE_NF_KAPPAB_SIGNALING,GOBP_I_KAPPAB_KINASE_NF_KAPPAB_SIGNALING	SLC35B2, MAPKBP1, TRAF3IP2, TFRC, IFIT5, WDR83, GJA1, TBK1, LGALS1, TFG, ZC3H12A, CPNE1, TRIM25, AKT1, LGALS9, TRIM27, BTRC, TRIM21, TRIM22, WLS, PRKCB, PRKCE, NFKBIL1, JMJD8, TRIM13, RBCK1, PRKD1, ALPK1, UBA52, OPTN, NLRX1, LPAR1, BCL10, HACD3, MTDH, PRDX4, TSPAN6, MIER1, DHX36, S100A13, HMOX1, FADD, NDFIP2, NDFIP1, PLK2, NR1D1, PPP5C, REL, CC2D1A, TMEM9B, ECM1, SLC44A2, OTUD7A, OTUD7B, LITAF, C…
	leukemia inhibitory cytokine		0.0179	0.545925	0.3994	113	GOBP_REGULATION_OF_RESPONSE_TO_INTERFERON_GAMMA,GOBP_LEUKEMIA_INHIBITORY_FACTOR_SIGNALING_PATHWAY,GOBP_CYTOKINE_MEDIATED_SIGNALING_PATHWAY,GOBP_POSITIVE_REGULATION_OF_RESPONSE_TO_CYTOKINE_STIMULUS,GOBP_REGULATION_OF_RESPONSE_TO_CYTOKINE_STIMULUS,GOBP_RESPONSE_TO_TYPE_I_INTERFERON	CNTFR, CNTF, PSMD8, PSMD9, PSMD6, PSMD7, TBK1, PSMD4, PSMD5, PSMD2, MYC, PSMD3, AKT1, PSMD1, PRKACA, JUNB, MED1, PRKCD, MTAP, PSME3, PSME4, PSME1, PADI2, PSME2, CDIP1, RBCK1, UBA52, SHMT2, PDGFB, IL20RB, HIF1A, HPX, HMOX1, PSMF1, GPR17, FZD4, FN1, ST18, CYLD, COL1A2, HNRNPF, TOLLIP, CDKN1A, ARF1, SETD2, RPLP0, IL18BP, TRIM8, IKBKB, TRIM5, TMSB4X, SMPD1, IKBKG, TIMP1, JAK2, JAK3, IKBKE, APPL2, JAK…
	ligand processing zymogen		0.038525	0.7536	0.1724	100	GOBP_ZYMOGEN_ACTIVATION,GOBP_PROTEIN_MATURATION,GOBP_SIGNALING_RECEPTOR_LIGAND_PRECURSOR_PROCESSING,GOBP_PROTEIN_PROCESSING	CYFIP2, ISCA2, ISCA1, SPON1, SERPINE2, IFT172, SERPINE1, LDLRAD3, ENO1, CISD3, GCSH, NFU1, LONP2, CHAC1, PRKACA, PRKACB, TBC1D10A, SOX4, DYNC2H1, CCBE1, RUNX1, PISD, AFG3L2, RFX4, YME1L1, LIPT2, LIPT1, NAA60, ENPEP, OMA1, LIAS, GLG1, CIAO1, ZMPSTE24, INPP5B, APH1A, GRIN2A, NCSTN, PRDX4, ADAMTS13, APH1B, APOH, SERPINH1, TSPAN5, FADD, RCE1, NAA50, CREBBP, SNAPIN, TYSND1, FAM111A, TMEM98, SPRTN, MMS…
	Lipid Distribution Efflux	0.440057	0.0632423	0.588514	0.20632	57	GOBP_REGULATION_OF_LIPID_STORAGE,GOBP_REGULATION_OF_CHOLESTEROL_EFFLUX,GOBP_ORGANIC_HYDROXY_COMPOUND_TRANSPORT,GOBP_SEQUESTERING_OF_TRIGLYCERIDE,GOBP_REGULATION_OF_STEROL_TRANSPORT,GOBP_POSITIVE_REGULATION_OF_LIPID_LOCALIZATION,GOBP_POSITIVE_REGULATION_OF_LIPID_TRANSPORT,GOBP_LIPID_LOCALIZATION,GOBP_REGULATION_OF_ORGANIC_ACID_TRANSPORT,GOBP_HIGH_DENSITY_LIPOPROTEIN_PARTICLE_REMODELING,GOBP_POSITI…	ALKBH7, ABCA12, ABCA13, ZFYVE1, TSKU, GLS, GJA1, SCP2, AKT2, ZC3H12A, LIPG, MYB, PIP4K2A, AKT1, LRAT, UNC13B, STARD3, STARD4, PRKAB2, STARD5, STARD6, PRKCD, CEL, NISCH, ABCA10, AGTR1, ABCB1, PLEKHA8P1, ABCB4, PLA2G3, SLC5A3, C3, SLC19A1, ABCA1, ABCA2, PRELID2, PRELID1, ABCA5, CHKA, FZD4, ABCA3, STARD10, ABCA7, ABCA8, EHD1, XKR8, SQLE, XKR7, XKR9, GIPC1, XKR4, XKR6, ATG2B, XKR5, YJEFN3, HEXB, PRKA…
	localization plasma periphery	0.350457	0.0296429	0.556643	0.4246	99	GOBP_NEGATIVE_REGULATION_OF_PROTEIN_LOCALIZATION_TO_CELL_PERIPHERY,GOBP_REGULATION_OF_PROTEIN_LOCALIZATION_TO_PLASMA_MEMBRANE,GOBP_REGULATION_OF_PROTEIN_LOCALIZATION_TO_MEMBRANE,GOBP_REGULATION_OF_PROTEIN_LOCALIZATION_TO_CELL_PERIPHERY,GOBP_NEGATIVE_REGULATION_OF_PROTEIN_LOCALIZATION_TO_MEMBRANE,GOBP_PROTEIN_LOCALIZATION_TO_PLASMA_MEMBRANE,GOBP_POSITIVE_REGULATION_OF_PROTEIN_LOCALIZATION_TO_MEMBR…	ZMYND8, ZDHHC5, ZDHHC7, ZDHHC8, F11R, ABCA12, ZDHHC2, ACTB, ZDHHC3, CRKL, LGALS3, EFR3A, GOLGA4, CNST, ZFYVE27, TMEM88, AKT2, BSG, DAG1, ARL6IP5, AKT1, VPS35, EPHB2, GOLGA7, PRKCI, PRKCE, GOLPH3L, ANK2, SCRIB, ACSL3, ANK3, ANK1, AR, EZR, TP53, EPHA3, OPTN, BLZF1, EPHA2, NECAB2, MACF1, EPB41, STXBP1, PIK3R1, SLC5A3, PRKCZ, PPP3R1, EPB41L2, EPB41L3, TP53BP2, INPP5K, PIP5K1A, TSPAN5, RAB11FIP2, SCN3…
	low lipoprotein particle	0.5901	0.0130875	0.525913	0.1669	39	GOBP_REGULATION_OF_RECEPTOR_CATABOLIC_PROCESS,GOBP_LOW_DENSITY_LIPOPROTEIN_RECEPTOR_PARTICLE_METABOLIC_PROCESS,GOBP_REGULATION_OF_LOW_DENSITY_LIPOPROTEIN_PARTICLE_RECEPTOR_CATABOLIC_PROCESS,GOBP_RECEPTOR_CATABOLIC_PROCESS,GOBP_PLASMA_LIPOPROTEIN_PARTICLE_CLEARANCE,GOBP_REGULATION_OF_PLASMA_LIPOPROTEIN_PARTICLE_LEVELS,GOBP_RECEPTOR_METABOLIC_PROCESS,GOBP_LOW_DENSITY_LIPOPROTEIN_PARTICLE_CLEARANCE	SCARB1, ANKRD13B, ANKRD13D, TFRC, CD81, FMR1, HDLBP, ZDHHC8, LIPA, FNTA, OPHN1, KHSRP, LIPG, CAPN1, PRKACA, PRKACB, BVES, AP2M1, ANKRD13A, MFSD2A, PLEKHJ1, SH3GLB1, NSF, MYLIP, RNF43, CUBN, DGAT2, DGAT1, MAGI2, LMTK2, CNPY2, AP1AR, SCRIB, ACSL3, DKK1, SFRP4, ARC, RAB31, SOAT1, KIF16B, RIN3, EZR, CES3, GPLD1, ABCG1, OPTN, GRIA1, NECAB2, LRPAP1, MTMR2, CALCRL, MTTP, PIK3R4, LPL, PLA2G3, PSEN1, SDCB…
	lung alveolus respiratory	0.7285	0.0123	0.8114		81	GOBP_RESPIRATORY_SYSTEM_DEVELOPMENT,GOBP_LUNG_ALVEOLUS_DEVELOPMENT	ERRFI1, SPARC, RAB3A, HHIP, TNC, LOXL3, PLOD3, CELSR1, ABCA12, RBPJ, FGF2, LIPA, SMCHD1, FGF9, BASP1, DAG1, EP300, SOX9, TMEM38B, PDGFRB, CCBE1, PDGFRA, MAP2K1, IGFBP5, FBXW7, WNT5A, SOX11, RPGRIP1L, RC3H2, JMJD6, DISP1, LOX, CRISPLD2, TIMELESS, WDPCP, SRSF6, ZFPM2, NOTCH1, PKDCC, EPAS1, PDGFA, LTBP3, SAV1, BAG6, MAN2A1, RDH10, EIF4EBP1, NPHP3, STRA6, SMAD2, TGFB3, ABCA3, LIF, BMP4, EXT1, AIMP2, …
	Lymphocyte Apoptotic Thymocyte	0.8848	0.0229273	0.482418	0.498912	27	GOBP_REGULATION_OF_THYMOCYTE_APOPTOTIC_PROCESS,GOBP_NEGATIVE_REGULATION_OF_THYMOCYTE_APOPTOTIC_PROCESS,GOBP_LYMPHOCYTE_APOPTOTIC_PROCESS,GOBP_LEUKOCYTE_APOPTOTIC_PROCESS,GOBP_T_CELL_APOPTOTIC_PROCESS,GOBP_REGULATION_OF_LEUKOCYTE_APOPTOTIC_PROCESS,GOBP_NEGATIVE_REGULATION_OF_T_CELL_APOPTOTIC_PROCESS,GOBP_NEGATIVE_REGULATION_OF_LEUKOCYTE_APOPTOTIC_PROCESS,GOBP_THYMOCYTE_APOPTOTIC_PROCESS,GOBP_REGUL…	LMBR1L, TRAF3IP2, PTEN, ZC3H8, PIK3CD, IRS2, SLC7A11, PIK3CB, NOC2L, GLI3, CRKL, LGALS3, CTSL, CASP3, AKT1, LGALS9, JAK3, RAG1, DFFA, ARG2, MEF2C, ANXA1, TSC22D3, WNT5A, RPS6, SLC39A10, SIRT1, FOXP1, ITPKB, ADAM17, IRF3, MIR17HG, TCP1, IRF7, RAPGEF2, ADAM8, PLEKHO2, GAS6, TP53, TNFRSF21, BCL10, HIF1A, AURKB, BCL2L11, ORMDL3, RIPK1, BAK1, FADD, FNIP1, ST3GAL1, LYN, PRELID1, CDKN2A, MERTK, BMP4, EF…
	maintece protein location	0.9099	0.01608	0.56698	0.13212	107	GOBP_MAINTENANCE_OF_LOCATION_IN_CELL,GOBP_MAINTENANCE_OF_PROTEIN_LOCATION_IN_CELL,GOBP_MAINTENANCE_OF_PROTEIN_LOCATION,GOBP_MAINTENANCE_OF_LOCATION,GOBP_MAINTENANCE_OF_PROTEIN_LOCALIZATION_IN_ORGANELLE	KDELR1, HNRNPU, KEAP1, ALKBH7, ZFYVE1, GJA1, UBASH3B, FTH1, ZC3H12A, AKT1, PRKACA, SKP1, STARD4, CPT1A, PRKCE, ANK2, ANK3, SOAT1, DDIT3, AKAP9, KDELR2, KDELR3, NBL1, CDS1, TWF2, TWF1, TXN, THY1, C3, PLCG2, B4GALNT1, PLCG1, APOE, APOB, ATG5, LYN, BARD1, ABCA1, STAT5B, GSTM2, EHD1, CCDC88A, SQLE, ARL2BP, CALM3, CALR, CALM1, DZIP1, CALM2, CDS2, RYR1, RYR2, GPAA1, GRIK5, FAF1, HEXB, HILPDA, OSBPL11, …
	mapk cascade erk1	0.7074	0.0211875	0.585757	0.312217	237	GOBP_POSITIVE_REGULATION_OF_ERK1_AND_ERK2_CASCADE,GOBP_REGULATION_OF_MAPK_CASCADE,GOBP_REGULATION_OF_MAP_KINASE_ACTIVITY,GOBP_ERK1_AND_ERK2_CASCADE,GOBP_POSITIVE_REGULATION_OF_MAP_KINASE_ACTIVITY,GOBP_NEGATIVE_REGULATION_OF_ERK1_AND_ERK2_CASCADE,GOBP_POSITIVE_REGULATION_OF_MAPK_CASCADE,GOBP_REGULATION_OF_PROTEIN_SERINE_THREONINE_KINASE_ACTIVITY	RB1, TESK1, EMC10, PHB2, NDST1, SYNGAP1, MYC, ZC3H12A, CDK5RAP1, PLCE1, AKT1, CDK5RAP3, DAXX, PRKCE, PIH1D1, PRKCD, PRKCA, FRS2, DKK1, GTPBP4, AR, PRKAR1B, PRKAR1A, PRKD2, UBA52, ATF3, PDGFB, PRDM15, PDGFA, IQGAP1, THY1, SLC30A10, PRDM11, HACD3, PRKCZ, IQGAP3, PRDX2, C5, PRKAR2B, PDGFD, PRKAR2A, PDGFC, LYN, HEXIM1, HEXIM2, FZD5, FZD4, FZD7, PLK1, FN1, EIF2AK2, ABCA7, BRAF, CDC6, NR2F2, WDR54, CYL…
	mechanical abiotic stimulus	0.72115	0.0133333	0.668433	0.57685	148	GOBP_CELLULAR_RESPONSE_TO_MECHANICAL_STIMULUS,GOBP_CELLULAR_RESPONSE_TO_ABIOTIC_STIMULUS,GOBP_RESPONSE_TO_MECHANICAL_STIMULUS	ERRFI1, SERPINE2, F11R, NOC2L, ELK1, AQP1, MYLK, GJA1, AKT2, CHEK2, MYC, CHEK1, PIEZO2, HABP4, DAG1, FBXO4, AKT1, PIEZO1, SOX9, SLC12A6, SCN1A, ENDOG, PRKCD, METTL3, HUS1, SFRP1, SFRP2, MAP1B, TXNIP, NSMF, RPL26, TP53, CLOCK, GPLD1, RHNO1, TSPYL5, ATF4, TMEM161A, XPA, ZBTB1, XPC, BCL10, PIK3R1, PPL, ZMPSTE24, FIGNL1, SWI5, DHX36, FADD, TP53BP1, N4BP1, RAB11FIP5, EGR1, CREBBP, XRCC6, JUN, JUND, CR…
	metallopeptidase activity peptidase		0.0199571	0.576286	0.345783	157	GOBP_NEGATIVE_REGULATION_OF_PROTEOLYSIS,GOBP_NEGATIVE_REGULATION_OF_PEPTIDASE_ACTIVITY,GOBP_REGULATION_OF_METALLOPEPTIDASE_ACTIVITY,GOBP_ACTIVATION_OF_CYSTEINE_TYPE_ENDOPEPTIDASE_ACTIVITY_INVOLVED_IN_APOPTOTIC_PROCESS,GOBP_POSITIVE_REGULATION_OF_PEPTIDASE_ACTIVITY,GOBP_NEGATIVE_REGULATION_OF_HYDROLASE_ACTIVITY,GOBP_REGULATION_OF_PEPTIDASE_ACTIVITY	CYFIP2, RPL5, SERPINE2, SERPINE1, GPATCH2, SPINT2, F11R, ZFYVE1, FAM122A, CNST, MYC, PPP4R4, AKT1, GABARAPL2, CSNK2A1, DAPK1, PIH1D1, RPL23, SERPINF1, CSNK2A2, CLPX, SYTL2, WDR81, BIN1, PSME3, MAP1A, PSME4, ANOS1, PSME1, SERPING1, PSME2, CDC42SE1, URI1, LXN, SET, FICD, BCL10, IQGAP1, IQGAP2, PRKCZ, ARPP19, GLG1, PRDX3, C3, PRDX5, C5, GRIN2A, NCSTN, SERPINH1, PSMF1, LYN, NGFR, ABCA2, F8A1, PRELID1…
	metanephric mesenchyme development	0.5729	0.0262	0.5742	0.8016	12	GOBP_METANEPHRIC_MESENCHYME_DEVELOPMENT,GOBP_KIDNEY_MESENCHYME_DEVELOPMENT	PDGFRB, AMER1, SMAD4, STAT1, OSR1, SIX1, PKD2, BMP7, BMP4, SIX4, BASP1, MYC, WNT4
	microglial proliferation glial	0.8166	0.0443	0.45835	0.45945	17	GOBP_MICROGLIAL_CELL_PROLIFERATION,GOBP_GLIAL_CELL_PROLIFERATION	RNF10, NOTCH1, CSF1, PLAG1, GBA, PTN, CLU, CX3CL1, PPP1CC, UFL1, MYB, LEPR, E2F1, TSPO, PTK2B, HES1, SOX4, LYN, PRKCI, IDH2, SOX11, DICER1, EEF2, MTOR, ETV5, SKI, ADCYAP1, CREB1, MIR125B1, NF2, CERS2
	Migration Vasculature Endothelial		0.0210111	0.64542	0.133322	170	GOBP_POSITIVE_REGULATION_OF_LOCOMOTION,GOBP_POSITIVE_REGULATION_OF_ENDOTHELIAL_CELL_MIGRATION,GOBP_TISSUE_MIGRATION,GOBP_BLOOD_VESSEL_MORPHOGENESIS,GOBP_ENDOTHELIAL_CELL_PROLIFERATION,GOBP_REGULATION_OF_VASCULATURE_DEVELOPMENT,GOBP_ENDOTHELIAL_CELL_MIGRATION,GOBP_REGULATION_OF_EPITHELIAL_CELL_MIGRATION,GOBP_REGULATION_OF_ENDOTHELIAL_CELL_MIGRATION,GOBP_POSITIVE_REGULATION_OF_BLOOD_VESSEL_ENDOTHEL…	MIR30A, ATF2, TESK1, RBPJ, CLDN1, MYLK, PREX1, NDST1, NSDHL, AKT2, FAM110C, ZC3H12A, AKT3, AKT1, PKNOX1, GTSE1, CCBE1, MEF2C, UNC5B, ISL1, HSPG2, CLDN5, RUFY3, DDIT3, AGTR1, NPRL3, PDGFB, PDGFA, THY1, IQGAP1, C3, EPB41L5, C5, RNF213, PDGFD, PDGFC, CFAP69, PIP5K1A, ZNF268, LYN, NGFR, JUN, JAG1, JUP, TIPARP, FN1, EIF2AK3, NR2F2, COL1A1, COL1A2, AGO1, AGO2, NOX4, FERMT2, LGMN, FERMT3, MIR130A, SHB, …
	mitotic nuclear division	0.46575	0.0369			32	GOBP_POSITIVE_REGULATION_OF_NUCLEAR_DIVISION,GOBP_POSITIVE_REGULATION_OF_MITOTIC_NUCLEAR_DIVISION	RB1, CUL3, LRP5, PDGFB, AURKA, ANAPC11, RAD51AP1, SMPD3, CDC23, CDC27, NUP62, NUSAP1, MSX1, DLGAP5, WNT4, SH2B1, PDGFRB, CDT1, EDN1, ANAPC7, UBE2B, EGF, INSR, SPHK1, WNT5A, NSMCE2, IGF2, MAD2L1BP, SIRT2, RGCC, ESPL1, CDC16, ANAPC4, ANAPC5, PHIP, PLCB1
	modified amino glutathione	0.9693	0.0137667	0.356133	0.199867	68	GOBP_GLUTATHIONE_METABOLIC_PROCESS,GOBP_CELLULAR_MODIFIED_AMINO_ACID_BIOSYNTHETIC_PROCESS,GOBP_CELLULAR_MODIFIED_AMINO_ACID_METABOLIC_PROCESS	SLC27A1, SLC46A1, PANK2, MTRR, PLOD3, PLOD2, PARK7, ALDH1L2, CNDP2, ABHD12, FPGS, ARL6IP5, CKMT1B, CHAC2, CHAC1, GGT1, SLC16A2, MFSD2A, GAMT, GSTK1, MED1, G6PD, CPT1A, PIPOX, DIO3, CPT1C, CPT1B, PLA2G15, SLC5A6, MTHFD1, MTHFD2, ETHE1, MTHFD2L, ALDH7A1, SLC22A4, SHMT2, GLO1, SHMT1, SLC1A1, MGST2, PLA2G3, PTDSS2, PTDSS1, SLC19A1, GSTM4, GSTM3, OSBPL8, GGT7, GSTM2, GSTM1, OSBPL5, IDH1, GOT2, MTHFR, …
	molecule gram bacterium	0.7956	0.00325	0.3888	0.2647	101	GOBP_DEFENSE_RESPONSE_TO_BACTERIUM,GOBP_CELLULAR_RESPONSE_TO_MOLECULE_OF_BACTERIAL_ORIGIN,GOBP_DEFENSE_RESPONSE_TO_GRAM_NEGATIVE_BACTERIUM,GOBP_CELLULAR_RESPONSE_TO_BIOTIC_STIMULUS,GOBP_RESPONSE_TO_BACTERIUM,GOBP_RESPONSE_TO_MOLECULE_OF_BACTERIAL_ORIGIN,GOBP_LIPOPOLYSACCHARIDE_MEDIATED_SIGNALING_PATHWAY,GOBP_DEFENSE_RESPONSE_TO_GRAM_POSITIVE_BACTERIUM	MAPKBP1, RPL30, SPARC, SERPINE1, WDR83, RBPJ, CLDN1, IL27RA, AQP1, ICAM1, RPS6KA3, GJA1, TBK1, EDNRB, BAIAP2L1, RPS19, ZC3H12A, AKT1, IL12A, LRAT, LGALS9, HMCN1, RPL39, B2M, CUBN, MEF2C, PRKCE, NFKBIL1, PRKCD, ATG10, HLA-B, LDOC1, PRKCA, HLA-A, HLA-E, SIGIRR, CCDC80, DDIT3, TXNIP, CYP2E1, TRIB1, TP53, NAIP, OPTN, EPHA2, GPM6A, PTGFR, SEH1L, SLC22A5, CTR9, MGST1, MGST2, BCL10, CFP, PLA2G6, LIAS, A…
	molecules homophilic adhesion	0.02485	0.29715	0.2438	0.11845	81	GOBP_HOMOPHILIC_CELL_ADHESION_VIA_PLASMA_MEMBRANE_ADHESION_MOLECULES,GOBP_CALCIUM_DEPENDENT_CELL_CELL_ADHESION_VIA_PLASMA_MEMBRANE_CELL_ADHESION_MOLECULES	PCDHB18P, CLSTN2, CLSTN3, PCDH11X, CLSTN1, CELSR1, PVR, CELSR2, CDH9, CELSR3, CDH8, CDH7, CDH6, CDH5, CDH4, CDH2, BSG, HMCN1, KIFAP3, PCDHAC2, PCDHAC1, KIRREL3, DSCAM, PCDHA13, PCDHA12, PCDHA11, PCDHA10, OBSL1, AJUBA, DSC2, PCDH10, PCDH15, PCDH19, PCDH18, IGSF9, PCDH17, CDH20, CDH22, CDH23, PCDHA5, CDH24, PCDHA4, PCDHA3, PCDHA2, PCDHA9, PCDHA8, PCDHA7, PCDHA6, CADM3, CADM1, CNTN6, L1CAM, IGSF11, …
	monovalent phagosome maturation	0.2698	0.0475333	0.1422	0.02035	51	GOBP_CELLULAR_MONOVALENT_INORGANIC_CATION_HOMEOSTASIS,GOBP_PH_REDUCTION,GOBP_TRANSFERRIN_TRANSPORT,GOBP_PHAGOSOME_MATURATION,GOBP_PHAGOSOME_ACIDIFICATION,GOBP_PROTON_TRANSMEMBRANE_TRANSPORT	STEAP3, SLC46A1, MT-ND4, MT-ND5, TFRC, MT-CO1, HFE, TACO1, UBE3A, SLC4A2, PARK7, SLC4A3, COX6A1, ATP12A, SLC9C1, SLC4A4, PHB2, SLC9C2, SLC4A5, SLC8A1, CHP1, ATP6V1E1, ATP6V1E2, ATP6V1G1, ATP6V1G2, ATP6V0E1, MREG, SLC15A2, VPS33A, SLC30A5, SLC11A2, LMTK2, ATP1B3, ATP1B2, MYO7A, ACTN4, ATP1B1, COX6B1, SLC9B2, RAB32, COX7A2L, SLC9A5, RAB31, SLC9A6, SLC9A7, DNAJC30, SLC9A8, RAB34, SLC9A9, PPIF, RAB38…
	Muscle Differentiation Myoblast	0.716667	0.024408	0.793438	0.55195	64	GOBP_REGULATION_OF_SKELETAL_MUSCLE_TISSUE_DEVELOPMENT,GOBP_MYOBLAST_FUSION,GOBP_NEGATIVE_REGULATION_OF_MYOBLAST_DIFFERENTIATION,GOBP_CARDIAC_MUSCLE_CELL_MYOBLAST_DIFFERENTIATION,GOBP_MYOBLAST_DIFFERENTIATION,GOBP_NEGATIVE_REGULATION_OF_MUSCLE_TISSUE_DEVELOPMENT,GOBP_MUSCLE_CELL_DIFFERENTIATION,GOBP_REGULATION_OF_CARDIOCYTE_DIFFERENTIATION,GOBP_REGULATION_OF_MYOBLAST_DIFFERENTIATION,GOBP_CARDIOBLA…	RB1, CNTFR, CNTF, MAML1, HNRNPU, ADARB1, RBPJ, MYLK, AKT1, BVES, DDX17, MEF2A, MED1, MEF2C, MBNL1, CXADR, FRS2, SOX11, ISL1, DKK1, MYL6, EID2, BIN3, DDX39B, PRKAR1A, BIN1, DDIT3, ASF1A, PRR14, ATF3, FLII, SHOX2, PDGFB, ATG5, JAG1, FZD2, HOMER1, DMPK, NEBL, FZD7, NFATC3, NFATC2, TRIP4, NFATC1, NR1D2, NR2F2, NFATC4, POU6F1, EHD1, EZH2, MYOM1, BTG2, BTG1, SETD3, WFIKKN1, ELN, WFIKKN2, ADM, MYOM2, ME…
	Myeloid Number Differentiation	0.66174	0.023155	0.648878	0.579831	90	GOBP_OSTEOCLAST_DIFFERENTIATION,GOBP_POSITIVE_REGULATION_OF_HEMOPOIESIS,GOBP_MONOCYTE_DIFFERENTIATION,GOBP_NEGATIVE_REGULATION_OF_HEMOPOIESIS,GOBP_REGULATION_OF_MACROPHAGE_DIFFERENTIATION,GOBP_REGULATION_OF_OSTEOCLAST_DIFFERENTIATION,GOBP_POSITIVE_REGULATION_OF_MYELOID_LEUKOCYTE_DIFFERENTIATION,GOBP_MYELOID_CELL_DEVELOPMENT,GOBP_ERYTHROCYTE_DEVELOPMENT,GOBP_POSITIVE_REGULATION_OF_MACROPHAGE_DIFFE…	RB1, TFRC, RBPJ, LIPA, PREX1, UBASH3B, ZMIZ1, MYC, MYB, ZC3H12A, AKT3, PIP4K2A, AKT1, PKNOX1, JUNB, CDK5RAP3, MED1, MEF2C, RBFOX2, PRKCB, RPL22, SOX13, RC3H1, PRKCA, SOX12, RC3H2, ZNF16, TYRO3, RABL3, MYL9, PRKDC, FAXDC2, PLA2G3, IL20RB, WDR61, BCL10, PRKCZ, HIF1A, PRDX3, PRDX2, NCSTN, PLCG2, HMOX1, ZBTB7B, ZBTB7A, ST3GAL1, PPARGC1B, ATG5, LYN, JAG2, JUN, CREBBP, PRELID1, NDFIP1, JAG1, FZD5, EIF2…
	nad nadh process	0.8453	0.03	0.37835	0.0142	38	GOBP_NAD_METABOLIC_PROCESS,GOBP_NADH_METABOLIC_PROCESS	GPI, VCP, ADPGK, QPRT, FOXK2, FOXK1, ENO1, ENO2, NADSYN1, ENO3, HK2, HK1, NADK2, LDHA, NT5E, NMRK1, PGK1, NUDT17, NADK, NUDT13, PCK2, NUDT12, MDH1B, NQO1, TIGAR, TPI1, MDH1, MDH2, PGAM1, PGAM2, NMNAT2, BPGM, PGM2L1, BST1, PFKL, PKM, NMNAT1, GPD2, ALDOC, GPD1L, ALDOB, SLC25A12, ALDOA, GAPDH, PFKM, TP53, PFKP
	negative cell cadherin	0.0799333	0.0215	0.660133	0.180467	13	GOBP_CELL_CELL_ADHESION_MEDIATED_BY_CADHERIN,GOBP_NEGATIVE_REGULATION_OF_CELL_CELL_ADHESION_MEDIATED_BY_CADHERIN,GOBP_REGULATION_OF_CELL_CELL_ADHESION_MEDIATED_BY_CADHERIN	PTPRU, NOTCH1, WNT3A, NOTCH4, WNT5A, CTNND1, PLEKHA7, BMP6, PPM1F, VEGFA, TJP1, MAD2L2, ADAM19, CDH5, FER, RGCC, MMP24, CDH2, FLOT1, DENND6A
	neurotransmitter channel clustering	0.1366	0.096075	0.487375	0.131775	22	GOBP_NEUROTRANSMITTER_GATED_ION_CHANNEL_CLUSTERING,GOBP_REGULATION_OF_RECEPTOR_CLUSTERING,GOBP_LOCALIZATION_WITHIN_MEMBRANE,GOBP_AMPA_GLUTAMATE_RECEPTOR_CLUSTERING	CD81, YJEFN3, GRIK5, SLC7A11, GRIK2, ZDHHC2, GPHN, CRKL, SYNGAP1, FNTA, CDH2, RAC1, NDC1, ITGA4, MAGI2, SCRIB, ATP1B1, SHISA7, RILPL2, RER1, RILPL1, LRRC7, CDH13, MAL, PICK1, ITGB1BP1, SHANK3, NLGN1, RALA, NRXN1, SSNA1, LRP4, NRXN2, PTN, THY1, SAV1, CACNG7, CACNG8, DVL1, FLNA, APOE, CACNG4, GSN, RFTN1, WDR19, FZD9, LHFPL4, SYNJ2BP, SSH1, DLG1, DLG2, GLRB, CDK5, DLG3, DLG4, DNAJA3, REEP2, CNIH2, A…
	neutral process triglyceride		0.0299	0.9294	0.234633	56	GOBP_NEUTRAL_LIPID_METABOLIC_PROCESS,GOBP_TRIGLYCERIDE_METABOLIC_PROCESS,GOBP_REGULATION_OF_TRIGLYCERIDE_METABOLIC_PROCESS	SCARB1, FAAH, SLC27A1, PANK2, DGKE, DAGLA, LPGAT1, DGKD, DGKB, AVIL, DGKA, PCSK9, ABHD12, LIPE, ABHD16A, LIPG, PLCE1, MFSD2A, LYPLA2, SREBF1, CPT1A, DGAT2, GPX1, DGAT1, ACSL1, FBXW7, ACSL4, ATG14, SIRT1, DGKZ, CTDNEP1, PLA2G15, CNEP1R1, DGKQ, CAT, CYP2E1, DAGLB, SLC27A5, MGLL, GPLD1, DGKI, PLIN5, DGKH, SLC22A4, AGPAT5, ABHD2, INSIG1, SEL1L, MTTP, LPL, FITM2, ABHD6, ABHD5, LMF1, GK5, C3, PGS1, APO…
	Neutrophil Chemotaxis Migration	0.594657	0.0114074	0.681375	0.121104	72	GOBP_MONOCYTE_CHEMOTAXIS,GOBP_REGULATION_OF_LEUKOCYTE_CHEMOTAXIS,GOBP_LEUKOCYTE_MIGRATION,GOBP_NEGATIVE_REGULATION_OF_MACROPHAGE_MIGRATION,GOBP_MONONUCLEAR_CELL_MIGRATION,GOBP_REGULATION_OF_MACROPHAGE_MIGRATION,GOBP_POSITIVE_REGULATION_OF_LEUKOCYTE_CHEMOTAXIS,GOBP_LEUKOCYTE_CHEMOTAXIS,GOBP_REGULATION_OF_MONOCYTE_CHEMOTAXIS,GOBP_REGULATION_OF_LEUKOCYTE_MIGRATION,GOBP_NEGATIVE_REGULATION_OF_LEUKOCY…	CYFIP1, TRIO, SERPINE1, F11R, EPS8, PREX1, ALCAM, DPYSL4, DPYSL5, ALKBH1, DPYSL2, AKT1, HOXA2, CXADR, UNC5B, DAPK2, PRKCD, FRS2, PRKCA, SCRIB, UNC5C, UNC5D, ISL1, FEZ1, FEZ2, AGTR1, ANOS1, PADI2, RPL24, PRKD2, PRKD1, PDGFB, PDGFA, THY1, PLA2G6, GLG1, C5, FLRT2, NUP85, FLRT3, PDGFD, ST3GAL4, HMOX1, PIP5K1A, PLCG1, PIP5K1C, LYN, NGFR, FZD3, FN1, L1CAM, COL1A1, FOSL1, COL1A2, ADA, LGMN, SRP54, LYST,…
	nf kappab inducing	0.5311	0.0160667	0.58545	0.5353	214	GOBP_POSITIVE_REGULATION_OF_PROTEIN_KINASE_ACTIVITY,GOBP_ACTIVATION_OF_NF_KAPPAB_INDUCING_KINASE_ACTIVITY,GOBP_ACTIVATION_OF_PROTEIN_KINASE_ACTIVITY	ARAF, PHB2, PLCE1, AKT1, PRKACA, PRKACB, DAXX, PIH1D1, PRKCD, FRS2, DKK1, ADCY9, PRKAR1B, PRKAR1A, JTB, UBA52, MAPKAP1, PDGFB, AGAP2, PDGFA, IQGAP1, HACD3, IQGAP3, PRKCZ, PRDX2, C5, PRKAR2B, PRKAR2A, PDGFD, PDGFC, AFAP1L2, FZD5, FZD4, EIF2AK2, BRAF, CDC6, NOX4, UNC119, FERMT2, EZH2, CDKN1A, RPLP1, NCAPG2, PRKAG1, PRKAG2, PEA15, PBK, IKBKG, JAK2, DUSP5, RIPK2, EMP2, SIRT1, DUSP6, DUSP7, GPRC5B, GP…
	nitric oxide synthase		0.15375	0.9986	0.0223	11	GOBP_POSITIVE_REGULATION_OF_NITRIC_OXIDE_SYNTHASE_BIOSYNTHETIC_PROCESS,GOBP_NITRIC_OXIDE_SYNTHASE_BIOSYNTHETIC_PROCESS	AKAP12, MAP2K4, IL33, LRRK2, GSTP1, NAMPT, KDR, PGGT1B, CCL2, JAK2, TLR4, MAP2K6
	odontogenesis dentin tooth	0.5139	0.01952	0.789333	0.42466	28	GOBP_REGULATION_OF_ODONTOGENESIS_OF_DENTIN_CONTAINING_TOOTH,GOBP_ODONTOGENESIS_OF_DENTIN_CONTAINING_TOOTH,GOBP_REGULATION_OF_ODONTOGENESIS,GOBP_ODONTOGENESIS,GOBP_POSITIVE_REGULATION_OF_ODONTOGENESIS	ATF2, CSF1, ROGDI, SERPINE1, TNC, ADM, SNX10, GLI3, PHEX, GLI2, AQP1, SMPD3, ADAMTS5, CA2, BSG, SOSTDC1, PDGFRA, EDN1, FST, OSR1, SSUH2, AXIN2, ASPN, STIM1, SMO, TRAF6, FAM20C, PPARA, LAMA5, FOXC1, SLC24A4, HDAC2, HDAC1, TUFT1, SRC, ANKRD11, LEF1, HTRA1, LRP4, TWIST1, TNFRSF11B, ZNF22, FOXO1, LRP6, BCL2L11, PERP, CTNNA1, MSX1, RELT, CNNM4, JAG2, TBX1, TFAP2A, NGFR, TGFB2, BCL11B, TGFB3, LAMB1, IN…
	organismal stress fear	0.296	0.11605	0.39495	0.0605	30	GOBP_FEAR_RESPONSE,GOBP_MULTICELLULAR_ORGANISMAL_RESPONSE_TO_STRESS	SLC1A1, NPY2R, PTEN, ATP1A2, GRIK2, THBS1, THBS4, MECP2, PPP3CA, GJA1, ASIC4, BRINP1, EDNRB, RELN, SCN9A, CAPN2, TSPO, APOE, TAC1, EIF4E, KIAA0319, RAG1, ASIC1, USP46, PRKCG, NTRK1, MEF2C, GCH1, GABRA5, MAPK8IP2, ADRA2A, EXT1, NR4A2, ADCYAP1, P2RX4, RPS6KB1, P2RX3, BCL2, VWA1, VDAC1, EIF4G1
	oxide synthase oxidoreductase	0.2035	0.04365		0.67055	23	GOBP_POSITIVE_REGULATION_OF_OXIDOREDUCTASE_ACTIVITY,GOBP_POSITIVE_REGULATION_OF_NITRIC_OXIDE_SYNTHASE_ACTIVITY	SCARB1, COX17, GNAI3, NOD1, PARK7, PIK3CB, HIF1A, GNAI2, CDH3, RFK, ABL1, ABL2, AKT1, PTK2B, APOE, ATP7A, SNCA, NUS1, EDN1, GCH1, TERF2, SIRT3, DHFR, PDP1, CCS, POR, PDP2, NOS1AP, KRAS, CALM3, CALM1, FXN
	pattern myd88 toll		0.0238714	0.802233	0.518283	48	GOBP_TOLL_LIKE_RECEPTOR_SIGNALING_PATHWAY,GOBP_PATTERN_RECOGNITION_RECEPTOR_SIGNALING_PATHWAY,GOBP_TOLL_LIKE_RECEPTOR_3_SIGNALING_PATHWAY,GOBP_MYD88_DEPENDENT_TOLL_LIKE_RECEPTOR_SIGNALING_PATHWAY,GOBP_MYD88_INDEPENDENT_TOLL_LIKE_RECEPTOR_SIGNALING_PATHWAY,GOBP_POSITIVE_REGULATION_OF_PATTERN_RECOGNITION_RECEPTOR_SIGNALING_PATHWAY,GOBP_TOLL_LIKE_RECEPTOR_4_SIGNALING_PATHWAY	OTUD4, CLPB, UBE2D2, TRIL, MIR708, UBE2D3, ZDHHC5, UBE2D1, GPATCH3, PHB2, RPS6KA3, TBK1, MAP3K7, SLC15A2, PRKCE, NFKBIL1, CYBA, CNPY3, MAPKAPK3, MAPKAPK2, WDFY1, TYRO3, UBE2V1, ALPK1, UBA52, ANKRD17, NLRX1, PIK3R4, BCL10, PHB, DDX60, RTN4, HSP90B1, TKFC, SEC14L1, IRAK1, UBB, TSPAN6, UBC, RIPK1, FADD, RAB11FIP2, APOB, SLC15A3, SLC15A4, MAP2K6, LYN, CAV1, NMI, NR1D1, PUM1, PUM2, NFKBIA, MFHAS1, LAC…
	peptidyl proline modification	0.9886	0.03245	0.7965	0.5002	36	GOBP_PEPTIDYL_PROLINE_MODIFICATION,GOBP_PROTEIN_HYDROXYLATION	FKBP11, FKBP10, FKBP15, FKBP14, PPWD1, PLOD3, PLOD2, PLOD1, CWC27, OGFOD1, NTMT1, HIF1AN, JMJD4, VPS33B, P3H2, AIP, P3H1, P3H4, P3H3, JMJD7, JMJD6, ASPH, PPIF, FKBP8, FKBP7, PPIE, PPIH, FKBP9, PPIG, FKBP4, PPIB, PPIA, FKBP3, PPID, FKBP5, PPIC, FKBP2, PRDX4, P4HTM, NKTR, RANBP2, EGLN1, EGLN3, CRTAP, PPIL1, PPIL2, EGLN2, FKBP1A, P4HA1, P4HA2, FKBP1B, PIN1, PIN4, VIPAS39, P4HB, PPIL3, PPIL4, PPIL6
	peptidyl tyrosine stat	0.5808	0.0129556	0.435178	0.318144	84	GOBP_TYROSINE_PHOSPHORYLATION_OF_STAT_PROTEIN,GOBP_POSITIVE_REGULATION_OF_TYROSINE_PHOSPHORYLATION_OF_STAT_PROTEIN,GOBP_REGULATION_OF_PEPTIDYL_TYROSINE_PHOSPHORYLATION,GOBP_PEPTIDYL_TYROSINE_MODIFICATION,GOBP_ACTIVATION_OF_JANUS_KINASE_ACTIVITY,GOBP_RECEPTOR_SIGNALING_PATHWAY_VIA_STAT,GOBP_POSITIVE_REGULATION_OF_PROTEIN_TYROSINE_KINASE_ACTIVITY,GOBP_REGULATION_OF_PROTEIN_TYROSINE_KINASE_ACTIVITY,…	APP, ERRFI1, CNTF, TESK1, TESK2, CBLB, PWP1, ICAM1, PPP2R1A, CYP1B1, IL12A, EPHB2, EPHB1, EPHB4, EPHB3, ACVR1, EPHA5, EPHA4, EPHA7, EPHA6, PRKCE, PRKCD, MIF, ISL1, SFRP1, SFRP2, TYRO3, VPS25, TP53, EPHA3, EPHA2, GGNBP2, EPHA10, CTR9, PDGFB, PDGFA, TWF1, IQGAP1, THY1, NLK, PRKCZ, TTBK1, HPX, INPP5F, PDGFD, PDGFC, SNX6, LYN, STAT5B, AFAP1L2, CADM4, GADD45A, INSR, LIF, IGF2, EIF2AK2, NMI, PARP14, PT…
	phagocytosis cell clearance	0.6094	0.0174		0.286667	81	GOBP_APOPTOTIC_CELL_CLEARANCE,GOBP_REGULATION_OF_PHAGOCYTOSIS,GOBP_PHAGOCYTOSIS	CYFIP2, SCARB1, NCKAP1, CYFIP1, WIPF1, WIPF2, TUSC2, ICAM3, ACTB, ACTG1, C4A, KIAA1109, LEPR, ADORA1, SIRPA, TGM2, ATG3, PRKCE, PRKCD, ANXA11, CYBA, MYO7A, JMJD6, RAB31, RAB34, TYRO3, ELMO1, ELMO2, ELMO3, CDC42SE1, PIK3R1, PLA2G6, CORO1A, RHOBTB1, RHOBTB2, CORO1C, PLD2, ARHGAP12, C3, SNX3, NCKIPSD, RAP1A, ABL1, PLCG2, PIP5K1A, TRDC, PLCG1, PIP5K1C, RAB11FIP2, LYAR, TXNDC5, ATG5, LYN, FER1L5, YES1…
	phosphatidylinositol 3 kinase	0.30275	0.019875	0.745433	0.6376	96	GOBP_REGULATION_OF_PHOSPHATIDYLINOSITOL_3_KINASE_SIGNALING,GOBP_PHOSPHATIDYLINOSITOL_3_KINASE_SIGNALING,GOBP_POSITIVE_REGULATION_OF_PHOSPHATIDYLINOSITOL_3_KINASE_SIGNALING,GOBP_INOSITOL_LIPID_MEDIATED_SIGNALING	SERPINE2, IRS1, UBE3A, IRS2, FGF2, IGF1R, PREX2, PI4KAP1, PI4KAP2, PIP4K2A, AKT1, PLCE1, PIP4K2B, PIP4K2C, SOX9, IER3, KCNH1, PDGFRB, PPP1R16B, PDGFRA, UNC5B, HGF, ENTPD5, F2R, TSC2, TYRO3, ROR1, STAMBP, ROR2, EZR, NYAP1, MAZ, PDGFB, PDGFA, TWIST1, PIK3R1, NYAP2, PLD1, ZFP36L1, PLD2, SLC9A3R1, ADAP2, INPP5F, PDGFD, PDGFC, INPP5E, PIP5K1A, PIP5K1B, PIP5K1C, LYN, TGFB2, INSR, FN1, PTK2, NF1, PI4KA,…
	phosphoadenosine sulfur compound	0.505475	0.02455	0.49185	0.266075	121	GOBP_SULFUR_COMPOUND_BIOSYNTHETIC_PROCESS,GOBP_3_PHOSPHOADENOSINE_5_PHOSPHOSULFATE_METABOLIC_PROCESS,GOBP_SULFUR_COMPOUND_METABOLIC_PROCESS,GOBP_SULFUR_COMPOUND_CATABOLIC_PROCESS	SLC35B3, SLC35B2, ISCA2, ISCA1, AHCYL2, MTRR, AHCYL1, ACSM3, XYLT2, XYLT1, NUBP1, NUBP2, NDST2, NFU1, NDST1, NDST4, NDST3, PDK4, ARL6IP5, PDK3, CHAC2, DIP2A, CHAC1, MLYCD, PDK2, PDK1, MCCC2, GSTK1, PDHX, TKTL1, ACOT9, ACOT8, ACOT7, ACSL1, GLCE, OXSM, MCCC1, ACSL6, ACSL4, ACSL3, SLC5A6, MTAP, BTD, MTHFD1, ETHE1, MTHFD2L, ACOT2, SUCLG2, ACOT1, FAR1, FAR2, GCDH, HACD1, MGST3, SLC35D2, MGST1, MGST2, …
	pigment tetrapyrrole porphyrin	0.6684	0.02732	0.10986	0.03878	34	GOBP_HEME_METABOLIC_PROCESS,GOBP_PORPHYRIN_CONTAINING_COMPOUND_METABOLIC_PROCESS,GOBP_PIGMENT_METABOLIC_PROCESS,GOBP_PIGMENT_CATABOLIC_PROCESS,GOBP_TETRAPYRROLE_METABOLIC_PROCESS	ABCD4, ALAS1, MTRR, CITED1, CPOX, MTR, SLC7A11, CLYBL, ALAD, CDH3, UROD, PPAT, TSPO, TMEM14C, APPL1, CUBN, ABCC1, TRPC1, SLC11A2, RSAD1, WNT5A, MFSD12, APRT, ZEB2, LMBRD1, BDH2, DCT, HMBS, BLVRB, RAPGEF2, HPRT1, FXN, GART, BLVRA, MMADHC, PRPS1, PMEL, SLC45A2, FECH, ABCB6, COX15, SHMT2, SHMT1, IREB2, GMPS, IBA57, PPOX, HPX, PGRMC1, DDT, HMOX1, PPARGC1A, HMOX2, COX10, OPN3, AMBP, MMAA, MMAB, UROS, …
	plasma membrane organization	0.27925	0.01845	0.52405	0.66755	47	GOBP_PLASMA_MEMBRANE_ORGANIZATION,GOBP_REGULATION_OF_PLASMA_MEMBRANE_ORGANIZATION	ABCD2, RAB3A, DYSF, PTEN, ATP2A2, WASL, FNBP1L, CLU, ARV1, BAIAP2L1, SERP1, SMPD1, AKT2, PRX, ANXA6, FLOT1, AKT1, ABCD1, SH3GL2, SH3GLB1, PRKCD, MYOF, ANO6, ANK2, ANK3, ANO4, SYTL4, MTSS1, ANO3, DNM2, AR, PLSCR1, TMEFF2, BIN3, BIN1, PLSCR4, MYH9, TLCD2, CHMP4A, TLCD1, CRB1, MYRF, CXCR4, ATP10A, ASAP1, SNX33, NDRG1, UGCG, CLN3, SLC9A3R1, SH3TC2, EPB41L3, MICALL1, PACSIN2, PACSIN3, STX4, SNX9, WHAM…
	Platelet Aggregation Homotypic	0.61255	0.00466842	0.770183	0.177569	97	GOBP_NEGATIVE_REGULATION_OF_RESPONSE_TO_WOUNDING,GOBP_PLATELET_ACTIVATION,GOBP_NEGATIVE_REGULATION_OF_PLATELET_AGGREGATION,GOBP_RESPONSE_TO_WOUNDING,GOBP_REGULATION_OF_PLATELET_ACTIVATION,GOBP_COAGULATION,GOBP_HOMOTYPIC_CELL_CELL_ADHESION,GOBP_REGULATION_OF_HOMOTYPIC_CELL_CELL_ADHESION,GOBP_NEGATIVE_REGULATION_OF_WOUND_HEALING,GOBP_WOUND_HEALING,GOBP_NEGATIVE_REGULATION_OF_PLATELET_ACTIVATION,GOB…	CNTF, SERPINE2, SERPINE1, WDR83, F11R, ABCA12, CLDN1, PHB2, TSKU, MYLK, ELK3, GJA1, UBASH3B, CREB3L2, FGFR1OP2, DPYSL3, STMN1, PRKACA, PRKACB, MED1, CXADR, PRKCB, PRKCE, PRKCD, PRKCA, CEL, SYTL4, ISL1, ADCY9, PRKAR1B, PRKAR1A, MAP1B, TMEM79, TYRO3, SERPING1, MT-CO2, MYL9, PDGFB, PDGFA, HIF1A, BLOC1S4, PRDX2, HSD11B2, GRIN2A, ADAMTS13, PRKAR2B, FLRT3, ADAMTS18, PRKAR2A, BLOC1S3, PLCG2, ST3GAL4, HM…
	positive protein autophosphorylation		0.005	0.6211	0.28965	32	GOBP_POSITIVE_REGULATION_OF_PROTEIN_AUTOPHOSPHORYLATION,GOBP_REGULATION_OF_PROTEIN_AUTOPHOSPHORYLATION	ERRFI1, DDX3X, SRC, MVP, PDGFB, TESK1, PDGFA, IQGAP1, RASSF2, EEF2K, GPNMB, PPP2R5E, PDGFD, PDGFC, TNKS1BP1, CHP1, ENPP1, NBN, EPHA7, CAV1, PPP2R5B, VEGFC, PPP2R5A, PPP2R5D, PPP2R5C, VEGFA, TOM1L1, GREM1, RAP2C, MOB1B, RAD50, RAP2A, IMPACT, RAP2B, TAOK2, NEK10, CALM3, CALM1, CALM2, ENG
	positive protein binding	0.7602	0.0278667	0.733067	0.321	102	GOBP_NEGATIVE_REGULATION_OF_PROTEIN_BINDING,GOBP_POSITIVE_REGULATION_OF_PROTEIN_BINDING,GOBP_REGULATION_OF_PROTEIN_BINDING	APP, SPON1, KDM1A, PLXND1, HFE, CBLB, PARK7, IFIT1, ACTB, IFIT2, GOLGA2, UBASH3B, RUVBL2, AKT1, EP300, PRKACA, B2M, TRIM21, MEN1, CDON, DDX11, PRKCD, CTNNBIP1, WNT5A, CSNK1E, GTF2F1, DKK1, CLDN5, TIAM1, ADAM15, LOX, MFNG, TRIB3, ZFPM1, LRPAP1, EPB41, PDGFB, NMD3, ADRB2, PSEN1, STK4, TTBK1, TTBK2, STK3, EPB41L5, VTN, BAG2, BTBD1, MAP2, DVL1, ABL1, SYMPK, APOE, MARK3, MARK2, SNAPIN, BDNF, WNT3A, CA…
	pri mirna polymerase		0.0137		0.74275	36	GOBP_POSITIVE_REGULATION_OF_PRI_MIRNA_TRANSCRIPTION_BY_RNA_POLYMERASE_II,GOBP_PRI_MIRNA_TRANSCRIPTION_BY_RNA_POLYMERASE_II	HDAC4, DDX5, SRF, PDGFB, NR3C1, FOXO3, ETS1, FGF2, HIF1A, RELA, YY1, ATOH8, SOX9, TEAD1, EGR1, NGFR, SMAD1, JUN, SMAD4, TGFB2, TGFB1, SMAD3, STAT3, NFATC3, FOS, SMAD6, KLF4, SREBF2, SMARCA4, GNL3, APLN, NFATC4, FOSL1, BMP4, BMP2, KLF5, NFIB, PPARA, TP53, BMPR1A, PPARD
	primary germ endoderm	0.423875	0.026625			47	GOBP_FORMATION_OF_PRIMARY_GERM_LAYER,GOBP_ENDODERM_DEVELOPMENT,GOBP_ENDODERMAL_CELL_DIFFERENTIATION,GOBP_ENDODERM_FORMATION	ITGB1, SETD2, BMPR2, ITGB5, LDB1, COL12A1, ONECUT1, LAMC1, CDC73, SOX2, MED12, POFUT2, GJA1, ITGAV, PRKACA, PELO, ACVR1, DUSP4, KDM6B, DUSP5, ITGA4, DUSP1, HSBP1, ITGA3, ITGA2, MMP2, WNT5A, DKK1, TWSG1, MMP14, ARC, SFRP2, COL4A2, PRKAR1A, MMP15, KIF16B, COL6A1, EXOC4, COL8A1, ITGA7, ITGA5, EPHA2, CRB2, FOXC1, NOTCH1, HDAC1, COL11A1, SRF, LEF1, CTR9, RTF1, ZFP36L1, VTN, EPB41L5, ATOH8, LEO1, WNT3,…
	programmed necrotic death		0.0205375	0.78185	0.411	21	GOBP_REGULATION_OF_NECROTIC_CELL_DEATH,GOBP_PROGRAMMED_NECROTIC_CELL_DEATH,GOBP_POSITIVE_REGULATION_OF_NECROTIC_CELL_DEATH,GOBP_REGULATION_OF_PROGRAMMED_NECROTIC_CELL_DEATH,GOBP_NECROTIC_CELL_DEATH,GOBP_NEGATIVE_REGULATION_OF_PROGRAMMED_NECROTIC_CELL_DEATH,GOBP_NECROPTOTIC_PROCESS,GOBP_NEGATIVE_REGULATION_OF_NECROTIC_CELL_DEATH	ASAH1, SPATA2, PYGL, NOL3, ALKBH7, YBX3, HEBP2, TMEM123, CASP8, TSPO, RIPK1, TRPM7, FADD, DNM1L, BOK, BNIP3, CAV1, IPMK, ITPK1, FZD9, TRAF2, CFLAR, CYLD, SLC6A6, IRF3, PPIF, PELI1, FAS, BAX, MT-CO2, PGAM5, ARHGEF2, RBCK1, SLC25A4, TP53, TLR4, BIRC2, TLR3
	proliferation kidney glomerular		0.0213833	0.846	0.40566	11	GOBP_GLOMERULAR_MESANGIAL_CELL_PROLIFERATION,GOBP_CELL_PROLIFERATION_INVOLVED_IN_KIDNEY_DEVELOPMENT,GOBP_POSITIVE_REGULATION_OF_CELL_PROLIFERATION_INVOLVED_IN_KIDNEY_DEVELOPMENT,GOBP_RENAL_SYSTEM_VASCULATURE_DEVELOPMENT,GOBP_GLOMERULAR_MESANGIUM_DEVELOPMENT,GOBP_REGULATION_OF_CELL_PROLIFERATION_INVOLVED_IN_KIDNEY_DEVELOPMENT	PDGFRB, NOTCH2, EGR1, PDGFRA, NOTCH1, ANGPT2, ANGPT1, STAT1, PTCH1, OSR1, PDGFB, CFLAR, PKD2, BMP7, BMP4, ACTA2, FLCN, BMP2, LIN28A, PDGFD, MYC, GPC3, HES1, IL6R
	prostanoid process icosanoid	0.38312	0.0417444	0.50835	0.0444	37	GOBP_UNSATURATED_FATTY_ACID_BIOSYNTHETIC_PROCESS,GOBP_OLEFINIC_COMPOUND_METABOLIC_PROCESS,GOBP_ICOSANOID_BIOSYNTHETIC_PROCESS,GOBP_PROSTANOID_METABOLIC_PROCESS,GOBP_UNSATURATED_FATTY_ACID_METABOLIC_PROCESS,GOBP_ARACHIDONIC_ACID_METABOLIC_PROCESS,GOBP_CYCLOOXYGENASE_PATHWAY,GOBP_PROSTANOID_BIOSYNTHETIC_PROCESS,GOBP_ICOSANOID_METABOLIC_PROCESS	FAAH, CYP46A1, FADS3, FADS2, SCP2, CYP2D7, CYP2D6, CYP1B1, PTGDS, ACAA1, GGT1, FADS1, ACOT8, ACSL1, MIF, DKK3, CYP2U1, DGKQ, MAPKAPK2, PLAA, CYP2E1, CES2, H6PD, MGST3, PLA2G3, MGST2, CACNA1H, RDH11, RDH10, RDH13, LTA4H, DECR2, PIBF1, PPARGC1A, WNT4, STAT5B, EGR1, GSTM2, GGT7, GSTM1, SRD5A1, EPHX2, EPHX1, BMP6, BMP5, CYP2C8, BMP2, CYP27C1, STAR, TBXAS1, DEGS1, DHRS13, ABCD2, DAGLA, ADM, ABCC10, AB…
	proteasomal ubiquitin dependent	0.98325	0.0278	0.4167	0.5778	133	GOBP_REGULATION_OF_CELLULAR_PROTEIN_CATABOLIC_PROCESS,GOBP_POSITIVE_REGULATION_OF_ERAD_PATHWAY,GOBP_REGULATION_OF_PROTEASOMAL_PROTEIN_CATABOLIC_PROCESS,GOBP_POSITIVE_REGULATION_OF_PROTEASOMAL_UBIQUITIN_DEPENDENT_PROTEIN_CATABOLIC_PROCESS,GOBP_POSITIVE_REGULATION_OF_CELLULAR_PROTEIN_CATABOLIC_PROCESS,GOBP_POSITIVE_REGULATION_OF_UBIQUITIN_DEPENDENT_PROTEIN_CATABOLIC_PROCESS,GOBP_REGULATION_OF_PROTE…	CYFIP2, RPL5, APP, SPON1, ARAF, KEAP1, ENO1, ANTXR1, CCAR2, CDC20, FAM122A, NUB1, OPHN1, MYC, WDR91, ZC3H12A, ARL6IP5, AKT1, VPS35, LGALS9, BTRC, PRKACA, CDK5RAP3, TBC1D10A, GABARAPL2, EPHA4, CCBE1, SMARCC1, CSNK2A1, DAPK1, RPL23, CSNK2A2, CSNK1D, CSNK1E, CLPX, SFRP2, PSME3, MAP1A, PSME4, PSME1, PSME2, TRIB3, TRIB1, EZR, AURKAIP1, TRIB2, GPLD1, TMTC3, PTTG1IP, BCL10, TTBK1, APH1A, GRIN2A, NCSTN, …
	protein early endosome		0.02105	0.3955	0.87375	9	GOBP_PROTEIN_LOCALIZATION_TO_EARLY_ENDOSOME,GOBP_POSITIVE_REGULATION_OF_PROTEIN_LOCALIZATION_TO_EARLY_ENDOSOME	NRP1, DTX3L, EGF, ROCK2, RDX, MGAT3, MSN, SCRIB, EZR, SORL1
	protein ectodomain proteolysis	0.7604	0.04065	0.85705	0.85795	32	GOBP_REGULATION_OF_MEMBRANE_PROTEIN_ECTODOMAIN_PROTEOLYSIS,GOBP_MEMBRANE_PROTEIN_PROTEOLYSIS	ROCK1, HM13, SPPL2B, SPPL2A, PSEN2, FURIN, SNX33, PSEN1, SPPL3, PARL, RELA, APH1A, NCSTN, APH1B, TIMP2, DAG1, TIMP3, PACSIN3, CTSH, SNX9, TIMP1, APOE, LRIG2, SH3D19, PSENEN, MBTPS1, NGFR, TGFB1, RHBDD1, ERAP1, ADAM10, TNFRSF1B, ADRA2A, NFKB1, ADAM19, BACE1, AFG3L2, BACE2, ADAM17, CLPP, TRAF6, ADAM9, MYH9, ADAM8, RBMX, GPLD1, MBTPS2, PTPN3
	protein kinase signaling	0.3405	0.0063	0.58255	0.326	124	GOBP_POSITIVE_REGULATION_OF_PROTEIN_KINASE_B_SIGNALING,GOBP_PROTEIN_KINASE_B_SIGNALING	SEMA5A, IRS1, PDCD6, IRS2, CIB1, PARK7, FGF2, IGF1R, STK11, FGF9, SESN3, FAM110C, SESN2, CPNE1, DAG1, AKT1, SOX9, PHLDA3, PDGFRB, PDGFRA, IGFBP5, HGF, MAGI2, TSC2, MUL1, FRS2, LEMD2, RNF41, LOX, DDIT3, TYRO3, ADAM8, TRIB3, TSPYL5, EPHA2, MAZ, PDGFB, PDGFA, PIK3R3, PIK3R1, TXN, PHB, RTN4, STK3, MTDH, ZFP36L1, MTM1, PKHD1, SLC9A3R1, BAG4, INPP5F, RRAS, THEM4, INPP5K, DRD2, OSBPL8, PLK3, TGFB1, INSR…
	raft membrane biogenesis		0.0220333	0.7708	0.0666333	21	GOBP_MEMBRANE_RAFT_ASSEMBLY,GOBP_MEMBRANE_RAFT_ORGANIZATION,GOBP_MEMBRANE_BIOGENESIS	NLGN3, NLGN1, NLGN2, YJEFN3, PEX11A, NRXN1, PTEN, LRP4, NRXN2, CLN3, UGCG, CDH2, PACSIN2, FLOT1, FLOT2, STX4, STX2, EPHB2, SPTBN1, S100A10, NLGN4Y, PEX16, GSN, NLGN4X, ANXA2, CAV2, CAV1, RFTN1, EMP2, ABCA7, CEL, ANK3, CLIP3, PTPRD, GAK, DLG1, NPC1, SYT11, PEX3, IL1RAPL1, MYADM, PPT1, MAL, TLCD2, SERINC1, TLCD1, PICALM
	Reactive Species Superoxide	0.5122	0.0295167	0.51241	0.242483	52	GOBP_HYDROGEN_PEROXIDE_METABOLIC_PROCESS,GOBP_REACTIVE_OXYGEN_SPECIES_METABOLIC_PROCESS,GOBP_REGULATION_OF_NITRIC_OXIDE_METABOLIC_PROCESS,GOBP_SUPEROXIDE_METABOLIC_PROCESS,GOBP_REACTIVE_OXYGEN_SPECIES_BIOSYNTHETIC_PROCESS,GOBP_REGULATION_OF_HYDROGEN_PEROXIDE_METABOLIC_PROCESS,GOBP_REGULATION_OF_SUPEROXIDE_ANION_GENERATION,GOBP_REGULATION_OF_REACTIVE_OXYGEN_SPECIES_METABOLIC_PROCESS,GOBP_REACTIVE_…	NDUFA13, TUSC2, MPV17L, HP, RORA, PARK7, MT-ND2, CLU, ICAM1, PREX1, KHSRP, SESN1, SESN2, ZC3H12A, PDK4, AKT1, CYP1B1, PDK3, SIRPA, ZNF205, MPV17, PDGFRB, G6PD, PRKCD, CYBA, RNF41, THAP4, DDIT4, MT-CO2, VDAC1, PLA2R1, TP53, HVCN1, PDGFB, SLC30A10, SLC5A3, HIF1A, PRDX3, PRDX2, PRDX5, CYB5R4, PRDX4, CYB5R3, PRDX1, PMAIP1, RIPK1, ATG5, TFAP2A, TRAP1, TGFB1, SMAD3, GADD45A, INSR, CAV1, RAB27A, PXDNL, …
	regeneration projection injury	0.4279	0.02105	0.7462	0.2931	54	GOBP_ANIMAL_ORGAN_REGENERATION,GOBP_REGULATION_OF_NEURON_PROJECTION_REGENERATION,GOBP_RESPONSE_TO_AXON_INJURY,GOBP_NEURON_PROJECTION_REGENERATION,GOBP_POSITIVE_REGULATION_OF_NEURON_PROJECTION_REGENERATION,GOBP_REGENERATION	RPL30, CNTF, CD81, HFE, TNC, CLDN1, ENO3, TXN2, SOX2, LGALS1, CCND1, PPAT, FPGS, DPYSL3, DAG1, PTGFRN, EYS, KPNA1, MED1, EPHA4, CPT1A, MAP2K1, POSTN, HGF, CSNK2A2, ISL1, MAPK8IP3, RUNX1, BIN3, ADAM15, MAP1B, NINJ1, ULK1, SRSF5, RTN4R, PFKFB1, NOTCH1, MAX, GIPR, SLC1A1, PHB, THY1, NREP, CCNB1, RAP1A, INPP5F, FLRT3, HMOX1, DRD2, KIAA0319, LYN, AKIRIN1, PNPT1, PTCH1, FZD7, FZD9, IGF2R, DHFR, BCL9, N…
	Regulation Adhesion Substrate	0.3985	0.0162185	0.796671	0.419842	99	GOBP_REGULATION_OF_CELL_CELL_ADHESION_MEDIATED_BY_INTEGRIN,GOBP_REGULATION_OF_CELL_SUBSTRATE_ADHESION,GOBP_POSITIVE_REGULATION_OF_CELL_SUBSTRATE_JUNCTION_ORGANIZATION,GOBP_NEGATIVE_REGULATION_OF_CELL_SUBSTRATE_ADHESION,GOBP_REGULATION_OF_CELL_SUBSTRATE_JUNCTION_ORGANIZATION,GOBP_POSITIVE_REGULATION_OF_CELL_SUBSTRATE_ADHESION,GOBP_NEGATIVE_REGULATION_OF_CELL_MORPHOGENESIS_INVOLVED_IN_DIFFERENTIATI…	SERPINE2, TFRC, SERPINE1, TESK1, TESK2, SPINT2, F11R, PREX1, UBASH3B, ZMIZ1, ZC3H12A, MYB, CYP1B1, AKT1, BVES, TMEM8B, PRKCE, DAPK3, PRKCD, SOX13, RC3H1, SCRIB, SOX11, PRKCA, SOX12, RC3H2, GTPBP4, BCR, BCAM, PRKAR1A, AKIP1, TYRO3, PRKD2, FREM1, COL13A1, TTYH1, PDGFB, IL20RB, PDGFA, IQGAP1, THY1, BCL10, ADAMTS12, PRKCZ, EPB41L5, PRDX2, ADAMTS13, HSPH1, ST3GAL4, PIP5K1A, HMOX1, RSU1, ZBTB7B, RREB1,…
	regulation fibroblast proliferation	0.61835	0.026	0.58275	0.50755	47	GOBP_POSITIVE_REGULATION_OF_FIBROBLAST_PROLIFERATION,GOBP_FIBROBLAST_PROLIFERATION	CDKN1A, BMI1, CDC73, AQP1, DACH1, ZMIZ1, MYC, FTH1, MYB, FBXO4, EMD, PDGFRB, PDGFRA, MORC3, SPHK1, WNT5A, LIG4, PAWR, PEX2, MIF, C1QL4, CCNA2, MED25, SFRP1, CREB1, NDUFS4, S100A6, GAS6, TP53, B4GALT7, DDR2, DHX9, PRKDC, GSTP1, PDGFB, PDGFA, ZMPSTE24, CCNB1, PDGFD, PDGFC, TP53INP1, MED31, E2F1, CTC1, NGFR, WNT7B, FN1, DAB2IP, CDC6, PML, FOSL2, PARP10, SKI, CDK6, CDK4, NF1, CTNNB1, BAX, TRIM32, FGF…
	regulation neuron death	0.2519	0.020175	0.3374	0.1174	172	GOBP_NEGATIVE_REGULATION_OF_NEURON_DEATH,GOBP_POSITIVE_REGULATION_OF_NEURON_DEATH,GOBP_NEURON_APOPTOTIC_PROCESS,GOBP_NEURON_DEATH	RB1, SLC23A2, CNTFR, ATF2, APP, CNTF, ADARB1, ELK1, SYNGAP1, TBK1, DPYSL4, ALKBH1, AKT2, MYB, ARL6IP5, AKT1, VPS35, FBXO7, EPHB1, MEF2C, PRKCI, DAXX, EPHA7, ENDOG, UNC5B, SERPINF1, ISL1, DKK1, CDC34, DDIT3, DDIT4, TYRO3, NSMF, TP53, NAIP, ATF4, SET, STXBP1, AGAP2, PLA2G3, SLC30A10, HIF1A, TMTC4, NCSTN, INPP5A, TP53BP2, HMOX1, APOE, FADD, PPARGC1A, ATG7, SNX6, SRPK2, EGR1, NGFR, JUN, XRCC2, SIAH1,…
	regulation phosphorus negative		0.0280125	0.689714	0.52795	194	GOBP_NEGATIVE_REGULATION_OF_PROTEIN_SERINE_THREONINE_KINASE_ACTIVITY,GOBP_NEGATIVE_REGULATION_OF_PROTEIN_MODIFICATION_PROCESS,GOBP_NEGATIVE_REGULATION_OF_PROTEIN_AUTOPHOSPHORYLATION,GOBP_NEGATIVE_REGULATION_OF_KINASE_ACTIVITY,GOBP_NEGATIVE_REGULATION_OF_PHOSPHORUS_METABOLIC_PROCESS,GOBP_NEGATIVE_REGULATION_OF_PHOSPHORYLATION,GOBP_NEGATIVE_REGULATION_OF_PEPTIDYL_TYROSINE_PHOSPHORYLATION,GOBP_NEGAT…	RB1, RPL5, ANKLE2, GMFB, TESK1, GPATCH2, HNRNPU, ADARB1, NOC2L, ZFYVE1, FAM122A, CNST, UBASH3B, PPP4R4, ZC3H12A, CDK5RAP1, AKT1, PIP4K2A, PIP4K2B, PIP4K2C, CDK5RAP3, PRKCE, RPL23, PIH1D1, PRKCD, ATG14, DKK1, GTPBP4, SYTL2, PRKAR1B, WDR81, PRKAR1A, PARD3, DDIT4, VPS25, VPS28, URI1, SET, PRKDC, CTBP1, PRKRIP1, NPRL2, PDGFB, PDGFA, THY1, PRKCZ, ARPP19, C9ORF72, PRDX3, PRKAR2B, PRKAR2A, PPARGC1A, ATG…
	regulation presynaptic cytosolic	0.9658	0.4382	0.9152	0.03925	18	GOBP_NEURON_CELLULAR_HOMEOSTASIS,GOBP_REGULATION_OF_PRESYNAPTIC_CYTOSOLIC_CALCIUM_ION_CONCENTRATION	CHRNA1, PRKAA1, DCTN1, CLCN3, CX3CL1, SLC8A2, DNAJB2, CALB2, SCGN, FGGY, CALB1, CNR1, P2RY1, NCS1, ADORA1, ATP2B3, ATP2B2, ATP2B1, NELL2, CACNB2, CDK5, TAOK1, MAP1A, CHMP2B, TYRO3
	regulation receptor recycling	0.45515	0.0648	0.44565	0.03265	23	GOBP_REGULATION_OF_RECEPTOR_RECYCLING,GOBP_RECEPTOR_RECYCLING	ACHE, REP15, PCSK9, ECE1, PSEN1, INPP5F, RAB29, BVES, EPS15, SNCA, TBC1D16, PLEKHJ1, NSF, ARFGEF2, ANXA2, LMTK2, AP1AR, SCRIB, ARAP1, SORL1, RAB11B, EHD3, KIF16B, LAMTOR1, OPTN, VAMP3, CHMP5
	renal filtration pressure	0.5063	0.02	0.58948	0.2283	41	GOBP_REGULATION_OF_GLOMERULAR_FILTRATION,GOBP_REGULATION_OF_BLOOD_PRESSURE,GOBP_RENAL_FILTRATION,GOBP_REGULATION_OF_RENAL_SYSTEM_PROCESS,GOBP_RENAL_SYSTEM_PROCESS	OXTR, ACSM3, AQP4, F11R, AQP1, GJA1, ARHGAP42, EDNRA, EDNRB, ADORA1, PRKACA, PRKACB, CHRNB2, POSTN, CHRNB4, SLC15A2, F2R, TPM1, NPY1R, NISCH, UTS2B, AR, ADCY9, PRKAR1B, PRKAR1A, ENPEP, CHRNA3, TMEM63C, NPR2, PRKRIP1, PDGFB, STK39, STC1, ADRB2, TRHDE, ADH5, ADAMTS16, HSD11B2, SLC9A3R1, PRKAR2B, PRKAR2A, HMOX1, INPP5K, TAC1, DRD2, ASIC2, RAB11FIP2, SNX5, TFAP2B, SMAD3, RASL10B, WFS1, RARRES2, MCAM,…
	response ethanol alcohol		0.0239	0.44465	0.17175	123	GOBP_RESPONSE_TO_ALCOHOL,GOBP_RESPONSE_TO_ETHANOL	SLC23A2, MT-ND4, SPARC, TNC, MLC1, AHR, CLDN1, ICAM1, RGS4, CRHBP, NPPC, RGS2, CCND1, DAG1, AKT1, CHRNB2, CPT1A, G6PD, PRKCE, TUFM, ADCYAP1, SFRP1, XRN1, ADAM15, SMO, FDX1, CYP2E1, CFTR, GPLD1, PTGFR, BLM, H6PD, FECH, PSMD14, ITPR2, PHB, ADIPOR2, ACACA, GRIN2A, LARP1, KCNMB1, PMVK, EIF4EBP1, IGFBP7, DMAP1, DRD2, SMAD2, ABCA2, OSBPL7, TGFB1, VCAM1, SETDB1, JUP, PTCH1, GOT2, GGH, INHBA, EEF2, GRIN2…
	ribonucleoside monophosphate nucleoside	0.77	0.02095	0.540867	0.204683	29	GOBP_GLYCOPROTEIN_CATABOLIC_PROCESS,GOBP_NUCLEOSIDE_MONOPHOSPHATE_CATABOLIC_PROCESS,GOBP_RIBONUCLEOSIDE_MONOPHOSPHATE_CATABOLIC_PROCESS,GOBP_PURINE_RIBONUCLEOSIDE_MONOPHOSPHATE_CATABOLIC_PROCESS,GOBP_PURINE_NUCLEOSIDE_MONOPHOSPHATE_CATABOLIC_PROCESS,GOBP_CARBOHYDRATE_DERIVATIVE_CATABOLIC_PROCESS	NUDT1, FGF2, GBA2, NUDT3, NUDT4, NUDT11, NUDT10, ABHD10, PNP, NAGLU, NUDT18, CHP1, ENPP4, MLYCD, NUDT16, PDE8B, NUDT15, PDE8A, ACOT7, ENTPD4, FBXO2, PRKCD, ENTPD7, HSPG2, NEIL2, LYG1, HPRT1, NEIL1, PDE9A, CEMIP, SDC4, SDC2, PDE1A, SDC3, HMMR, ADAMTS12, FBXO44, GNS, SLC9A1, ACAT1, NEU3, NTHL1, AMDHD2, NEU1, ARSB, EDEM3, APOBEC3C, TGFB1, EDEM1, FUCA1, EDEM2, FUCA2, PDE2A, DERA, SDC1, CSPG5, CSPG4, …
	ribonucleoside triphosphate biosynthetic	0.99525	0.03795	0.91555	0.2888	34	GOBP_RIBONUCLEOSIDE_TRIPHOSPHATE_BIOSYNTHETIC_PROCESS,GOBP_ATP_BIOSYNTHETIC_PROCESS	ATP6V1A, STOML2, VCP, PRKAG2, NUDT2, AK4, ENO1, AK9, MT-ATP6, FLCN, DGUOK, TMSB4X, PPARGC1A, TGFB1, VPS9D1, PARP1, UQCC3, SPHK2, CAD, NME3, CTPS2, NME4, CTPS1, NME5, MT-ATP8, UCKL1, NME1, UCK2, PINK1, UCK1, PKM, NME6, NME7, IMPDH1, DNAJC30, IMPDH2, MT-CO2, SLC25A12, ALDOA, PPARA, SLC25A13
	Secretion Exocytosis Neurotransmitter	0.305343	0.143803	0.407793	0.10745	123	GOBP_RESPONSE_TO_CARBOHYDRATE,GOBP_PEPTIDE_HORMONE_SECRETION,GOBP_POSITIVE_REGULATION_OF_INSULIN_SECRETION,GOBP_REGULATION_OF_CALCIUM_ION_DEPENDENT_EXOCYTOSIS,GOBP_REGULATION_OF_EXOCYTOSIS,GOBP_POSITIVE_REGULATION_OF_SECRETION,GOBP_POSITIVE_REGULATION_OF_HORMONE_SECRETION,GOBP_NEGATIVE_REGULATION_OF_AMINE_TRANSPORT,GOBP_POSITIVE_REGULATION_OF_CALCIUM_ION_DEPENDENT_EXOCYTOSIS,GOBP_REGULATION_OF_HO…	PID1, ITSN1, SCAMP5, PSMD9, CRHBP, AKT2, AKT1, PRKACA, WLS, ATG3, MEF2C, ENDOG, RFX3, CACNA2D2, ISL1, CD2AP, SLC5A7, AGTR1, TXNIP, CLOCK, ATF4, MTMR2, ABCB4, PLA2G3, PLA2G6, GATA2, OAZ1, OAZ2, CYB5R4, RHOT1, MYO6, KCNMB4, PIP5K1C, PPARGC1A, ATG7, EXPH5, ATG5, LYN, ABCA1, ABCA2, GSTM2, PRRT2, ABCA7, SNF8, GRIN3A, PKIA, PKIG, GPR27, ACHE, ARF1, LRSAM1, KCNC2, SNX12, ARHGAP1, SNX10, AACS, SMPD3, JAK…
	sertoli cell differentiation		0.04265			10	GOBP_SERTOLI_CELL_DEVELOPMENT,GOBP_SERTOLI_CELL_DIFFERENTIATION	NTRK1, ATRX, RAB13, SAFB2, FLNA, HSD17B4, SDC1, ARID4A, SOX8, SOX9, ICAM1
	signal transduction rho	0.617783	0.166683	0.8867	0.473283	107	GOBP_RHO_PROTEIN_SIGNAL_TRANSDUCTION,GOBP_NEGATIVE_REGULATION_OF_SMALL_GTPASE_MEDIATED_SIGNAL_TRANSDUCTION,GOBP_RAB_PROTEIN_SIGNAL_TRANSDUCTION,GOBP_REGULATION_OF_RAS_PROTEIN_SIGNAL_TRANSDUCTION,GOBP_RAS_PROTEIN_SIGNAL_TRANSDUCTION,GOBP_REGULATION_OF_RHO_PROTEIN_SIGNAL_TRANSDUCTION	RB1, CYFIP1, NCKAP1, STMN3, F11R, CRKL, EPS8, RASSF1, SYNGAP1, OPHN1, TRIM28, STMN1, PLCE1, RCC1, EPHB2, FBXO8, STARD8, CD2AP, BCR, NISCH, SHTN1, TIAM1, KCTD10, KCTD13, RABL3, PRKD1, TP53, CDC42SE1, MAPKAP1, LPAR1, LPAR4, HACD3, IQGAP3, RRAS, APOE, RREB1, RALGDS, SCAI, ABCA1, LYN, BRAP, GPR17, NGFR, STARD13, JUN, CADM4, HACE1, IQSEC2, SETDB1, IQSEC1, PLK2, RDX, RAB39A, RAB39B, NET1, COL1A2, LPAR6…
	smooth muscle migration		0.00496667	0.9586	0.0164667	47	GOBP_MUSCLE_CELL_MIGRATION,GOBP_NEGATIVE_REGULATION_OF_SMOOTH_MUSCLE_CELL_MIGRATION,GOBP_SMOOTH_MUSCLE_CELL_MIGRATION	DDR1, NRP1, DOCK5, DOCK4, MEGF10, SERPINE1, DOCK7, SIX1, PLAT, FGF9, SIX4, PLAU, MDK, ADAMTS1, ATP7A, PRKG1, PDGFRB, MYOCD, MEF2C, POSTN, ANXA1, IGFBP5, IGFBP3, ITGA2, SEMA6D, TPM1, BIN3, SMO, PLEKHO1, ITGB1BP1, TRIB1, CRK, PPARD, HDAC4, NDRG4, LRP1, ROCK1, SRC, GSTP1, LPAR1, PDGFB, PDGFA, IQGAP1, FOXO4, THBS4, CORO1B, VTN, PAK1, PDGFD, PLXNA1, HAS2, SLIT2, PPARGC1A, AAMP, S100A11, AKIRIN1, PARVA…
	starvation vacuole macroautophagy	0.870786	0.1712	0.0510667	0.164	96	GOBP_CELLULAR_RESPONSE_TO_NITROGEN_STARVATION,GOBP_REGULATION_OF_VACUOLE_ORGANIZATION,GOBP_AUTOPHAGOSOME_ORGANIZATION,GOBP_SELECTIVE_AUTOPHAGY,GOBP_AGGREPHAGY,GOBP_ORGANELLE_DISASSEMBLY,GOBP_MACROAUTOPHAGY,GOBP_VACUOLE_ORGANIZATION,GOBP_REGULATION_OF_MACROAUTOPHAGY	SCOC, TMEM41B, CISD2, ENO1, ENO2, ENO3, PHB2, ZFYVE1, ENO4, GOLGA2, TBK1, CAPNS1, PIP4K2A, AKT1, PIP4K2B, EIF2D, DENR, VPS35, PIP4K2C, ATP6V1E1, PRKACA, PELO, FBXO7, ATP6V1E2, VPS36, GABARAPL2, ATG3, VPS18, GABARAPL1, ATP6V1G1, PRKAB2, ATP6V1G2, ATP6V0E1, CSNK2A1, CSNK2A2, ATG10, YOD1, MYO7A, ATG14, ATG13, PRKAB1, ATG12, IFT88, RRAGA, WDR81, RRAGC, RRAGB, FEZ1, CDC37, FEZ2, CSNK2B, RRAGD, TRIM13,…
	steroid metabolic process	0.3684	0.0162	0.277	0.0830333	115	GOBP_STEROID_CATABOLIC_PROCESS,GOBP_STEROID_METABOLIC_PROCESS,GOBP_STEROID_BIOSYNTHETIC_PROCESS	APP, PANK2, GBA2, LIPA, TSKU, LIPE, NSDHL, STS, SCP2, CYP2D6, FDXR, CYP1B1, STARD3, MED1, CUBN, ACOT8, STARD4, CEL, DKK3, CYP27A1, CYP39A1, SOAT1, FDX1, CYP2E1, CFTR, FAXDC2, SEC14L2, CYB5R2, CYB5R1, HSD11B2, SGPL1, CYB5R3, RDH16, SCAP, APOE, APOB, PPARGC1A, FDFT1, ABCA1, EGR1, STAT5B, ABCA2, TIPARP, ERLIN1, NR1D1, ERLIN2, PBX1, CYP26A1, SQLE, CYP2C8, STAR, FASN, SNAI1, SNAI2, LGMN, DHRS11, AKR1B…
	sterol homeostasis acylglycerol	0.4092	0.033175	0.5826	0.2303	44	GOBP_STEROL_HOMEOSTASIS,GOBP_ACYLGLYCEROL_HOMEOSTASIS,GOBP_FATTY_ACID_HOMEOSTASIS,GOBP_LIPID_HOMEOSTASIS	SCARB1, ACSM3, ZBTB20, RORA, IRS2, TMEM97, ABCA12, TSKU, LIPG, SESN2, ADORA1, MALRD1, MYLIP, DGAT2, DGAT1, FBXW7, SOAT1, RBP1, ABCG1, ABHD4, INSIG1, ABCB4, MTTP, ABHD8, LPL, ABHD5, THADA, RTN4, ACACA, APOM, COMMD9, APOE, APOB, ABCA1, NUS1, ABCA2, XBP1, GOT1, CAV1, EPHX2, ABCA3, NR1D2, NR1D1, EHD1, ADCK1, FGFR4, CD24, DDX3X, PCSK9, C1QTNF3, LRP5L, MIR590, LDLRAP1, ABCD1, CYP7B1, SIRT1, SREBF2, RCN…
	Stress Death Oxidative	0.639764	0.0202062	0.447475	0.29325	84	GOBP_NEURON_DEATH_IN_RESPONSE_TO_OXIDATIVE_STRESS,GOBP_NEGATIVE_REGULATION_OF_RESPONSE_TO_REACTIVE_OXYGEN_SPECIES,GOBP_NEGATIVE_REGULATION_OF_OXIDATIVE_STRESS_INDUCED_CELL_DEATH,GOBP_CELL_DEATH_IN_RESPONSE_TO_OXIDATIVE_STRESS,GOBP_REGULATION_OF_RESPONSE_TO_OXIDATIVE_STRESS,GOBP_REGULATION_OF_RESPONSE_TO_REACTIVE_OXYGEN_SPECIES,GOBP_CELL_DEATH_IN_RESPONSE_TO_HYDROGEN_PEROXIDE,GOBP_RESPONSE_TO_HYDR…	MT-ND6, SLC23A2, APP, ERRFI1, MT-ND5, MT-CO1, NUDT1, NUDT2, KEAP1, MT-ND3, AQP1, MT-ND1, MYLK, RNF112, MYB, ZC3H12A, ARL6IP5, LONP1, AKT1, CYP1B1, ADNP2, MPV17, SLC12A6, FBXO7, PDK2, PDK1, ENDOG, DAPK1, PRKCD, DDIT3, TXNIP, CYP2E1, PRKD1, NEIL1, TP53, ATF4, ZNF277, OSER1, TMEM161A, EPAS1, MAPKAP1, MGST1, GSKIP, TXN, AGAP3, LIAS, HIF1A, PRDX3, PRDX2, LDHA, PRDX5, PRDX4, PDCD10, PDGFD, PRDX1, HMOX1…
	Stress Response Ion	0.4852	0.0561583	0.328736	0.0661583	88	GOBP_RESPONSE_TO_MERCURY_ION,GOBP_RESPONSE_TO_METAL_ION,GOBP_STRESS_RESPONSE_TO_METAL_ION,GOBP_RESPONSE_TO_ZINC_ION,GOBP_RESPONSE_TO_COPPER_ION,GOBP_CELLULAR_RESPONSE_TO_ZINC_ION,GOBP_CELLULAR_RESPONSE_TO_INORGANIC_SUBSTANCE,GOBP_RESPONSE_TO_MANGANESE_ION,GOBP_RESPONSE_TO_CALCIUM_ION,GOBP_RESPONSE_TO_INORGANIC_SUBSTANCE,GOBP_RESPONSE_TO_CADMIUM_ION,GOBP_RESPONSE_TO_LEAD_ION	ATF1, MT-ND6, ATF2, MT-ND5, MT-CO1, CLDN1, CRHBP, RNF112, MYB, ZC3H12A, AKT1, CYP1B1, JUNB, MEF2A, DAXX, MEF2C, ENDOG, SERPINF1, DDX11, PRKCD, MAP1B, TXNIP, CYP2E1, GPLD1, ATF4, ZNF277, OSER1, NEDD4L, IQGAP1, SLC30A10, HIF1A, PRDX3, PRDX2, NCSTN, LDHA, ADAMTS13, S100A16, KCNMB1, PDGFD, PRDX1, KCNMB2, KCNMB3, S100A13, KCNMB4, HMOX1, PPARGC1A, ATG7, JUN, JUND, HOMER1, EIF2AK3, BRAF, NFATC4, SETX, D…
	sugar glucosamine acetylglucosamine	0.4408	0.0284	0.3391	0.282833	21	GOBP_N_ACETYLGLUCOSAMINE_METABOLIC_PROCESS,GOBP_GLUCOSAMINE_CONTAINING_COMPOUND_METABOLIC_PROCESS,GOBP_AMINO_SUGAR_METABOLIC_PROCESS	DPAGT1, CMAS, UAP1, NPL, NANP, EXTL2, AMDHD2, MGAT3, PGM3, GNPNAT1, MGAT1, CTBS, ST3GAL1, OVGP1, FN3K, CSGALNACT1, CHST6, ST6GAL1, CHST7, SLC35A3, GFPT2, GFPT1, RENBP, GNPDA1, NAGK, GNPDA2, CHST1, CHST2, CHST3, GNE
	Synapse Junction Assembly	0.200269	0.248244	0.488035	0.236061	107	GOBP_REGULATION_OF_SYNAPSE_ASSEMBLY,GOBP_CELL_CELL_JUNCTION_ORGANIZATION,GOBP_POSITIVE_REGULATION_OF_SYNAPSE_ASSEMBLY,GOBP_NEUROMUSCULAR_JUNCTION_DEVELOPMENT,GOBP_CELL_JUNCTION_ASSEMBLY,GOBP_NEGATIVE_REGULATION_OF_DENDRITIC_SPINE_MORPHOGENESIS,GOBP_REGULATION_OF_POSTSYNAPSE_ORGANIZATION,GOBP_POSITIVE_REGULATION_OF_CELL_JUNCTION_ASSEMBLY,GOBP_REGULATION_OF_NEUROMUSCULAR_JUNCTION_DEVELOPMENT,GOBP_S…	CYFIP1, FRMPD4, FRMPD2, ITSN1, TESK2, F11R, CLDN1, GJA1, SYNGAP1, VPS35, DIP2A, PRKACA, UNC13B, UNC13C, MEF2C, PRKCI, CXADR, UNC13A, DAPK3, PRKCA, CEL, DKK1, GABRG2, BCR, CLDN5, PARD3, MAP1B, SPARCL1, NGEF, MTMR2, CTBP2, THY1, IQGAP1, MTDH, GJC1, C3, UGT8, EPB41L5, FLRT2, FLRT3, EPB41L3, SYNDIG1, PIP5K1A, PIP5K1C, S100A10, FZD1, PRRT1, CADM3, SNAPIN, CADM1, FZD5, JUP, HOMER1, DMPK, CADM2, RDX, FZ…
	synaptic vesicle transport	0.4013	0.75275	0.6262	0.02995	44	GOBP_SYNAPTIC_VESICLE_TRANSPORT,GOBP_SYNAPTIC_VESICLE_LOCALIZATION	ARF1, RAB3A, LRRK2, PTEN, PCLO, CDH2, KIF5C, KIF5B, KIF5A, AP3S2, AP3S1, SPG11, AP3B1, SYN3, AP3B2, DNM1, SYN1, DNM2, DNM3, BRSK1, NLGN1, BRSK2, NLGN2, LIN7A, PCDH17, AP3M2, BLOC1S4, AP3M1, BLOC1S5, BLOC1S6, BLOC1S1, MAP2, BLOC1S2, BLOC1S3, TRIM46, SYNDIG1, SNAPIN, TOR1A, MX1, AP3D1, DTNBP1, RAB27A, SNAP91, TMEM230, PINK1, SYNJ1, CDK5, CNIH2, PICALM
	temperature stimulus heat	0.346967	0.02265	0.6162	0.6454	105	GOBP_RESPONSE_TO_HEAT,GOBP_RESPONSE_TO_TEMPERATURE_STIMULUS,GOBP_DETECTION_OF_TEMPERATURE_STIMULUS	SLC27A1, NUP107, CLPB, NUP188, PDCD6, METRNL, CCAR2, CDH8, CHORDC1, ADORA1, AKT1, EP300, PRKACA, IER5, EPHB1, NUP214, DAXX, NUP210, CIRBP, NUP93, TMEM135, MAPKAPK2, MT-CO2, NUP98, FKBP4, POM121, NUP205, VCP, SEH1L, LXN, HTRA2, LPL, PRDM12, ADRB2, AAAS, NUP160, FOXO1, SLC9A1, ATXN3, BAG4, PCSK1N, BAG5, HSPH1, BAG2, IRAK1, POM121C, NUP85, BAG3, TPR, DHX36, BAG1, HMOX1, NUP88, IGFBP7, MAP2K7, ASIC3,…
	Testosterone Corticosteroid Dexamethasone	0.7378	0.0118071	0.411308	0.294343	105	GOBP_RESPONSE_TO_TESTOSTERONE,GOBP_RESPONSE_TO_DEXAMETHASONE,GOBP_RESPONSE_TO_KETONE,GOBP_CELLULAR_RESPONSE_TO_LIPID,GOBP_CELLULAR_RESPONSE_TO_ORGANIC_CYCLIC_COMPOUND,GOBP_CELLULAR_RESPONSE_TO_TESTOSTERONE_STIMULUS,GOBP_RESPONSE_TO_PROGESTERONE,GOBP_RESPONSE_TO_MINERALOCORTICOID,GOBP_RESPONSE_TO_FORSKOLIN,GOBP_CELLULAR_RESPONSE_TO_DEXAMETHASONE_STIMULUS,GOBP_CELLULAR_RESPONSE_TO_CORTICOSTEROID_ST…	SERPINE1, HNRNPU, ELK1, CLDN1, PHB2, MT-ND3, CRHBP, ZMIZ1, ZC3H12A, MYB, AKT1, HOXA2, ADNP2, CYP1B1, VPS35, PRKACA, DDX17, DDX18, MED1, VPS18, DAXX, MEF2C, RBFOX2, SERPINF1, PRKCE, LDOC1, PRKCA, ISL1, AR, MTAP, DDIT4, FDX1, TXNIP, PADI2, CLOCK, GPLD1, ATF4, URI1, ABCB4, PDGFB, BCL10, MTDH, PRDX2, HSD11B2, NCSTN, LARP1, ADAMTS13, KCNMB1, VPS11, PPARGC1A, ZBTB7A, ATG7, PPARGC1B, LYN, ABCA2, CDK19, …
	Threonine SMAD Transforming	0.536856	0.0146437	0.544981	0.723009	110	GOBP_RESPONSE_TO_BMP,GOBP_REGULATION_OF_CELLULAR_RESPONSE_TO_GROWTH_FACTOR_STIMULUS,GOBP_NEGATIVE_REGULATION_OF_CELLULAR_RESPONSE_TO_GROWTH_FACTOR_STIMULUS,GOBP_POSITIVE_REGULATION_OF_TRANSMEMBRANE_RECEPTOR_PROTEIN_SERINE_THREONINE_KINASE_SIGNALING_PATHWAY,GOBP_SMAD_PROTEIN_SIGNAL_TRANSDUCTION,GOBP_TRANSFORMING_GROWTH_FACTOR_BETA_RECEPTOR_SIGNALING_PATHWAY,GOBP_NEGATIVE_REGULATION_OF_TRANSFORMING…	CYFIP1, MIR30A, FAM89B, ZFYVE9, HHIP, SPINT2, LDLRAD4, RBPJ, F11R, CLDN1, CRKL, ADGRA2, ZMIZ1, CREB3L1, PEG10, IL12A, SOX9, SOX6, PELO, RNF111, SOX5, ACVR1, CCBE1, MEF2C, PRKCB, SOX11, DKK1, RUNX2, DKK3, NUP93, SFRP4, CLDN5, TWSG1, SFRP1, EID2, SFRP2, ZFYVE16, FNDC4, CD109, SUB1, PARD3, CSNK2B, PRKD2, NBL1, UBA52, TP53, MXRA5, IGSF1, ADAMTS12, MTMR4, NLK, HIF1A, PRKCZ, GLG1, EPB41L5, CHST11, MIR5…
	toxin process secondary	0.483	0.33685	0.1643	0.0211	22	GOBP_SECONDARY_METABOLIC_PROCESS,GOBP_TOXIN_METABOLIC_PROCESS	N6AMT1, PMEL, DDC, SLC45A2, CITED1, ARL1, AKR1B1, SLC7A11, AKR7A2, AKR7A3, CDH3, CYP2D6, DDT, CYP1B1, CBR4, APPL1, ABCC2, OPN3, TRPC1, AKR1C1, WNT5A, AKR1A1, AKR1C3, CTNS, AKR1C2, MFSD12, ZEB2, BDH2, STAR, TH, GIPC1, BCL2, RAPGEF2, PAM, NFE2L2
	trabecula morphogenesis formation		0.0307	0.7774		23	GOBP_TRABECULA_MORPHOGENESIS,GOBP_TRABECULA_FORMATION	FBN2, NOTCH1, SRF, CHD7, FHL2, RBPJ, THBS3, DLL4, SBNO2, HEY1, ADAMTS1, ADGRG6, S1PR1, PPARGC1B, MED1, TGFB2, SEMA4D, HEG1, MMP2, NRG1, BMP7, TGFBR1, RHOA, BMP5, FKBP1A, COL1A1, TGFBR3, GREM1, SFRP1, PLXNB1, SOS1, ENG, BMPR1A
	trans synaptic transmission	0.233717	0.29142	0.434067	0.0252667	110	GOBP_REGULATION_OF_TRANS_SYNAPTIC_SIGNALING,GOBP_LONG_TERM_SYNAPTIC_POTENTIATION,GOBP_POSITIVE_REGULATION_OF_SYNAPTIC_TRANSMISSION,GOBP_POSITIVE_REGULATION_OF_SYNAPTIC_TRANSMISSION_GLUTAMATERGIC,GOBP_SYNAPTIC_TRANSMISSION_GLUTAMATERGIC,GOBP_NEGATIVE_REGULATION_OF_SYNAPTIC_TRANSMISSION	APP, CYFIP1, OXTR, SERPINE2, ZMYND8, EIF4A3, ZDHHC2, ZDHHC3, CDC20, SYNGAP1, OPHN1, EPHB2, PRKACA, PRKCG, UNC13B, UNC13C, EPHA4, VPS18, MEF2C, UNC13A, PRKCB, PRKCE, RPL22, CEL, MAPK8IP2, NISCH, BCR, STX1B, ARC, PRKAR1B, MAP1B, MAP1A, AKAP9, KCTD13, NSMF, STX1A, ATF4, MTMR2, TSHZ3, STXBP1, TPRG1L, PRKCZ, PCDH17, ABR, GRIN2A, NCSTN, SYNGR1, RHOT1, PRKAR2B, KCNMB4, STXBP5, APOE, PLCG1, PRRT1, NTNG1,…
	transcription ii promoter	0.8769	0.0645	0.63985	0.19605	14	GOBP_REGULATION_OF_TRANSCRIPTION_FROM_RNA_POLYMERASE_II_PROMOTER_IN_RESPONSE_TO_OXIDATIVE_STRESS,GOBP_POSITIVE_REGULATION_OF_TRANSCRIPTION_FROM_RNA_POLYMERASE_II_PROMOTER_IN_RESPONSE_TO_STRESS	CEBPB, NOTCH1, HSPA5, ATF6B, EPAS1, CHD6, ARNT, RBPJ, HIF1A, VEGFA, MUC1, MAPK7, SIN3A, DDIT3, CREB3L1, SESN2, HSF1, HMOX1, TP53, ATF6, MBTPS2, ATF3, NFE2L2, ATF4
	trophoblast embryo implantation	0.9203	0.029325	0.60805	0.2764	20	GOBP_EMBRYO_IMPLANTATION,GOBP_NEGATIVE_REGULATION_OF_TROPHOBLAST_CELL_MIGRATION,GOBP_NEGATIVE_REGULATION_OF_REPRODUCTIVE_PROCESS,GOBP_TROPHOBLAST_CELL_MIGRATION	DDR1, PCSK5, TRO, SYDE1, NPPC, GJA1, STK11, TRIM28, UBE2Q1, C1QBP, BSG, ARHGDIB, HYAL3, TIMP1, FBXO5, AMH, PRKACB, OVGP1, DUSP1, MMP2, SERPINF1, WNT5A, EMP2, PRLR, TGFBR2, WDR77, PRKAR1A, POLR1B, RPL29, ZFPM2, PPARD, NPR2, STC1, TTK, ACVR1B, FBXO43, ACVR1C, PRDX4, STC2, SPP1, IGFBP7, WNT4, SMURF2, LIF, SULF1, BMP7, CHFR, SOD1, VEGFA, VMP1, BMP4, TPPP3, AGO2, SNAI1, RAD1, CALR, TRIP13, RECK, ADA
	vascular endothelial factor	0.558267	0.0218667	0.2911	0.64195	20	GOBP_VASCULAR_ENDOTHELIAL_GROWTH_FACTOR_SIGNALING_PATHWAY,GOBP_REGULATION_OF_CELLULAR_RESPONSE_TO_VASCULAR_ENDOTHELIAL_GROWTH_FACTOR_STIMULUS,GOBP_NEGATIVE_REGULATION_OF_CELLULAR_RESPONSE_TO_VASCULAR_ENDOTHELIAL_GROWTH_FACTOR_STIMULUS	NRP1, CD63, FOXC1, NRP2, FLT4, HSPB1, PIK3CD, PIK3CB, TSPAN12, ADAMTS12, DLL1, ROBO1, ADAMTS3, ADGRA2, IL12A, PDGFRB, CCBE1, PDGFRA, NUS1, CADM4, SEMA6A, DAB2IP, GAB1, VEGFB, ATP2B4, VEGFC, PGF, DCN, VEGFA, SMOC2, MYO1C, PIK3CA, SPRY2, PRKD2, PRKD1
	vascular smooth population	0.578133	0.01395	0.7008	0.225075	134	GOBP_REGULATION_OF_VASCULAR_ASSOCIATED_SMOOTH_MUSCLE_CELL_PROLIFERATION,GOBP_NEGATIVE_REGULATION_OF_VASCULAR_ASSOCIATED_SMOOTH_MUSCLE_CELL_PROLIFERATION,GOBP_NEGATIVE_REGULATION_OF_CELL_POPULATION_PROLIFERATION,GOBP_NEGATIVE_REGULATION_OF_SMOOTH_MUSCLE_CELL_PROLIFERATION	RB1, ATF2, TES, SERPINE2, IFT172, ADARB1, SPINT2, RBPJ, PHB2, MTBP, GJA1, MYC, CYP1B1, MED1, MEF2C, SERPINF1, RC3H1, SOX11, IFT80, LDOC1, SCRIB, DICER1, ISL1, GTPBP4, WDR77, AR, DDX39B, PRKAR1A, ATF5, GPLD1, SKAP2, CTBP2, CTBP1, PDGFB, IL20RB, PRDX4, HMOX1, ZBTB7B, ZNF268, PPARGC1A, S100A11, ZBTB7C, LYN, NGFR, JUN, NDFIP1, FZD5, EIF2AK1, EIF2AK2, CDC6, NR2F2, ST18, FOSL1, CDK10, SNAI2, NOX4, STRN…
	vesicle docking involved	0.3723	0.1816	0.2317	0.0357	50	GOBP_VESICLE_DOCKING_INVOLVED_IN_EXOCYTOSIS,GOBP_VESICLE_DOCKING	RAB3B, RAB3C, SNAP25, RAB3A, RAB3D, RABEPK, BVES, PPFIA3, RAB8A, RAB8B, UNC13B, NSF, UNC13C, VPS18, UNC13A, VPS33A, STX8, VPS33B, STX7, SYTL2, STX1B, SNPH, EXOC4, EXOC6, TSNARE1, STX1A, VAMP3, STX12, NDRG4, RALB, CTBP2, STXBP3, STX17, STX16, STXBP1, USO1, CPLX2, STX10, CLN3, SCFD1, BLOC1S6, SCFD2, VPS11, STX6, STX5, STX4, STX3, STX2, YKT6, VTI1B, SYT1, KCNB1, CAV2, EXOC6B, RAB10, RAB15, RAB12, RA…
	Viral Host Life	0.845556	0.0244	0.522408	0.49793	78	GOBP_REGULATION_OF_VIRAL_LIFE_CYCLE,GOBP_NEGATIVE_REGULATION_OF_VIRAL_GENOME_REPLICATION,GOBP_ENTRY_INTO_HOST,GOBP_MULTI_ORGANISM_CELLULAR_PROCESS,GOBP_NEGATIVE_REGULATION_OF_VIRAL_PROCESS,GOBP_VIRAL_LIFE_CYCLE,GOBP_MOVEMENT_IN_HOST_ENVIRONMENT,GOBP_NEGATIVE_REGULATION_OF_VIRAL_LIFE_CYCLE,GOBP_REGULATION_OF_BIOLOGICAL_PROCESS_INVOLVED_IN_SYMBIOTIC_INTERACTION,GOBP_NEGATIVE_REGULATION_OF_VIRAL_ENT…	IFITM3, USP6NL, IFITM1, CCNK, IFITM2, SMARCB1, NUP107, TFRC, IFIT5, ADARB1, IFIT1, F11R, CLDN1, PHB2, ICAM1, LGALS1, TRIM28, BSG, ZC3H12A, DAG1, TRIM25, TRIM26, LGALS9, TRIM27, TRIM21, TRIM22, NUP214, VPS18, CXADR, NUP210, SCRIB, NUP93, RRAGA, IFI27, DDX39B, PDE12, TYRO3, TRIM13, ULK2, ULK1, NUP98, CBLL1, UBA52, TRIM11, VPS28, EPHA2, POM121, NUP205, SEH1L, CTBP2, CTBP1, DHX9, SUPT4H1, NEDD4L, ZC3…
	vitamin nutrient dietary		0.0129222	0.355778	0.311138	110	GOBP_CELLULAR_RESPONSE_TO_NUTRIENT,GOBP_RESPONSE_TO_DIETARY_EXCESS,GOBP_CELLULAR_RESPONSE_TO_EXTERNAL_STIMULUS,GOBP_CELLULAR_RESPONSE_TO_EXTRACELLULAR_STIMULUS,GOBP_RESPONSE_TO_VITAMIN_D,GOBP_RESPONSE_TO_VITAMIN,GOBP_RESPONSE_TO_NUTRIENT,GOBP_RESPONSE_TO_EXTRACELLULAR_STIMULUS,GOBP_CELLULAR_RESPONSE_TO_VITAMIN	SPARC, EHMT2, NUDT1, F11R, ZFYVE1, AQP3, RRP8, ICAM1, AQP1, GJA1, RPS19, CHEK1, ZC3H12A, LIPG, TRIM24, PIEZO2, HABP4, DAG1, PDK4, AKT1, PIEZO1, TRIM25, LRAT, SOX9, PDK2, MFSD2A, EIF2A, MED1, GABARAPL2, GABARAPL1, CPT1A, ACSL1, ACSL4, ACSL3, ATG14, GNPAT, SFRP1, RRAGA, SFRP2, RRAGC, RRAGB, MAP1B, DDIT3, RRAGD, ULK2, ULK1, PRKD1, SIK2, TP53, ATF3, ATF4, SEH1L, MTMR3, GIPR, NPRL2, NPRL3, PIK3R4, STC…
	xenobiotic glutathione derivative	0.7404	0.0295667	0.208733	0.0467	30	GOBP_RESPONSE_TO_XENOBIOTIC_STIMULUS,GOBP_XENOBIOTIC_CATABOLIC_PROCESS,GOBP_GLUTATHIONE_DERIVATIVE_METABOLIC_PROCESS	RB1, N6AMT1, HSP90AB1, ACY1, MCM7, RORA, AHR, CYP46A1, CYP26B1, AKR7A2, AKR7A3, CYP2D7, GUK1, CYP2D6, CYP2R1, CYP1B1, GGT1, ACAA1, GSTK1, ABCC2, GPX1, ACSL1, GSTO1, AIP, AKR1A1, ARNT, CMBL, POR, CYP2U1, AHRR, CYP2E1, CES3, CES2, PCNA, MGST3, GSTP1, MGST1, MGST2, CYP3A5, BPHL, CRYZ, PTGS1, CYB5R3, ESD, E2F1, SLITRK5, CBR3, CYB5B, GSTM4, GSTM3, ARNT2, NQO1, NQO2, TIGAR, GSTM2, AOC2, GSTM1, RHBDD3, …

## Sheet: H. Pb Down
	Table S4. Gene set enrichment analysis (GSEA) based pathway analysis. H. Level III analysis for cell line effects: downregulated summary network following 5 days of in-vitro exposure of lead (Pb) on differentiating human neural progenitors.
	name	EnrichmentMap::fdr_qvalue (GSEA_CTRLFemale)	EnrichmentMap::fdr_qvalue (GSEA_ASDHNRNPU)	EnrichmentMap::fdr_qvalue (GSEA_ASDCASK)	EnrichmentMap::fdr_qvalue (GSEA_CTRLMale)	EnrichmentMap::gs_size	EnrichmentMap::Name	EnrichmentMap::Genes
	3 end processing		0.86295	1	0.03	114	GOBP_RNA_3_END_PROCESSING,GOBP_MRNA_3_END_PROCESSING	APP, AHCYL1, CCNT1, EIF4A3, CASC3, FBL, LSM11, CLP1, PAPOLG, MAGOH, PAPOLA, PAPOLB, MTPAP, THOC1, SSU72, THOC3, TRNT1, THOC2, THOC5, CDC40, THOC7, RNF40, SRRM1, THOC6, DDX39A, DDX39B, DKC1, SARNP, ZC3H11A, SRSF2, SRSF3, SRSF4, SRSF5, SRSF6, SRSF7, SNRPA, SRSF9, SLBP, RBM8A, CSTF3, CTR9, CSTF2, ZFP36L1, CCNB1, ERI1, ERI2, DHX36, ERI3, CSTF1, DHX38, SYMPK, RPRD1B, RPRD1A, ZC3H14, TOE1, BARD1, CPSF4…
	5 8s rrna	0.987175	1		0.02145	60	GOBP_NUCLEIC_ACID_PHOSPHODIESTER_BOND_HYDROLYSIS,GOBP_MATURATION_OF_5_8S_RRNA,GOBP_MATURATION_OF_5_8S_RRNA_FROM_TRICISTRONIC_RRNA_TRANSCRIPT_SSU_RRNA_5_8S_RRNA_LSU_RRNA,GOBP_NCRNA_CATABOLIC_PROCESS,GOBP_CLEAVAGE_INVOLVED_IN_RRNA_PROCESSING,GOBP_ENDONUCLEOLYTIC_CLEAVAGE_IN_ITS1_TO_SEPARATE_SSU_RRNA_FROM_5_8S_RRNA_AND_LSU_RRNA_FROM_TRICISTRONIC_RRNA_TRANSCRIPT_SSU_RRNA_5_8S_RRNA_LSU_RRNA	POP5, POP7, ANKLE1, POP1, POP4, NYNRIN, ZC3H12C, ENDOV, ZC3H12B, ZC3H12A, PELO, ABT1, ENDOG, SETMAR, DICER1, SND1, XRN1, LACTB2, PDE12, XRN2, DXO, DNA2, UBA52, EXD2, EXD3, PRKDC, CSTF3, CSTF2, XPA, ENDOD1, XPC, DEDD2, HELZ2, PGBD5, ERI1, NTHL1, ERI2, ERI3, RRS1, N4BP2, ZRANB3, TOE1, TREX1, MOV10, TBL3, AGO3, LAS1L, EIF6, TDP2, TDP1, AGO1, AGO2, ST20, DCP1A, RPS21, DCP1B, FEN1, OGG1, DIS3L, KRI1, …
	arterial blood pressure	0.4286	1	1	0.0752	11	GOBP_REGULATION_OF_SYSTEMIC_ARTERIAL_BLOOD_PRESSURE_MEDIATED_BY_A_CHEMICAL_SIGNAL,GOBP_POSITIVE_REGULATION_OF_BLOOD_PRESSURE,GOBP_REGULATION_OF_SYSTEMIC_ARTERIAL_BLOOD_PRESSURE_BY_NOREPINEPHRINE_EPINEPHRINE	OXTR, ECE1, ADRB2, F11R, PCSK5, ADRA1A, ADH5, HSD11B2, CNR1, CAMK2N1, ADORA1, EDN1, RASL10B, PDE4D, RARRES2, F2R, ATP6AP2, TPM1, OR51E2, TACR3, AVPR1A, NR2F2, SOD2, ADRA2B, ID2, NMU, F2RL1
	chromosome meiotic spindle	0.906733	0.898729	1	0.00654844	82	GOBP_SISTER_CHROMATID_COHESION,GOBP_REGULATION_OF_SISTER_CHROMATID_COHESION,GOBP_MITOTIC_NUCLEAR_DIVISION,GOBP_MITOTIC_SPINDLE_ASSEMBLY,GOBP_MITOTIC_CHROMOSOME_CONDENSATION,GOBP_NEGATIVE_REGULATION_OF_METAPHASE_ANAPHASE_TRANSITION_OF_CELL_CYCLE,GOBP_CENTROMERIC_SISTER_CHROMATID_COHESION,GOBP_MEIOTIC_CELL_CYCLE_PROCESS,GOBP_HOMOLOGOUS_RECOMBINATION,GOBP_OOCYTE_MATURATION,GOBP_REGULATION_OF_MEIOTIC…	TDRKH, IFT172, ZFYVE26, ALKBH4, PRKACB, CSNK2A1, CSNK2A2, STARD9, SETMAR, EML1, EML2, EML3, ZNF16, CD2AP, EML4, DDX39B, PRKAR1A, ZFYVE19, TXNIP, JTB, ATF5, PIF1, CDCA2, CDCA3, CDCA5, PDGFB, NCAPG, CDCA8, FIGNL2, PLA2G3, AAAS, NCAPH, GABARAP, CIAO1, FIGNL1, EPB41L2, PDGFD, PDGFC, CFAP69, ZBTB7B, PPARGC1A, CTC1, NCAPH2, PKIB, AGO4, C6ORF89, SASS6, PSMG2, STAG3L1, STAG3L3, ARF1, STAG3L2, STAG3L4, DD…
	embryonic appendage morphogenesis	0.79625		1	0.02275	87	GOBP_APPENDAGE_MORPHOGENESIS,GOBP_EMBRYONIC_APPENDAGE_MORPHOGENESIS	SALL1, TBC1D32, SALL4, SOX9, SOX4, DYNC2H1, FBXW4, MED1, MBNL1, OSR1, WNT5A, SOX11, RPGRIP1L, SFRP2, WDPCP, ROR2, FREM2, FBN2, NOTCH2, NOTCH1, PKDCC, INTU, CRABP2, SHOX2, TWIST1, PSEN1, CACNA1C, BCL2L11, CHST11, RDH10, PLXNA2, WNT3, TFAP2A, TFAP2B, CREBBP, TGFB2, SMAD4, ZNF141, PTCH1, ZBTB16, FZD6, PBX2, BMP7, PBX1, TMEM231, BMP4, EXT1, GNAS, SP8, BMPR1B, SP9, FGFR2, BMPR1A, FGF10, RARG, C2CD3, C…
	export nucleus gene	0.4041	0.875378	1	0.0114889	127	GOBP_REGULATION_OF_GENE_SILENCING,GOBP_MRNA_TRANSPORT,GOBP_MRNA_EXPORT_FROM_NUCLEUS,GOBP_RNA_LOCALIZATION,GOBP_TRNA_TRANSPORT,GOBP_ESTABLISHMENT_OF_RNA_LOCALIZATION,GOBP_NCRNA_EXPORT_FROM_NUCLEUS,GOBP_GENE_SILENCING,GOBP_RNA_EXPORT_FROM_NUCLEUS	TDRKH, MIR30A, NUP107, HNRNPU, PHAX, MIR425, GLE1, MIR433, ALKBH5, HENMT1, CLP1, ZC3H12A, MIR22HG, NUP214, DDX17, NUP210, PIH1D1, DICER1, SND1, NUP93, DDX39A, DDX39B, SARNP, ZC3H11A, NUP98, ASF1A, MEG3, SLBP, POM121, NUP205, SEH1L, SRCAP, CTBP1, MRPL18, CDKN2B-AS1, AAAS, GIGYF2, POM121C, MIR573, NUP85, KCNQ1OT1, RRS1, NUP88, UPF3B, MTHFR, UPF3A, MAGOHB, MEX3D, SNUPN, MOV10, EIF6, AGO3, AGO4, AGO1…
	fate determination commitment	0.8558	0.64745		0.0058	77	GOBP_CELL_FATE_DETERMINATION,GOBP_CELL_FATE_COMMITMENT	MYT1L, LOXL3, PRDM1, RBPJ, FGF2, SOX2, SOX1, HOXA2, SOX8, SOX9, ZNF445, SOX6, IL6R, SOX5, CDON, ACVR1, EOMES, MEF2C, WNT5B, LMO4, IFRD1, WNT5A, SOX13, EBF2, MITF, SOX12, DKK1, POU3F2, AR, SFRP1, SFRP2, SMO, FKBP8, ROR2, TOX, TP53, ZFPM1, NOTCH2, NOTCH1, PRKDC, EPAS1, NOTCH4, CTR9, RTF1, PSEN1, NEUROD1, WNT3, MCL1, JAG2, SMAD2, SMAD1, SMAD4, JAG1, BCL11B, PTCH1, FZD7, PTCH2, POU6F2, NR2F2, SMAD5, …
	floor plate notochord	0.5048	0.9032	1	0.02375	9	GOBP_FLOOR_PLATE_DEVELOPMENT,GOBP_NOTOCHORD_DEVELOPMENT	CRB2, YAP1, FOXB1, STIL, WNT5A, COBL, GLI1, GLI2, EFNA1, COL2A1, DZIP1L, ID3, SOX9, TEAD2, EPHA2
	g2 phase checkpoint	1	0.964925	1	0.00675238	137	GOBP_NEGATIVE_REGULATION_OF_CELL_CYCLE_G2_M_PHASE_TRANSITION,GOBP_MITOTIC_CELL_CYCLE_CHECKPOINT,GOBP_DNA_INTEGRITY_CHECKPOINT,GOBP_G2_DNA_DAMAGE_CHECKPOINT,GOBP_NEGATIVE_REGULATION_OF_CELL_CYCLE_PROCESS,GOBP_CELL_CYCLE_G2_M_PHASE_TRANSITION,GOBP_SIGNAL_TRANSDUCTION_INVOLVED_IN_CELL_CYCLE_CHECKPOINT,GOBP_MITOTIC_DNA_REPLICATION_CHECKPOINT,GOBP_CELL_CYCLE_CHECKPOINT,GOBP_REGULATION_OF_CELL_CYCLE_G2…	RB1, MDC1, ATF2, RPL5, EHMT2, EHMT1, NOC2L, BACH1, PHB2, RRP8, PSMD8, LSM10, FAM122A, PSMD9, MTBP, PSMD6, PSMD7, LSM11, PSMD4, PSMD5, PSMD2, PSMD3, PSMD1, AKT1, PRKACA, CEP97, GTSE1, CDK5RAP3, CDK5RAP2, MED1, PRKAB2, CSNK2A1, RPL23, CSNK2A2, HUS1, SETMAR, SOX11, SCRIB, PRKAB1, WDR76, ZNF16, DYNC1LI1, DDX39B, PRKAR1A, ZFYVE19, PSME3, HECW2, PSME4, DDIT4, PSME1, PSME2, CDIP1, RPL26, ATF5, CLOCK, OP…
	glial cell fate	0.6414	0.60665		0.0299	24	GOBP_NEGATIVE_REGULATION_OF_NEURON_DIFFERENTIATION,GOBP_GLIAL_CELL_FATE_COMMITMENT	GSK3B, DDX6, APP, CNTF, NOTCH1, DIXDC1, DTX1, ASCL1, DLL1, GLI3, SOX2, SOX3, EIF4ENIF1, HEY1, HOXA2, HMG20A, HES1, SOX8, SOX9, EIF4E, B2M, HES5, CDK5RAP2, SPAG9, GDF11, MED1, ZHX2, JAG1, IRX3, LSM1, OLIG2, EIF2AK4, LBX1, BMP7, PBX1, POU4F2, MIB1, REST, MEIS1, TLX3, ZNF536, CALR
	heterotypic adhesion cell	0.0246667		0.553233		20	GOBP_HETEROTYPIC_CELL_CELL_ADHESION,GOBP_REGULATION_OF_HETEROTYPIC_CELL_CELL_ADHESION,GOBP_POSITIVE_REGULATION_OF_HETEROTYPIC_CELL_CELL_ADHESION	ITGB1, ITGB3, THY1, AGER, MAPK7, PERP, FLOT1, GCNT2, SIRPA, CTNNA3, ITGAV, MBP, CD58, MAP2K5, JAM3, FGB, FGA, CXADR, VCAM1, ITGA4, JUP, FGG, APOA1, PARVA, KLF4, BMP7, WNK1, MYADM, PKP2, ITGA7, DSG2, ITGA5, CD47, CD44, DSC2, CD200
	histone serine phosphorylation			1	0.03115	22	GOBP_HISTONE_PHOSPHORYLATION,GOBP_HISTONE_SERINE_PHOSPHORYLATION	PRKAA1, PRKAA2, FMR1, AKAP8L, AKAP8, TWIST1, AURKC, AURKB, AURKA, ZMPSTE24, RPS6KA4, CCNB1, RPS6KA5, CHEK1, JAK2, MAPK3, UBE2B, PRKCB, PRKCD, MST1, HMGA2, VRK1, PRKCA, BAZ1B, CCNA2, CDK9, CDK5, INCENP, CDK2, CDK1, ATM, PKN1, MAP3K12, NEK11
	ionizing radiation cellular	0.95745	0.6085	1	0.0297667	63	GOBP_CELLULAR_RESPONSE_TO_IONIZING_RADIATION,GOBP_RESPONSE_TO_IONIZING_RADIATION,GOBP_CELLULAR_RESPONSE_TO_X_RAY	DCLRE1C, KDM1A, NUCKS1, LZIC, ELK1, ICAM1, STK11, CCND1, KAT5, CHEK2, MYC, FBXO4, MEN1, HUS1, LIG4, INIP, SFRP1, SFRP2, MSH2, FANCD2, TRIM13, RPL26, TP53, CLOCK, RHNO1, BLM, PAXIP1, PRKDC, DCUN1D3, BRCC3, ZMPSTE24, RAD51AP1, FIGNL1, XRRA1, SWI5, TP53BP1, ECT2, EGR1, XRCC6, VCAM1, HSPA5, XRCC4, XRCC5, GADD45A, TREX1, INTS3, XRCC2, HMGA2, INO80, CLK2, NET1, STAR, MDM2, BCL2, NABP2, NOX4, NABP1, GRB…
	kinetochore organization assembly		0.5638	1	0	17	GOBP_KINETOCHORE_ORGANIZATION,GOBP_KINETOCHORE_ASSEMBLY	CENPT, CDT1, CENPW, MIS12, RNF4, CENPA, SMC4, NDC80, SMC2, CENPC, SENP6, CENPE, CENPF, CENPH, POGZ, CENPK, NUF2, TRAPPC12, CENPN, DLGAP5
	localization protein region		0.981725	1	0.009475	34	GOBP_PROTEIN_LOCALIZATION_TO_CHROMOSOME,GOBP_PROTEIN_LOCALIZATION_TO_CHROMATIN,GOBP_PROTEIN_LOCALIZATION_TO_KINETOCHORE,GOBP_PROTEIN_LOCALIZATION_TO_CHROMOSOME_CENTROMERIC_REGION	RB1, SETD2, ZWILCH, MCM8, MCM9, PINX1, BUB1B, SMC5, CTCF, BRCA2, MTBP, NIPBL, RUVBL2, CHAMP1, TRAPPC12, SPDL1, CCT3, CCT2, PARP3, IK, PIH1D1, TINF2, ATRX, ESCO2, PPHLN1, TERF1, LEMD2, SPIDR, TERF2, GNL3, MAU2, MSH2, DKC1, ZW10, TCP1, TERF2IP, POT1, CHMP7, VCP, TNKS, CDCA5, MIS12, TTK, HDAC8, CENPA, AURKB, VCPIP1, TNKS2, RAD21, BUB3, CCT8, CCT7, CCT5, CCT4, CENPT, CDT1, ACD, XRCC4, XRCC5, BOD1, RC…
	mammary gland development	0.64975	1	1	0.0150333	26	GOBP_MAMMARY_GLAND_DUCT_MORPHOGENESIS,GOBP_MAMMARY_GLAND_EPITHELIAL_CELL_DIFFERENTIATION,GOBP_MAMMARY_GLAND_EPITHELIUM_DEVELOPMENT	DDR1, KDM5B, CEBPB, CSF1, SRC, LRP5, BRCA2, NTN1, PHB2, HIF1A, IQGAP3, RTN4, LRP6, GLI2, ROBO1, LRP5L, CCND1, ERBB4, DEAF1, AKT2, ZNF703, SOSTDC1, AKT1, MAPK1, BTRC, JAK2, RREB1, WNT3, MED1, FOXB1, GPX1, PTCH1, WNT7B, WNT5A, MST1, SCRIB, PML, LATS1, AR, PYGO2, SMO, ID2, ORAI1, BAX, FGFR2, FGF10, EPHA2
	mitotic cytokinesis cytoskeleton	0.9918	0.97886	1	0.00506	76	GOBP_CYTOSKELETON_DEPENDENT_CYTOKINESIS,GOBP_POSITIVE_REGULATION_OF_CYTOKINESIS,GOBP_MITOTIC_CYTOKINESIS,GOBP_REGULATION_OF_CYTOKINESIS,GOBP_CYTOKINESIS	MAP10, RTKN, CCP110, CDC14A, CDC14B, ZFYVE26, ALKBH4, CSPP1, STMN1, NUSAP1, LZTS2, SH3GLB1, USP8, IST1, PRKCE, TAS2R13, ANXA11, ANK3, CDC25B, BIN3, ZFYVE19, RAB35, JTB, CHMP4B, CHMP4A, PKP4, STAMBP, KIF20A, KIF20B, CUL7, ARL3, CUL3, PIK3R4, KLHL13, SPAST, RACGAP1, KIF3B, SNX9, ECT2, DRD2, MYH10, RAB11FIP3, SPTBN1, MAP9, RAB11FIP4, PLK4, PLK3, UVRAG, PLK2, PLK1, KLHL21, KLHDC8B, CDC6, DCDC1, ANLN,…
	nuclear envelope disassembly	1			0.00835	13	GOBP_MEMBRANE_DISASSEMBLY,GOBP_MITOTIC_NUCLEAR_ENVELOPE_DISASSEMBLY	NEK9, PRKCB, DCTN1, NEK6, AKAP8L, PLK1, VRK1, PRKCA, CTDNEP1, CCNB2, CCNB1, CNEP1R1, CDK1, LPIN1, NDEL1
	nuclear migration nucleus		1	1	0.02735	20	GOBP_NUCLEUS_LOCALIZATION,GOBP_NUCLEAR_MIGRATION	SUN2, DYNC1H1, FBXW11, DCTN1, FHOD1, DOCK7, CEP120, HOOK3, NTN1, SYNE3, MTOR, SYNE2, CDC42, SLC9A3R1, TMEM201, PCM1, BIN1, CLMN, SLIT1, PABPC1L, KIF1A, PAFAH1B1
	oligodendrocyte differentiation gliogenesis	0.70628	0.871267	1	0.01674	28	GOBP_NEGATIVE_REGULATION_OF_OLIGODENDROCYTE_DIFFERENTIATION,GOBP_REGULATION_OF_GLIAL_CELL_DIFFERENTIATION,GOBP_REGULATION_OF_GLIOGENESIS,GOBP_NEGATIVE_REGULATION_OF_GLIAL_CELL_DIFFERENTIATION,GOBP_REGULATION_OF_OLIGODENDROCYTE_DIFFERENTIATION	RNF10, TENM4, SERPINE2, WDR1, PRPF19, RNF112, UFL1, PPP1CC, DUSP10, SOX1, MDK, MYB, DAG1, TSPO, SOX8, ZNF365, PRMT5, EPHA4, PRKCI, SOX11, OLIG2, DICER1, TNFRSF1B, SIRT2, ETV5, ADCYAP1, DAAM2, BIN1, IL6ST, TNFRSF21, CERS2, HDAC2, NOTCH1, SLC45A3, HDAC1, PLAG1, CXCR4, PTN, LRP2, TTBK1, RELA, PTPRZ1, E2F1, HES1, LDLR, HES5, LYN, EGR2, TGFB1, IDH2, LIF, NR1D1, MTOR, SKI, DAB1, LIN28A, TMEM98, RHEB, M…
	pattern formation specification	0.612563	0.851012	1	0.0225455	70	GOBP_SEGMENTATION,GOBP_DORSAL_VENTRAL_PATTERN_FORMATION,GOBP_REGIONALIZATION,GOBP_PROXIMAL_DISTAL_PATTERN_FORMATION,GOBP_SOMITE_DEVELOPMENT,GOBP_SEGMENT_SPECIFICATION,GOBP_PATTERN_SPECIFICATION_PROCESS,GOBP_GASTRULATION_WITH_MOUTH_FORMING_SECOND,GOBP_AXIS_SPECIFICATION,GOBP_EMBRYONIC_PATTERN_SPECIFICATION,GOBP_EMBRYONIC_AXIS_SPECIFICATION	PGAP1, HHIP, GORAB, IFT172, RBPJ, CRKL, SOX1, SYNGAP1, DZIP1L, HOXA2, RTTN, PRKACA, PRKACB, RNF111, CDON, WLS, DYNC2H1, ACVR1, HES6, MEF2C, DNAAF2, ALG5, AP1B1, RFX3, FRS2, SOX11, DKK1, WDR77, AR, SFRP1, ARC, SFRP2, MTHFD1, DDIT3, GPR161, RFX4, ARMC4, TP53, INTU, PRKDC, TSHZ1, STC1, HIF1A, C3, DYNC2LI1, EPB41L5, EGR2, DNAH11, FZD5, XRCC2, SETDB2, PBX3, PBX2, MICAL2, NR2F2, PBX1, EXT1, VANGL2, SNA…
	planar polarity neural	1	0.9962	1	0.019775	10	GOBP_PLANAR_CELL_POLARITY_PATHWAY_INVOLVED_IN_NEURAL_TUBE_CLOSURE,GOBP_ESTABLISHMENT_OF_PLANAR_POLARITY_INVOLVED_IN_NEURAL_TUBE_CLOSURE,GOBP_CONVERGENT_EXTENSION,GOBP_COCHLEA_MORPHOGENESIS	SEC24B, MKKS, FZD2, WNT5B, WNT5A, NKD1, LRP6, GLI2, POU3F4, SFRP1, SFRP2, TRIM28, PTK7, FRZB, DVL1, MYO3A, DVL2, NPHP3, DVL3, SOX9, NEUROG1
	positive cell cycle		1	1	0.00322	150	GOBP_POSITIVE_REGULATION_OF_CELL_CYCLE,GOBP_POSITIVE_REGULATION_OF_CELL_CYCLE_G2_M_PHASE_TRANSITION,GOBP_POSITIVE_REGULATION_OF_CELL_CYCLE_PROCESS,GOBP_POSITIVE_REGULATION_OF_MITOTIC_CELL_CYCLE,GOBP_POSITIVE_REGULATION_OF_CELL_CYCLE_PHASE_TRANSITION	MAP10, RB1, APP, CCNK, HNRNPU, SMC5, PHB2, RRP8, LSM10, MTBP, RNF112, CDC23, LSM11, CHEK2, CSPP1, CHEK1, CDC27, AKT1, FBXO5, PRKACA, GTSE1, TRIM21, SOX4, MED1, DDX11, PRKCE, RPL23, NSMCE2, TAS2R13, SETMAR, PRKCA, MIF, ZNF16, HCFC1, DYNC1LI1, CCNY, DDX39B, RPL26, KIF20B, TP53, RHNO1, ZBED9, STXBP4, CDCA5, MEPCE, PDGFB, TGFA, ANAPC11, SPAST, RACGAP1, PCBP4, RAD21, ZBED6, ZNF268, RAB11FIP4, SRPK2, P…
	receptor pathway stat	0.018	1	1	0.766	23	GOBP_NEGATIVE_REGULATION_OF_RECEPTOR_SIGNALING_PATHWAY_VIA_JAK_STAT,GOBP_NEGATIVE_REGULATION_OF_RECEPTOR_SIGNALING_PATHWAY_VIA_STAT	LEPROT, GGNBP2, ADIPOR1, NEUROD1, PPP2CA, SOCS2, SOCS3, SOCS1, INPP5F, PPP2R1A, VHL, SH2B3, PIBF1, SUZ12, MIR99A, CAV1, PARP14, MIRLET7C, PTPRD, DAB1, HGS, MIR125B1, UBAP2, NF2, PTPN2
	regulation gastrulation embryonic		0.94935	1	0.016	26	GOBP_REGULATION_OF_EMBRYONIC_DEVELOPMENT,GOBP_REGULATION_OF_GASTRULATION	CRB2, LAMA5, PHLDB1, POGLUT1, WNT2B, TENM4, LAMA2, LAMA1, LAMA4, LAMA3, EHMT1, NR2C2, AMOT, BAG6, NIPBL, RPS6KA6, RACGAP1, TDG, CFL1, DHX36, DAG1, NPHP3, HES1, CLASP1, ZBED3, CLASP2, TGIF2, INSR, OSR1, RBM19, CCSAP, SFRP2, RAB14, LHX1, CDK1, WDPCP, TRIP12, PLCB1, PHLDB2, NFE2L2, B4GALT5
	regulation lymphocyte differentiation	0.33465		1	0.0251	86	GOBP_REGULATION_OF_T_CELL_DIFFERENTIATION,GOBP_REGULATION_OF_LYMPHOCYTE_DIFFERENTIATION	CD83, LOXL3, NKAP, ZC3H8, HMGB3, NRARP, PRDM1, HMGB1, SH3RF1, GLI3, GLI2, SART1, CYP26B1, DUSP10, PNP, MDK, ZMIZ1, MYB, NFKBIZ, ZC3H12A, LGALS9, JAK3, FBXO7, SOX4, RAG1, LAG3, PCID2, ANXA1, RIPK2, METTL3, SPINK5, SOX13, RC3H1, ATP11C, AP3B1, SOX12, RC3H2, RUNX1, TGFBR2, RNF41, ITPKB, KAT2A, MMP14, SFRP1, FANCD2, IRF1, MIR17HG, RARA, ADAM8, CD46, SOS1, TOX, GAS6, SOS2, CBFB, PRKDC, LEF1, TCF7, ZBT…
	remodeling independent nucleosome	0.9354	0.839867	1	0.00392	87	GOBP_CHROMATIN_REMODELING_AT_CENTROMERE,GOBP_CHROMATIN_REMODELING,GOBP_CENTROMERE_COMPLEX_ASSEMBLY,GOBP_DNA_REPLICATION_DEPENDENT_NUCLEOSOME_ORGANIZATION,GOBP_PROTEIN_DNA_COMPLEX_SUBUNIT_ORGANIZATION,GOBP_NUCLEOSOME_ORGANIZATION,GOBP_ATP_DEPENDENT_CHROMATIN_REMODELING,GOBP_CHROMATIN_ASSEMBLY_OR_DISASSEMBLY,GOBP_DNA_GEOMETRIC_CHANGE,GOBP_DNA_CONFORMATION_CHANGE,GOBP_REGULATION_OF_DNA_DUPLEX_UNWIND…	RB1, SMARCAL1, SMARCB1, CCNH, SMC5, NUDT5, NOC2L, SMC4, ACTB, RRP8, SMC2, TRIM28, MYC, MYB, MTERF1, SOX9, TSPYL2, SMARCC1, DAXX, SMARCC2, TSPYL1, MAP1S, PIH1D1, RPL23, DDX11, RECQL, HCFC2, HCFC1, GRWD1, PSME4, PADI2, DNA2, UBA52, TP53, ASF1A, TSPYL4, ASF1B, NAA60, PIF1, RTEL1, SET, SRCAP, DHX9, CDCA5, ZBTB1, XPA, NCAPG, BAZ2A, XPC, BAZ2B, NCAPH, BRIP1, ZNHIT1, CHTF8, DHX36, ZBTB7A, ZRANB3, CDT1, …
	renal vesicle metanephric	0.0321		1	0.1812	21	GOBP_RENAL_VESICLE_DEVELOPMENT,GOBP_METANEPHRIC_NEPHRON_DEVELOPMENT	CITED1, PDGFB, FMN1, PKD2, PKD1, SALL1, SIX2, SOX8, HES1, SOX9, CD34, HES5, PDGFRB, IRX1, IRX2, EGR1, TFAP2B, PDGFRA, STAT1, LAMB2, OSR1, WNT9B, LIF, BMP4, GREM1, SMO, KIF26B, LGR4
	repair dna break	1	0.928888	1	0.0132323	83	GOBP_RECOMBINATIONAL_REPAIR,GOBP_DNA_DAMAGE_RESPONSE_DETECTION_OF_DNA_DAMAGE,GOBP_POSTREPLICATION_REPAIR,GOBP_NON_RECOMBINATIONAL_REPAIR,GOBP_DNA_BIOSYNTHETIC_PROCESS,GOBP_REGULATION_OF_DOUBLE_STRAND_BREAK_REPAIR_VIA_HOMOLOGOUS_RECOMBINATION,GOBP_ERROR_FREE_TRANSLESION_SYNTHESIS,GOBP_REGULATION_OF_DNA_REPAIR,GOBP_DNA_REPAIR,GOBP_TRANSLESION_SYNTHESIS,GOBP_REGULATION_OF_DNA_METABOLIC_PROCESS,GOBP_…	MDC1, ANKLE1, TFRC, TRRAP, HNRNPU, SMC5, SMC6, SMC3, BACH1, ALKBH3, ALKBH2, ZFYVE26, GJA1, ALKBH5, ENDOV, PPP4R2, MYC, ALKBH1, AKT1, MPV17, NFRKB, RNF111, IER3, PRKCG, WDHD1, ENDOG, DDX11, PRKCD, REV1, HUS1, SETMAR, WDR76, EID3, DDX39B, TEP1, PSME4, PRKD2, RPL26, UBA52, ASF1A, RHNO1, EXD2, PIF1, PARPBP, PRKDC, CDCA5, PDGFB, XPA, COPS7B, XPC, COPS7A, PPP4C, WDR70, NTHL1, FIGNL1, RAD21, GAR1, ZBTB7…
	semi replication dna	0.9497	0.795606	1	0.00656316	44	GOBP_CELL_CYCLE_DNA_REPLICATION_INITIATION,GOBP_DNA_DEPENDENT_DNA_REPLICATION_MAINTENANCE_OF_FIDELITY,GOBP_DNA_REPLICATION,GOBP_CELL_CYCLE_DNA_REPLICATION,GOBP_REGULATION_OF_DNA_DIRECTED_DNA_POLYMERASE_ACTIVITY,GOBP_DNA_REPLICATION_INITIATION,GOBP_REGULATION_OF_DNA_REPLICATION,GOBP_NEGATIVE_REGULATION_OF_DNA_DEPENDENT_DNA_REPLICATION,GOBP_REGULATION_OF_NUCLEAR_CELL_CYCLE_DNA_REPLICATION,GOBP_POSI…	ATF1, SMARCAL1, EHMT2, TONSL, SMC3, KAT5, PPP2R1A, CHEK2, CHEK1, KAT7, FBXO5, TSPYL2, WDHD1, TIPIN, ESCO1, DDX11, RECQL, REV1, SETMAR, HUS1, ESCO2, GTPBP4, CDC34, GRWD1, KCTD13, DNA2, ZNF830, TP53, RHNO1, EXD2, PIF1, RTEL1, SET, DHX9, ZMPSTE24, BRIP1, CHTF8, MCMBP, ATG7, ATRIP, S100A11, ZRANB3, BARD1, SRPK2, CTC1, CDT1, JUN, TREX1, CDC7, INO80, CDC6, FAM111B, POLA1, FAM111A, CCDC88A, POLA2, CDAN1…
	spinal cord development	0.8801	0.83465	1	0.00555	26	GOBP_CELL_DIFFERENTIATION_IN_SPINAL_CORD,GOBP_VENTRAL_SPINAL_CORD_DEVELOPMENT	DRAXIN, SCYL3, NOTCH1, DCTN1, ZC4H2, IFT172, VLDLR, CLN8, ASCL1, LRP8, GLI3, GLI2, DLL4, SOX1, SUFU, TCTN1, SOX6, SOX4, SCYL1, DYNC2H1, GSX1, LMO4, PTCH1, SOX13, PAX6, OLIG2, LBX1, DAB1, LHX1, LHX5, MDGA2, MDGA1
	spliceosomal tri assembly	0.341814	0.84492		0.0190429	101	GOBP_MRNA_5_SPLICE_SITE_RECOGNITION,GOBP_SPLICEOSOMAL_TRI_SNRNP_COMPLEX_ASSEMBLY,GOBP_SPLICEOSOMAL_SNRNP_ASSEMBLY,GOBP_RIBONUCLEOPROTEIN_COMPLEX_SUBUNIT_ORGANIZATION,GOBP_RNA_SPLICING_VIA_TRANSESTERIFICATION_REACTIONS,GOBP_MRNA_CIS_SPLICING_VIA_SPLICEOSOME,GOBP_SPLICEOSOMAL_COMPLEX_ASSEMBLY	RPL5, RPLP0P6, RPL3, GPATCH1, HNRNPU, WDR83, HNRNPR, RPL6, RAVER1, CLP1, RAVER2, LUC7L, RPL38, DDX17, MBNL1, RBFOX2, MBNL2, RBFOX3, PIH1D1, DICER1, WDR77, DDX39A, DDX39B, CLNS1A, RPL24, PIH1D2, NUP98, SF1, PRKDC, RNU6-9, C9ORF78, RNPC3, RRP7A, MRPL20, RRS1, ZBTB7A, MCTS1, PRPF38A, LARP7, UPF3B, MAGOHB, PRDX6, SNUPN, RPL3L, SETX, HNRNPL, HNRNPM, EIF5, HNRNPK, AGO3, EIF6, AGO4, AGO1, HNRNPF, AGO2, …
	telomere lengthening maintece	0.7132	0.86886	1	0.0184	67	GOBP_TELOMERE_MAINTENANCE_VIA_TELOMERE_LENGTHENING,GOBP_TELOMERE_ORGANIZATION,GOBP_REGULATION_OF_TELOMERE_MAINTENANCE_VIA_TELOMERE_LENGTHENING,GOBP_POSITIVE_REGULATION_OF_TELOMERE_MAINTENANCE_VIA_TELOMERE_LENGTHENING,GOBP_REGULATION_OF_TELOMERASE_ACTIVITY	DCLRE1B, SMARCAL1, DCLRE1A, DCLRE1C, RIF1, HNRNPU, SMC5, SMC6, MYC, FBXO4, NEK2, NBN, MAP3K4, MEN1, USP7, TINF2, NSMCE2, HUS1, XRN1, CCNE2, DKC1, TEP1, CCNE1, NHP2, MAPKAPK5, DNA2, TP53, TELO2, PIF1, RTEL1, BLM, PARM1, TNKS, PRKDC, HMBOX1, DHX36, GAR1, MAP2K7, CTC1, ACD, XRCC6, XRCC5, NEK7, XRCC3, XRCC1, CCT6A, PKIB, POLA1, POLA2, GNL3L, HNRNPD, NABP2, ATM, HNRNPC, NOP10, ATR, WRAP53, FEN1, SMG1,…
	transcription g1 cycle		0.9299	1	5e-05	135	GOBP_REGULATION_OF_TRANSCRIPTION_INVOLVED_IN_G1_S_TRANSITION_OF_MITOTIC_CELL_CYCLE,GOBP_CELL_CYCLE_G1_S_PHASE_TRANSITION	RB1, CCNH, BACH1, PHB2, LSM10, MTBP, LSM11, CHEK2, MYC, PPAT, AKT1, RCC1, FBXO5, SKP2, GTSE1, FBXO7, SOX4, ACVR1, CDC34, PSME3, PSME1, PSME2, RPL26, TP53, STXBP4, PRKDC, DCUN1D3, MEPCE, IQGAP3, GSPT1, PCBP4, CDK17, CDT1, PLK3, CRADD, GADD45A, PLK2, RDX, CDC7, CDC6, INO80, DHFR, POLA1, POLA2, ID2, SPDYA, PAF1, CDK10, ATM, CDK14, CDK16, EZH2, BTG2, CDKN1A, CDKN1B, KIF14, GLI1, PHF8, RPTOR, PPP3CA, …
	ubiquitin ligase activity	0.7449	1		0.0134	15	GOBP_REGULATION_OF_UBIQUITIN_PROTEIN_LIGASE_ACTIVITY,GOBP_NEGATIVE_REGULATION_OF_UBIQUITIN_PROTEIN_LIGASE_ACTIVITY	RPL5, RAB1A, RPS7, UBE2C, RPL23, USP44, RPL11, PLK1, PTEN, CDC14B, CDC20, GOLGA2, MAD2L2, FZR1, BAG2, UBE2S, GORASP1, FBXO5, BTRC, DNM1L, SKP1, MAD2L1
	vasoconstriction regulation size	0.0153		0.85625		38	GOBP_POSITIVE_REGULATION_OF_VASOCONSTRICTION,GOBP_VASOCONSTRICTION,GOBP_REGULATION_OF_TUBE_SIZE,GOBP_REGULATION_OF_VASOCONSTRICTION	CHRM3, DOCK5, OXTR, DOCK4, BMPR2, PLOD3, ADM, ECE1, PIK3C2A, SLC8A1, ICAM1, SCPEP1, GJA1, ARHGAP42, EDNRA, RGS2, EDNRB, GPER1, NPPA, BDKRB2, ADORA1, AKT1, PRKG1, SNTA1, FGB, FGA, EDN1, MKKS, GPX1, F2R, FGG, ITGA1, WNT9B, AVPR1A, ACTA2, UTS2B, ADORA2A, KCNMA1, ITGB1BP1, FOXC1, ROCK1, ROCK2, RAP1GDS1, ZDHHC21, ATP1A2, ADRB2, EGFR, ADCY6, HRH1, KCNMB2, P2RY1, KCNMB4, APOE, ASIC2, TRPM4, ATG5, BBS2, …
	wound healing coagulation	0.0166143		0.569786		35	GOBP_REGULATION_OF_COAGULATION,GOBP_FIBRINOLYSIS,GOBP_NEGATIVE_REGULATION_OF_WOUND_HEALING,GOBP_PLASMINOGEN_ACTIVATION,GOBP_REGULATION_OF_WOUND_HEALING,GOBP_ZYMOGEN_ACTIVATION,GOBP_NEGATIVE_REGULATION_OF_COAGULATION	CYFIP2, SERPINE2, PROS1, SERPINE1, HP, PLAT, ENO1, FGF2, CLDN1, MYLK, ACTG1, GJA1, UBASH3B, PLAU, C1RL, ENPP4, EPHB2, GGT1, TBC1D10A, PDGFRA, PRKCE, PRKCD, F2R, CASK, RUNX1, CD109, SERPING1, SRSF6, PHLDB2, PLGRKT, PDGFB, PDGFA, PSEN1, OMA1, PRDX2, VTN, GRIN2A, APOH, ST3GAL4, PGK1, APOE, FADD, RREB1, XBP1, SMAD3, CADM4, CAV1, PTK2, OCLN, PROC, FERMT2, NFE2L2, LGMN, ITGB1, PTEN, WFDC1, TNFAIP3, HMG…

## Sheet: I. FH Up
	Table S4. Gene set enrichment analysis (GSEA) based pathway analysis. I. Level III analysis for cell line effects: upregulated summary network following 5 days of in-vitro exposure of fluoxetine (FH) on differentiating human neural progenitors.
	name	EnrichmentMap::fdr_qvalue (GSEA_CTRLFemale)	EnrichmentMap::fdr_qvalue (GSEA_ASDHNRNPU)	EnrichmentMap::fdr_qvalue (GSEA_ASDCASK)	EnrichmentMap::fdr_qvalue (GSEA_CTRLMale)	EnrichmentMap::gs_size	EnrichmentMap::Name	EnrichmentMap::Genes
	Acid Unsaturated Fatty	0.1013	0.4235	0.8407	0.10946	74	GOBP_UNSATURATED_FATTY_ACID_METABOLIC_PROCESS,GOBP_ARACHIDONIC_ACID_METABOLIC_PROCESS,GOBP_MONOCARBOXYLIC_ACID_BIOSYNTHETIC_PROCESS,GOBP_UNSATURATED_FATTY_ACID_BIOSYNTHETIC_PROCESS,GOBP_FATTY_ACID_BIOSYNTHETIC_PROCESS	PECR, FAAH, LPGAT1, PARK7, CYP46A1, FADS3, FADS2, CYP2D7, SCP2, CYP2D6, LIPH, OSBP, LIPG, PDK4, CYP1B1, MLYCD, MALRD1, PTGDS, ACAA1, FADS1, GAMT, ACOT8, STARD4, PRKAB2, ACOT7, MECR, ACSL1, OXSM, MIF, ACSL3, PRKAB1, CYP27A1, CYP39A1, ACLY, CYP2U1, RBP1, PLAA, TRIB3, CYP2E1, SLC27A2, CES2, SLC27A5, HACD1, SLC45A3, ABHD3, ABHD2, INSIG1, PLA2G3, LPL, ADIPOR1, LIAS, HACD3, HACD2, ADIPOR2, ACACB, ACACA…
	Activity Monooxygenase Oxidoreductase	0.023	0.71494		0.23688	31	GOBP_REGULATION_OF_MONOOXYGENASE_ACTIVITY,GOBP_POSITIVE_REGULATION_OF_MONOOXYGENASE_ACTIVITY,GOBP_POSITIVE_REGULATION_OF_OXIDOREDUCTASE_ACTIVITY,GOBP_REGULATION_OF_OXIDOREDUCTASE_ACTIVITY,GOBP_POSITIVE_REGULATION_OF_NITRIC_OXIDE_SYNTHASE_ACTIVITY	SCARB1, TACO1, HP, PIK3CB, PARK7, WASL, ECSIT, PHB2, SPR, RFK, AKT1, ATP7A, LYPLA1, HSP90AA1, EDN1, SZT2, SPHK2, MIR27B, SIRT4, NOSIP, TERF2, DNM2, SIRT3, OXA1L, POR, DDAH1, DDAH2, NOS1AP, FXN, COX17, GNAI3, NOD1, ZDHHC21, HIF1A, EGFR, CYGB, HDAC6, GNAI2, CNR1, ABL1, PTK2B, ABL2, APOE, SNCA, NUS1, GCH1, CAV1, ATP2B4, NFKB1, ACVR2A, DHFR, PDP1, CCS, PDP2, CALM3, KRAS, CALM1, GLA
	Acute Phase Response	0.2065		0.7697	0.0213	23	GOBP_ACUTE_INFLAMMATORY_RESPONSE_TO_ANTIGENIC_STIMULUS,GOBP_ACUTE_PHASE_RESPONSE,GOBP_ACUTE_INFLAMMATORY_RESPONSE	ITIH4, CEBPB, ORM1, SERPINA1, B4GALT1, GSTP1, OGG1, PTGER3, HP, IL20RB, PRCP, PARK7, MYLK3, ICAM1, C3, EDNRB, CNR1, ADORA1, TAC1, IL6R, APOL2, ACVR1, VCAM1, NPY5R, RHBDD3, AHSG, EIF2AK1, CTNNBIP1, FN1, ANO6, OPRM1, ASH1L, OSMR, F3, ASS1, HLA-E, EXT1, SIGIRR, ADCYAP1, F8, PLSCR1, ADAM8, DNASE1, IL6ST, KLKB1
	Alkaloid Cellular Cocaine	0.0274	1	0.839533	0.531467	42	GOBP_RESPONSE_TO_COCAINE,GOBP_RESPONSE_TO_ALKALOID,GOBP_CELLULAR_RESPONSE_TO_ALKALOID	MT-ND6, RYR2, OXTR, HSP90AB1, ABAT, UBE3A, PPP2R2A, HNMT, RYR3, SLC8A1, ICAM1, PPP1R9B, EFTUD2, RGS4, CRHBP, CASP7, MAP1LC3A, CASP6, SMPD1, CASP3, PEA15, DNMT3B, DHX15, TMEM38A, TMEM38B, CHRNB2, CPT1A, PRKCE, DNMT3A, CAD, EN1, SPIDR, DNM2, CCNA2, TIAM1, ADORA2A, UQCRC1, SRSF9, HDAC5, HDAC2, BLM, PRKAA1, DDC, TMED10, CXCR4, ADCY8, RELA, SRR, RECQL5, CNR1, PTK2B, FADD, DRD2, TAC1, PPARGC1A, ATG7, C…
	Amyloid Beta Clearance	0.0323	0.1044	0.9396	0.0143	20	GOBP_REGULATION_OF_AMYLOID_BETA_CLEARANCE,GOBP_AMYLOID_BETA_CLEARANCE	LRPAP1, LRP1, ROCK1, HDAC1, SRF, CLTC, PLA2G3, LRP4, HMGCR, LRP2, IDE, CLU, IGF1R, C3, APOE, CD36, LDLR, MYOCD, MME, IFNGR1, INSR, CYP51A1, ABCA7, RAB11A, RAB11B, RAB5A, PICALM
	Amyloid Fibril Formation	0.0302667	0.239267	0.713	0.0311667	13	GOBP_NEGATIVE_REGULATION_OF_AMYLOID_FIBRIL_FORMATION,GOBP_REGULATION_OF_AMYLOID_FIBRIL_FORMATION,GOBP_AMYLOID_FIBRIL_FORMATION	APP, SERF1B, GSN, VBP1, CHRNA7, PSEN1, CLU, FKBP1A, MDM2, PFDN1, PFDN2, RIPK1, APOE, MAPT, CD36, PFDN4, PFDN5, LDLR, B2M, PFDN6
	Anatomical Structure Size	0.54726	0.98648	0.9364	0.0256333	179	GOBP_AXON_EXTENSION,GOBP_REGULATION_OF_ANATOMICAL_STRUCTURE_SIZE,GOBP_REGULATION_OF_CELLULAR_COMPONENT_SIZE,GOBP_POSITIVE_REGULATION_OF_PROTEIN_POLYMERIZATION,GOBP_REGULATION_OF_CELL_SIZE,GOBP_REGULATION_OF_EXTENT_OF_CELL_GROWTH	CYFIP2, CYFIP1, NCKAP1, GMFB, AVIL, ARPC5L, EPS8, PREX1, GJA1, ZFYVE27, ALCAM, DPYSL2, AKT3, AKT1, DIP2B, ARPIN, CDK5RAP2, PRKCE, PRKCD, BIN1, RUFY3, MAP1B, CLNS1A, AGTR1, PRR16, CRABP2, FLII, SLAIN2, IQGAP2, C9ORF72, IQGAP3, KCNMB2, KCNMB4, ATG5, RDX, FN1, SNF8, L1CAM, ARF1, RARG, ELN, ARPC1B, ARPC1A, ADM, FMN1, TRIOBP, ARHGAP4, MECP2, TMSB4X, TMSB4Y, NEFL, WNT9B, TMSB15A, CDC42EP4, TMSB15B, KCN…
	Antibacterial Bacterium Detection	0.0308		0.783	0.221633	96	GOBP_DETECTION_OF_EXTERNAL_BIOTIC_STIMULUS,GOBP_ANTIBACTERIAL_HUMORAL_RESPONSE,GOBP_RESPONSE_TO_BACTERIUM	MAPKBP1, RPL30, SPARC, SERPINE1, WDR83, RBPJ, CLDN1, ICAM1, IL27RA, RPS6KA3, GJA1, BAIAP2L1, EDNRB, TBK1, RPS19, ZC3H12A, AKT1, IL12A, HMCN1, LGALS9, RPL39, B2M, CUBN, MEF2C, PRKCE, NFKBIL1, PRKCD, HLA-B, LDOC1, PRKCA, HLA-A, HLA-E, SIGIRR, CCDC80, CYP2E1, TRIB1, NAIP, OPTN, EPHA2, PTGFR, GPM6A, SLC22A5, SEH1L, CTR9, MGST1, MGST2, BCL10, PLA2G6, CFP, LIAS, ADH5, MTDH, PRDX3, SNX3, C3, PRDX2, ADAM…
	Antigen MHC Class	0.0137375	0.89572	0.930933	0.198529	37	GOBP_VESICLE_FUSION_WITH_ENDOPLASMIC_RETICULUM_GOLGI_INTERMEDIATE_COMPARTMENT_ERGIC_MEMBRANE,GOBP_REGULATION_OF_CELLULAR_AMINO_ACID_METABOLIC_PROCESS,GOBP_ANTIGEN_PROCESSING_AND_PRESENTATION_OF_ENDOGENOUS_ANTIGEN,GOBP_ANTIGEN_PROCESSING_AND_PRESENTATION_OF_EXOGENOUS_PEPTIDE_ANTIGEN_VIA_MHC_CLASS_I,GOBP_RESPONSE_TO_TYPE_I_INTERFERON,GOBP_ANTIGEN_PROCESSING_AND_PRESENTATION_OF_ENDOGENOUS_PEPTIDE_AN…	IFITM3, IFITM1, IFITM2, HFE, PARK7, IFI35, IFIT1, IFIT3, IFIT2, PSMD8, PSMD9, PSMD6, ATCAY, PSMD7, TBK1, PSMD4, PSMD5, PSMD2, PSMD3, PSMD1, B2M, PDIA3, IFNAR2, HLA-H, METTL3, WNT5A, TAP2, HLA-B, TAP1, HLA-C, MUL1, HLA-A, HLA-E, IFI27, PSME3, CDC37, PSME4, PSME1, PSME2, TTLL12, IFNAR1, PSMD10, PSMD12, PSMD11, PSMD14, PSMD13, SHMT2, SAR1B, ABCB9, OAZ1, OAZ2, OAZ3, IRAK1, PSMF1, FADD, ATG5, IP6K2, S…
	Budding Vesicle Organization	0.2227	0.862	0.8838	0.0453	193	GOBP_VESICLE_ORGANIZATION,GOBP_VESICLE_BUDDING_FROM_MEMBRANE	PI4K2B, SERPINE2, FNBP1L, ZDHHC2, GOLGA2, TFG, AKT2, PIP4K2A, ANKFY1, PIP4K2B, FBXO5, VPS36, VPS39, UNC13B, VPS18, PRKCI, UNC13A, GOLPH3L, RFX2, CSNK1D, MYO7A, CD2AP, STX1B, ZFYVE16, TBPL1, PREB, VPS25, VPS28, STX1A, PI4K2A, SDC4, SAR1A, SAR1B, STXBP1, PLA2G3, TGFA, BLOC1S4, SNX3, BLOC1S5, BLOC1S6, SCFD1, BLOC1S1, BLOC1S2, VPS8, BLOC1S3, VTI1A, VPS11, SCAP, SEC31B, S100A10, SEC31A, VTI1B, ABCA1, …
	Cation Channel Transporter	0.5478	0.983675	0.72445	0.0244333	164	GOBP_REGULATION_OF_TRANSMEMBRANE_TRANSPORT,GOBP_REGULATION_OF_CATION_CHANNEL_ACTIVITY,GOBP_NEGATIVE_REGULATION_OF_TRANSPORTER_ACTIVITY,GOBP_REGULATION_OF_TRANSPORTER_ACTIVITY,GOBP_REGULATION_OF_CATION_TRANSMEMBRANE_TRANSPORT,GOBP_REGULATION_OF_POTASSIUM_ION_TRANSPORT	APP, PID1, AHCYL1, ARL6IP1, PHB2, ACTB, CRHBP, GJA1, EDNRA, UBASH3B, SCN11A, AKT2, ARL6IP5, AKT1, EPHB2, PRKACA, SCN1A, MEF2A, MEF2C, PRKCI, KCNK10, DAPK1, PRKCB, ACSL1, CACNA2D1, PRKCE, PRKCD, CACNA2D3, CACNA2D2, ANK2, ANK3, ACTN4, MAPK8IP2, ARC, BIN1, HECW2, HECW1, KCNQ2, AKAP9, KCNQ3, TRIB3, VDAC1, ALG10B, ATF4, STXBP3, STXBP4, NEDD4L, TWIST1, THY1, PIK3R1, OAZ1, ARPP19, OAZ2, ZMPSTE24, C3, GR…
	Cell Apoptotic Epithelial	0.0012		0.8848	0.00318	46	GOBP_NEGATIVE_REGULATION_OF_EPITHELIAL_CELL_APOPTOTIC_PROCESS,GOBP_REGULATION_OF_EPITHELIAL_CELL_APOPTOTIC_PROCESS,GOBP_NEGATIVE_REGULATION_OF_ENDOTHELIAL_CELL_APOPTOTIC_PROCESS,GOBP_ENDOTHELIAL_CELL_APOPTOTIC_PROCESS,GOBP_EPITHELIAL_CELL_APOPTOTIC_PROCESS	SEMA5A, RB1, RYR2, BMPR2, SERPINE1, TNFAIP3, ARRB2, ICAM1, CDH5, ZFP36, MDK, GPER1, KDR, MIR590, JAK2, BOK, MAP3K5, FGB, CAST, PIAS4, FGA, PRKCI, ITGA4, PDPK1, FGG, DNMT3A, ANO6, TGFBR2, SFRP4, SRSF6, PPARA, GAS6, PLA2R1, SCG2, ARF6, YAP1, RAMP2, NDNF, GATA2, STK4, THBS1, ZFP36L1, STK3, TMTC4, PKHD1, NEUROD1, MAPK7, ABL1, KRIT1, E2F1, HMOX1, CCL2, E2F2, PLCG1, BID, PPARGC1A, PAK4, JAG2, TCF7L2, T…
	Ceramide Glycolipid Sphingolipid	0.02972	0.49252	0.838775	0.1246	56	GOBP_GLYCOLIPID_CATABOLIC_PROCESS,GOBP_CERAMIDE_CATABOLIC_PROCESS,GOBP_GLYCOSPHINGOLIPID_METABOLIC_PROCESS,GOBP_CERAMIDE_METABOLIC_PROCESS,GOBP_SPHINGOLIPID_METABOLIC_PROCESS	GLTP, CERK, GBA2, FADS3, STS, PPP2R1A, ENPP2, ARSA, PRKCD, SPNS2, CEL, TEX2, PLA2G15, ALDH3A2, PRKD3, NAAA, PRKD2, PRKD1, CSNK1G2, NSMAF, HACD1, PDXDC1, HTRA2, HACD3, HACD2, HACD4, NEU3, UGT8, UGCG, SGPL1, ALDH3B1, NEU1, PSAP, ST8SIA4, ST3GAL5, B4GALNT1, KDSR, ST3GAL1, ST3GAL2, CTSA, B3GALNT1, ABCA2, ST8SIA1, FUCA1, ST8SIA2, ST8SIA3, B3GALT4, ABCA8, ACER2, ASAH2B, TH, ACER3, PPT1, PEMT, DEGS1, SE…
	Circulatory System Vasoconstriction	0.0262571	0.9141	0.855025	0.0281714	77	GOBP_VASCULAR_PROCESS_IN_CIRCULATORY_SYSTEM,GOBP_REGULATION_OF_BLOOD_CIRCULATION,GOBP_REGULATION_OF_HEART_RATE,GOBP_POSITIVE_REGULATION_OF_VASOCONSTRICTION,GOBP_REGULATION_OF_VASOCONSTRICTION,GOBP_VASOCONSTRICTION,GOBP_REGULATION_OF_TUBE_SIZE	OXTR, AHCYL1, TFRC, SLC4A3, SLC4A4, ICAM1, EDNRA, GJA1, EDNRB, ZC3H12A, AKT1, PRKACA, BVES, MFSD2A, MEF2A, CXADR, SLC6A17, CACNA2D1, CACNA2D3, CACNA2D2, ANK2, ISL1, SLC5A6, CLDN5, UTS2B, BIN1, AKAP9, AGTR1, SPTBN4, SLC22A5, EPAS1, SLC22A1, STC1, SLC5A3, ZMPSTE24, GJC1, KCNMB2, KCNMB4, KCNN2, APOE, SCN3B, SLC19A1, TRPM4, ATG5, BBS2, ABCA2, GSTM2, YES1, JUP, DMPK, INSR, PDE2A, EXT1, EXT2, SLC6A6, O…
	CoA Acyl Nucleoside	0.0405667	0.203711	0.767378	0.0368556	52	GOBP_THIOESTER_BIOSYNTHETIC_PROCESS,GOBP_FATTY_ACYL_COA_METABOLIC_PROCESS,GOBP_ACETYL_COA_METABOLIC_PROCESS,GOBP_FATTY_ACID_DERIVATIVE_METABOLIC_PROCESS,GOBP_FATTY_ACYL_COA_BIOSYNTHETIC_PROCESS,GOBP_NUCLEOSIDE_BISPHOSPHATE_METABOLIC_PROCESS,GOBP_THIOESTER_METABOLIC_PROCESS,GOBP_FATTY_ACID_DERIVATIVE_BIOSYNTHETIC_PROCESS,GOBP_NUCLEOSIDE_BISPHOSPHATE_BIOSYNTHETIC_PROCESS	SLC35B3, PANK4, SLC35B2, PANK2, PANK3, PANK1, MPC2, PDK4, PDK3, ENPP1, DIP2A, MLYCD, GGT1, PDK2, PDK1, MCCC2, PDHX, ACOT9, ACOT8, ACOT7, DGAT2, DGAT1, ACSL1, OXSM, ACSL6, PIPOX, ACOT13, ACSL4, ACSL3, TPST2, ACLY, TPST1, ACOT2, ACOT1, SUCLG2, FAR1, FAR2, SLC27A5, GCDH, HACD1, SLC26A2, HACD2, ACACB, ACACA, ACAT1, PPCS, PMVK, THEM4, HMGCLL1, ACBD6, GGT7, PDHA1, ACSF3, ACSF2, FASN, PPT1, OGDH, PPT2, …
	Density Receptor Catabolic	0.102567	0.0907	0.7623	0.0277	7	GOBP_REGULATION_OF_LOW_DENSITY_LIPOPROTEIN_PARTICLE_RECEPTOR_CATABOLIC_PROCESS,GOBP_REGULATION_OF_RECEPTOR_CATABOLIC_PROCESS,GOBP_POSITIVE_REGULATION_OF_RECEPTOR_CATABOLIC_PROCESS	ABCA2, MYLIP, PTPN1, ITCH, MTMR2, ANXA2, DTX3L, PCSK9, FURIN, APOE
	Dexamethasone Cellular Corticosteroid	0.00948	0.97975	0.66368	0.20654	36	GOBP_RESPONSE_TO_DEXAMETHASONE,GOBP_RESPONSE_TO_PROSTAGLANDIN,GOBP_CELLULAR_RESPONSE_TO_DEXAMETHASONE_STIMULUS,GOBP_CELLULAR_RESPONSE_TO_KETONE,GOBP_CELLULAR_RESPONSE_TO_CORTICOSTEROID_STIMULUS	ERRFI1, TNC, FAM107A, HNRNPU, AHR, PARK7, NR3C1, CLDN1, ELK1, MT-ND3, ICAM1, UBE2L3, YY1, ZFP36, AKT1, USP8, SERPINF1, PRKCE, ISL1, AR, ADCYAP1, SFRP1, ADAM15, XRN1, DDIT4, FDX1, PTGFR, FECH, STC1, FOXO1, ACACA, ZFP36L2, ZFP36L1, NDOR1, LARP1, BCL2L11, SMYD3, APOB, PCK2, CBX3, SRD5A1, MSN, FBXO32, TRERF1, STAR, CPS1, CDK4, GNB1, GNRH1, AKR1B1, AACS, PPP1R9B, HEY1, GPER1, DNMT3B, EDN1, ABCC2, ANXA…
	Dopamine Catecholamine Monoamine	0.32454	0.63518	0.8211	0.024	36	GOBP_MONOAMINE_TRANSPORT,GOBP_AMINE_TRANSPORT,GOBP_DOPAMINE_SECRETION,GOBP_DOPAMINE_TRANSPORT,GOBP_CATECHOLAMINE_SECRETION	RAB3B, ITGB1, OXTR, RAB3A, ARL6IP1, NPY2R, PARK7, TRH, ACTB, RGS4, RGS2, GRM7, ARL6IP5, ADORA1, SLC18A1, CHRNB2, NPY5R, ADRA2B, NISCH, ADORA2A, PICK1, SLC29A4, STX1A, CHRNA3, DDC, SLC43A2, CHRNA4, STXBP1, KCNA2, SLC22A1, SLC43A1, ATP1A2, PSEN1, HRH3, CNR1, SV2A, P2RY1, SNCG, DRD2, SLC38A3, GPM6B, NTSR1, SNCA, CHGA, SYT5, SLC12A2, SYT4, SYT3, SYT2, TOR1A, SYT1, KCNB1, DTNBP1, SYT13, SYT9, MAPK15, …
	Endocytosis Receptor Internalization	0.168122	0.59175	0.767989	0.0334222	153	GOBP_ENDOCYTOSIS,GOBP_REGULATION_OF_RECEPTOR_MEDIATED_ENDOCYTOSIS,GOBP_POSITIVE_REGULATION_OF_RECEPTOR_INTERNALIZATION,GOBP_POSITIVE_REGULATION_OF_RECEPTOR_MEDIATED_ENDOCYTOSIS,GOBP_REGULATION_OF_SYNAPTIC_VESICLE_ENDOCYTOSIS,GOBP_REGULATION_OF_VESICLE_MEDIATED_TRANSPORT,GOBP_REGULATION_OF_ENDOCYTOSIS,GOBP_POSITIVE_REGULATION_OF_ENDOCYTOSIS,GOBP_RECEPTOR_MEDIATED_ENDOCYTOSIS	ITSN2, PGAP1, TFRC, ZFYVE9, SERPINE1, ITSN1, FNBP1L, SCAMP5, RABGEF1, KIAA1109, CNST, DPYSL2, AKT2, ANKFY1, AP1S1, BVES, PRKCG, CUBN, VPS18, ATG3, FNBP1, PRKCB, CEL, GAPVD1, DKK1, HSPG2, SYTL4, CD2AP, RUFY1, BIN3, ZFYVE16, PRKAR1B, BIN1, TFR2, RUFY2, PRKD1, VPS28, LRPAP1, MTMR2, SAR1A, SAR1B, CFI, MTMR9, NEDD4L, PLA2G3, GATA2, C9ORF72, MTMR6, C3, HPX, HSPH1, MYO6, VPS11, HMOX1, PIP5K1C, PROM2, AT…
	ERK1 ERK2 Cascade	0.01135			0.0238	148	GOBP_POSITIVE_REGULATION_OF_ERK1_AND_ERK2_CASCADE,GOBP_ERK1_AND_ERK2_CASCADE	APP, ERRFI1, OXTR, CIB1, PHB2, FGF2, ICAM1, CRKL, RPS6KA6, BMPER, MYC, KDR, SIRPA, LGALS9, SOX9, EPHB2, PDE8A, EPHB1, PDGFRB, PDGFRA, MAP2K1, EPHA7, SEMA6A, MAP2K2, FBXW7, LMO3, F2R, MIR27B, PRKCA, FRS2, MIF, VRK3, MTURN, ADCYAP1, TIAM1, PRKD2, EZR, ATF3, EPHA2, NOTCH2, NECAB2, SEMA7A, NDRG4, NOTCH1, SHC1, CHRNA7, PDGFB, PDGFA, FBLN1, PHB, SLC30A10, NDRG2, DNAJC27, AGER, PRKCZ, RASGRP1, IQGAP3, Z…
	Extrinsic Domain Receptors	0.01006	0.97	0.91915	0.04316	73	GOBP_EXTRINSIC_APOPTOTIC_SIGNALING_PATHWAY_VIA_DEATH_DOMAIN_RECEPTORS,GOBP_REGULATION_OF_EXTRINSIC_APOPTOTIC_SIGNALING_PATHWAY,GOBP_REGULATION_OF_EXTRINSIC_APOPTOTIC_SIGNALING_PATHWAY_VIA_DEATH_DOMAIN_RECEPTORS,GOBP_NEGATIVE_REGULATION_OF_EXTRINSIC_APOPTOTIC_SIGNALING_PATHWAY,GOBP_NEGATIVE_REGULATION_OF_EXTRINSIC_APOPTOTIC_SIGNALING_PATHWAY_VIA_DEATH_DOMAIN_RECEPTORS	ITPRIP, SERPINE1, FAIM2, PARK7, ZDHHC3, ICAM1, LGALS3, DEPTOR, PPP2R1B, AKT1, PDIA3, ACVR1, DAXX, UNC5B, HGF, DAPK3, AR, SFRP1, SFRP2, PSME3, MADD, PHIP, RBCK1, RAF1, SCG2, ATF3, FAIM, DIABLO, HTRA2, PIK3R1, BCL10, STK4, GABARAP, DEDD2, STK3, BCL2L12, SCRT2, PRDX2, BAG3, BLOC1S2, HMOX1, PMAIP1, RIPK1, FADD, SKIL, MAP2K5, MCL1, MOAP1, CRADD, SIAH2, CAV1, TNFRSF10C, TNFRSF10B, TNFRSF10A, INHBA, BMP…
	Heterotypic Adhesion Cell	0.0252		0.9398	0.0153667	20	GOBP_POSITIVE_REGULATION_OF_HETEROTYPIC_CELL_CELL_ADHESION,GOBP_REGULATION_OF_HETEROTYPIC_CELL_CELL_ADHESION,GOBP_HETEROTYPIC_CELL_CELL_ADHESION	ITGB1, ITGB3, THY1, AGER, MAPK7, PERP, FLOT1, GCNT2, SIRPA, MBP, CTNNA3, ITGAV, CD58, MAP2K5, JAM3, FGB, FGA, VCAM1, CXADR, JUP, ITGA4, FGG, APOA1, PARVA, KLF4, BMP7, WNK1, MYADM, PKP2, ITGA7, DSG2, ITGA5, CD47, CD44, DSC2, CD200
	Hormone Peptide Secretion	0.233813	0.58692	0.816635	0.0510935	118	GOBP_POSITIVE_REGULATION_OF_REGULATED_SECRETORY_PATHWAY,GOBP_REGULATION_OF_PEPTIDE_HORMONE_SECRETION,GOBP_NEGATIVE_REGULATION_OF_SECRETION,GOBP_POSITIVE_REGULATION_OF_PEPTIDE_HORMONE_SECRETION,GOBP_POSITIVE_REGULATION_OF_NEUROTRANSMITTER_TRANSPORT,GOBP_POSITIVE_REGULATION_OF_EXOCYTOSIS,GOBP_REGULATION_OF_SYNAPTIC_VESICLE_EXOCYTOSIS,GOBP_POSITIVE_REGULATION_OF_AMINE_TRANSPORT,GOBP_REGULATION_OF_PE…	ITSN2, PID1, ITSN1, SCAMP5, CRHBP, PSMD9, LIPE, KIAA1109, CYP2D6, AKT2, AKT1, LRAT, WLS, STARD3, MEF2C, RFX3, CACNA2D2, ISL1, CD2AP, SLC5A7, PRKAR1B, TFR2, RBP1, AGTR1, CLOCK, ATF4, RETSAT, CRABP2, CRABP1, PLA2G3, PLA2G6, OAZ1, OAZ2, OAZ3, CYB5R4, RHOT1, RDH11, RDH10, MYO6, SYNDIG1, RDH16, KCNMB4, RDH14, PIP5K1C, RDH13, PPARGC1A, EXPH5, ATG5, LYN, ABCA1, ABCA2, GSTM2, PRRT2, TIPARP, SNF8, GRIN3A,…
	Host Viral Modulation	0.02285	0.5316	0.95115	0.1715	18	GOBP_MODULATION_BY_HOST_OF_VIRAL_PROCESS,GOBP_POSITIVE_REGULATION_BY_HOST_OF_VIRAL_PROCESS	HSPA8, CCNK, CAV2, FMR1, YTHDC2, NUCKS1, EIF2AK4, PHB, IGF2R, PC, TBC1D20, VAPA, PSMC3, IFI27, CFL1, ZC3H12A, STOM, ZBED1, PTX3, ZNF502, APOE, FBXL2, PPIB
	Humoral Immunoglobulin Complement	0.689567		0.8506	0.01316	30	GOBP_HUMORAL_IMMUNE_RESPONSE,GOBP_REGULATION_OF_HUMORAL_IMMUNE_RESPONSE,GOBP_HUMORAL_IMMUNE_RESPONSE_MEDIATED_BY_CIRCULATING_IMMUNOGLOBULIN,GOBP_COMPLEMENT_ACTIVATION,GOBP_REGULATION_OF_COMPLEMENT_ACTIVATION	GPI, RPL30, CD83, TRAF3IP2, CD81, LEAP2, PROS1, RBPJ, CXCL14, CLU, C4A, RPS19, EXO1, C1QBP, C1RL, FAM3A, HMGN2, ATP7A, RPL39, FGB, FGA, MEF2C, ST6GAL1, SPNS2, TFE3, SPINK5, HLA-A, HLA-E, SERPING1, MASP1, CD46, GAPDH, TNFRSF21, NOTCH2, NOTCH1, CFH, C1S, C1R, CFI, PHB, CFP, PLA2G6, C3, HPX, VTN, C5, PDZD11, PPP2R3C, SUSD4, CCL2, CD59, ROMO1, TRDC, A2M, CHGA, YTHDF2, RARRES2, FOXJ1, POU2F2, MFAP4, T…
	Interferon Gamma Pathway	0.00185		0.8464	0.05305	79	GOBP_INTERFERON_GAMMA_MEDIATED_SIGNALING_PATHWAY,GOBP_RESPONSE_TO_INTERFERON_GAMMA	IFITM3, IFITM1, IFITM2, AQP4, CLDN1, ICAM1, MT2A, NUB1, KIF5B, TRIM25, SIRPA, TRIM26, LGALS9, B2M, TRIM21, TRIM22, MED1, HLA-H, DAPK1, STX8, PRKCD, DAPK3, WNT5A, HLA-B, HLA-C, HLA-A, MID1, HLA-E, PIAS1, PDE12, CDC37, TP53, STXBP3, STXBP4, STXBP1, VPS26B, HPX, SOCS3, SOCS1, ADAMTS13, VCAM1, NMI, PARP14, STAR, SLC26A6, HSP90AB1, CITED1, CALCOCO2, CX3CL1, TRIM8, SYNCRIP, SUMO1, TRIM5, TRIM68, JAK2, …
	Leukocyte Mediated Immunity	0.0392217	0.698041	0.87063	0.0928304	114	GOBP_ADAPTIVE_IMMUNE_RESPONSE,GOBP_T_CELL_MEDIATED_CYTOTOXICITY,GOBP_LEUKOCYTE_MEDIATED_CYTOTOXICITY,GOBP_CELL_ACTIVATION_INVOLVED_IN_IMMUNE_RESPONSE,GOBP_POSITIVE_REGULATION_OF_LEUKOCYTE_MEDIATED_IMMUNITY,GOBP_POSITIVE_REGULATION_OF_LEUKOCYTE_DEGRANULATION,GOBP_MYELOID_LEUKOCYTE_ACTIVATION,GOBP_REGULATION_OF_T_CELL_MEDIATED_IMMUNITY,GOBP_LYSOSOME_LOCALIZATION,GOBP_REGULATION_OF_LEUKOCYTE_MEDIATE…	CYFIP1, RPL30, TFRC, FRMPD3, TRIL, GPATCH3, RBPJ, ABCA13, BACH2, PREX1, PSMD6, ALCAM, PSMD7, PSMD2, ZC3H12A, PSMD3, MYB, PSMD1, MEF2C, NHLRC3, PRKCB, PRKCE, PRKCD, RC3H1, ARMC8, SCAMP1, SYTL4, RC3H2, DYNC1LI1, ORAI1, SERPING1, PADI2, PRKD2, HPRT1, NLRX1, CFH, PRKDC, CFI, IL20RB, PLA2G3, BCL10, IQGAP1, A1BG, IQGAP2, CFP, GATA2, PRKCZ, GNS, C3, HPX, CRACR2A, C5, NCSTN, PRDX4, CYB5R3, RNF216, BLOC1S…
	Lipid Positive Metabolic	0.0774	0.460533	0.82592	0.04135	101	GOBP_POSITIVE_REGULATION_OF_LIPID_BIOSYNTHETIC_PROCESS,GOBP_REGULATION_OF_LIPID_METABOLIC_PROCESS,GOBP_POSITIVE_REGULATION_OF_LIPID_METABOLIC_PROCESS,GOBP_POSITIVE_REGULATION_OF_STEROID_METABOLIC_PROCESS,GOBP_REGULATION_OF_LIPID_BIOSYNTHETIC_PROCESS,GOBP_POSITIVE_REGULATION_OF_PHOSPHOLIPID_METABOLIC_PROCESS	PANK2, LPGAT1, AVIL, PHB2, LACTB, AKT2, PDK4, AKT1, LONP2, PIP4K2A, PDK3, PIP4K2B, PIP4K2C, MLYCD, SOX9, PDK2, MFSD2A, PDK1, MED1, STARD4, PRKAB2, CPT1A, ACSL1, PRKCE, PRKCD, ACSL3, ATG14, DKK3, TIAM2, AGTR1, TRIB3, PRKD1, GPLD1, MTMR1, MTMR2, SLC45A3, MTMR3, ABCB4, PEX11A, PDGFB, AGAP2, PIK3R4, PLA2G3, PDGFA, MTMR9, TWIST1, MTMR4, ZMPSTE24, SEC14L2, HELZ2, C3, RDH10, SCAP, APOE, APOB, PPARGC1A, …
	Lipoprotein Particle Lipid	0.175558	0.598324	0.808742	0.0333947	52	GOBP_LIPID_EXPORT_FROM_CELL,GOBP_STEROID_ESTERIFICATION,GOBP_CHYLOMICRON_ASSEMBLY,GOBP_PROTEIN_LIPID_COMPLEX_SUBUNIT_ORGANIZATION,GOBP_NEGATIVE_REGULATION_OF_LIPID_TRANSPORT,GOBP_REGULATION_OF_LIPID_LOCALIZATION,GOBP_POSITIVE_REGULATION_OF_ORGANIC_ACID_TRANSPORT,GOBP_ICOSANOID_SECRETION,GOBP_ICOSANOID_TRANSPORT,GOBP_POSITIVE_REGULATION_OF_LIPID_LOCALIZATION,GOBP_ALANINE_TRANSPORT,GOBP_LIPID_LOCAL…	TMEM97, ABCA12, ALKBH7, ABCA13, ZFYVE1, LIPA, TSKU, GLS, GJA1, SCP2, AKT2, MYB, LIPG, ZC3H12A, AKT1, PIP4K2A, LRAT, PRKACA, PRKACB, UNC13B, STARD3, CUBN, STARD4, PRKAB2, STARD5, STARD6, PRKCD, CEL, NISCH, SLC5A6, ABCA10, BIN1, RBP1, AGTR1, GPLD1, LRPAP1, PLEKHA8P1, ABCB4, PLA2G3, SLC5A3, C3, HMOX1, SLC19A1, SLC19A2, ABCA1, ABCA2, PRELID2, PRELID1, ABCA5, CHKA, FZD4, ABCA3, STARD10, ABCA7, SLC16A1…
	Long Term Memory	0.19055	0.25135	0.8173	0.02175	53	GOBP_MEMORY,GOBP_LONG_TERM_MEMORY	B4GALT2, OXTR, FEN1, CRTC1, PTEN, VLDLR, SLC6A1, SLC8A2, MECP2, PPP3CB, CALB1, JPH3, NETO1, CIC, TTC36, CHRNB2, KCNK10, ITGA3, SORCS3, PJA2, SHISA7, KAT2A, ARC, CREB1, MAP1A, MAPT, ITGA5, SGK1, PLCB1, SHANK3, SHANK1, GRIA1, SLC24A2, CEBPB, RGS14, SRF, CHRNA7, ITPR3, ADCY1, PSEN1, PTN, PRKCZ, KALRN, GRIN2A, BRINP1, CUX2, ATXN1, PTCHD1, CNR1, NTF3, ATXN1L, EIF4EBP2, APOE, DRD2, TAC1, PAIP2, LDLR, A…
	Metal Ion Iron	0.0104	0.7396	0.7069	0.050125	60	GOBP_TRANSITION_METAL_ION_TRANSPORT,GOBP_IRON_ION_HOMEOSTASIS,GOBP_TRANSFERRIN_TRANSPORT,GOBP_IRON_ION_TRANSPORT	SLC46A1, STEAP3, TFRC, HFE, NUBP1, SLC39A9, FTH1, MYC, SLC39A6, SLC39A8, SLC39A7, ATP6V1E1, ATP6V1E2, B2M, SLC39A1, SLC39A3, SKP1, SLC30A7, SLC30A6, SLC30A9, ATP6V1G1, ATP6V1G2, ATP6V0E1, MMGT1, SLC30A5, SLC30A4, SLC11A2, LMTK2, SLC30A1, TTC7A, TFR2, FKBP4, ATP6V0D1, STEAP2, ISCU, FTL, ATP6V1A, C1ORF194, ABCB6, ABCB7, TTYH1, EPAS1, COX17, IREB2, CUL1, SLC30A10, HIF1A, HPX, ATP6V0A2, ATP6V1H, HMOX…
	Negative Lymphocyte Apoptotic	0.0334	1		0.5441	15	GOBP_NEGATIVE_REGULATION_OF_T_CELL_APOPTOTIC_PROCESS,GOBP_NEGATIVE_REGULATION_OF_LYMPHOCYTE_APOPTOTIC_PROCESS	ARG2, TSC22D3, SLC39A10, IRS2, BCL10, NOC2L, HIF1A, AURKB, FOXP1, EFNA1, BMP4, GPAM, BCL6, ORMDL3, MIR17HG, FADD, ST3GAL1, JAK3, ADA, RAG1
	Neuron Projection Maintece	0.664467	0.819	0.91875	0.0378667	147	GOBP_NEURON_PROJECTION_ORGANIZATION,GOBP_NEURON_PROJECTION_MAINTENANCE,GOBP_SYNAPSE_ORGANIZATION	APP, CYFIP1, OXTR, SPARC, FRMPD4, ZMYND8, ITSN1, ZDHHC2, ACTB, CRKL, CDC20, SYNGAP1, OPHN1, DAG1, VPS35, DIP2A, EPHB2, SYNPO, BSN, EPHB1, EPHB3, UNC13B, EPHA4, UNC13C, EPHA7, MEF2C, UNC13A, ACTN1, ANK3, CEL, DKK1, TIAM1, AFG3L2, GNPAT, ARC, ADGRB3, MAP1B, MAP1A, SPARCL1, OBSL1, NGEF, GPM6A, MTMR2, CTBP2, KALRN, IGSF9, PCDH17, C3, FLRT2, FLRT3, DHX36, SYNDIG1, APOE, SPTBN2, NTNG1, FZD1, PRRT1, NTN…
	Outer Membrane Permeabilization	0.6513	0.0324			44	GOBP_MITOCHONDRIAL_OUTER_MEMBRANE_PERMEABILIZATION,GOBP_REGULATION_OF_MITOCHONDRIAL_OUTER_MEMBRANE_PERMEABILIZATION_INVOLVED_IN_APOPTOTIC_SIGNALING_PATHWAY	YWHAE, SLC35F6, GSK3B, GSK3A, PPP1R13B, ACAA2, YWHAB, MPV17L, BBC3, TMEM102, CASP8, PPP3CC, YWHAQ, ZNF205, TMEM14A, YWHAG, BOK, YWHAH, BNIP3L, MUL1, YWHAZ, TFDP1, TFDP2, VDAC2, SLC25A5, TP53, PPP3R1, MAPK8, RHOT2, BCL2L11, RHOT1, BLOC1S2, E2F1, TP53BP2, PMAIP1, BMF, BAK1, BID, MOAP1, EYA2, BAD, BNIP3, FZD9, HIP1R, CHCHD10, NMT1, BCL2, BAX, HSPA1A
	Palmitoylation Peptidyl Cysteine	0.9544			0.0278	24	GOBP_PROTEIN_PALMITOYLATION,GOBP_PEPTIDYL_L_CYSTEINE_S_PALMITOYLATION	ZDHHC20, ZDHHC5, ZDHHC24, ZDHHC6, ZDHHC7, ZDHHC21, ZDHHC8, ZDHHC22, ZDHHC1, ZDHHC2, ZDHHC3, ZDHHC4, HHAT, PORCN, ZDHHC18, GLUL, GOLGA7, ZDHHC12, ZDHHC13, ZDHHC11, ZDHHC16, ZDHHC17, ZDHHC11B, ZDHHC14, ZDHHC15, CLIP3, ZDHHC9, MAP6D1
	Phospholipid Process Triglyceride	0.131679	0.543605	0.847017	0.0164474	105	GOBP_GLYCEROLIPID_CATABOLIC_PROCESS,GOBP_REGULATION_OF_TRIGLYCERIDE_METABOLIC_PROCESS,GOBP_PHOSPHATIDYLCHOLINE_BIOSYNTHETIC_PROCESS,GOBP_PHOSPHOLIPID_CATABOLIC_PROCESS,GOBP_REGULATION_OF_PHOSPHATIDYLCHOLINE_METABOLIC_PROCESS,GOBP_REGULATION_OF_PHOSPHOLIPID_METABOLIC_PROCESS,GOBP_PHOSPHATIDYLCHOLINE_METABOLIC_PROCESS,GOBP_TRIGLYCERIDE_CATABOLIC_PROCESS,GOBP_GLYCEROLIPID_METABOLIC_PROCESS,GOBP_GLYC…	PI4K2B, PGAP1, PGAP2, PGAP3, AVIL, PHB2, LIPA, LIPE, SCP2, LIPH, AKT2, LIPG, PIP4K2A, PLCE1, AKT1, CYP1B1, PIP4K2B, PIP4K2C, MLYCD, ACOT8, MECR, IAH1, CSNK2A1, STARD7, PRKCE, CSNK2A2, PRKCD, CEL, ATG14, RUFY1, FAR1, MPPE1, CYP2E1, GPLD1, PLBD2, PI4K2A, MTMR1, MTMR2, MTMR3, PDXDC1, CRABP1, PDGFB, MTMR8, MTMR9, PDGFA, PLA2G3, PLA2G6, MTMR4, MTMR6, MTMR7, C3, PTPMT1, PIP5K1A, PIP5K1B, PLCG1, PIP5K1C…
	Pigmentation Granule Organization	0.0201667	0.283033	0.787967	0.160333	48	GOBP_PIGMENTATION,GOBP_PIGMENT_GRANULE_ORGANIZATION,GOBP_CELLULAR_PIGMENTATION	CITED1, LYST, GLI3, EDNRB, AP1G1, KIF13A, ENPP1, BBS7, ATP7A, BBS5, BBS4, SZT2, MEF2C, MKKS, MREG, VPS33A, ATP6AP2, SPNS2, VPS33B, SHROOM2, EN1, SHROOM3, MITF, AP3B1, MYO7A, RAB32, ATRN, TRAPPC6A, ZEB2, DCT, KIT, RAB38, USP13, CD63, PMEL, RAB1A, SLC45A2, DCTN2, ARL6, BLOC1S4, BLOC1S5, BLOC1S6, BCL2L11, BLOC1S1, BLOC1S2, GNA11, BLOC1S3, RAB29, DRD2, AP1M1, BBS2, SNAPIN, ANKRD27, HPS1, DTNBP1, HPS4…
	Positive Protein Autophosphorylation	0.0209	0.9184	0.83355	0.9979	32	GOBP_POSITIVE_REGULATION_OF_PROTEIN_AUTOPHOSPHORYLATION,GOBP_REGULATION_OF_PROTEIN_AUTOPHOSPHORYLATION	ERRFI1, DDX3X, SRC, MVP, PDGFB, TESK1, PDGFA, IQGAP1, RASSF2, EEF2K, GPNMB, PPP2R5E, PDGFD, PDGFC, TNKS1BP1, ENPP1, CHP1, NBN, EPHA7, CAV1, PPP2R5B, VEGFC, PPP2R5A, PPP2R5D, PPP2R5C, VEGFA, RAP2C, TOM1L1, GREM1, MOB1B, RAD50, RAP2A, IMPACT, RAP2B, TAOK2, NEK10, CALM3, CALM1, CALM2, ENG
	Positive Regulation Vasculogenesis	0.00895		1	0.1408	10	GOBP_POSITIVE_REGULATION_OF_VASCULOGENESIS,GOBP_REGULATION_OF_VASCULOGENESIS	RAMP2, RAP1A, RRAS, HEY1, KDR, RAPGEF2, ADM, EMP2, HIF1AN, CD34, RIN2
	Process Alcohol Steroid	0.008345	0.186475	0.800274	0.03117	134	GOBP_REGULATION_OF_SMALL_MOLECULE_METABOLIC_PROCESS,GOBP_STEROL_METABOLIC_PROCESS,GOBP_ANDROGEN_METABOLIC_PROCESS,GOBP_ALCOHOL_METABOLIC_PROCESS,GOBP_REGULATION_OF_STEROID_BIOSYNTHETIC_PROCESS,GOBP_ALCOHOL_BIOSYNTHETIC_PROCESS,GOBP_REGULATION_OF_ALCOHOL_BIOSYNTHETIC_PROCESS,GOBP_ORGANIC_HYDROXY_COMPOUND_BIOSYNTHETIC_PROCESS,GOBP_STEROID_METABOLIC_PROCESS,GOBP_REGULATION_OF_CHOLESTEROL_METABOLIC_P…	PID1, NUP107, LIPA, TSKU, PSMD8, PSMD9, LIPE, PSMD6, NSDHL, PSMD7, PSMD4, SCP2, PSMD5, CYP2D6, AKT2, PSMD2, LIPH, PSMD3, LIPG, AKT1, PSMD1, LRAT, MLYCD, STARD3, STARD4, PRKAB2, PRKAB1, MTHFD1, PSME3, PSME4, DDIT4, RBP1, PSME1, AGTR1, PSME2, MT-CO2, CYP2E1, ATF3, ATF4, MTMR2, HACD1, RETSAT, SHMT2, FAXDC2, SHMT1, PLA2G3, AAAS, HACD3, OAZ1, SLC5A3, HACD2, OAZ2, OAZ3, MTMR7, HACD4, CYB5R2, CYB5R1, HS…
	Protein Activation Platelet	0.030525	0.7816	0.831475	0.044275	82	GOBP_PLATELET_ACTIVATION,GOBP_REGULATION_OF_PLATELET_ACTIVATION,GOBP_COAGULATION,GOBP_PROTEIN_ACTIVATION_CASCADE	SERPINE2, SERPINE1, JMJD1C, F11R, ACTB, C1GALT1C1, UBASH3B, EPHB2, PRKACA, PRKACB, PRKCG, ENTPD1, PRKCB, PRKCE, PRKCD, PRKCA, PRKAR1B, PRKAR1A, TYRO3, SERPING1, TLN1, ZFPM2, MYL9, ZFPM1, STXBP3, STXBP1, PDGFB, PDGFA, PIK3R1, GATA2, MYL12A, BLOC1S4, PRDX2, ADAMTS13, PRKAR2B, ADAMTS18, PRKAR2A, MICAL1, APOH, BLOC1S3, ST3GAL4, APOE, A2M, LYN, FZD6, FN1, RAB27A, PAFAH2, COL1A1, EHD1, FIBP, EHD2, EHD3…
	Reactive Oxygen Species	0.0285333		0.867967	0.490867	44	GOBP_POSITIVE_REGULATION_OF_REACTIVE_OXYGEN_SPECIES_METABOLIC_PROCESS,GOBP_REACTIVE_NITROGEN_SPECIES_METABOLIC_PROCESS,GOBP_POSITIVE_REGULATION_OF_NITRIC_OXIDE_METABOLIC_PROCESS	CDKN1A, HSP90AB1, PID1, RORA, PARK7, PKD2, CLU, ICAM1, SPR, NNT, KHSRP, ZC3H12A, AKT1, TSPO, SIRPA, CYP1B1, ZNF205, CD36, RAC1, JAK2, CD34, PDGFRB, EDN1, HSP90AA1, ARG2, PTGIS, PRKCD, DYNLL1, WDR35, RNF41, TGFBR2, DNM2, THAP4, GCHFR, DDAH1, DDAH2, NOS1AP, MT-CO2, MAPT, CD47, TP53, TLR4, TMEM106A, HDAC4, ROCK2, HVCN1, GSTP1, PDGFB, GNAI3, CLCN3, THBS1, SLC5A3, EGFR, GNAI2, CYB5R3, PTK2B, RIPK1, RO…
	Regulation Hydrogen Peroxide	0.549		0.992	0.03365	9	GOBP_REGULATION_OF_HYDROGEN_PEROXIDE_METABOLIC_PROCESS,GOBP_REGULATION_OF_HYDROGEN_PEROXIDE_BIOSYNTHETIC_PROCESS	MPV17L, HP, CTNS, SOD2, HDAC6, PRDX2, PINK1, NNT, MT-CO2, ZNF205, FYN, RAC1, SNCA
	Regulation Receptor Binding	0.0258	0.8619	0.75315	0.31985	37	GOBP_POSITIVE_REGULATION_OF_RECEPTOR_BINDING,GOBP_POSITIVE_REGULATION_OF_PROTEIN_BINDING	NRP1, APP, GSK3B, SPON1, HSP90AB1, PLXND1, NVL, HFE, USP33, LRRK2, IDE, SPPL3, PKD1, FLOT1, EP300, B2M, TRIM21, MEN1, DACT1, ANXA2, DTX3L, RIPK2, AKTIP, WNT5A, TIAM1, MFNG, RAPGEF2, MAPRE3, TRIB3, MAPRE1, RAMP2, RALB, LRP1, EPB41, RPL11, DERL1, NMD3, PSEN1, RFNG, STK4, ADD1, ADD2, STK3, PPP2CA, EPB41L5, PPP2CB, VTN, HSF1, ABL1, APOE, MARK3, TCF7L2, BDNF, PLCL1, PLK2, CAV1, AMFR, PLCL2, HIP1R, HIP…
	Regulation Receptor Recycling	0.04025	0.3061	0.75545	0.02395	23	GOBP_REGULATION_OF_RECEPTOR_RECYCLING,GOBP_RECEPTOR_RECYCLING	ACHE, REP15, PCSK9, ECE1, PSEN1, INPP5F, RAB29, EPS15, BVES, SNCA, TBC1D16, PLEKHJ1, NSF, ARFGEF2, ANXA2, LMTK2, SCRIB, AP1AR, ARAP1, SORL1, RAB11B, EHD3, KIF16B, LAMTOR1, OPTN, VAMP3, CHMP5
	Respiratory Electron NADH	0.00992222	0.754829	0.896525		112	GOBP_MITOCHONDRIAL_ELECTRON_TRANSPORT_CYTOCHROME_C_TO_OXYGEN,GOBP_ENERGY_DERIVATION_BY_OXIDATION_OF_ORGANIC_COMPOUNDS,GOBP_CELLULAR_RESPIRATION,GOBP_ELECTRON_TRANSPORT_CHAIN,GOBP_OXIDATIVE_PHOSPHORYLATION,GOBP_AEROBIC_RESPIRATION,GOBP_RESPIRATORY_ELECTRON_TRANSPORT_CHAIN,GOBP_ATP_SYNTHESIS_COUPLED_ELECTRON_TRANSPORT,GOBP_MITOCHONDRIAL_ELECTRON_TRANSPORT_NADH_TO_UBIQUINONE	MT-ND6, DMGDH, MT-ND4L, PANK2, MT-ND4, PID1, MT-ND5, MT-CO1, GLDC, CISD1, MTFR1L, GHITM, MT-ND2, MT-ND3, MT-ND1, AKT2, MYC, AKT1, PHKA1, PASK, PHKA2, PPP1R3F, COX7A2L, PPP1R3C, PPP1R3B, SCO2, PDE12, PPP1R3E, PPP1R3D, FDX1, UQCRC1, SUCLG2, MT-CO2, SUCLG1, MT-CO3, UQCRC2, TP53, SHMT2, HIF1A, ADH5, DGUOK, BLOC1S1, PRDM16, RDH16, INPP5K, PPARGC1A, TRAP1, PRELID1, SURF1, INSR, TREX1, NR1D1, NFATC4, CS…
	Response Negative Innate	0.0207	0.564911		0.1597	67	GOBP_NEGATIVE_REGULATION_OF_LEUKOCYTE_MEDIATED_CYTOTOXICITY,GOBP_NEGATIVE_REGULATION_OF_RESPONSE_TO_EXTERNAL_STIMULUS,GOBP_NEGATIVE_REGULATION_OF_IMMUNE_RESPONSE,GOBP_NEGATIVE_REGULATION_OF_DEFENSE_RESPONSE,GOBP_NEGATIVE_REGULATION_OF_LEUKOCYTE_MEDIATED_IMMUNITY,GOBP_NEGATIVE_REGULATION_OF_CELL_KILLING,GOBP_NEGATIVE_REGULATION_OF_LYMPHOCYTE_MEDIATED_IMMUNITY,GOBP_NEGATIVE_REGULATION_OF_RESPONSE_T…	RB1, MAPKBP1, SERPINE2, TRAF3IP1, SERPINE1, GPATCH3, IL27RA, LGALS3, GJA1, RPS19, UBASH3B, ZC3H12A, VPS35, LGALS9, TRIM27, TRIM21, EPHA4, SERPINF1, NFKBIL1, METTL3, PRKCD, HLA-B, RC3H1, HLA-A, MIF, ISL1, RC3H2, HLA-E, SIGIRR, FNDC4, CD109, TYRO3, SERPING1, PADI2, RIN3, TTLL12, TRIB1, NBL1, NLRX1, PDGFB, PDGFA, IL20RB, PRDX2, C5, SEC14L1, INPP5F, ADAMTS18, TSPAN6, APOH, INPP5D, PCBP2, HMOX1, APOE,…
	Secondary Metabolite Phenol	0.0137833	0.362583	0.815	0.29075	40	GOBP_PHENOL_CONTAINING_COMPOUND_METABOLIC_PROCESS,GOBP_PIGMENT_METABOLIC_PROCESS,GOBP_SECONDARY_METABOLIC_PROCESS,GOBP_SECONDARY_METABOLITE_BIOSYNTHETIC_PROCESS,GOBP_PHENOL_CONTAINING_COMPOUND_BIOSYNTHETIC_PROCESS,GOBP_PIGMENT_BIOSYNTHETIC_PROCESS	N6AMT1, CPOX, PARK7, COMT, AKR7A2, AKR7A3, UROD, CYP2D6, PPAT, CYP1B1, SLC16A2, TMEM14C, CHRNB2, MED1, WNT5A, SLC11A2, DIO2, DIO3, MFSD12, HMBS, HPRT1, CYP2E1, PMEL, TPH1, SLC45A2, FECH, EPAS1, MAOA, PDE1B, SHMT2, COX15, RNF180, SHMT1, IREB2, GMPS, ARL1, HPX, GRIN2A, HMOX1, DRD2, PPARGC1A, COX10, HMOX2, TGFB2, OPN3, AMBP, SRD5A1, UROS, SLC16A10, BTBD9, PAICS, RPE65, NR4A2, TG, STAR, TH, SLC6A9, G…
	Sodium Ion Transmembrane		0.5355	0.819	0.03195	130	GOBP_SODIUM_ION_TRANSPORT,GOBP_SODIUM_ION_TRANSMEMBRANE_TRANSPORT	SLC23A2, AHCYL1, SERPINE2, SLC9C1, SLC4A4, SLC8A1, SLC4A5, SLC9C2, SLC8A2, SCN11A, KIF5B, SCN9A, AKT1, CHP1, SCN1A, SLC38A1, SLC6A17, SLC6A16, PRKCE, SLC6A15, OSR1, ATP1B3, ANK3, ATP1B2, ACTN4, ATP1B1, SLC9B2, SLC5A6, SLC5A7, SLC9A5, SLC9A6, SCNN1D, SLC9A7, HECW2, SCN8A, SLC9A8, HECW1, SLC9A9, PKP2, UTRN, SLC22A4, SPTBN4, SLC22A5, STK39, NEDD4L, SLC41A1, SLC38A10, ADRB2, SLC5A3, NALCN, CACNA1H, C…
	Synaptic Term Potentiation	0.445867	0.6889	0.851025	0.0224222	99	GOBP_POSITIVE_REGULATION_OF_SYNAPTIC_TRANSMISSION,GOBP_SYNAPTIC_TRANSMISSION_GABAERGIC,GOBP_REGULATION_OF_LONG_TERM_SYNAPTIC_POTENTIATION,GOBP_REGULATION_OF_SYNAPTIC_PLASTICITY,GOBP_REGULATION_OF_NEURONAL_SYNAPTIC_PLASTICITY,GOBP_POSITIVE_REGULATION_OF_LONG_TERM_SYNAPTIC_POTENTIATION,GOBP_LONG_TERM_SYNAPTIC_POTENTIATION,GOBP_REGULATION_OF_POSTSYNAPTIC_MEMBRANE_POTENTIAL,GOBP_REGULATION_OF_TRANS_S…	APP, CYFIP1, OXTR, SERPINE2, ZMYND8, EIF4A3, ZDHHC2, ZDHHC3, CDC20, SYNGAP1, OPHN1, AKT1, EPHB2, PRKACA, UNC13B, PRKCG, EPHA4, UNC13C, VPS18, MEF2C, UNC13A, PRKCB, PRKCE, RPL22, CEL, MAPK8IP2, GABRG3, NISCH, BCR, STX1B, ARC, PRKAR1B, MAP1B, MAP1A, AKAP9, KCTD13, NSMF, STX1A, ATF4, MTMR2, TSHZ3, STXBP1, TPRG1L, PRKCZ, PCDH17, ABR, GRIN2A, NCSTN, SYNGR1, RHOT1, PRKAR2B, KCNMB4, STXBP5, APOE, PLCG1,…
	Terpenoid Metabolic Isoprenoid	0.09125	0.293725	0.83865	0.0721	47	GOBP_TERPENOID_METABOLIC_PROCESS,GOBP_ISOPRENOID_BIOSYNTHETIC_PROCESS,GOBP_TERPENOID_BIOSYNTHETIC_PROCESS,GOBP_ISOPRENOID_METABOLIC_PROCESS	DPAGT1, PECR, DHRS13, AKR1B1, PLB1, LIPE, SCPEP1, CYP26B1, CYP2D6, CYP4V2, CYP1B1, LRAT, PHYH, DGAT2, HMGCS1, DGAT1, GGPS1, APOA2, LSS, HSPG2, DHDDS, ALDH3A2, DPM1, ALDH1A3, DPM2, CYP26C1, NPC2, RBP1, RDH5, MVD, CYP2E1, PPARD, IDI1, MVK, LRP1, RETSAT, SDC4, CRABP2, ADH1B, SDC2, CRABP1, SDC3, HTRA2, LPL, LRP2, HMGCR, LRP8, CYP3A5, ADH5, EGFR, APOM, RDH11, GPC1, RDH10, PMVK, GPC3, RDH16, GPC2, PDSS…
	UDP Acetylglucosamine Sugar	0.111171	0.324129	0.705057	0.153571	17	GOBP_N_ACETYLGLUCOSAMINE_METABOLIC_PROCESS,GOBP_NUCLEOTIDE_SUGAR_BIOSYNTHETIC_PROCESS,GOBP_NUCLEOTIDE_SUGAR_METABOLIC_PROCESS,GOBP_UDP_N_ACETYLGLUCOSAMINE_METABOLIC_PROCESS,GOBP_N_ACETYLNEURAMINATE_METABOLIC_PROCESS,GOBP_UDP_N_ACETYLGLUCOSAMINE_BIOSYNTHETIC_PROCESS,GOBP_AMINO_SUGAR_BIOSYNTHETIC_PROCESS	DPAGT1, GSK3A, GALT, PARG, CMAS, SLC35D1, UXS1, MPI, UAP1, NPL, GMPPB, NANP, EXTL2, FUT8, UGP2, GMDS, AMDHD2, UAP1L1, MGAT3, PGM3, GNPNAT1, MGAT1, NANS, UGGT2, UGGT1, ST3GAL1, CSGALNACT1, CHST6, ST6GAL1, CHST7, SLC35A3, PMM1, TGDS, GFPT2, PMM2, GFPT1, RENBP, UGDH, NAGK, GNPDA1, GNPDA2, CHST1, CHST2, CHST3, GNE
	Vesicle Docking Involved	0.01915	0.7762	0.5562	0.08975	52	GOBP_EXOCYTIC_PROCESS,GOBP_VESICLE_DOCKING_INVOLVED_IN_EXOCYTOSIS	RAB3B, SNAP25, RAB3C, RAB3A, GRIK5, RAB3D, SNAP23, RABEPK, ERC2, SNAP29, RAB8A, PPFIA3, RAB8B, UNC13B, VPS18, UNC13C, UNC13A, VPS33A, VPS33B, SYTL2, STX1B, VAMP7, SNPH, EXOC4, EXOC6, STX1A, VAMP3, NAPA, NAPB, SNAP47, NLGN1, RALB, CTBP2, STXBP3, STXBP1, PLA2G3, PSEN1, CPLX2, SNX4, BLOC1S6, SCFD1, SV2A, SCFD2, VPS11, STX4, STXBP5, STX3, STX2, YKT6, VTI1B, SNCA, LYN, PRRT2, DMTN, SNAPIN, SYT1, KCNB1…
	Wound Healing Angiogenesis	0.0134			0.44665	16	GOBP_VASCULAR_WOUND_HEALING,GOBP_ANGIOGENESIS_INVOLVED_IN_WOUND_HEALING	SLC12A2, XBP1, B4GALT1, GPX1, MCAM, SRF, ITGB3, SERPINE1, CXCR4, TNFAIP3, NDNF, PRCP, GATA2, ADIPOR2, ETS1, VEGFA, SMOC2, KDR, DAG1, CD34
	Wound Wounding Coagulation	0.0594	0.8987	0.8452	0.018225	49	GOBP_REGULATION_OF_RESPONSE_TO_WOUNDING,GOBP_NEGATIVE_REGULATION_OF_COAGULATION,GOBP_POSITIVE_REGULATION_OF_COAGULATION,GOBP_ZYMOGEN_ACTIVATION,GOBP_REGULATION_OF_WOUND_HEALING,GOBP_PROTEIN_PROCESSING,GOBP_NEGATIVE_REGULATION_OF_PLATELET_ACTIVATION,GOBP_FIBRINOLYSIS,GOBP_NEGATIVE_REGULATION_OF_WOUND_HEALING,GOBP_REGULATION_OF_COAGULATION,GOBP_PLASMINOGEN_ACTIVATION,GOBP_NEGATIVE_REGULATION_OF_RES…	CYFIP2, CNTF, SERPINE2, IFT172, SERPINE1, LDLRAD3, ENO1, CLDN1, MYLK, GJA1, UBASH3B, LONP2, CHAC1, EPHB2, PRKACA, PRKACB, TBC1D10A, DYNC2H1, EPHA4, PRKCE, PRKCD, RUNX1, PISD, AFG3L2, CD109, RFX4, SERPING1, YME1L1, ENPEP, PDGFB, PDGFA, OMA1, GLG1, ZMPSTE24, INPP5B, APH1A, PRDX2, GRIN2A, NCSTN, APH1B, ADAMTS13, INPP5F, ADAMTS18, APOH, ST3GAL4, APOE, FADD, RCE1, RREB1, XBP1, CADM4, TYSND1, PTK2, FAM…

## Sheet: J. FH Down
	Table S4. Gene set enrichment analysis (GSEA) based pathway analysis. J. Level III analysis for cell line effects: downregulated summary network following 5 days of in-vitro exposure of fluoxetine (FH) on differentiating human neural progenitors.
	name	EnrichmentMap::fdr_qvalue (GSEA_CTRLFemale)	EnrichmentMap::fdr_qvalue (GSEA_ASDHNRNPU)	EnrichmentMap::fdr_qvalue (GSEA_ASDCASK)	EnrichmentMap::fdr_qvalue (GSEA_CTRLMale)	EnrichmentMap::gs_size	EnrichmentMap::Name	EnrichmentMap::Genes
	Amino Acid Activation	1	1	1	0.03585	88	GOBP_TRNA_METABOLIC_PROCESS,GOBP_AMINO_ACID_ACTIVATION	POP5, MTFMT, PUS10, POP7, TP53RK, OSGEPL1, POP1, RPP30, POP4, PARS2, RTCB, THUMPD2, THUMPD3, THUMPD1, TSEN2, YARS2, TSEN54, ALKBH8, THG1L, CLP1, ALKBH1, NARS2, CDK5RAP1, TRMT44, DUS4L, RPP38, EARS2, PUS3, RARS2, TYW5, METTL1, PUS1, TYW3, CDKAL1, TRNT1, AARSD1, PUS7, FTSJ1, RPP25L, GTPBP3, LARS2, PPA2, PPA1, TARS2, RPP25, DUS3L, CARS2, METTL2B, ANKRD16, AARS2, AASDH, DDX1, METTL2A, CSTF2, THADA, T…
	Centromere Complex Assembly	0.626225	0.8393	1	0.0082	30	GOBP_DNA_REPLICATION_INDEPENDENT_NUCLEOSOME_ORGANIZATION,GOBP_KINETOCHORE_ORGANIZATION,GOBP_CHROMATIN_REMODELING_AT_CENTROMERE,GOBP_CENTROMERE_COMPLEX_ASSEMBLY	RB1, HJURP, RSF1, SMC4, IPO4, CABIN1, SMC2, SENP6, MIS18BP1, RUVBL1, NUF2, POGZ, TRAPPC12, OIP5, DLGAP5, HELLS, SUPT16H, ATRX, HAT1, ITGB3BP, ASF1A, ASF1B, MIS12, RNF4, CENPA, CENPC, HIRA, RBBP4, UBN1, RBBP7, CENPT, CENPU, CDT1, NPM1, CENPV, CENPW, SMARCA5, NDC80, CENPE, CENPF, MIS18A, CENPH, NASP, CENPI, CENPK, CENPL, CENPM, CENPN, CENPO, CENPP, CENPQ
	Cilium Flagellum Movement	0.0197	0.764362	1	0.317638	45	GOBP_AXONEME_ASSEMBLY,GOBP_REGULATION_OF_MICROTUBULE_BASED_MOVEMENT,GOBP_OUTER_DYNEIN_ARM_ASSEMBLY,GOBP_AXONEMAL_DYNEIN_COMPLEX_ASSEMBLY,GOBP_CILIUM_OR_FLAGELLUM_DEPENDENT_CELL_MOTILITY,GOBP_MICROTUBULE_BUNDLE_FORMATION,GOBP_REGULATION_OF_CILIUM_MOVEMENT,GOBP_CILIUM_MOVEMENT	DNHD1, AQP4, TPGS1, SLC9C1, CELSR2, STK11, LAMP1, TEKT2, ZNF207, CHP1, ROPN1L, SPA17, NCKAP5, CDK5RAP2, DNAAF3, DNAAF2, MAP1S, DNAAF1, CEP131, TTC21A, RFX3, DNAAF5, SLC9B2, ENKUR, ARMC2, CLIP1, FEZ1, MAP1B, ARMC4, KIF20A, CCDC151, CFAP61, DRC7, PLA2G3, AAAS, INPP5B, CACNA1I, SLC9A3R1, RHOT1, SPAST, MAP2, STK36, TTC21B, ZBBX, CFAP69, NPHP3, NPHP4, TPPP, APOB, GAS2L1, MARK4, PLTP, BBS2, DNAH11, UBE…
	Cycle Integrity Checkpoint	0.605829	0.765083	1	0.0239714	115	GOBP_MITOTIC_CELL_CYCLE_CHECKPOINT,GOBP_MITOTIC_DNA_INTEGRITY_CHECKPOINT,GOBP_MITOTIC_G1_S_TRANSITION_CHECKPOINT,GOBP_NEGATIVE_REGULATION_OF_CELL_CYCLE_PHASE_TRANSITION,GOBP_REGULATION_OF_CELL_CYCLE_CHECKPOINT,GOBP_SIGNAL_TRANSDUCTION_INVOLVED_IN_CELL_CYCLE_CHECKPOINT,GOBP_CELL_CYCLE_CHECKPOINT	RB1, ATF2, MDC1, CCAR2, CDC20, PSMD8, FAM122A, PSMD9, PSMD6, PSMD7, PSMD4, PSMD5, CHEK2, PSMD2, CHEK1, PSMD3, FBXO4, PSMD1, FBXO6, FBXO5, GTSE1, FBXO7, CDK5RAP3, SOX4, CDK5RAP2, SKP1, TIPIN, HUS1, SETMAR, SOX11, WDR76, DYNC1LI1, DDX39B, ZW10, ZFYVE19, PSME3, PSME4, PSME1, PSME2, RPL26, DNA2, ZNF830, ATF5, TP53, CLOCK, RHNO1, ANAPC15, PRKDC, DCUN1D3, XPC, BRCC3, BRIP1, PCBP4, RAD21, PSMF1, TP53BP1…
	Meiosis Process Meiotic	0.8798	0.885633	1	0.0205667	77	GOBP_MEIOTIC_CELL_CYCLE_PROCESS,GOBP_MEIOTIC_CHROMOSOME_SEGREGATION,GOBP_MEIOSIS_I_CELL_CYCLE_PROCESS	TDRKH, BUB1B, HSF2BP, SMC4, SMC2, CDC20, GOLGA2, PTTG1, EME1, EME2, ANKRD31, FBXO5, HFM1, SYCE1L, C11ORF80, WNT5A, HUS1, P3H4, CDC25C, CDC25A, CCNB1IP1, CDC25B, MSH6, CCNE2, FANCD2, MSH3, PRKAR1A, CCNE1, MSH5, PSMD13, SYCP2L, UBR2, BAG6, RAD51AP1, CCNB2, BRIP1, BCL2L11, UBB, RAD21, FIGNL1, KLHDC3, UBE2B, FANCM, NCAPH2, PLK1, FANCA, LIF, HSPA2, KIF18A, AGO4, SPIRE2, PDE3A, TDRD12, SPDYA, SPIRE1, A…
	Metanephric Tubule Development	0.099	0.9905	1	0.00685	17	GOBP_METANEPHRIC_TUBULE_DEVELOPMENT,GOBP_METANEPHRIC_EPITHELIUM_DEVELOPMENT	YAP1, WWTR1, STAT1, LAMB2, WNT7B, OSR1, WNT9B, LIF, PKD2, PKD1, POU3F3, CALB1, SOX8, HES1, SOX9, FAT4, LGR4, HES5
	Mitochondrial Translational Termination			1	0.0352	123	GOBP_MITOCHONDRIAL_TRANSLATION,GOBP_MITOCHONDRIAL_GENE_EXPRESSION,GOBP_MITOCHONDRIAL_TRANSLATIONAL_TERMINATION	TACO1, MPV17L2, YARS2, MTRF1, ALKBH1, CDK5RAP1, MTERF1, CHCHD1, EARS2, RARS2, PUS1, MRPS18B, MRPS18A, TRNT1, POLRMT, MRPS18C, TUFM, LARS2, OXA1L, TFAM, TARS2, AURKAIP1, DAP3, AARS2, SHMT2, MRPL18, MRPL19, MRPL16, MRPL17, MRPL14, MRPL15, FOXO3, MRPL13, MRPL10, MRPL11, MRPL20, PPARGC1B, COA3, PNPT1, UQCC2, MTERF2, UQCC1, MTERF4, MRPL27, MRPL28, CHCHD10, ERAL1, MRPL23, MRPL24, MRPL21, MRPL22, MRPL30…
	NADH Dehydrogenase Chain		0.834	1	0.02655	79	GOBP_NADH_DEHYDROGENASE_COMPLEX_ASSEMBLY,GOBP_MITOCHONDRIAL_RESPIRATORY_CHAIN_COMPLEX_ASSEMBLY	MT-ND6, NDUFA13, MT-ND4, MT-ND5, NDUFA11, NDUFA12, TACO1, FASTKD3, NDUFA10, ECSIT, TAZ, MT-ND2, MT-ND3, MT-ND1, CHCHD4, IMMP2L, AIFM1, UQCRFS1, COA5, ACAD9, NDUFC2, NDUFC1, TIMM21, BCS1L, OXA1L, NDUFS8, NDUFS7, SDHAF2, SCO1, NDUFS6, SDHAF3, SCO2, NDUFS5, NDUFS4, SDHAF1, TMEM126A, NDUFS3, NDUFS2, TFAM, NDUFS1, SDHAF4, TMEM126B, SMIM20, NDUFB9, COX19, NDUFB8, NDUFB7, NDUFB6, NDUFB10, COX16, NDUFB5,…
	Repair Replication DNA	0.718075	0.799092	1	0.0145917	68	GOBP_ERROR_PRONE_TRANSLESION_SYNTHESIS,GOBP_DOUBLE_STRAND_BREAK_REPAIR_VIA_BREAK_INDUCED_REPLICATION,GOBP_DNA_STRAND_ELONGATION_INVOLVED_IN_DNA_REPLICATION,GOBP_DNA_REPLICATION,GOBP_RECOMBINATIONAL_REPAIR,GOBP_REGULATION_OF_DNA_DEPENDENT_DNA_REPLICATION,GOBP_MITOTIC_DNA_REPLICATION,GOBP_DNA_REPLICATION_INITIATION,GOBP_DNA_DEPENDENT_DNA_REPLICATION,GOBP_CELL_CYCLE_DNA_REPLICATION,GOBP_NEGATIVE_REG…	ATF1, SMARCAL1, EHMT2, TONSL, SMC5, SMC6, SMC3, ZFYVE26, KAT5, PPP4R2, PPP2R1A, CHEK2, CHEK1, KAT7, FBXO5, TSPYL2, WDHD1, TIPIN, ESCO1, DDX11, NSMCE2, REV1, RECQL, NSMCE1, HUS1, SETMAR, ESCO2, GTPBP4, CDC34, GRWD1, KCTD13, DNA2, ZNF830, UBA52, TP53, RHNO1, EXD2, PIF1, RTEL1, SET, PARPBP, DHX9, ZMPSTE24, BRIP1, CHTF8, PPP4C, RAD21, FIGNL1, SWI5, MCMBP, TP53BP1, ATRIP, ATG7, S100A11, ZRANB3, CTC1, …
	Sister Segregation Chromosome	0.612481	0.89245	1	0.0184375	126	GOBP_NEGATIVE_REGULATION_OF_CHROMOSOME_ORGANIZATION,GOBP_MITOTIC_SISTER_CHROMATID_SEGREGATION,GOBP_NEGATIVE_REGULATION_OF_NUCLEAR_DIVISION,GOBP_CHROMOSOME_SEPARATION,GOBP_METAPHASE_ANAPHASE_TRANSITION_OF_CELL_CYCLE,GOBP_REGULATION_OF_MITOTIC_NUCLEAR_DIVISION,GOBP_REGULATION_OF_NUCLEAR_DIVISION,GOBP_CELL_DIVISION,GOBP_CHROMOSOME_SEGREGATION,GOBP_REGULATION_OF_CHROMOSOME_SEPARATION,GOBP_NEGATIVE_RE…	RB1, MAP10, ANKLE2, HNRNPU, SMC5, SMC6, SMC3, SMC4, PHB2, SMC2, MTBP, ZFYVE26, ALKBH4, MYC, CSPP1, STMN1, CDK20, PRKACB, CDK5RAP2, CSNK2A1, PRKCE, DDX11, CSNK2A2, DAPK3, SETMAR, KNSTRN, EML3, ZNF16, CD2AP, EML4, DYNC1LI1, BIN3, PRKAR1A, HECW2, ZFYVE19, PARD3, JTB, TXNIP, PIF1, ANAPC13, NAA60, ANAPC15, SEH1L, CDCA2, ANAPC16, CDCA3, CDCA5, PDGFB, PRDM15, CDCA8, NCAPG, SKA3, ARPP19, NCAPH, SKA1, ANA…
	snRNP Ribosome Biogenesis	1	0.743	1	0.01315	168	GOBP_SPLICEOSOMAL_SNRNP_ASSEMBLY,GOBP_RRNA_METABOLIC_PROCESS,GOBP_RIBOSOMAL_LARGE_SUBUNIT_BIOGENESIS,GOBP_RIBONUCLEOPROTEIN_COMPLEX_BIOGENESIS,GOBP_RIBONUCLEOPROTEIN_COMPLEX_SUBUNIT_ORGANIZATION,GOBP_RIBOSOME_ASSEMBLY,GOBP_RIBOSOME_BIOGENESIS,GOBP_NCRNA_PROCESSING,GOBP_SPLICEOSOMAL_TRI_SNRNP_COMPLEX_ASSEMBLY,GOBP_FORMATION_OF_QUADRUPLE_SL_U4_U5_U6_SNRNP	RPL5, POP5, RPLP0P6, POP7, RPL3, OSGEPL1, POP1, POP4, RRP1, NOC2L, RRP8, RPL6, TSEN54, RPL7, RRP9, ALKBH8, CLP1, ALKBH1, CDK5RAP1, RPL35, LUC7L, RPL38, DUS4L, DDX17, DDX18, TYW5, PIH1D1, TYW3, NGDN, WDR74, DDX10, WDR75, DICER1, GTPBP4, WDR77, GTPBP3, DDX39B, CLNS1A, PIH1D2, RPL24, RPL27, SRFBP1, RPL26, DUS3L, SF1, PRKDC, RNU6-9, NOLC1, MRPL10, DEDD2, RRP7A, MRPL20, RRS1, GAR1, NUP88, PUSL1, MCTS1…
	Somite Development Somitogenesis	0.0243	0.792033	1	0.5426	52	GOBP_SEGMENTATION,GOBP_SOMITE_DEVELOPMENT,GOBP_SOMITOGENESIS	NRP2, POGLUT1, LOXL3, SIX1, NRARP, RBPJ, BMI1, LFNG, MED12, SIX4, POFUT1, BASP1, TMED2, EP300, HOXA2, NUP133, OSR1, WNT5A, COBL, FRS2, SOX11, AXIN2, WDR77, KAT2A, SFRP1, SFRP2, MTHFD1, SMO, MTF2, ROR2, TP53, CRB2, FOXC1, NOTCH1, SEMA3C, PRKDC, SEMA3A, LEF1, PSEN1, SEMA3F, MLLT3, DLL1, NKD1, DLL3, LRP6, EPB41L5, WNT11, FRZB, PLXNA2, DVL2, RBBP6, HES5, IRX1, FOXB1, IRX2, SMAD4, EGR2, SMAD3, FZD5, X…
	Transcribed mRNA Protein	1	1	1	0.00841429	147	GOBP_VIRAL_GENE_EXPRESSION,GOBP_NUCLEAR_TRANSCRIBED_MRNA_CATABOLIC_PROCESS,GOBP_ESTABLISHMENT_OF_PROTEIN_LOCALIZATION_TO_ENDOPLASMIC_RETICULUM,GOBP_NUCLEAR_TRANSCRIBED_MRNA_CATABOLIC_PROCESS_NONSENSE_MEDIATED_DECAY,GOBP_PROTEIN_LOCALIZATION_TO_ENDOPLASMIC_RETICULUM,GOBP_COTRANSLATIONAL_PROTEIN_TARGETING_TO_MEMBRANE,GOBP_TRANSLATIONAL_INITIATION	RPL4, RPL5, RPL30, RPL3, NUP107, RPL32, RPL31, RPL34, RPL8, RPL9, RPL6, RPL7, GLE1, GJA1, ALKBH1, ZC3H12A, RPL36, RPL35, RPL38, RPL37, RPL39, NUP214, GABARAPL2, NUP210, RPL21, RPL23, SECISBP2, RPL22, RC3H1, RC3H2, NUP93, RPL24, RPL27, RPL26, NUP98, RPL29, RPL28, UBA52, ATF4, NUP205, POM121, SEH1L, WDR61, AAAS, RPS4Y1, LARP1, POM121C, NUP85, SSR1, NUP88, HEXIM1, MCTS1, JUN, RPL41, EDEM1, EIF2AK1, …
