# Supplementary material for: Screening autism-associated environmental factors in differentiating human neural progenitors with fractional factorial design-based transcriptomics
Source: Sci Rep. 2023 Jun 29;13:10519. doi: 10.1038/s41598-023-37488-0 (PMC10310850; doi:10.1038/s41598-023-37488-0)
Supplement: Supplementary file 6 — Supplementary Information 6. [file 41598_2023_37488_MOESM6_ESM.xlsx]

## Sheet: A. Pb Up
	Table S5. Gene set enrichment analysis (GSEA) based pathway analysis. A. Level III analysis for cell line effects: upregulated gene ontology biological processes (GOBP) following 5 days of in-vitro exposure of lead (Pb) on differentiating human neural progenitors.
	name	EnrichmentMap::fdr_qvalue (GSEA_CTRLFemale)	EnrichmentMap::fdr_qvalue (GSEA_ASDHNRNPU)	EnrichmentMap::fdr_qvalue (GSEA_ASDCASK)	EnrichmentMap::fdr_qvalue (GSEA_CTRLMale)	EnrichmentMap::gs_size	EnrichmentMap::Genes
	GOBP_3_PHOSPHOADENOSINE_5_PHOSPHOSULFATE_METABOLIC_PROCESS	0.5012	0.0226	0.5052	0.5771	12	SLC26A2, SLC35B2, ENPP1, SLC35B3, TPST1, BPNT1, TPST2, ABHD14B, SULT4A1, SULT1C4, PAPSS2, PAPSS1
	GOBP_ACID_SECRETION		0.0271	0.2722	0.2293	15	APBA1, SGK1, TRPC4, SV2A, TRH, ABCB4, ABCC2, SNX10, OXTR, SLC9A3R1, DRD2, NMU, PRKAA1, SLC26A6, HIP1R
	GOBP_ACIDIC_AMINO_ACID_TRANSPORT	0.3649	0.2892	0.1766	0.0101	56	GRM2, PPFIA4, PPFIA3, SLC25A13, NTRK2, SLC1A1, SLC1A2, SLC1A3, PRAF2, SLC6A1, PPFIA2, SLC38A7, PSEN1, SLC6A6, PPFIA1, NPY5R, APBA1, KCNJ10, STXBP1, GIPC1, LRRC8D, LRRC8C, SLC17A6, SLC12A2, ARL6IP1, SLC7A11, RAB3GAP1, RAB3A, SYT1, GRM1, VAMP2, UNC13B, RIMS1, SLC25A12, LRRC8A, ADORA1, ADORA2A, NTSR1, GLS2, GLS, ARL6IP5, HRH3, SLC17A8, GRM7, GJA1, TRH, ATP1A2, SNAP25, SLC9A3R1, SLC38A2, CLN8, ITGB1,…
	GOBP_ACTIN_FILAMENT_BASED_MOVEMENT	0.3559	0.0295		0.5235	96	SHTN1, FGF12, STC1, WASL, MYL6B, MYH10, BIN1, SCN1A, TNNT2, KCNJ8, CCDC88C, LIMCH1, MYO6, MYO1D, MYO7A, EPDR1, MYH7, MYL6, PDE4B, PDE4D, NEB, TPM1, HCN4, AKAP9, DES, FGF13, MYO9B, GPD1L, KCNJ3, RANGRF, WASF2, KCNN2, KCND3, WIPF2, PDPN, KCNH2, KCNJ2, DLG1, RNF207, ATP2A2, SCN3B, WIPF1, FLNA, NOS1AP, ATP1A1, MYO15A, VIM, CAV1, CACNA1C, MYLK2, CACNA2D1, CACNB2, MYO19, EPB41L5, ACTN4, TTN, PIK3CA, RY…
	GOBP_ACTIN_MEDIATED_CELL_CONTRACTION	0.5146	0.0335		0.2767	74	SHTN1, FGF12, STC1, MYL6B, BIN1, SCN1A, TNNT2, KCNJ8, CCDC88C, LIMCH1, EPDR1, MYH7, MYL6, PDE4B, PDE4D, NEB, TPM1, HCN4, AKAP9, DES, FGF13, GPD1L, RANGRF, KCNJ3, KCNN2, KCND3, PDPN, KCNH2, KCNJ2, DLG1, RNF207, ATP2A2, SCN3B, FLNA, NOS1AP, ATP1A1, VIM, CACNA1C, CAV1, CACNA2D1, MYLK2, CACNB2, EPB41L5, PIK3CA, RYR2, TPM4, TTN, NEDD4L, CAMK2D, NUP155, DMD, EMP2, SLC9A1, TCAP, ADORA1, GJC1, MYH3, ATP2…
	GOBP_ACTIVATED_T_CELL_PROLIFERATION	0.0447	0.061	0.6355	0.463	19	STAT5B, IL27RA, PRKAR1A, FADD, ABL1, HMGB1, LGALS9, GPAM, RPS3, CASP3, FYN, BTN2A2, SCRIB, CD24, BTN3A1, AGER, PRNP, RC3H1, IGFBP2
	GOBP_ACTIVATION_OF_CYSTEINE_TYPE_ENDOPEPTIDASE_ACTIVITY_INVOLVED_IN_APOPTOTIC_PROCESS		0.0484	0.4304	0.7063	61	JAK2, PDCD6, EIF2AK3, CASP2, EGLN3, DAP, SNCA, SLC1A1, DLC1, F3, BCL2L13, FAM162A, BBC3, ATP2A3, SENP1, HSPE1, ACER2, ST20, PDCD2, BAD, HSPD1, BAK1, RPS27L, CASP9, AIFM1, CASP8, CTSH, FADD, CYCS, SMAD3, BOK, APAF1, KHDC1, HIP1, PML, MAPT, FAS, CARD8, TRAF2, NOD1, MTCH1, RIPK1, TNFRSF10B, TNFRSF10A, CFLAR, F2R, MUL1, NGFR, PIDD1, DIABLO, ROBO1, BAX, BID, VCP, CRADD, HIP1R, CASP8AP2, PMAIP1, IFT57,…
	GOBP_ACTIVATION_OF_IMMUNE_RESPONSE		0.0305	0.6052	0.7743	261	PSMC2, PSMC3, PSMC4, CREBBP, PSMC5, PSMC6, TAB1, PSMD1, PSMD2, PSMD3, CYFIP2, PSMD4, CHUK, PSMD5, PSMD7, PSMD8, IFI16, PSMD9, PSMD10, PSMD11, PSMD12, PSMD13, CBLB, TAB2, PSME1, C1RL, PSME2, RFTN1, TAB3, SKP1, APPL1, GPS2, CUL1, TBK1, BTRC, PSMF1, PSMD6, IKBKB, RUNX1, XRCC5, RIPK2, WASF2, HSP90AA1, HSP90AB1, LIMK1, APPL2, MAP3K7, TLR4, PTPN2, TRAF6, DGKZ, NRAS, BTN3A3, BTN3A2, DENND1B, IKBKG, VAV2…
	GOBP_ACTIVATION_OF_JANUS_KINASE_ACTIVITY		0.0273	0.3007	0.3662	7	GHR, JAK2, PIBF1, PRLR, SOCS1, PTK2B, IL6R
	GOBP_ACTIVATION_OF_NF_KAPPAB_INDUCING_KINASE_ACTIVITY		0.0104		0.4125	13	MALT1, COPS8, TIRAP, CARD10, MAP3K7, TLR3, ZFP91, TRAF6, TRAF2, TRAF4, IRAK1, TNFRSF10B, TNFRSF10A
	GOBP_ACTIVATION_OF_PROTEIN_KINASE_ACTIVITY	0.5195	0.016	0.637	0.6581	244	GADD45B, KSR1, TAB1, TIRAP, ADCY1, ADCY8, DAB2IP, TAB2, TAB3, ZFP91, ECT2, SPDYA, MAPKAP1, MAP3K14, TRAF4, THBS1, IRAK1, MAP2K2, TAOK2, RIPK2, MAP3K1, PIBF1, ARAF, TXN, DLG1, INSR, CCDC88A, DGKQ, MAP3K7, TLR3, PLCE1, TLR4, PRKAA1, TRAF6, UBB, SPAG9, RPTOR, UBC, SOCS1, MAPKAPK3, BRAF, IKBKG, WNT5A, MAPKAPK2, ADAM9, ERP29, ARRB1, SHC2, GNG3, NOD1, S1PR2, PHB2, MAPK10, OSBPL8, EGFR, CDK1, AKT1, F2R,…
	GOBP_ACUTE_PHASE_RESPONSE		0.0049		0.0217	17	CEBPB, ITIH4, CNR1, F8, APOL2, HFE, ASS1, FN1, ORM1, PTGER3, HP, SERPINA1, PLSCR1, SIGIRR, EDNRB, IL6R, AHSG
	GOBP_ACYLGLYCEROL_HOMEOSTASIS	0.5813	0.0372	0.5288	0.0415	14	SIRT1, NR1H3, SCARB1, PNPLA8, FITM2, RORA, ADORA1, XBP1, APOE, SESN2, LPL, SLC25A27, C1QTNF3, DGAT2
	GOBP_ADAPTIVE_IMMUNE_RESPONSE		0.0002		0.4028	172	EXOSC3, CTSL, PAG1, FGA, MTOR, ANXA1, PRDM1, VTCN1, HMGB1, HRAS, SLC15A4, PKN1, SUPT6H, HLA-B, C1RL, TNFAIP3, RFTN1, MEF2C, TNFRSF1B, HSPD1, RIF1, TGFB1, IRF1, IRF7, C3, RIPK2, FADD, MYD88, CD226, PVR, FBXO38, MAP3K7, TLR4, FOXJ1, TRAF6, MCOLN1, ERAP2, IL18BP, BTN3A3, BTN3A2, DENND1B, PTK2B, RNF168, ALCAM, IL17RA, RAB27A, UNC93B1, GNL1, HAVCR2, MSH6, HLA-C, NBN, BCL10, OTUB1, BACH2, SCART1, DCLRE…
	GOBP_ADAPTIVE_IMMUNE_RESPONSE_BASED_ON_SOMATIC_RECOMBINATION_OF_IMMUNE_RECEPTORS_BUILT_FROM_IMMUNOGLOBULIN_SUPERFAMILY_DOMAINS		0.0011		0.5856	123	EXOSC3, MTOR, ANXA1, HMGB1, HRAS, SLC15A4, PKN1, SUPT6H, HLA-B, C1RL, TNFAIP3, RFTN1, MEF2C, TNFRSF1B, HSPD1, RIF1, TGFB1, IRF7, C3, RIPK2, FADD, MYD88, CD226, PVR, FBXO38, MAP3K7, TLR4, FOXJ1, TRAF6, IL18BP, BTN3A3, BTN3A2, DENND1B, RNF168, RAB27A, GNL1, HAVCR2, MSH6, NBN, BCL10, BACH2, SCART1, UNG, RNF8, HPRT1, EMP2, LIG4, PAXIP1, PPP3CB, ENTPD7, SEMA4A, PTPN6, RC3H1, JAG1, ICAM1, MICA, PHB, TR…
	GOBP_AGGREPHAGY	0.9863	0.0281	0.1069	0.283	8	WDFY3, BAG3, WDR81, ATG5, UBQLN1, HTT, MAP1LC3C, SQSTM1
	GOBP_AGING		0.0028	0.6386	0.3511	220	EEF2, SERPINE1, RBL1, ENDOG, ZNF277, BAK1, IRAK1, GLRX2, CACYBP, TWIST1, GRM5, JUND, CTNNA1, PPP3CA, AMH, APAF1, MSH6, ZNF354A, PML, COQ7, APEX1, ATG7, ADM, EDN1, HYAL2, EDNRB, AKT1, PDCD4, ICAM1, APP, ATP2B1, CHEK1, TERF2, MSH2, RNF165, MT-ATP6, POLB, CDKN2B, CNP, POLG, RELA, DCN, AGER, LITAF, SIRT1, MT-CO1, DNMBP, MT-ND4, TIMP2, FBXO4, VASH1, JUN, ARG2, GRB2, NFE2L2, FZR1, NEK6, PRKCD, PSEN1, A…
	GOBP_ALPHA_BETA_T_CELL_ACTIVATION		0.0048			68	BCL11B, CTSL, TWSG1, JAK3, MTOR, ANXA1, PRDM1, HMGB1, STAT3, CBLB, ARG2, LEF1, MAPK8IP1, BCL2, ADA, IL6R, IRF1, RUNX1, RIPK2, HSPH1, MALT1, ABL1, HFE, ITPKB, RORA, IL4R, IL12A, FOXP1, SOCS1, SMAD7, MYB, PNP, AP3B1, SH3RF1, ZBTB7B, CD81, PRKCZ, TOX, RARA, BCL6, NFKBIZ, LOXL3, RPL22, ZBTB16, NKAP, RELB, TGFBR2, NFKBID, ENTPD7, CBFB, SEMA4A, TNFRSF14, AP3D1, RC3H1, CD83, GLI3, SOCS5, HLA-A, TMEM98, …
	GOBP_ALPHA_BETA_T_CELL_DIFFERENTIATION		0.0184			54	BCL11B, CTSL, JAK3, MTOR, ANXA1, PRDM1, HMGB1, STAT3, LEF1, BCL2, ADA, IL6R, IRF1, RUNX1, RIPK2, MALT1, ABL1, ITPKB, RORA, IL4R, FOXP1, SOCS1, SMAD7, MYB, PNP, AP3B1, SH3RF1, ZBTB7B, PRKCZ, TOX, RARA, BCL6, NFKBIZ, LOXL3, RPL22, ZBTB16, NKAP, RELB, TGFBR2, NFKBID, ENTPD7, CBFB, SEMA4A, AP3D1, RC3H1, CD83, GLI3, SOCS5, TMEM98, ZFPM1, LGALS9, ATP7A, RC3H2, ZC3H12A
	GOBP_ALPHA_BETA_T_CELL_PROLIFERATION		0.0225		0.7519	15	RIPK2, SH3RF1, HLA-A, ZBTB7B, TWSG1, CD81, HLA-E, LGALS9, CBLB, ARG2, MAPK8IP1, TGFBR2, TNFRSF14, ELF4, IRF1
	GOBP_AMEBOIDAL_TYPE_CELL_MIGRATION		0.0046	0.8468	0.2643	307	PDCD6, GPC3, DAB2IP, APPL1, LGMN, THBS1, TWIST1, WASF2, AMOTL1, APPL2, RTN4, P2RX4, ADIPOR1, AMOTL2, SPARC, WNT5A, PML, ADAM9, PATZ1, PRKD2, LRP5, ZNF580, ZFAND5, SEMA4A, PTP4A3, FSTL1, EDN1, HYAL2, SDC4, EDNRB, AKT1, GJA1, SASH1, PRKX, RHOA, HDAC7, PIK3C2A, CRB2, SLC8A1, BMPR2, DOCK5, TMSB4X, ZC3H12A, DCN, SEMA3C, CYP1B1, EPHA2, GADD45A, EGF, ERBB4, SIRT1, MAP2K5, PDLIM1, MEGF8, BMP7, KIT, KLF4,…
	GOBP_AMINE_TRANSPORT	0.0603	0.2956	0.0031	0	60	NPY2R, CHRNA3, KCNB1, SNCA, SYT2, SLC43A2, SYT9, SLC43A1, SYT6, CHRNA4, SYT11, RGS4, PSEN1, NPY5R, SV2A, CXCL12, CNR1, SYT10, DTNBP1, KCNA2, STXBP1, SYT17, CHRNB2, SLC12A2, DDC, ARL6IP1, SYT13, RAB3B, RAB3GAP1, RAB3A, SYT1, SYT4, SYT5, SNCG, CHGA, SLC38A3, ADRA2B, SYT7, DRD2, ADORA1, ADORA2A, NTSR1, ARL6IP5, HRH3, GRM7, P2RY1, TH, TRH, RGS2, ATP1A2, SLC18A1, GDNF, OXTR, SYT3, AVPR1A, TOR1A, ITGB1…
	GOBP_AMINO_SUGAR_METABOLIC_PROCESS	0.3667	0.0319	0.3636	0.2071	30	GFPT1, RENBP, FN3K, GNPDA1, CHST7, GNPDA2, CHST6, MGAT3, AMDHD2, NAGK, NPL, CHST3, GFPT2, ST3GAL1, NANP, ST6GAL1, GNE, SLC35A3, CMAS, CSGALNACT1, DPAGT1, EXTL2, OVGP1, MGAT1, PGM3, GNPNAT1, UAP1, CHST1, CTBS, CHST2
	GOBP_AMINOGLYCAN_BIOSYNTHETIC_PROCESS	0.1882	0.0038	0.5847	0.1326	95	EGF, CHST14, B3GALT1, CHST11, GLCE, CHST15, B3GALNT1, ABCC5, DSE, CHST7, B3GALT2, CHSY3, CHST6, NDST1, CHPF2, CHST12, GPC3, CHPF, B4GALT4, DSEL, CHST3, HS3ST5, B4GALT2, PDGFB, SLC10A7, B3GNT2, TGFB1, ST3GAL4, CHSY1, HYAL1, CLTC, HS3ST3A1, HS3ST1, AP2A1, BGN, B3GAT3, ANGPT1, CSPG5, B4GALT1, B4GALT3, CHST1, CHST2, B3GALT5, GALNT5, CSGALNACT2, NDST4, ST3GAL6, B3GNT9, SDC1, NDST3, GPC6, B4GAT1, HS6ST…
	GOBP_AMINOGLYCAN_CATABOLIC_PROCESS	0.5051	0.0016		0.468	44	NCAN, GLB1, GUSB, HSPG2, CD44, GPC2, NAGLU, CHP1, GPC3, GPC4, GPC5, CEMIP, GPC1, HYAL3, GALNS, HMMR, GNS, SLC9A1, AGRN, LUM, TGFB1, HEXB, SDC2, HYAL2, SDC4, HYAL1, SDC3, BGN, CSPG4, CSPG5, OVGP1, FUCA1, VCAN, FGF2, HEXA, ARSB, CTBS, LYG1, SDC1, DCN, IDS, GPC6, SGSH, HGSNAT
	GOBP_AMINOGLYCAN_METABOLIC_PROCESS	0.1452	0.0016	0.6751	0.1316	129	B3GALT1, CHST11, GUSB, B3GALNT1, B3GALT2, NAGLU, GPC3, B3GNT2, TGFB1, PIM1, CHSY1, BGN, B3GAT3, ANGPT1, B4GALT1, NDNF, B3GALT5, GALNT5, CSGALNACT2, NDST4, ST3GAL6, B3GNT9, GAL3ST3, SDC1, NDST3, IDS, GPC6, SGSH, HS6ST2, HGSNAT, HS6ST1, ST3GAL2, HS2ST1, ST3GAL3, HS3ST3B1, GLB1, UST, GPC2, GPC4, GPC5, GPC1, GALNS, GNS, SLC9A1, AGRN, SLC35D2, B3GAT1, HEXB, SDC2, HYAL2, SDC4, AKT1, NFKB1, SDC3, CSPG4,…
	GOBP_AMINOGLYCOSIDE_ANTIBIOTIC_METABOLIC_PROCESS	0.7926	0.7547	0.1433	0.0331	7	AKR1A1, AKR1B1, CBR4, AKR1C1, AKR1C3, AKR1C2, AKR7A2
	GOBP_AMPA_GLUTAMATE_RECEPTOR_CLUSTERING	0.1251	0.115	0.1408	0.0194	8	ZDHHC2, SSH1, SHISA7, APOE, NLGN1, SLC7A11, SHANK3, DLG4
	GOBP_AMYLOID_FIBRIL_FORMATION	0.6536	0.071	0.062	0.043	20	MDM2, CD36, FKBP1A, APP, GSN, MAPT, SERF1B, APOE, CHRNA7, PFDN2, PFDN6, LDLR, PFDN1, PFDN4, CLU, PFDN5, VBP1, PSEN1, RIPK1, B2M
	GOBP_AMYLOID_PRECURSOR_PROTEIN_CATABOLIC_PROCESS	0.5354	0.2002	0.0027	0.3075	49	MIR186, FKBP1A, SLC2A13, APH1B, NTRK2, CASP3, BIN1, APOE, PIN1, EPHA4, GGA3, NCSTN, PSEN1, SORL1, LYN, SP1, RANBP9, RTN4, RTN2, ABCA2, FLOT2, ABCA7, CLU, DYRK1A, EFNA3, ADAM10, EFNA1, CLN3, GSK3A, ADAM19, RTN3, HAP1, ABCG1, RTN1, BACE1, TMED10, ROCK1, ROCK2, IFNGR1, PICALM, LRRTM3, APH1A, CHRNA7, RELA, ADAM17, PSENEN, AGER, PRNP, PSEN2
	GOBP_AMYLOID_PRECURSOR_PROTEIN_METABOLIC_PROCESS	0.5429	0.1207	0.0034	0.3587	62	NECAB1, MIR186, FKBP1A, SLC2A13, ITM2C, APH1B, NTRK2, CASP3, BIN1, APOE, PIN1, EPHA4, GGA3, NCSTN, PSEN1, SORL1, LYN, SP1, RANBP9, DLG1, AATF, RTN4, RTN2, ABCA2, FLOT2, ABCA7, ITM2B, CLU, DYRK1A, LDLRAP1, EFNA3, ADAM10, EFNA1, CLN3, GSK3A, SOAT1, NECAB2, NECAB3, TMCC2, AGO2, ADAM19, RTN3, HAP1, ABCG1, RTN1, BACE1, TMED10, BACE2, ROCK1, ROCK2, IFNGR1, PICALM, LRRTM3, APH1A, CHRNA7, RELA, ADAM17, P…
	GOBP_ANDROGEN_BIOSYNTHETIC_PROCESS	0.9005	0.0397	0.5285	0.3883	6	MED1, SCARB1, WNT4, SRD5A3, HSD17B6, SRD5A1
	GOBP_ANDROGEN_METABOLIC_PROCESS		0.0058	0.1655	0.0665	17	SCARB1, WNT4, SGPL1, PLEKHA1, SRD5A3, SRD5A1, HSD17B10, PPARGC1A, HSD17B4, MED1, HSD17B7, SPP1, HSD17B8, ADM, HSD17B11, TIPARP, HSD17B6
	GOBP_ANIMAL_ORGAN_FORMATION	0.4647	0.0159	0.8195		36	MAPK3, BMP4, BMP7, LRP2, SPRY1, WNT5A, RDH10, NOTCH1, BMP2, HES1, ROBO2, ISL1, LEMD2, FRS2, FGFR2, RBPJ, MEF2C, EXT1, AXIN2, TGFBR2, DKK1, PIM1, CITED2, GLI3, AR, SULF1, SIX1, WNT2B, WNT3A, GLI2, ROBO1, SMARCD3, BMPR1A, FGF10, MAPK1, MAP2K1
	GOBP_ANIMAL_ORGAN_REGENERATION		0.0259		0.6772	53	AURKA, CDK4, NOTCH1, CCND1, UCP2, CPT1A, CAD, NR4A3, CCNA2, ANXA3, LPIN1, PRMT5, EZH2, CLDN1, BAK1, GSTP1, ATIC, PKM, PTPRU, GLI1, CSNK2A2, CEBPB, GAS6, HFE, PTPN3, WDR35, MT-CYB, SRSF5, PFKFB1, IGF2R, PCNA, TYMS, HGF, HMOX1, FPGS, RPL30, TGFBR2, ADM, CDKN1A, ANGPT2, EGFR, TGFBR3, GLI3, UPF2, PTCH1, PHB, SULF2, PNPT1, MED1, PPAT, AXL, RAP1A, PRPS2
	GOBP_ANION_HOMEOSTASIS	0.45	0.008	0.2117	0.1579	24	GRM2, CA12, XPR1, ABCC2, ATP6V1B1, SLC9A3R1, SLC12A6, SLC1A1, TFAP2B, ENPP1, CKB, KCTD7, CPS1, SFRP4, SLC12A2, SLC12A7, SLC12A5, SLC7A11, GLS, SLC12A9, SLC34A2, FGFR4, SLC12A4, SLC12A8
	GOBP_ANTEROGRADE_AXONAL_TRANSPORT	0.5221	0.1995	0.009	0.0414	44	AP3S1, CNIH2, KIF4A, AP3B1, KIF1B, KIF3A, DLG2, BLOC1S3, KIF5A, SNAPIN, KIF5C, KIF1A, ARL8B, KIF3B, AP3M2, AP3B2, KIF5B, HSPB1, AP3D1, HAP1, MAPK8IP3, NEFL, BLOC1S1, AP3M1, AGBL4, SOD1, RAB21, DTNBP1, MAP1A, MAP2, RAB27B, BLOC1S2, TRAK1, TRAK2, TERF2, FEZ1, SPAST, BLOC1S6, TRIM46, AP3S2, BLOC1S5, KIF1C, BLOC1S4, ARL8A
	GOBP_ANTIGEN_PROCESSING_AND_PRESENTATION	0.917	0.0136	0.3241	0.4498	166	PSMC2, PSMC3, CTSL, PSMC4, PSMC5, PSMC6, PSMD1, RAB32, PSMD2, PSMD3, PSMD4, CHUK, PSMD5, PSMD7, PSMD8, PSMD9, CTSD, PSMD10, PSMD11, HLA-B, PSMD12, SEC24D, PSMD13, PSME1, PSME2, RFTN1, KIF18A, MFSD6, LGMN, CAPZA1, PSMF1, SEC22B, SEC31A, CAPZA2, CAPZB, PSMD6, THBS1, IKBKB, RACGAP1, SEC24B, SEC13, SAR1B, CYBA, DYNLL1, ACTR1B, TRAF6, CENPE, ERAP2, AP1M1, AP1B1, IDE, DYNC1I1, RAB3B, DYNC1I2, DYNC1LI2,…
	GOBP_ANTIGEN_PROCESSING_AND_PRESENTATION_OF_ENDOGENOUS_ANTIGEN		0.0021	0.9175	0.0234	14	HLA-C, HLA-H, HLA-A, HLA-E, HFE, ATG5, HLA-B, ERAP2, ABCB9, IDE, TAP1, ERAP1, TAPBP, B2M
	GOBP_ANTIGEN_PROCESSING_AND_PRESENTATION_OF_ENDOGENOUS_PEPTIDE_ANTIGEN		0.0021	0.868	0.0338	13	HLA-C, HLA-H, HLA-A, HLA-E, HFE, HLA-B, ERAP2, ABCB9, IDE, TAP1, ERAP1, TAPBP, B2M
	GOBP_ANTIGEN_PROCESSING_AND_PRESENTATION_OF_ENDOGENOUS_PEPTIDE_ANTIGEN_VIA_MHC_CLASS_I_VIA_ER_PATHWAY		0.0352		0.2223	4	HLA-C, HLA-A, HLA-E, HLA-B
	GOBP_ANTIGEN_PROCESSING_AND_PRESENTATION_OF_EXOGENOUS_PEPTIDE_ANTIGEN_VIA_MHC_CLASS_I		0.0259	0.2371	0.3382	60	PSMC2, PSMC3, PSMC4, PSMC5, PSMC6, PDIA3, PSMD1, PSMD2, PSMD3, PSMD4, CHUK, PSMD5, PSMD7, PSMD8, PSMD9, PSMD10, PSMD11, HLA-B, PSMD12, PSMD13, PSME1, PSME2, MFSD6, PSMF1, SEC22B, TAP1, PSMD6, TAPBP, IKBKB, VAMP3, CYBA, HLA-C, IKBKG, CALR, B2M, HLA-A, PSME3, HLA-E, PSMD14, PSME4, LNPEP, PSMA1, PSMA2, PSMA3, PSMA4, ITGB5, PSMA5, PSMA6, ITGAV, PSMA7, SNAP23, PSMB1, PSMB2, PSMB3, PSMB4, PSMB5, PSMB6,…
	GOBP_ANTIGEN_PROCESSING_AND_PRESENTATION_OF_EXOGENOUS_PEPTIDE_ANTIGEN_VIA_MHC_CLASS_I_TAP_INDEPENDENT		0.0164	0.9643	0.1128	6	HLA-C, HLA-A, HLA-E, LNPEP, B2M, HLA-B
	GOBP_ANTIGEN_PROCESSING_AND_PRESENTATION_OF_PEPTIDE_ANTIGEN	0.9699	0.0482	0.2008	0.6433	141	PSMC2, PSMC3, CTSL, PSMC4, PSMC5, PSMC6, PSMD1, PSMD2, PSMD3, PSMD4, CHUK, PSMD5, PSMD7, PSMD8, PSMD9, CTSD, PSMD10, PSMD11, HLA-B, PSMD12, SEC24D, PSMD13, PSME1, PSME2, KIF18A, MFSD6, LGMN, CAPZA1, PSMF1, SEC22B, SEC31A, CAPZA2, CAPZB, PSMD6, IKBKB, RACGAP1, SEC24B, SEC13, SAR1B, CYBA, DYNLL1, ACTR1B, TRAF6, CENPE, ERAP2, AP1M1, AP1B1, IDE, DYNC1I1, DYNC1I2, DYNC1LI2, HLA-C, IKBKG, KIF4A, KIF2A,…
	GOBP_ANTIGEN_PROCESSING_AND_PRESENTATION_OF_PEPTIDE_ANTIGEN_VIA_MHC_CLASS_I		0.007	0.1245	0.1575	75	PSMC2, PSMC3, PSMC4, PSMC5, PSMC6, PDIA3, PSMD1, PSMD2, PSMD3, PSMD4, CHUK, PSMD5, PSMD7, PSMD8, PSMD9, PSMD10, PSMD11, HLA-B, PSMD12, SEC24D, PSMD13, PSME1, PSME2, MFSD6, ABCB9, PSMF1, SEC22B, SEC31A, TAP1, PSMD6, ERAP1, TAPBP, IKBKB, SEC24B, VAMP3, HFE, SEC13, SAR1B, CYBA, ERAP2, IDE, HLA-C, IKBKG, CALR, BCAP31, B2M, HLA-A, PSME3, HLA-E, PSMD14, PSME4, LNPEP, SEC23A, SEC24A, PSMA1, CANX, PSMA2,…
	GOBP_AORTIC_VALVE_MORPHOGENESIS		0.0038	0.3227		23	JAG1, SMAD6, TIE1, BMP4, RB1, SOX9, TWIST1, ROCK1, SLIT2, NOTCH1, NFATC1, ELN, ROBO2, SNAI1, ROCK2, EFNA1, DLL4, ROBO1, SLIT3, HEYL, TGFB1, EMILIN1, SNAI2
	GOBP_APOPTOTIC_CELL_CLEARANCE	0.7279	0.0156		0.1051	35	C4A, NR1H3, ANXA1, RHOG, HMGB1, RARA, JMJD6, TREX1, XKR4, SPG11, TGM2, MEGF10, TXNDC5, RAB14, RHOBTB2, THBS1, RHOBTB1, C3, SCARB1, CCL2, XKR6, GAS6, XKR7, XKR5, BECN1, AXL, ITGAV, LRP1, XKR8, ABCA7, TYRO3, MERTK, RHOH, MFGE8, RAC1
	GOBP_APOPTOTIC_MITOCHONDRIAL_CHANGES	0.8206	0.0101	0.4638	0.2431	97	SLC35F6, YWHAH, SLC25A5, PPIF, PSMD10, YWHAQ, FAM162A, BBC3, FIS1, AIFM2, BMF, BAD, HSPD1, BAK1, BCL2, DNM1L, PDCD5, CASP8, ARRB2, TMEM102, PPP1R13B, MLLT11, CCAR2, WDR35, EYA2, GHITM, BNIP3L, BOK, TFDP2, TP53BP2, YWHAB, YWHAG, E2F1, MFF, HSPA1A, PPP3CC, PPP3R1, NDUFS1, ATP2A1, AKT1, THEM4, IFI6, BLOC1S2, OPA1, GGCT, BAX, BID, STPG1, MOAP1, PINK1, TRIAP1, NOL3, MPV17L, ERBB4, VDAC2, CAMK2A, PLAUR…
	GOBP_APOPTOTIC_PROCESS_INVOLVED_IN_DEVELOPMENT	0.0193	0.1606	0.7411		25	BMP7, JAG2, NOTCH1, PPP2R1B, BCL2L11, ZPR1, ROBO2, XKR4, LRP5, LEF1, MEGF10, FOXC1, FZD5, BAK1, SLIT2, XKR6, XKR7, XKR5, XKR9, TGFB2, BAX, SLIT3, XKR8, TNFRSF1A, SCRIB
	GOBP_APOPTOTIC_SIGNALING_PATHWAY		0.0028	0.5287	0.2646	447	SLC35F6, TPT1, ARMC10, ENO1, FGA, PDCD6, PPIF, IFI16, SERPINE1, YWHAQ, BAD, BAK1, PERP, THBS1, CASP8, FADD, PCGF2, PTPN2, BNIP3L, CAV1, PLAGL2, MSH6, NBN, MFF, PRKRA, ERP29, FIGNL1, CD24, AKT1, USP28, AEN, ICAM1, GABARAP, DAXX, DEDD2, BLOC1S2, GGCT, DDX47, ZDHHC3, PIDD1, DIABLO, BAX, BID, MOAP1, TNFRSF1A, CRADD, DEDD, BAG3, CASP8AP2, CYP1B1, EPHA2, MAPK7, MAP2K5, VDAC2, JAK2, CD44, PLAUR, SGMS1, …
	GOBP_ARACHIDONIC_ACID_METABOLIC_PROCESS	0.0453	0.1343		0.2131	26	MAPK3, PLA2G4B, CYP2D6, CYP2E1, MGLL, FAAH, PLA2G4C, PTGDS, TBXAS1, DAGLB, PTGES2, GPX1, CYP2U1, EPHX2, DAGLA, CBR1, CYP2D7, EPHX1, AKR1C3, PNPLA8, PTGES3, PTGIS, GPX4, PLA2G4A, PTGS1, CYP1B1
	GOBP_ATF6_MEDIATED_UNFOLDED_PROTEIN_RESPONSE	0.6797	0.045	0.3198	0.5359	10	HSPA5, WFS1, MBTPS2, DDIT3, CALR, XBP1, HSP90B1, MBTPS1, ATF6, ATF6B
	GOBP_ATP_BIOSYNTHETIC_PROCESS	0.9951	0.03	0.8673	0.1222	27	ENO1, SLC25A13, MT-ATP8, SLC25A12, MT-CO2, SPHK2, ALDOA, PARP1, TGFB1, PRKAG2, PKM, UQCC3, FLCN, VPS9D1, STOML2, DGUOK, PPARGC1A, AK4, AK9, MT-ATP6, NUDT2, ATP6V1A, PINK1, DNAJC30, VCP, TMSB4X, PPARA
	GOBP_ATP_METABOLIC_PROCESS		0.0221	0.3201	0.1578	242	FAM20C, ENO1, PPIF, HSPA8, SLC25A13, CLPX, NUP88, NUP98, NUP54, NDUFAB1, PGK1, MYH7, BAD, COX7A2, NDUFV2, MT-ND6, NDC1, RANBP2, SEC13, TAZ, INSR, UQCC2, MT-CYB, BEND3, PARG, NUP37, PRKAA1, PRKAA2, NUP214, AAAS, TPI1, RAE1, SLC25A23, NCOR1, NUP155, NUP93, SLC25A12, POM121, CHCHD2, NUP153, GIT1, MYH3, FIGNL1, ALDOC, NMNAT1, PFKL, PFKM, CDK1, PFKP, EP300, APP, FOXK1, ATP1A2, SLC25A25, MSH2, MT-ATP6,…
	GOBP_ATP_SYNTHESIS_COUPLED_ELECTRON_TRANSPORT		0.0032	0.0026	0.0038	93	NDUFS7, MT-CO1, MT-ND4, MT-ND5, MT-ND3, SNCA, NDUFAB1, MT-CO2, NDUFV2, MT-ND6, COX4I1, COX5B, COX6A1, COX6B1, COX6C, COX7B, TAZ, COX7C, COX8A, COX10, COX15, UQCR11, MT-CO3, NDUFA11, NDUFA4, CYC1, MT-CYB, CYCS, DGUOK, COX7A2L, DLD, COX5A, ISCU, GHITM, DNAJC15, UQCR10, COA6, UQCRHL, MT-ND1, MT-ND2, MT-ND4L, NDUFA1, SDHA, NDUFA2, NDUFA3, NDUFA5, NDUFA6, NDUFA7, NDUFA8, NDUFA9, NDUFA10, NDUFB1, NDUFB…
	GOBP_ATRIOVENTRICULAR_VALVE_DEVELOPMENT	0.5299	0.0212	0.7668		19	SMAD6, SOX4, ACVR1, TWIST1, ZFPM1, NOTCH1, BMP2, EFNA1, DCHS1, TGFB2, HEY1, OLFM1, BMPR1A, BMPR2, SLIT3, HEYL, SMAD4, TGFBR2, MDM4
	GOBP_AUTOPHAGOSOME_ORGANIZATION	0.9182	0.2285	0.0324	0.0443	86	FEZ2, GBA, WIPI2, RB1CC1, VMP1, ATG14, TP53INP1, PIP4K2C, PIP4K2B, STX12, SEC22B, C9ORF72, PSEN1, SCFD1, SYNPO2, PIK3C3, RNF5, SH3GLB1, RAB7A, BECN1, IFT20, FEZ1, PIKFYVE, EMC6, PACS2, TMEM41B, ATG101, CHMP4B, UBXN2B, ATP13A2, ATG16L2, RAB3GAP1, RAB3GAP2, RAB23, AMBRA1, NSFL1C, CHMP4A, UBQLN2, ATG13, NPRL3, NPRL2, TRAPPC8, WDR45, IFT88, LRRK2, PIK3C2B, ATG7, WIPI1, WDR45B, ATG9B, RAB1B, LRSAM1, A…
	GOBP_AXO_DENDRITIC_TRANSPORT	0.5344	0.3661	0.0384	0.0621	64	PAFAH1B1, KIF1B, HSPA8, BLOC1S3, SNAPIN, HNRNPU, AP3M2, DST, KIF5B, SFPQ, SPG11, HSPB1, MAPK8IP3, APBA1, AP3M1, DTNBP1, MAP1A, DYNC1H1, RAB27B, TRAK1, TRAK2, FEZ1, SPAST, BLOC1S6, TRIM46, AP3S2, BLOC1S5, KIF1C, NDEL1, ARMCX3, BLOC1S4, ARL8A, AP3S1, CNIH2, KIF4A, AP3B1, KIF3A, DLG2, KIF5A, PURA, KIF5C, KIF1A, ARL8B, KIF17, KIF3B, MAPT, AP3B2, SYBU, AP3D1, HAP1, NEFL, ACTR10, BLOC1S1, APP, SOD1, RA…
	GOBP_AXON_DEVELOPMENT	0.0163	0.2223	0.298	0.2952	417	NFIB, CNTN4, FSTL4, DRAXIN, MCF2, ADCY1, DIP2B, SLITRK3, ROBO2, DYNLT1, LRRC4C, LINGO1, MTR, GDI1, DAB1, NEO1, INPP5F, ZDHHC17, ZSWIM8, ZSWIM5, ZSWIM4, TRAK2, FEZ1, ALCAM, CRABP2, NPTX1, PARD3, WNT5A, UST, GPC1, NRXN1, EPHA10, TNC, EPHA6, MAP1B, FGFR2, ATOH1, NKX6-1, PLXNB1, TNN, KLF7, DOK5, NEXN, GLI3, ADARB1, CHODL, PTCH1, IRS2, BAIAP2, TTL, RNF165, BMPR2, CNP, FLOT1, IGSF9, VSTM2L, EPHA2, APOA…
	GOBP_AXON_EXTENSION	0.0014	0.0307	0.0868	0.1062	107	SHTN1, DRAXIN, DIP2B, L1CAM, SLIT1, MACF1, CDK5, SPG11, AUTS2, GDI1, SEMA3E, SLC9A6, POU4F2, RUFY3, ABL1, HSP90AA1, HSP90AB1, LIMK1, MAP3K13, RTN4, DSCAM, PTPRS, SRF, VEGFA, NDN, SEMA5A, VCL, NRCAM, PLXNA3, PLXNA4, ALCAM, EIF4G2, WNT5A, WNT3, RYK, SEMA3B, NTN1, MAP1B, OLFM1, SEMA5B, RTN4R, SEMA3A, SEMA6C, NKX6-1, KIAA0319, SEMA6B, SEMA4F, PPP3CB, SEMA4B, SEMA4A, NRP2, DVL1, USP9X, SEMA3D, SEMA4C,…
	GOBP_AXONAL_TRANSPORT_OF_MITOCHONDRION		0.8915	0.2278	0.0304	13	NEFL, ACTR10, AGBL4, MAPT, OPA1, TRAK1, HIF1A, TRAK2, FEZ1, SPAST, ARMCX3, SYBU, HAP1
	GOBP_AXONOGENESIS_INVOLVED_IN_INNERVATION	0.5935	0.2104	0.4422	0.0443	5	ITGA4, NPTX1, NRP1, SEMA3A, NTRK1
	GOBP_B_CELL_MEDIATED_IMMUNITY		0.0229	0.8262	0.8094	53	EXOSC3, SLC15A4, SERPING1, SUPT6H, PARP3, IL13RA2, C1RL, THOC1, MLH1, PRKCD, HSPD1, RIF1, TGFB1, IRF7, C3, MYD88, CD226, C1QBP, INPP5D, FOXJ1, IL4R, CLU, TRDC, EXO1, RNF168, CD46, SUSD4, C1S, MSH6, C4A, C5, NBN, BCL10, CD81, ERCC1, HPX, UNG, RNF8, BCL6, TFRC, TREX1, LIG4, PAXIP1, PTPN6, IL27RA, HLA-E, EXOSC6, NDFIP1, MSH2, HMCES, MAD2L2, TP53BP1, SWAP70
	GOBP_B_CELL_PROLIFERATION	0.8325	0.0025	0.5158	0.8393	37	NFATC2, VAV3, AHR, CD81, PLCL2, SLC39A10, TIRAP, TNFRSF21, PKN1, BCL6, CASP3, TFRC, RASGRP1, BST1, MEF2C, LEF1, PRKCD, HSPD1, BCL2, CDKN1A, ADA, RC3H1, LYN, ATM, MIF, ABL1, IRS2, PELI1, WNT3A, CD320, CHRNB2, TLR4, INPP5D, BAX, CTPS1, TNFRSF13C, PAWR
	GOBP_BENZENE_CONTAINING_COMPOUND_METABOLIC_PROCESS		0.1587		0.0179	12	GSTM3, AFMID, GSTM4, ACAA1, AADAT, TH, FAH, STAR, GSTM2, GOT2, CYP2E1, ALDH8A1
	GOBP_BICARBONATE_TRANSPORT		0.0458		0.4414	23	SLC26A2, CA12, CYB5RL, SLC26A10, SLC4A4, CFTR, SLC4A7, SLC4A8, SLC4A10, CYB5R1, SLC39A8, SLC4A2, CYB5R4, CA5B, SLC26A6, AQP1, SLC4A11, SLC4A3, CA3, CA14, CA13, CA2, CYB5R2
	GOBP_BILE_ACID_AND_BILE_SALT_TRANSPORT		0.2685	0.7701	0.0342	15	SLCO1C1, AKR1C1, SLC27A5, STARD5, ABCC2, ABCB11, SLC10A4, PRKAA1, SLC10A5, SLCO1A2, SLC10A3, SLC10A7, NCOA1, NCOA2, RXRA
	GOBP_BIOLOGICAL_PROCESS_INVOLVED_IN_INTERACTION_WITH_HOST	0.7997	0.0011	0.389	0.4241	154	CTSL, TNIP1, WWP2, PPIA, DYNLT1, KPNB1, EFNB2, TRIM32, CXCR4, CLDN1, BAD, DDX39B, CASP8, KPNA2, KPNA3, GAS6, SIVA1, DAG1, INSR, PVR, PTX3, IFITM2, PPID, IFITM1, TYRO3, CAV1, IDE, CBLL1, SELPLG, SMPD1, RPSA, CBL, TRIM13, IFITM3, TRIM28, HSPA1A, MID2, HSPA1B, PML, TYMS, ZNF639, NUP153, KPNA6, ITCH, ATG7, TRIM11, PHB2, HYAL2, CTNNB1, EXOC7, EXOC2, EGFR, CDK1, ITGA2, ICAM1, IFIT1, KPNA1, LGALS9, TRIM…
	GOBP_BIOMINERALIZATION		0.0325	0.2641		95	FAM20C, FGFR3, BMP7, MATN1, WNT4, NOTCH1, BMP2, SGMS2, EIF2AK3, GPC3, FBN2, SNX10, ANO6, GPM6B, LTBP3, ALPL, NBR1, COL1A1, DDR2, HEY1, ENPP1, BCOR, TXLNG, ERCC2, ANKH, MEF2C, TMEM38B, TFAP2A, ACVR2A, ECM1, TUFT1, AXIN2, PKDCC, ACVR2B, MINPP1, ZBTB40, TGFB1, FBLN7, SBDS, FBXO5, TGFB3, ROR2, ASPN, ACVR1, TWIST1, CEBPB, KLF10, GAS6, SLC24A3, BMP6, COL1A2, SMAD3, BMPR1A, OSR1, SBNO2, GREM1, PTK2B, ST…
	GOBP_BLOOD_VESSEL_ENDOTHELIAL_CELL_MIGRATION		0.0352	0.7208	0.1376	88	FGFR1, SIRT1, MAP2K5, KLF4, ANXA1, MIA3, NOTCH1, HMGB1, EFNB2, VASH1, APOE, NFE2L2, MEF2C, HSPB1, PDGFB, GPLD1, MIR30A, FGF18, TGFB1, THBS1, PRKD1, NUS1, SP1, RGCC, SCARB1, CDH5, PLCG1, SLIT2, ABL1, PRKCA, AKT3, CIB1, HDAC5, MIR2355, ANGPT1, PLK2, EGR3, PRCP, PDCD10, ETS1, P2RX4, PDPK1, SPRED1, EPHB4, FGF2, SRPX2, SRF, CARD10, VEGFA, NR4A1, MAP3K3, DLL4, RHOJ, VEGFC, PIK3R3, STARD13, GREM1, PTK2B…
	GOBP_BLOOD_VESSEL_MORPHOGENESIS		0.0024		0.2543	408	SOX4, PDCD6, MMP14, SERPINE1, PGK1, BAK1, THBS1, CLIC4, CASP8, RUNX1, MIR125B1, CAV1, HGS, SPARC, STIM1, WNT5A, FGFR2, LRP5, ADM, EDN1, CTNNB1, EDNRA, JAG1, AKT1, MYO1E, PRKX, PIK3C2A, BAX, BMPR2, APLN, DCN, CYP1B1, EPHA2, GADD45A, EGF, MAPK7, MAP2K5, THY1, KLF4, EPHB2, ANXA3, PLCD3, F3, VASH1, JUN, HEY1, APOE, NFE2L2, LEF1, PDGFA, PDGFRA, ZFP36L1, FZD5, VASH2, RSPO3, ERAP1, CHD7, FN1, EGR3, PRCP…
	GOBP_BLOOD_VESSEL_REMODELING		0.0335	0.4105	0.1141	28	TMBIM1, FLT4, RBPJ, MEF2C, EXT1, TGM2, FOXC1, ACVR2B, BAK1, RSPO3, TGFB1, JAG1, CHD7, CST3, BGN, ATG5, ATP7A, FLNA, DLL4, AXL, BAX, BMPR2, FGF10, EPAS1, CRB1, SEMA3C, LIF, NOL3
	GOBP_BONE_DEVELOPMENT	0.4778	0.0392	0.9359		136	FOXN3, SLC38A10, FGFR3, ANXA6, AKAP13, PLS3, DYM, FBN1, BMP2, BBX, TRIP11, SNX10, MSX1, TRIM45, FREM1, LTBP3, MMP14, COL1A1, KAT2A, MEF2C, TFAP2A, MEF2D, CYP26B1, THBS3, SHOX2, GNAS, SBDS, SERPINH1, TGFB3, ATP6AP1, RARB, CHSY1, SH2B3, TWIST1, WASF2, BGN, SRF, MEIS1, SMAD1, NPR2, SFRP4, FLI1, MSX2, LRP5L, RPL13, FAT4, FGFR2, LRP5, PLXNB1, RARG, ENG, SMAD5, IFT80, SKI, CTC1, AMER1, PTPN6, ASXL1, ZN…
	GOBP_BONE_REMODELING		0.0482	0.5263	0.2873	56	RASSF2, LEPR, SNX10, LTBP3, TNFAIP3, ADAM8, TPH1, PPARGC1B, TMEM64, TGFB1, TGFB3, GDF5, ATP6AP1, UBASH3B, P3H4, TPP1, NCDN, PRKCA, CSK, RAB3D, INPP5D, MDK, TRAF6, GREM1, PTK2B, RAC1, CA2, EFNA2, S1PR1, TNFRSF11B, SUCO, DEF8, PLEKHM1, LRP6, LRP5L, PTH1R, LGR4, SYT7, TFRC, LRP5, ZNF675, SPP1, ADRB2, NOTCH2, PDK4, NF1, EGFR, SRC, GJA1, TF, MITF, GPR137, GPR137B, PTN, SFRP1, EPHA2
	GOBP_BRANCH_ELONGATION_OF_AN_EPITHELIUM	0.6147	0.022	0.6673		13	BMP4, SOX9, SPRY1, WNT5A, RDH10, SIX4, SIX1, TNC, MED1, SPRY2, FGFR2, FGF10, YAP1
	GOBP_BRANCHING_INVOLVED_IN_SALIVARY_GLAND_MORPHOGENESIS	0.1335	0.0393			15	BTBD7, NTN4, BMP7, PLXND1, DAG1, HGF, LAMA5, LAMA1, FGFR2, PLXNA1, FGF10, SEMA3A, PDGFA, TGM2, SEMA3C
	GOBP_BRANCHING_MORPHOGENESIS_OF_AN_EPITHELIAL_TUBE		0.021			99	STK4, SPRY1, WNT4, RDH10, NOTCH1, NOTCH4, BMP2, GPC3, DLG5, MMP14, BTRC, BCL2, CLIC4, SEMA3E, ABL1, SIX4, SIX1, PLXND1, WNT2B, GBX2, DAG1, DLG1, NFATC4, FKBPL, SRF, LAMA1, VEGFA, FGF10, DDR1, HHIP, WNT5A, PML, LRP5L, FAT4, TNC, FGFR2, LRP5, ENG, PHB2, EDN1, KDM5B, CTNNB1, EDNRA, MYC, PBX1, GLI3, TIE1, AR, PTCH1, CSF1, GDF7, TIMELESS, CELSR1, MED1, EPHA2, EGF, BMP7, SPRY2, LEF1, SMAD4, SIRT6, CTNN…
	GOBP_C21_STEROID_HORMONE_BIOSYNTHETIC_PROCESS		0.0375	0.7334	0.4589	19	CACNA1H, TSPO, FDX1, WNT4, EGR1, BMP2, STAR, BMP6, CLCN2, FDXR, REST, DGKQ, PPARGC1A, AKR1B1, BMP5, STARD3NL, ADM, DKK3, STARD3
	GOBP_C21_STEROID_HORMONE_METABOLIC_PROCESS	0.659	0.0355	0.3352	0.0303	26	STAT5B, FDX1, WNT4, AKR1C1, EGR1, BMP2, STAR, SRD5A1, REST, AKR1B1, BMP5, ADM, DKK3, STARD3, CACNA1H, TSPO, AKR1C3, AKR1C2, CYP46A1, BMP6, CLCN2, FDXR, HSD17B10, DGKQ, PPARGC1A, STARD3NL
	GOBP_CALCIUM_DEPENDENT_CELL_CELL_ADHESION_VIA_PLASMA_MEMBRANE_CELL_ADHESION_MOLECULES	0.0189	0.0134	0.0239	0.0311	36	CDH10, PCDHB10, CDH12, PCDHB9, AJUBA, CDH18, CDH23, CDH20, ARVCF, PCDHB4, PCDHB3, CDH24, PCDHB2, CDH19, DCHS1, CDHR3, PCDHB16, PCDHGB4, NLGN1, CDH6, ATP2C1, CDH5, PCDHB5, PCDHGC3, KIFAP3, CDH13, CDH22, CDH8, CDH2, PCDHB14, CDH11, PCDHB13, CDH7, CDH9, PCDHB11, PCDHB6
	GOBP_CALCIUM_ION_IMPORT	0.4344	0.0046	0.5378	0.0232	49	EGF, STC1, AFG3L2, CACNA1A, CACNA1E, CDK5, PDGFB, SPHK2, SLC8A2, LGALS3, MCU, TRPC4, CCL2, WNK3, ATP2A2, VDAC1, FYN, SLC8A3, CACNA1C, CACNA2D1, CACNB2, SLC25A23, ORAI1, ZMPSTE24, PDGFRB, PKD2, HOMER1, ATP2A1, SLC30A1, CTNNB1, CACNA1H, CACNA1G, MICU1, MICU2, MICU3, ATP2B4, MCUR1, SMDT1, TRPV3, OPA1, FAM155B, CACNA1B, SLC24A2, SLC8A1, FAM155A, TRIM27, SLC24A1, PRNP, PSEN2
	GOBP_CALCIUM_ION_REGULATED_EXOCYTOSIS	0.0708	0.3086	0.0395	0.0027	49	UNC13A, NOTCH1, KCNB1, HYAL3, SYT2, REST, SYT9, SYT6, CDK5, CADPS, CADPS2, RIMS2, SYT11, TRIM9, RAP1B, VAMP3, SYT10, ARHGAP17, DOC2A, ATP2A2, STXBP1, RIMS3, SYT17, SYT13, RAB3GAP1, RAB3A, STXBP3, SYT1, SYT4, SYT5, VAMP2, UNC13B, ARF1, RIMS1, SYT7, STX1B, SCAMP5, PPP3CB, CACNA1H, CACNA1G, GNAI2, SDF4, SYT3, UNC13C, VAMP7, DOC2B, BAIAP3, STX1A, RAPGEF4
	GOBP_CALCIUM_ION_REGULATED_EXOCYTOSIS_OF_NEUROTRANSMITTER	0.6471	0.8373	0.3032	0.0364	16	SYT1, SYT5, UNC13A, UNC13B, RIMS1, SYT2, UNC13C, ATP2A2, STXBP1, SYT7, RIMS3, STX1B, SYT6, RIMS2, RAB3GAP1, DOC2B
	GOBP_CALCIUM_ION_TRANSPORT	0.5039	0.0108	0.5998	0.0337	248	WFS1, TPT1, EPB41, FKBP1A, ANXA2P2, CACHD1, GRIN2A, STAC3, GRIN2B, BAK1, ARRB2, TRPC4, SESTD1, OPRD1, ITPR3, P2RX4, NOS1AP, PPP3CA, TSPAN13, MCOLN1, CAV1, RYR3, STIM1, TRPC1, TRPC3, SLC25A23, PML, CALM2, CRACR2A, CAMK2D, ORAI1, PARL, HOMER1, ADRA1A, DDIT3, PHB2, CTNNB1, SRI, F2R, GJA1, ATP2B3, ICAM1, SLC3A2, ATP1A2, ATP2B1, PHB, TRPM4, TRPM8, LIME1, SLC24A2, SLC25A25, SLC8A1, BAX, PLP1, NOL3, EGF…
	GOBP_CALCIUM_ION_TRANSPORT_INTO_CYTOSOL		0.016	0.5844	0.2129	89	THY1, PLCG2, FKBP1A, CACNB3, GRIN2A, PRKCE, GRIN2D, P2RX3, SNCA, GRIN2C, TMBIM6, GRIN2B, TMEM38B, PDE4D, BAK1, BCL2, JPH3, CLIC2, CX3CL1, SLC8A2, AKAP6, LYN, CHD7, UBASH3B, CORO1A, PLCG1, ABL1, SLC8B1, ITPR3, P2RX4, PDPK1, FGF2, FYN, FKBP1B, TPCN2, MCOLN1, SLC8A3, CACNA1C, CAV1, CACNA2D1, RYR3, PTK2B, TMEM38A, CHERP, TRPC1, TRPC3, RYR2, ITPR2, PML, CALM2, CAMK2D, CEMIP, PKD2, DMD, DRD2, DDIT3, IT…
	GOBP_CARBOHYDRATE_DERIVATIVE_CATABOLIC_PROCESS	0.8038	0.0108	0.3718	0.353	139	EDEM3, CTSL, GUSB, GUSBP3, MBD4, NAGLU, GPC3, GM2A, TGFB1, PDE4A, ABHD10, BGN, APOBEC3C, NT5C3A, NT5M, CDADC1, EDEM2, SDC1, IDS, TDG, GPC6, SGSH, HGSNAT, ADAL, DERA, NUDT18, ENTPD4, GLB1, GPC2, UNG, DPYD, GPC4, AMPD3, GPC5, NT5C, GPC1, HPRT1, GALNS, NT5E, UPP1, GNS, SLC9A1, AGRN, DUT, MANBA, ENTPD7, HEXB, SDC2, HYAL2, SDC4, PGM2, ACOT7, GLA, SDC3, CST3, MLYCD, PDE10A, CSPG4, PDE7A, OVGP1, PDE8B, …
	GOBP_CARBOXYLIC_ACID_TRANSPORT	0.5841	0.0668	0.3352	0.0499	161	GRM2, PPFIA4, PPFIA3, ANXA1, SLC25A13, NTRK2, ABCC4, SLC38A6, PPFIA2, SLC38A7, PPFIA1, SLC26A7, SLC26A2, APBA1, SLC26A10, TRPC4, SLC25A21, SV2A, SLC23A2, P2RX4, PSAP, SFXN2, KCNJ10, SLC19A2, STXBP1, PLA2G4A, SLC17A6, SLC25A29, PRKAA1, ARL6IP1, MPC1, SYT1, AKR1C1, NFKBIE, SLC38A3, SFXN5, STARD5, ABCC2, MAP2K6, SLC25A12, SLC35D2, SLC35D1, SLC46A1, GLS2, GLS, ARL6IP5, HRH3, GRM7, GJA1, SLC3A2, ATP1A…
	GOBP_CARDIAC_EPITHELIAL_TO_MESENCHYMAL_TRANSITION		0.0037	0.3638	0.7257	24	JAG1, TGFBR1, TGFBR3, ACVR1, TWIST1, PDCD4, SPRY1, NOTCH1, BMP2, RTN4, MSX1, SNAI1, ADAM15, EFNA1, TGFB2, HEY1, OLFM1, RBPJ, SMAD4, HEYL, ENG, TGFBR2, TMEM100, SNAI2
	GOBP_CARDIAC_MUSCLE_CELL_MYOBLAST_DIFFERENTIATION		0.0431	0.9937		9	RBPJ, NRG1, NOTCH1, GREM1, MYOCD, PRICKLE1, ISL1, REST, SRF
	GOBP_CARDIAC_NEURAL_CREST_CELL_DIFFERENTIATION_INVOLVED_IN_HEART_DEVELOPMENT	0.5849	0.0471	0.5226	0.5162	8	JAG1, MAPK3, BMP4, BMP7, TWIST1, MAPK1, HES1, SEMA3C
	GOBP_CARDIOBLAST_DIFFERENTIATION		0.0279		0.9106	12	TGFB2, RBPJ, NRG1, DHX36, NOTCH1, MYOCD, GREM1, PRICKLE1, WNT3A, ISL1, REST, SRF
	GOBP_CARDIOCYTE_DIFFERENTIATION		0.0387	0.7826	0.5818	92	PDLIM5, BVES, BMP7, AKAP13, SPRY1, MTOR, NOTCH1, BMP2, MYOCD, HNRNPU, ISL1, PARP2, REST, EFNB2, FRS2, CBY1, TENM4, SGCB, KAT2A, G6PD, NRG1, DLL1, MEF2C, SMAD4, PIN1, PDGFRA, PROX1, SOX6, DKK1, NEB, RGS4, SHOX2, TGFB1, YY1, ALPK2, DDX39B, CTDP1, MYLK3, AKAP6, ALPK3, CACYBP, RARB, MAML1, ARRB2, ACVR1, TWIST1, FZD7, FHOD3, MEF2A, MIR590, SORBS2, SRF, KDM6B, VEGFA, TGFB2, IFT20, GREM1, PAK1, MAPK3, F…
	GOBP_CARTILAGE_DEVELOPMENT		0.0055	0.9172		127	SNX19, MAF, FGFR3, NFIB, ANXA6, CHST11, ZNF219, MEX3C, CREB3L2, COL11A1, SOX5, BMP2, TRPS1, RUNX2, TRIP11, MSX1, LTBP3, MAPK14, COL1A1, KAT2A, MEF2C, ECM1, MEF2D, PKDCC, THBS3, SHOX2, TGFB1, GNAS, SNAI2, SERPINH1, ROR2, TGFBR1, GDF5, RARB, RUNX1, CHSY1, BGN, WNT2B, SRF, SMAD1, BMPR1A, PRRX1, WNT7B, TGFBI, MAPK3, WNT5A, TYMS, PTH1R, FRZB, RARG, SMAD5, IFT80, EDN1, HYAL2, GLI3, WNT7A, COL2A1, EVC, …
	GOBP_CARTILAGE_DEVELOPMENT_INVOLVED_IN_ENDOCHONDRAL_BONE_MORPHOGENESIS	0.0437	0.0444	0.9337		21	RARB, STC1, ANXA6, SOX9, MATN1, COL2A1, COL27A1, TRIP11, ZMPSTE24, COL1A1, NPPC, SMPD3, EXT1, TSKU, RARG, IFT80, AXIN2, TGFBR2, THBS3, SHOX2, SERPINH1
	GOBP_CATECHOLAMINE_SECRETION	0.1541	0.4634	0.0058	0	34	NPY2R, SYT1, SYT4, SYT5, SNCG, CHGA, KCNB1, SNCA, SYT2, ADRA2B, SYT7, DRD2, SYT9, ADORA2A, SYT6, CHRNA4, SYT11, HRH3, P2RY1, CXCL12, CNR1, SYT10, DTNBP1, GDNF, OXTR, KCNA2, SYT3, NISCH, SYT17, CHRNB2, PINK1, SYT13, RAB3A, STX1A
	GOBP_CD4_POSITIVE_ALPHA_BETA_T_CELL_ACTIVATION		0.0171		0.7554	45	CTSL, SH3RF1, ZBTB7B, TWSG1, CD81, JAK3, MTOR, PRKCZ, ANXA1, HMGB1, TOX, STAT3, RARA, BCL6, NFKBIZ, LOXL3, ARG2, LEF1, RELB, TGFBR2, NFKBID, ENTPD7, CBFB, SEMA4A, RC3H1, IL6R, CD83, RUNX1, RIPK2, SOCS5, MALT1, TMEM98, ZFPM1, LGALS9, RORA, STOML2, ATP7A, RC3H2, IL4R, FOXP1, SOCS1, ZC3H12A, AGER, SMAD7, MYB
	GOBP_CD4_POSITIVE_ALPHA_BETA_T_CELL_DIFFERENTIATION		0.0159		0.8377	39	CTSL, SH3RF1, ZBTB7B, JAK3, MTOR, PRKCZ, ANXA1, HMGB1, TOX, STAT3, RARA, BCL6, NFKBIZ, LOXL3, LEF1, RELB, NFKBID, ENTPD7, CBFB, SEMA4A, RC3H1, IL6R, CD83, RUNX1, RIPK2, SOCS5, MALT1, TMEM98, ZFPM1, LGALS9, RORA, ATP7A, RC3H2, IL4R, FOXP1, SOCS1, ZC3H12A, SMAD7, MYB
	GOBP_CELL_ACTIVATION_INVOLVED_IN_IMMUNE_RESPONSE		0.0016	0.5304	0.0151	446	CHRNB4, HSPA8, EEF2, HP, DYNLT1, KPNB1, HLA-B, PLAU, NCSTN, RIF1, MVP, FTH1, RIPK2, FTL, HMOX2, MGAM, NRAS, AP1M1, RNF168, MSH6, NBN, UNG, CRACR2A, RNF8, CPNE3, ATG7, CKAP4, LRRC7, ICAM1, CNN2, PA2G4, CCT2, CCT8, IQGAP2, JAK3, KIT, ATP8A1, FUCA2, CD44, PLAUR, ANO6, ANXA3, F2RL1, ENPP4, MGST1, MLH1, LEF1, PRKCD, SLC2A3, CPLX2, RAB14, PSEN1, RAP2C, ADA, MALT1, CORO1A, CD36, PLD1, PYGL, PRCP, DNAJC5…
	GOBP_CELL_ADHESION_MEDIATED_BY_INTEGRIN		0		0.3699	45	WNK1, IFT74, FBN1, FERMT3, PTPN11, LPXN, COL16A1, PTK2, EFNA1, ADAM9, SERPINE1, PDE3B, SFRP2, ITGB8, ACER2, PLAU, EXT1, PTPN6, ADA, SNAI2, VTN, LYN, ITGA2, PIEZO1, PODXL, ICAM1, CIB1, ITGB1BP1, CRKL, CRK, TGFB2, ITGA11, ITGA4, ITGA5, ITGB5, ITGAV, ITGB1, ADAM17, MUC1, SWAP70, JAM3, CYP1B1, EPHA2, LIF, RAC3
	GOBP_CELL_AGING		0.0342	0.9187		87	SIRT1, MTOR, HRAS, BCL2L12, MAPK14, VASH1, SERPINE1, RBL1, ARG2, FZR1, ZNF277, NEK6, PRKCD, BCL2, FOXM1, FBXO5, ING2, TWIST1, MIF, HMGA2, ABL1, AKT3, PLK2, SLC30A10, MIR590, TP53, SRF, PRMT6, MAP3K3, PTEN, BMPR1A, LIMS1, MAP2K1, CHEK2, ARNTL, RSL1D1, NUAK1, CALR, ERCC1, ZMIZ1, ZNF354A, ROMO1, PML, NPM1, ZMPSTE24, BCL6, ID2, SMC5, NSMCE2, WRN, CTC1, CDKN1A, YBX1, B2M, DNAJA3, KRAS, ATM, CDK6, ATR,…
	GOBP_CELL_CELL_ADHESION_MEDIATED_BY_CADHERIN	0.0892	0.0279	0.5367	0.1491	20	RGCC, CDH5, WNT5A, NOTCH1, NOTCH4, PLEKHA7, DENND6A, WNT3A, BMP6, VEGFA, PPM1F, TJP1, CTNND1, MAD2L2, MMP24, FER, FLOT1, ADAM19, CDH2, PTPRU
	GOBP_CELL_CELL_ADHESION_MEDIATED_BY_INTEGRIN	0.5877	0.0106		0.3664	10	ITGA4, WNK1, ITGA5, PIEZO1, PODXL, ITGB1, FERMT3, SWAP70, ADA, ADAM9
	GOBP_CELL_CELL_JUNCTION_ASSEMBLY	0.5139	0.0463	0.735	0.75	93	OCLN, CDH10, PKP4, CDH12, CDH18, CDH20, EPB41L3, ARVCF, PDCD6IP, CDH24, RHOC, TLN2, CDH19, DLG5, ACTG1, CLDN1, ECT2, FZD5, IKBKB, TBCD, SNAI2, RUNX1, MARVELD2, HIPK1, PTPRO, MICALL2, CD9, CDH5, PRKCI, PRKCA, DLG1, FLCN, CTNNA1, SRF, UGT8, CNTNAP1, TLN1, VCL, CLDN5, PIP5K1C, APC, CAV1, SMAD7, CDH11, ARL2, ACTB, MPP5, WDR1, RAB13, PAK2, MTDH, F11R, PARD3, MYO1C, SNAI1, NPHP1, ZNF703, DCHS1, TJP1, G…
	GOBP_CELL_CELL_JUNCTION_ORGANIZATION	0.4098	0.0274	0.7612	0.581	139	OCLN, CDH10, PKP4, CDH12, CDH18, FERMT2, CDH20, ARVCF, PDCD6IP, RDX, CDH24, RHOC, TLN2, SDK2, DLG5, ADD1, ACTG1, CLDN1, ECT2, EPHA4, CAMSAP3, PERP, TGFB1, IKBKB, TBCD, SNAI2, TGFB3, TGFBR1, RUNX1, HIPK1, CDH5, PRKCI, DLG1, PLEKHA7, NF2, PVR, CTNNA1, KIFC3, SRF, VEGFA, TGFB2, TLN1, VCL, CLDN5, CAV1, WDR1, PARD3, MYO1C, NPHP1, ZNF703, TJP2, GJC1, NUMBL, CDH6, CTNNB1, PARD6A, HEG1, F2R, GJA1, CTNND2…
	GOBP_CELL_CHEMOTAXIS		0.0041	0.786	0.0389	149	LPAR1, PADI2, FGFR1, HBEGF, ANXA1, NOTCH1, TIRAP, HMGB1, PPIA, PTK2, SMOC2, SERPINE1, CXCR4, LGMN, THBS1, DNM1L, CX3CL1, SBDS, CAMK1D, THBS4, MCU, ARRB2, TMEM102, MPP1, MST1, MTUS1, GAS6, SLC8B1, EPHB1, KDR, P2RX4, SCG2, VEGFA, TGFB2, SEMA5A, VEGFB, VEGFC, PLXNB3, PTK2B, MAPK3, CHGA, WNT5A, BST1, PRKD2, CXCL14, AGTR1, ZNF580, EDN1, EDNRB, LGALS9, CSF1, TRPM4, NUP85, PDGFD, LYST, MAPK1, TIAM1, ARH…
	GOBP_CELL_DEATH_IN_RESPONSE_TO_HYDROGEN_PEROXIDE	0.4492	0.0302	0.8617	0.4554	20	STK26, HDAC6, PYCR1, TRAP1, PARK7, TXN, NR4A3, PDCD10, HGF, RNF112, LRRK2, NFE2L2, SIGMAR1, PINK1, ENDOG, GPR37, PDE8A, STK25, RIPK1, PAWR
	GOBP_CELL_DEATH_IN_RESPONSE_TO_OXIDATIVE_STRESS	0.3338	0.0072	0.2426	0.1598	63	MAPK7, SIRT1, LANCL1, JAK2, PPIA, TBC1D24, NR4A3, PDK1, REST, SLC1A1, NFE2L2, SFPQ, SIGMAR1, ENDOG, HSPB1, PRKCD, BCL2, PDE8A, STK25, NME5, STK26, PYCR1, TRAP1, TXN, PDCD10, MELK, GSKIP, FYN, BAG5, TLR4, P4HB, STK24, SLC7A11, GPR37, PARK7, PML, HGF, RNF112, ZNF622, LRRK2, NONO, ATG7, PARP1, ARL6IP5, TSC1, RIPK1, GPX1, AKT1, HDAC6, FBXO7, SOD1, SOD2, HTRA2, UBQLN1, MCL1, HIF1A, DIABLO, FBXW7, PINK…
	GOBP_CELL_GROWTH	0.4861	0.0241	0.6198	0.4105	366	PDLIM5, ENO1, AKAP13, DACT3, EXOSC9, MEX3C, EXOSC4, RASGRP2, DRAXIN, DIP2B, OSGIN2, PSMD10, MMP14, SYT2, L1CAM, SLIT1, CDKN2AIP, SERPINE2, NET1, SPG11, ST20, GDI1, BIN3, TAOK2, CDC73, SLC23A2, NUBP1, HSP90AA1, HSP90AB1, LIMK1, RTN4, BAP1, ADIPOR1, SORBS2, PTPRS, RPS6KA3, PPP2CA, SYT17, PPP2R1A, PLCE1, NRCAM, KMT2D, VGLL4, SPAG9, RPTOR, SOCS2, NME6, ALCAM, SYT1, SYT4, CRABP2, NDRG3, WNT5A, PML, WN…
	GOBP_CELL_JUNCTION_ASSEMBLY	0.175	0.0197	0.5066	0.2346	332	CDH10, PDLIM5, CDH12, CDH18, CDH20, ARVCF, CDH24, TLN2, SDK2, TESK2, SORBS1, WHAMM, SLITRK3, ROBO2, COL17A1, DLG5, MMP14, LRRC4, SLIT1, ECT2, THSD1, PTPRK, NLGN1, ADGRL3, THBS1, IKBKB, TAOK2, RUNX1, EEF2K, DLG1, EPHB1, UBE2V2, CTNNA1, PTPRS, LINGO2, AMIGO2, LRRC24, NRCAM, DNER, LRRN3, PTPRD, LRRN1, CLSTN2, CAV1, GPC6, SHANK2, SETD5, AJUBA, PARD3, WNT5A, GPC4, CBLN1, MYO1C, NPHP1, NRXN1, MAP1B, AG…
	GOBP_CELL_KILLING		0.0043	0.3164	0.0736	56	STAT5B, CTSC, BCL2L11, F2RL1, HLA-B, RASGRP1, DNASE1, BAD, SERPINB9, CASP8, C3, ARRB2, CTSH, FADD, CORO1A, HSP90AB1, AP1G1, CD226, PVR, CRK, IL12A, CFH, RAB27A, LAG3, HAVCR2, CD59, CHGA, ROMO1, GAPDH, HMGN2, TUBB4B, HPRT1, CEBPG, RNF19B, EMP2, TUBB, BCL2L1, ULBP3, ULBP1, RPL30, PPP3CB, PTPN6, B2M, HLA-A, HLA-E, ICAM1, LGALS9, MICA, CADM1, LAMP1, VAMP7, STX7, LYST, TUSC2, AGER, RPS19
	GOBP_CELL_MATRIX_ADHESION		0.0016		0.3682	165	FERMT2, FGA, WNT4, ARHGAP6, TESK2, SORBS1, WHAMM, ADAM15, COL17A1, GPM6B, PTK2, FREM1, MMP14, NID2, DLC1, TIMM10B, L1CAM, SERPINE1, ACTG1, EPHA3, BCAM, LIMCH1, COL5A3, MACF1, TMEM8B, ONECUT1, EPDR1, CDK5, ACER2, PLAU, THSD1, PTPRK, DUSP3, WDPCP, TECTA, BCAS3, THBS3, DUSP22, BCL2, ZYX, CAMSAP3, PPFIA2, PIK3R1, PTPRA, THBS1, PPFIA1, CX3CL1, ITGA10, PEAK1, SGCE, LDB1, TAOK2, ONECUT2, SEMA3E, ITGA2B,…
	GOBP_CELL_MIGRATION_INVOLVED_IN_HEART_DEVELOPMENT	0.0304	0.007	0.2124	0.1903	12	BMP4, BVES, BMP7, TWIST1, NOTCH1, ENG, FLRT3, PDGFRB, SEMA3C, SNAI2, DCHS1, NDRG4
	GOBP_CELL_MIGRATION_INVOLVED_IN_KIDNEY_DEVELOPMENT	0.3366	0.0397		0.2389	4	VANGL2, PDGFA, PDGFB, PDGFRB
	GOBP_CELL_MORPHOGENESIS_INVOLVED_IN_NEURON_DIFFERENTIATION	0.0195	0.3364	0.3216	0.3259	483	PDLIM5, NFIB, CNTN4, FSTL4, DRAXIN, MCF2, ADCY1, DIP2B, SLITRK3, ROBO2, LRRC4C, LINGO1, PDZD7, NLGN1, GDI1, EEF2K, DAB1, NEO1, ZDHHC17, MEF2A, ZSWIM8, ZSWIM5, NEDD4, ZSWIM4, TRAK2, FEZ1, PPP3CA, PTPRD, ALCAM, SHANK2, CRABP2, ARHGAP33, NPTX1, PARD3, WNT5A, UST, GPC1, NRXN1, EPHA10, EPHA6, MAP1B, FGFR2, ATOH1, NKX6-1, PLXNB1, TNN, KLF7, DOK5, SDC2, NEXN, GLI3, ADARB1, CHODL, PTCH1, IRS2, BAIAP2, TT…
	GOBP_CELL_PROLIFERATION_INVOLVED_IN_HEART_MORPHOGENESIS	0.3879	0.036	0.7804		11	BMP4, RBPJ, BMPR2, SOX9, SMAD4, NOTCH1, SIX1, HES1, ISL1, PIM1, CTNNB1
	GOBP_CELL_PROLIFERATION_INVOLVED_IN_KIDNEY_DEVELOPMENT		0.0277			16	CFLAR, BMP4, BMP7, STAT1, PTCH1, EGR1, BMP2, GPC3, FLCN, PDGFRB, PDGFD, PDGFB, OSR1, MYC, LIN28A, IL6R
	GOBP_CELL_REDOX_HOMEOSTASIS	0.6155	0.0119	0.0274	0.004	28	PRDX4, GSR, ERP44, TXNRD3, PRDX3, APEX1, GIT1, DDIT3, NFE2L2, TXNRD1, SLC2A10, TXNRD2, TXN2, GCLC, HVCN1, PRDX2, GPX1, GLRX2, TXN, PRDX5, NQO1, EGLN2, PRDX6, CYBA, DLD, KRIT1, NNT, PRDX1
	GOBP_CELL_SUBSTRATE_ADHESION		0.0001		0.2392	267	BVES, FGA, TESK2, SORBS1, WHAMM, COL17A1, FREM1, MMP14, NID2, TIMM10B, L1CAM, SERPINE1, BCAM, COL5A3, TMEM8B, EPDR1, PLAU, THSD1, PTPRK, TECTA, THBS3, ZYX, PPFIA2, THBS1, PPFIA1, ITGA10, SGCE, TAOK2, EPHB1, NF2, TYRO3, AJUBA, ADAM9, SORBS3, TNN, RAB1A, TSC1, SDC4, JAG1, NTN4, PRKX, RHOA, CSF1, ITGA11, ITGB5, AXL, AKIP1, DOCK5, CCDC80, TRIP6, GCNT2, JAK2, THY1, MYADM, SPOCK1, CD44, DMTN, SPOCK2, L…
	GOBP_CELL_SUBSTRATE_JUNCTION_ORGANIZATION		0.0446		0.8851	90	FERMT2, THY1, PIP5K1A, CD151, LAMTOR2, WNT4, ARHGAP6, TESK2, DAPK3, SORBS1, PLEC, WHAMM, COL17A1, DMTN, GPM6B, PTK2, MMP14, DLC1, ACTG1, EPHA3, LIMCH1, DST, MACF1, THSD1, MAPRE2, LAMC1, PTPRK, DUSP3, WDPCP, BCAS3, DUSP22, BCL2, ARF6, CAMSAP3, PIK3R1, PTPRA, THBS1, PEAK1, LDB1, TAOK2, MAP4K4, SLK, IQSEC1, ABL1, FN1, PDPK1, EFNA5, CTTN, CLASP2, VEGFA, CLASP1, PPM1F, CORO1C, SMAD3, TLN1, PTEN, VCL, …
	GOBP_CELL_SURFACE_RECEPTOR_SIGNALING_PATHWAY_INVOLVED_IN_HEART_DEVELOPMENT		0.0078	0.7237	0.7092	21	JAG1, BMP4, ACVR1, WNT5A, NOTCH1, BMP2, MSX1, SNAI1, WNT3A, HEY1, DLL4, RBPJ, BMPR1A, NOTCH2, HEYL, GALNT11, DKK1, TGFB1, ALPK2, CTNNB1, SNAI2
	GOBP_CELLULAR_COPPER_ION_HOMEOSTASIS	0.4772	0.0399	0.4039	0.0755	13	COX19, SLC31A1, SLC31A2, APP, ATOX1, ARF1, ATP7B, MT2A, ATP7A, SCO2, CCDC22, SCO1, PRNP
	GOBP_CELLULAR_HORMONE_METABOLIC_PROCESS		0.0521	0.1257	0.0068	71	STAT5B, CYP3A5, FDX1, RDH10, PLEKHA1, STAR, LRAT, REST, PDGFRA, CYP26B1, LIPE, PNPLA2, DGAT2, DGAT1, SCARB1, AKR1C3, HSD17B2, SRD5A3, DGKQ, PPARGC1A, HSD17B11, RDH13, HSD17B12, ADH1B, CRABP1, CRABP2, DHRS13, PLB1, CYP2D6, CYP26A1, AKR1C1, EGR1, SRD5A1, CYP27C1, CYP26C1, AKR1B1, RDH11, BMP5, SPP1, RETSAT, RDH14, ADM, RBP1, TIPARP, RDH5, ECE1, RPE65, DKK3, STARD3, ALDH8A1, CACNA1H, TSPO, BCO2, RDH1…
	GOBP_CELLULAR_ION_HOMEOSTASIS	0.5372	0.0016	0.042	0.0007	409	TPT1, GRIN2A, ADCY8, GRIK2, CKB, BAK1, CLIC4, GIPR, ABCB6, ABCB7, FTH1, FTL, HMOX2, NUBP1, SLC22A17, TTC7A, ITPR3, PLCE1, MCOLN1, CAV1, RYR3, STIM1, TRPC1, TRPC3, WNT5A, SLC25A23, CALM2, CAMK2D, MAFG, GNG3, ADM, CD24, EDN1, EDNRA, EDNRB, F2R, GJA1, ATP1A2, ATP2B1, OXTR, TRPM4, AVPR1A, RAP1GDS1, BDKRB2, SLC8A1, BAX, RAB38, JAK2, THY1, FBXL5, F2RL1, CCDC22, ATP2A3, APOE, SLC4A3, PDGFRA, PSEN1, NEDD…
	GOBP_CELLULAR_IRON_ION_HOMEOSTASIS	0.5813	0.0107	0.0508	0.0007	50	GLRX3, FLVCR1, FBXL5, NCOA4, SLC40A1, SKP1, CUL1, SMAD4, NEDD8, SLC6A9, ABCB6, ABCB7, ATP6AP1, FTH1, FTL, HMOX2, NUBP1, SLC22A17, HFE, ABCG2, TTC7A, TMEM199, BMP6, CCDC115, ISCU, ATP6V0A2, CAND1, ATP6V1A, ATP13A2, ATP6V0D1, CP, ATP6V1G1, HPX, SLC11A2, IREB2, HEPH, HMOX1, TFRC, ACO1, SLC46A1, CYBRD1, MYC, SRI, FXN, SOD1, TF, SLC39A8, NDFIP1, HIF1A, SLC39A14
	GOBP_CELLULAR_KETONE_METABOLIC_PROCESS		0.0295	0.4422	0.1831	181	PSMC2, PSMC3, PSMC4, NR1H3, AKR1A1, PSMC5, PSMC6, PSMD1, MTOR, WNT4, PSMD2, RDH10, ANXA1, PSMD3, PSMD4, BMP2, PSMD5, PSMD7, PSMD8, PRKCE, PSMD9, PSMD10, LONP2, PSMD11, PSMD12, PSMD13, PSME1, COQ6, PSME2, COQ4, COQ10B, COQ5, AIFM2, COQ10A, PROX1, PSMF1, PSMD6, PDSS1, COQ2, TWIST1, PIBF1, PPTC7, OAZ1, OAZ2, COQ3, APPL2, PDSS2, ATCAY, ADIPOR1, DGKQ, ADIPOR2, PPARGC1A, PRKAA2, CAV1, FGFR4, HSD17B6, T…
	GOBP_CELLULAR_MODIFIED_AMINO_ACID_BIOSYNTHETIC_PROCESS		0.0227	0.5627	0.5007	39	ALDH9A1, HAGH, CHAC1, PARK7, GGT1, GGT7, GSS, CKB, MGST2, NFE2L2, PTDSS2, SLC27A1, FPGS, MTHFD1L, PTDSS1, GCH1, TMLHE, GCLC, BBOX1, GCLM, ATIC, CKMT1B, PLOD2, PLOD3, DHFR, PLSCR1, GAMT, OPLAH, ALDH7A1, CHDH, CNDP2, GGCT, GART, GATM, SHMT1, ACADM, CHAC2, MTHFD1, SLC7A11
	GOBP_CELLULAR_MODIFIED_AMINO_ACID_METABOLIC_PROCESS		0.0049	0.329	0.0935	125	ALDH9A1, CHAC1, GGT1, LPCAT4, CTSK, SERINC2, SERINC3, CKB, PTDSS2, PTDSS1, ATIC, GLRX2, GDAP1, ALDH7A1, CHDH, PLA2G15, MTHFD2L, MTHFD1, GNMT, PLA2G4B, ABHD12B, TYMS, PDZD11, PTGES2, SLC46A1, SERINC5, MTHFD1L, GOT2, TMLHE, BBOX1, ARL6IP5, OSBPL5, OSBPL8, MTRR, PLOD2, DHFR, AASDHPPT, GAMT, OPLAH, CNDP2, GGCT, GART, ALDH1L2, SARDH, GSTM4, MED1, SHMT1, AHCY, SHMT2, CRAT, GSTM1, CHAC2, ALDH4A1, CROT, …
	GOBP_CELLULAR_MONOVALENT_INORGANIC_CATION_HOMEOSTASIS		0.0611	0.1651	0.0311	80	RAB38, SNAPIN, CLCN3, ATP6AP2, SLC4A3, BCL2, CLIC4, SLC9C1, ATP6AP1, SLC9A6, SLC9A8, SLC4A4, SLC9C2, SLC9A9, SLC4A7, TMEM165, SLC4A8, SLC4A10, SLC4A2, KCNJ2, SLC9A5, ATP6V1B1, TMEM175, ATP6AP1L, TMEM199, ATP1A3, ATP1B1, RAB7A, ATP6V0E2, TMEM9, ATP1B3, DMXL1, CCDC115, DMXL2, TM9SF4, ATP6V0A2, ATP1A1, GRN, ATP6V1D, ATP6V1H, SLC12A2, ATP6V1A, ATP6V1B2, ATP6V1C1, ATP6V1E1, ATP6V0B, ATP6V1G2, ATP6V0A1…
	GOBP_CELLULAR_OXIDANT_DETOXIFICATION		0.0003	0.0086	0	56	PRDX4, NXN, MGST3, BMP7, TXNRD3, GPX7, GPX8, KDM3B, GSTZ1, HP, TP53INP1, GSTK1, APOE, MGST1, MGST2, NFE2L2, SESN2, TXNRD2, ALB, FANCC, GSTP1, CLIC2, PRDX2, CAT, CCS, SESN1, CD36, TXN, PRDX6, FBLN5, PTGS1, GSTA1, GSR, PARK7, PRDX3, TXNRD1, TXNDC17, APOM, GCH1, GPX1, UBIAD1, PXDN, SOD1, SOD2, CYGB, DHFR, PRDX5, GSTM2, GSTO1, NQO1, ATP7A, GPX4, PXDNL, GPX3, NNT, PRDX1
	GOBP_CELLULAR_RESPIRATION		0.0295	0.0297	0.0549	169	SLC25A13, SNCA, IMMP2L, NDUFAB1, SCO2, COQ10B, AIFM2, COQ10A, NDUFV2, MT-ND6, COX4I1, COX5B, COX6A1, COX6B1, COX6C, COX7B, TAZ, COX7C, COX8A, COX10, NFATC4, COX15, UQCR11, MT-CO3, NDUFA11, NDUFA4, CYC1, MT-CYB, CYCS, DGUOK, COX7A2L, DLD, COX5A, PPARGC1A, ISCU, GHITM, DNAJC15, UQCR10, COA6, UQCRHL, MT-ND1, IDE, MT-ND2, MT-ND4L, NDUFA1, SDHA, NDUFA2, SDHB, NDUFA3, SUCLG2, NDUFA5, NDUFA6, NDUFA7, ND…
	GOBP_CELLULAR_RESPONSE_TO_ABIOTIC_STIMULUS	0.9184	0.0366	0.8569		242	TANK, CREBBP, NIPBL, GUCA1B, IFI16, PPEF1, TNKS1BP1, TP53INP1, PIEZO2, RAD1, NET1, ECT2, ST20, PTPRK, MAP3K14, BAD, BAK1, SPIDR, CASP9, POLD3, IRF1, CASP8, HUS1, KDM1A, XRCC5, MDM2, MAP3K1, FADD, MYD88, GNA11, GNB1, RAD51, BLM, NEDD4, TLR3, TLR4, MCOLN1, SMPD1, BCL10, SLC25A23, INTS7, SWI5, RAD9A, RHNO1, SLC12A6, EEF1D, LIG4, FNTA, FIGNL1, HYAL2, EGFR, AKT1, USP28, EP300, GJA1, AKT2, ATP1A2, CHEK…
	GOBP_CELLULAR_RESPONSE_TO_ACID_CHEMICAL	0.5806	0.002	0.0173	0.0517	57	NSMF, UBR1, LAMTOR2, MTOR, NTRK2, CAPN2, HSF1, COL1A1, IPO5, XBP1, SESN2, AMIGO1, PDGFRA, LAMTOR4, PDGFC, SH3BP4, PNPLA3, CEBPB, SESN1, SLC38A9, HNRNPD, SIX1, ASS1, COL1A2, VEGFA, FYN, RPTOR, SOCS1, COL5A2, COL6A1, DNMT3A, SIPA1, PIK3CA, RRAGB, RRAGA, LAMTOR1, GLRA2, COL16A1, PKD2, LAMTOR5, RRAGD, RRAGC, GCLM, BCL11A, KLHL22, UBR2, CPEB4, MMP2, AVPR1A, SESN3, OPA1, ATP7A, PDGFD, CPEB3, COL4A1, LA…
	GOBP_CELLULAR_RESPONSE_TO_BIOTIC_STIMULUS		0.0051	0.9308	0.3579	116	WFS1, NR1H3, TIRAP, HMGB1, TXNIP, PRKCE, DAB2IP, MAPK14, PLAA, SERPINE1, TNFAIP3, XBP1, MEF2C, TNFRSF1B, TGFB1, CX3CL1, IRAK1, PAF1, IRF3, CDC73, CTR9, RIPK2, MYD88, NFKBIA, NFKBIL1, ABL1, TNIP2, ANKRD1, PPARGC1A, TLR4, TRAF6, ZFP36, SBNO2, APAF1, MAPK3, HAVCR2, BCL10, WNT5A, NR1D1, ABCC2, ADAM9, CACTIN, GIT1, DDIT3, MUS81, PPP1R15B, EDNRB, AKT1, TSPO, SASH1, PDCD4, NFKB1, ICAM1, RHOA, TRIB1, AKA…
	GOBP_CELLULAR_RESPONSE_TO_CAMP	0.871	0.0131		0.2437	37	HSPA5, HCN2, STC1, FDX1, AHR, CFTR, ITPR2, HCN1, STAR, CRHBP, DMTN, PDE2A, SRD5A1, PKD2, APEX1, RAPGEF3, INPP5K, CPS1, SLC26A6, ZFP36L1, HCN4, AKAP9, RAP1B, AKAP6, IGFBP5, KDM1A, EEF2K, APP, ASS1, EZR, SLC8A1, AQP1, RAP1A, SLC8A3, RAPGEF2, RAPGEF1, NOX4
	GOBP_CELLULAR_RESPONSE_TO_CHEMICAL_STRESS	0.8076	0.0115	0.4205	0.2042	262	GPX7, PPIF, GPX8, CHUK, DAPK1, TP53INP1, NET1, SIGMAR1, ECT2, TXNRD2, ENDOG, PTPRK, ZNF277, MAPKAP1, BAD, FANCC, MTR, GLRX2, OSER1, STK26, XRCC5, SLC25A24, CCS, ANKZF1, CBX8, PYCR1, HNRNPD, TXN, TLR4, PCGF2, PRKAA1, PRKAA2, CAV1, SETX, PRKRA, SLC25A23, PML, MSRA, SLC12A6, CHCHD2, APEX1, DDIT3, ATG7, ZNF580, PYCR2, TSC1, EGFR, AKT1, DHFR, PRDX5, DIABLO, AXL, RELA, SERPINB6, ZC3H12A, VRK2, SPHK1, C…
	GOBP_CELLULAR_RESPONSE_TO_CORTICOSTEROID_STIMULUS		0.0012	0.4359	0.0982	42	FBXO32, DNMT3B, STC1, EIF4E, FECH, FOXO1, NR3C1, ANXA1, SERPINF1, STAR, ERRFI1, BCL2L11, ADCYAP1, DDIT4, ABCC2, RPS6KB1, HNRNPU, SMYD3, ISL1, SRD5A1, MT-ND3, TFAP4, REST, USP8, SSTR2, ZFP36L2, HEY1, UBE2L3, ZFP36L1, PCK2, GSTP1, EDN1, GPER1, EGFR, CFLAR, SGK1, ICAM1, ASS1, ATP2B1, AQP1, ZFP36, CBX3
	GOBP_CELLULAR_RESPONSE_TO_DEXAMETHASONE_STIMULUS		0.0082	0.3489	0.0815	23	FBXO32, EGFR, CFLAR, DNMT3B, EIF4E, FECH, FOXO1, NR3C1, ICAM1, SERPINF1, STAR, ASS1, ERRFI1, DDIT4, ABCC2, RPS6KB1, SMYD3, SRD5A1, TFAP4, USP8, AQP1, PCK2, CBX3
	GOBP_CELLULAR_RESPONSE_TO_EXTERNAL_STIMULUS		0.0024	0.4915	0.4312	233	HSPA8, IFI16, DAP, PIEZO2, PIK3R4, MAP3K14, BAD, BAK1, PIM1, IRF1, GLRX2, CASP8, STK26, MAP3K1, FADD, MYD88, PIK3C3, MIR125B1, TLR3, TLR4, PRKAA1, PRKAA2, RPTOR, BCL10, NPRL3, TNC, UPP1, MN1, ATG7, TSC1, EGFR, AKT1, GJA1, ICAM1, RALB, ATP1A2, ATP2B1, CHEK1, GABARAP, SZT2, CNN2, AVPR1A, SESN3, TMEM150C, CBS, FADS1, AXL, BMPR2, EIF2AK2, CDKN2B, TNFRSF1A, CRADD, BAG3, ZC3H12A, CASP8AP2, PRKAG1, GADD…
	GOBP_CELLULAR_RESPONSE_TO_EXTRACELLULAR_STIMULUS		0.0175	0.5208	0.4901	183	MTOR, HSPA8, WNT4, KCNB1, MYOCD, IFI16, ZFYVE1, DAP, PPP1R9B, COL1A1, XBP1, BRSK2, SESN2, ALB, PIK3R4, TXN2, BCL2, MAX, DNM1L, PIM1, SNAI2, GLRX2, STK26, LAMP2, KLF10, GAS6, PIK3C3, WNT2B, MIR125B1, SH3GLB1, SRF, EIF2S1, DNAJC15, PRKAA1, PRKAA2, RPTOR, CBL, NUAK1, MAPK3, NPRL3, SLC38A3, SREBF2, TNC, UPP1, IMPACT, MN1, ATG7, USF2, TBL2, TSC1, ICAM1, RALB, ATP2B1, GABARAP, SZT2, AVPR1A, SESN3, SLC3…
	GOBP_CELLULAR_RESPONSE_TO_GLUCAGON_STIMULUS	0.131	0.0471	0.4013		16	ADCY5, PRKAR1A, ADCY7, ASS1, ADCY1, ADCY9, PRKAR1B, ADCY8, PRKAR2A, PRKAR2B, ADCY6, CPS1, PRKACA, PRKACB, ADCY2, ADCY3
	GOBP_CELLULAR_RESPONSE_TO_HORMONE_STIMULUS		0.0476	0.6284	0.4257	448	CTSL, FBN1, CNOT2, ADCY1, AHCYL1, ROBO2, ADCY8, PIP4K2C, PIP4K2B, RARB, RUNX1, EEF2K, ADIPOR1, LEPROT, NEDD4, PTPN2, PRKAA1, PRKAA2, KMT2D, CAV1, SOCS1, SOCS2, SOCS3, BRD8, AP3S1, SOGA1, RAB12, LATS2, GTF2H1, LMO2, MYO5A, AKR1C1, DENND4C, NCOA5, PTPRE, NCOR1, ZNF106, NCOR2, GKAP1, USO1, TBC1D4, HMGCS1, TNC, MAP1B, NKX6-1, EDN1, OSBPL8, EGFR, AKT1, GJA1, AKT2, ICAM1, IRS1, ATP1A2, IRS2, ATP2B1, PI…
	GOBP_CELLULAR_RESPONSE_TO_HYDROGEN_PEROXIDE	0.4923	0.0223	0.7332	0.4343	68	MAPK7, SIRT1, PPIF, KLF4, ANXA1, PLEKHA1, NR4A3, HSF1, TNFAIP3, EZH2, NET1, NFE2L2, SIGMAR1, ECT2, ENDOG, ZNF277, RHOB, PRKCD, PDE8A, STK25, ERN1, OSER1, STK26, ANKZF1, CBX8, PYCR1, TRAP1, ABL1, MAPK13, TXN, PDCD10, ETS1, PPP5C, KDM6B, BNIP3, BECN1, PCGF2, PRKAA1, SETX, GPR37, MYB, FOXO1, PARK7, PCNA, HGF, APEX1, IMPACT, RNF112, LRRK2, SMPD3, ZNF580, MAP1LC3A, RIPK1, FXN, SRC, HDAC6, RPS3, SIRPA,…
	GOBP_CELLULAR_RESPONSE_TO_INORGANIC_SUBSTANCE		0.014	0.055	0.0517	150	PPIF, RASA4, RASGRP2, CHUK, ADCY1, ADCY8, ADD1, SNCA, SYT2, CPNE4, DDI2, CPNE8, SYT6, CLDN1, ECT2, MEF2C, TFAP2A, ENDOG, CPNE2, LGMN, DDX11, NLGN1, BAD, SYT11, SPIDR, NCSTN, CLIC4, MTR, CACYBP, EEF2K, ATRX, SLC25A24, HNRNPD, RAD51, SYT10, BLM, ITPKB, JUND, NFATC4, KCNH1, P2RX4, MEF2A, PPARGC1A, SYT17, EIF2S1, PRKAA1, PRKAA2, MCOLN1, SYT13, RYR3, SMPD1, UBE2D3, BRAF, MAPK3, SYT1, SYT4, SYT5, IQGAP…
	GOBP_CELLULAR_RESPONSE_TO_INTERFERON_BETA		0.0318			13	UBE2G2, NDUFA13, STAT1, HTRA2, IFI16, UBE2K, CAPN2, PNPT1, TLR3, TREX1, AIM2, CDC34, IRF1
	GOBP_CELLULAR_RESPONSE_TO_KETONE		0.0016	0.3437	0.0568	69	ADCY5, SIRT1, ELK1, FDX1, AHR, XRN1, NDOR1, KLF4, CDK4, GNAI1, STAR, GOLPH3, ADCY1, TRERF1, PRKCE, ADAM15, ADCY8, AACS, NCOA4, CDC5L, SPHK2, PCK2, GNB1, ASS1, MSN, PRKAA1, PRKAA2, CBX3, FBXO32, DNMT3B, EIF4E, FECH, LARP1, FOXO1, NR3C1, CFTR, PARK7, SERPINF1, DCPS, ERRFI1, DDIT4, ABCC2, RPS6KB1, SMYD3, SRD5A1, TFAP4, USP8, TNC, ADCY6, AKR1B1, SPP1, EGFR, CFLAR, AKT1, SGK1, AR, SRC, ICAM1, ATP2B1, …
	GOBP_CELLULAR_RESPONSE_TO_LIPID		0.0112	0.5479	0.5194	357	YWHAH, NR1H3, CNOT2, ADCY1, ID3, ADCY8, DAB2IP, SERPINE1, BAD, PIM1, IRAK1, PAF1, IRF3, CDC73, RUNX1, CTR9, XRCC5, RIPK2, MYD88, NFKBIA, NFKBIL1, HNRNPD, MIR125B1, MSN, WDR35, NEDD4, TLR4, TRAF6, KMT2D, SETX, HOXA2, HAVCR2, BCL10, WNT5A, AKR1C1, NR1D1, WNT3, NCOR1, NCOR2, ADAM9, HMGCS1, TNC, CACTIN, GIT1, FGFR2, MN1, SPP1, RARG, PHB2, EDN1, EDNRB, EGFR, AKT1, EP300, SASH1, PDCD4, ICAM1, OSBPL7, R…
	GOBP_CELLULAR_RESPONSE_TO_MECHANICAL_STIMULUS	0.5239	0.0007	0.6763	0.699	56	CASP2, PDE2A, COL1A1, PIEZO2, MAP3K14, MAP3K2, BAD, BAK1, HABP4, IRF1, CASP8, HDAC4, MAP3K1, FADD, MYD88, MAPK8, KCNJ2, DAG1, BMP6, BNIP3, ANKRD1, TLR3, ATP1A1, TLR4, RAC1, MAPK3, F11R, BCL10, SOX9, GOT1, PTPN11, FAS, SLC9A1, ENG, TNFRSF10B, TNFRSF10A, EGFR, AKT1, MAP2K4, GJA1, ITGA2, PIEZO1, NFKB1, ATP1A2, CHEK1, CNN2, MTPN, TMEM150C, SLC38A2, AQP1, TNFRSF1A, CRADD, BAG3, CASP8AP2, SLC2A1, GADD4…
	GOBP_CELLULAR_RESPONSE_TO_MOLECULE_OF_BACTERIAL_ORIGIN		0.0033		0.2371	96	SIRT2, CDK19, NR1H3, LDOC1, SHPK, CDK4, TIRAP, HMGB1, STAR, SGMS1, PRKCE, CAPN2, DAB2IP, MAPK14, HSF1, PLAA, SERPINE1, TNFAIP3, XBP1, MEF2C, NFKBIB, TNFRSF1B, PDE4B, FZD5, CHMP5, GSTP1, TGFB1, CX3CL1, IRAK1, PRDX2, PAF1, TFPI, IRF3, CDC73, CTR9, LYN, RIPK2, SCARB1, MYD88, MALT1, CCL2, NFKBIA, CEBPB, NFKBIL1, MAPK8, ABL1, PRKCA, PLSCR4, HDAC5, ASS1, BMP6, TNIP2, ANKRD1, PPARGC1A, TLR4, TRAF6, VIM,…
	GOBP_CELLULAR_RESPONSE_TO_NITROGEN_COMPOUND	0.5015	0.0207	0.4628	0.2729	486	FBN1, ADCY1, AHCYL1, ADCY8, PRMT5, PIP4K2C, PIP4K2B, LGMN, DDX11, SPIDR, NCSTN, MTR, EEF2K, ATRX, RIPK2, HNRNPD, RAD51, BLM, ADIPOR1, LEPROT, PTPN2, PRKAA1, CAV1, RPTOR, SOCS1, RYR3, SOCS2, SOCS3, AP3S1, SOGA1, RAB12, MYO5A, DENND4C, NCOA5, PTPRE, ZNF106, GKAP1, USO1, TBC1D4, MAP1B, LYPD1, AGRN, ATG7, NKX6-1, CHRM3, EDN1, LY6H, CTNNB1, OSBPL8, AKT1, KLF15, GJA1, AKT2, ICAM1, IRS1, IRS2, ATP2B1, P…
	GOBP_CELLULAR_RESPONSE_TO_NITROGEN_STARVATION		0.1016	0.0475	0.0175	10	BECN1, GABARAPL2, ATG7, NPRL2, GABARAPL1, MAP1LC3B, ATG5, GABARAP, MAP1LC3C, MAP1LC3A
	GOBP_CELLULAR_RESPONSE_TO_NUTRIENT		0.0046	0.5289	0.2385	27	TRIM24, USF1, HMOX1, PDK2, TNC, COL1A1, XBP1, MN1, USF2, LPL, NCOA1, PIM1, BRIP1, SNAI2, SNW1, GAS6, POSTN, MIR125B1, ATP2B1, SRF, KANK2, MED1, CDKN2B, PHEX, TNKS, PTN, SFRP1
	GOBP_CELLULAR_RESPONSE_TO_ORGANIC_CYCLIC_COMPOUND		0.0134	0.6122	0.437	383	YWHAH, XRN1, HCN1, CNOT2, ADCY1, ID3, ADCY8, PRMT5, BTRC, SPIDR, NCSTN, PIM1, CASP8, IRF3, RUNX1, KDM1A, EEF2K, ARRB2, GNA11, GNB1, HNRNPD, RAD51, BLM, HSP90AB1, MIR125B1, P2RY11, MSN, P2RX4, EPG5, CTNNA1, NEDD4, TLR3, HSP90B1, KMT2D, CAV1, RYR3, KLF5, COLEC12, NR1D1, NCOR1, NCOR2, APEX1, HMGCS1, TNC, SSH1, MN1, SPP1, ATG7, CHRM3, MAVS, PHB2, EDN1, CTNNB1, EGFR, AKT1, EP300, PQBP1, ICAM1, IFIT1, …
	GOBP_CELLULAR_RESPONSE_TO_OXYGEN_RADICAL	0.2902	0.0325	0.0393	0.0815	15	BMP7, CCS, CD36, SOD1, SOD2, DHFR, NQO1, ATP7A, FBLN5, NFE2L2, FANCC, GCH1, PRDX1, PRDX2, GLRX2
	GOBP_CELLULAR_RESPONSE_TO_PEPTIDE	0.6809	0.0343	0.7642	0.5026	288	FBN1, SORBS1, ADCY1, AHCYL1, ADCY8, PIP4K2C, PIP4K2B, APPL1, LGMN, DDX11, KAT2B, EEF2K, RIPK2, MDM2, SLC2A8, GRM5, APPL2, INSR, ANO1, ADIPOR1, LEPROT, TLR4, PTPN2, PRKAA1, CAV1, SOCS1, SOCS2, TNS2, SOCS3, KLF5, AP3S1, SOGA1, RAB12, SRSF5, MYO5A, SMARCC1, DENND4C, NCOA5, PTPRE, ZNF106, GKAP1, MYO1C, USO1, TBC1D4, APEX1, MAP1B, NKX6-1, NOD1, EDN1, TSC1, OSBPL8, AKT1, KLF15, GJA1, AKT2, ICAM1, APP, …
	GOBP_CELLULAR_RESPONSE_TO_PEPTIDE_HORMONE_STIMULUS	0.7311	0.044	0.8404	0.5246	241	FBN1, SORBS1, ADCY1, AHCYL1, ADCY8, PIP4K2C, PIP4K2B, APPL1, KAT2B, EEF2K, SLC2A8, APPL2, INSR, ADIPOR1, LEPROT, PTPN2, PRKAA1, CAV1, SOCS1, SOCS2, TNS2, SOCS3, AP3S1, SOGA1, RAB12, SRSF5, MYO5A, SMARCC1, DENND4C, NCOA5, PTPRE, ZNF106, GKAP1, MYO1C, USO1, TBC1D4, APEX1, MAP1B, NKX6-1, EDN1, TSC1, OSBPL8, AKT1, AKT2, IRS1, IRS2, ATP2B1, PIK3C2A, BAIAP2, SESN3, PTPN1, RELA, PIP4K2A, SIRT1, GHR, INH…
	GOBP_CELLULAR_RESPONSE_TO_REACTIVE_OXYGEN_SPECIES	0.5374	0.0355	0.626	0.3954	114	AGAP3, PPIF, ERCC6L2, ANXA1, CHUK, TNFAIP3, NET1, SIGMAR1, ECT2, ENDOG, PTPRK, ZNF277, FANCC, PPARGC1B, STK25, ERN1, MTR, GLRX2, OSER1, STK26, CCS, ANKZF1, CBX8, PYCR1, ABL1, HNRNPD, TXN, ETS1, PCGF2, PRKAA1, FER, SETX, MAPK3, ROMO1, APEX1, IMPACT, ZNF580, EGFR, AKT1, HDAC6, MMP2, MPV17, RPS3, DHFR, PRDX5, NQO1, ATP7A, HDAC2, PDGFD, AXL, MAPK1, PINK1, RELA, SPHK1, CYP1B1, MAPK7, SIRT1, BMP7, KLF4…
	GOBP_CELLULAR_RESPONSE_TO_TESTOSTERONE_STIMULUS	0.9877	0.0156	0.1695	0.1034	9	SIRT1, ELK1, AR, SPP1, MSN, ROCK2, SRD5A1, AACS, NCOA4
	GOBP_CELLULAR_RESPONSE_TO_TOPOLOGICALLY_INCORRECT_PROTEIN	0.5803	0.0181	0.1065	0.4573	147	WFS1, EXTL1, HSPA8, CREB3L2, PACRG, CREB3L4, AUP1, ADD1, DAB2IP, ERMP1, UGGT2, RHBDD1, UGGT1, XBP1, DNAJB11, HDGF, ATXN3, UBE2W, DDX11, RNF126, SEC31A, HSPD1, BAK1, PIK3R1, ERN1, PIGBOS1, CTDSP2, TPP1, BFAR, DNAJC18, ATF6B, CTH, RNF175, CDK5RAP3, TLN1, COPS5, DNAJB12, PARP16, EIF2S1, PTPN2, HSP90B1, RNF121, BOK, ABCA7, RHBDD2, DNAJB14, PLA2G4B, HSPA1A, HSPA1B, TMED2, TMTC4, HERPUD2, BAG6, PDIA6, …
	GOBP_CELLULAR_RESPONSE_TO_TOXIC_SUBSTANCE		0.0002	0.0033	0	70	GSTM3, PRDX4, NXN, AKR1A1, MGST3, BMP7, ESD, ABTB2, TXNRD3, GPX7, GPX8, KDM3B, GSTZ1, HP, TP53INP1, GSTK1, APOE, MGST1, MGST2, NFE2L2, SESN2, TXNRD2, ALB, FANCC, GSTP1, CLIC2, PIM1, PRDX2, CAT, CCS, SESN1, CD36, ABCG2, OPRD1, TXN, PRDX6, FBLN5, PTGS1, PPP1R9A, GSTA1, ADH5, GSR, PARK7, PRDX3, RDH11, TXNRD1, KCNC2, TXNDC17, APOM, GCH1, GPX1, UBIAD1, PXDN, CERS1, SOD1, SOD2, CYGB, DHFR, PRDX5, GSTM2…
	GOBP_CELLULAR_RESPONSE_TO_UV_B		0.0442		0.484	7	HYAL1, STK11, CDKN1A, MFAP4, MME, HYAL2, HYAL3
	GOBP_CELLULAR_RESPONSE_TO_VITAMIN		0.0112	0.7405	0.8824	17	SNW1, TRIM24, GAS6, POSTN, MIR125B1, ATP2B1, TNC, COL1A1, KANK2, MED1, MN1, PHEX, PTN, PIM1, SFRP1, BRIP1, SNAI2
	GOBP_CELLULAR_RESPONSE_TO_ZINC_ION	0.6313	0.1277	0.1643	0.0384	11	CREB1, TSPO, MT1X, ZNF658, ATP13A2, GLRA2, KCNK3, PARP1, P2RX4, MT2A, MTF1
	GOBP_CELLULAR_TRANSITION_METAL_ION_HOMEOSTASIS	0.3904	0.0014	0.0094	0.0011	77	GLRX3, FLVCR1, SLC39A10, FBXL5, SLC1A1, NCOA4, SLC40A1, SCO2, CCDC22, SKP1, CUL1, SMAD4, NEDD8, SLC6A9, ABCB6, ABCB7, ATP6AP1, FTH1, FTL, HMOX2, NUBP1, SLC22A17, HFE, ABCG2, TTC7A, SLC30A10, TMEM199, BMP6, CCDC115, ISCU, MT1X, SLC30A9, ATP6V0A2, SLC30A7, CAND1, SCO1, SLC39A6, ATP6V1A, ATP13A2, SLC39A7, COX19, SLC31A1, SLC31A2, AP3B1, ATP6V0D1, CP, ATP6V1G1, HPX, ATOX1, SLC11A2, IREB2, ARF1, ATP7B…
	GOBP_CENTRAL_NERVOUS_SYSTEM_NEURON_AXONOGENESIS	0.0266		0.5445	0.7121	31	NFIB, PAFAH1B1, DRAXIN, TCTN1, EPHB2, DCLK1, ARHGAP35, TSKU, EPHA4, ADARB1, SLIT2, C12ORF57, HSP90AA1, NIN, HSP90AB1, FBXO45, EPHB1, B4GALT6, SZT2, B4GALT5, DCC, CHRNB2, GLI2, PTEN, SPTBN4, EPHB3, NDEL1, PLXNA4, CDH11, NR4A2, MYCBP2
	GOBP_CENTRAL_NERVOUS_SYSTEM_PROJECTION_NEURON_AXONOGENESIS	0.0315		0.5056	0.6582	23	NFIB, ADARB1, PAFAH1B1, SLIT2, C12ORF57, DRAXIN, NIN, FBXO45, EPHB1, SZT2, DCC, EPHB2, DCLK1, CHRNB2, GLI2, SPTBN4, TSKU, EPHB3, EPHA4, PLXNA4, CDH11, NR4A2, MYCBP2
	GOBP_CERAMIDE_BIOSYNTHETIC_PROCESS	0.2145	0.0507	0.4688	0.0183	51	GBA, B3GALT1, ST6GALNAC5, ELOVL1, DEGS1, B3GALT2, SGMS2, B4GALNT1, SGMS1, UGCG, ORMDL3, SPTLC1, SPTLC2, SPHK2, PRKCD, SPTSSA, ORMDL2, CERS4, CERS5, ORMDL1, SIRT3, CERS6, SMPD4, B4GALT3, UGT8, SAMD8, NSMAF, PRKAA1, ST6GALNAC4, SMPD1, ST3GAL2, ST6GALNAC3, ST8SIA3, ST8SIA4, ST8SIA2, B3GALT4, ST3GAL5, ST3GAL1, CERS2, SMPD3, AGK, CERS1, B4GALT6, B4GALT5, SMPD2, CLN8, TNFRSF1A, ASAH1, SPHK1, ST6GALNAC6…
	GOBP_CERAMIDE_METABOLIC_PROCESS	0.1253	0.045	0.5098	0.0458	73	ASAH2B, GBA, CERK, B3GALT1, ST6GALNAC5, ELOVL1, DEGS1, B3GALT2, SGMS2, B4GALNT1, SGMS1, GM2A, UGCG, ORMDL3, SPTLC1, ACER2, SPTLC2, SPHK2, PRKCD, SPTSSA, ORMDL2, CERS4, NEU3, CERS5, ORMDL1, SIRT3, CERS6, SMPD4, ABCA2, B4GALT3, UGT8, SAMD8, PPP2CA, PLA2G15, PPP2R1A, NSMAF, PRKAA1, ST6GALNAC4, SMPD1, CLN6, ST3GAL2, CEL, ST6GALNAC3, ST8SIA3, ST8SIA4, ST8SIA2, B3GALT4, ST3GAL5, ST3GAL1, CERS2, ACER3, …
	GOBP_CHAPERONE_MEDIATED_AUTOPHAGY		0.0466	0.2375	0.12	15	LAMP2, HSPA8, SYNPO2, HSP90AA1, SNCA, ATG7, PLK3, EEF1A1, EEF1A2, CLU, ATP13A2, BAG3, CTSA, SNRNP70, STUB1
	GOBP_CHAPERONE_MEDIATED_PROTEIN_FOLDING	0.8645	0.0272	0.0392	0.0883	52	FKBP5, DFFA, FKBP1A, TOR1B, HSPA8, HSPE1, HSPB1, PDCD5, HSPH1, PDCL3, PPIB, TRAP1, HSPA9, DNAJC5, DNAJC18, CHORDC1, ST13, PPID, FKBP1B, DNAJB12, PEX19, GAK, HSPA14, CLU, HSPA13, DNAJB14, SDF2L1, HSPA5, SGTB, FKBP4, HSPA1A, P3H1, HSPA1B, SGTA, BAG1, CRTAP, DNAJB1, DNAJC24, CSNK2A1, DNAJB5, TOR2A, DNAJB2, SDF2, DNAJC7, PTGES3, PDIA4, DNAJB4, TOR1A, CCT2, UNC45A, HSPA2, HSPA1L
	GOBP_CHEMICAL_HOMEOSTASIS_WITHIN_A_TISSUE	0.6748	0.0271	0.7758	0.1111	10	ABCA12, VEGFA, HOMER1, ABCA3, CTSH, HOMER2, LPCAT1, EPAS1, RCN3, ADGRF5
	GOBP_CHEMICAL_SYNAPTIC_TRANSMISSION_POSTSYNAPTIC	0.412			0.0284	84	NPY2R, CHRNB4, CHRNA1, CACNB3, CHRNA3, MTMR2, GRIN2A, SLC29A1, MAPK8IP2, GLRB, GRIK2, GRIN2D, P2RX3, GRIN2C, DMPK, OPRM1, GRIN2B, CDK5, MEF2C, RIMS2, MPP2, NLGN1, CHRNA4, RGS4, CHRNA5, SLC8A2, P2RX6, ARRB2, DLG4, P2RX4, CHRNB2, PPP3CA, CHRNA10, PTEN, SLC8A3, PPP1R9A, RAB3GAP1, IGSF11, PTK2B, NLGN4X, SHANK2, CELF4, ZMYND8, SH3GL1, PRKCZ, UNC13B, NETO1, GLRA2, TMEM25, RIMS1, GSK3B, CBLN1, NRXN1, DR…
	GOBP_CHEMOKINE_PRODUCTION		0.0205	0.8522	0.0331	47	HAVCR2, MAP2K5, C5, WNT5A, KLF4, TIRAP, EGR1, HMGB1, DDX3X, ADCYAP1, HMOX1, F2RL1, TRIM32, ARG2, MAVS, GSTP1, LPL, C1QTNF3, SNAI2, IL6R, MUL1, RIPK2, IL33, SOCS5, MYD88, TWIST1, ZFPM1, APP, SUZ12, LGALS9, POSTN, SIRPA, MIR590, SIGIRR, ACKR1, HIF1A, TLR3, TLR4, LRP1, EIF2AK2, IL4R, ADAM17, FOXP1, AGER, EPHA2, IL17RA, MBP
	GOBP_CHLORIDE_TRANSPORT	0.2309	0.0514	0.4888	0.046	54	GABRA2, CLCN7, ANO5, CLCC1, ANO10, ANO2, TTYH3, ANO6, TTYH2, GLRB, SLC1A1, CLNS1A, CLCN3, CLCN5, SLC1A3, SLC1A4, SLC12A7, SLC12A9, SLC6A1, SLC12A4, CLIC2, CLIC4, SLC12A8, ANO4, ANO3, SLC26A7, SLC26A2, GABRA5, GABRB2, SLC26A10, GABRE, PRKG2, SLC4A8, GRM5, SLC4A10, SLC12A2, CLIC1, ANO8, GLRA2, SLC12A6, BEST1, SLC26A6, GABRG3, SLC12A5, TSPO, SLC12A1, TTYH1, CLCN4, CLCN6, CLCN2, PCYOX1, PRNP, GLRA3, …
	GOBP_CHOLESTEROL_EFFLUX		0.021		0.0898	35	EGF, ABCA12, SIRT1, ABCA3, NR1H3, LAMTOR1, APOC1, SREBF2, NPC2, ABCA8, NPC1, TTC39B, APOE, ABCA1, SOAT1, STX12, GPS2, TSKU, ZDHHC8, APOM, ABCA5, EEPD1, APOB, PLTP, ABCG1, SCARB1, NFKBIA, PTCH1, NR1H2, ABCA2, ABCG4, LRP1, ABCA7, CAV1, YJEFN3
	GOBP_CHONDROCYTE_DEVELOPMENT_INVOLVED_IN_ENDOCHONDRAL_BONE_MORPHOGENESIS	0.7188	0.0252	0.685		8	MATN1, SMPD3, SOX9, TSKU, RARG, TGFBR2, COL27A1, SERPINH1
	GOBP_CHONDROCYTE_DIFFERENTIATION		0.013			79	SNX19, MAF, FGFR3, NFIB, ANXA6, CHST11, MATN1, ZNF219, MEX3C, CREB3L2, COL11A1, SOX5, BMP2, TRPS1, RUNX2, EIF2AK3, TRIP11, LTBP3, MAPK14, MEF2C, ECM1, TSKU, MEF2D, GPLD1, AXIN2, PKDCC, SOX6, SHOX2, FGF18, TGFB1, SNAI2, SERPINH1, ADAMTS7, TGFBR1, GDF5, RARB, RUNX1, CHSY1, HMGA2, WNT2B, GDF6, BMP6, ADAMTS12, NPPC, SMAD3, GLI2, CYTL1, BMPR1A, MDK, OSR1, GREM1, SMAD7, TGFBI, BMP4, SOX9, PTPN11, PTH1R…
	GOBP_CHONDROITIN_SULFATE_BIOSYNTHETIC_PROCESS	0.0782	0.0412	0.7425	0.4127	23	NCAN, CHSY1, CHST11, CHST15, XYLT1, DSE, CHST7, CHSY3, BGN, CHST9, B3GALT6, CSPG4, CHPF2, CHST12, CHPF, CSPG5, UGDH, CHST3, VCAN, CSGALNACT2, CSGALNACT1, DCN, XYLT2
	GOBP_CHONDROITIN_SULFATE_CATABOLIC_PROCESS	0.4417	0.0055	0.5192	0.3181	11	NCAN, HEXA, HYAL1, ARSB, BGN, CSPG4, CSPG5, DCN, IDS, HEXB, VCAN
	GOBP_CHONDROITIN_SULFATE_PROTEOGLYCAN_BIOSYNTHETIC_PROCESS	0.0306	0.0183	0.7403	0.1054	29	NCAN, B3GAT2, CHST11, CHST15, DSE, CHST7, CHSY3, B3GALT6, CHPF2, CHST12, CHPF, CHST3, PXYLP1, CSGALNACT1, BCAN, B3GAT1, XYLT2, CHSY1, XYLT1, BGN, CHST9, CSPG4, B3GAT3, CSPG5, UGDH, VCAN, CYTL1, CSGALNACT2, DCN
	GOBP_CHONDROITIN_SULFATE_PROTEOGLYCAN_METABOLIC_PROCESS	0.0694	0.0076	0.6851	0.0234	39	NCAN, B3GAT2, CHST11, CHST15, DSE, CHST7, CHSY3, B3GALT6, CHPF2, CHST12, CHPF, DSEL, CHST3, SPOCK2, PXYLP1, CSGALNACT1, B3GAT1, HEXB, XYLT2, CHSY1, HYAL1, XYLT1, BGN, CHST9, CSPG4, B3GAT3, CSPG5, UGDH, IDUA, VCAN, NDNF, HEXA, SPOCK3, ARSB, CYTL1, EGFLAM, CSGALNACT2, DCN, IDS
	GOBP_CIRCULATORY_SYSTEM_PROCESS	0.4343	0.0151	0.5899	0.0568	371	GLRX3, PPP1R13L, BVES, AKAP13, FGA, AHCYL1, ELN, ASPH, SCN1A, MYH7, KCNIP2, POPDC2, SGCG, TAZ, ITPR3, DLG1, INSR, P2RX4, MEF2A, NOS1AP, CELF2, CAV1, RYR3, STIM1, ADH5, TRPC1, TTN, CALM2, CAMK2D, NUP155, WWTR1, TJP2, LRP5, KCNMB2, CHRM3, ADM, ARHGAP42, ECE1, EDN1, EDNRA, EDNRB, EGFR, SRI, AKT1, F2R, GJA1, KCNMB4, ICAM1, ZDHHC21, ASIC2, ATP1A2, ATP2B1, OXTR, PIK3C2A, TRPM4, AVPR1A, BBS2, ACTA2, RAP…
	GOBP_COAGULATION		0		0.1604	196	FGA, HGFAC, SERPINE1, SERPINE2, PLAT, PLAU, THBS1, IRF1, KDM1A, ARRB2, SH2B3, GNA11, GNB1, ITPR3, P2RX4, DGKA, DGKB, DGKH, DGKQ, TLR4, DGKZ, TYRO3, DGKE, CAV1, DGKI, VAV2, AP3B1, TRPC3, MAFG, ARRB1, EDN1, F2R, AXL, JAK2, MICAL1, PLAUR, PROS1, SERPING1, TFPI2, USF1, ANO6, DMTN, EPHB2, F2RL1, F3, HS3ST5, ENPP4, ANXA5, APOE, NFE2L2, PDGFA, PDGFB, PDGFRA, PRKCD, PRKG1, PSEN1, ST3GAL4, PRDX2, TFPI, VT…
	GOBP_COLLAGEN_ACTIVATED_SIGNALING_PATHWAY	0.1007	0.0324		0.9527	10	COL1A1, DDR2, DDR1, ITGA11, UBASH3B, ITGA2, COL4A1, COL4A2, COL4A5, COL4A6
	GOBP_COLLAGEN_ACTIVATED_TYROSINE_KINASE_RECEPTOR_SIGNALING_PATHWAY	0.2683	0.0425		0.6289	8	COL1A1, DDR2, DDR1, UBASH3B, COL4A1, COL4A2, COL4A5, COL4A6
	GOBP_COLLAGEN_BIOSYNTHETIC_PROCESS	0.5457	0.002	0.7837	0.8949	32	COL5A1, BMP4, P3H3, GOT1, SUCO, WNT4, ERRFI1, PDGFRB, LARP6, COL1A1, TRAM2, ADAMTS3, ENG, RCN3, TGFB1, CREB3L1, SERPINH1, TGFB3, RUNX1, F2R, ARRB2, RGCC, ITGA2, P3H4, CBX8, HDAC2, NPPC, PPARD, RAP1A, VIM, MYB, EMILIN1
	GOBP_COLLAGEN_CATABOLIC_PROCESS		0.002	0.8628	0.0898	23	ADAMTS14, MRC2, CTSL, CST3, COL19A1, MMP2, CTSB, CTSK, ADAM15, CTSD, MMP14, COL15A1, FURIN, MMP16, PEPD, COL13A1, PHYKPL, ITGB1, MMP24, MMP11, ADAMTS3, MMP15, MMP17
	GOBP_COLLAGEN_FIBRIL_ORGANIZATION		0			42	COL12A1, ADAMTS14, COL5A1, AEBP1, COL11A1, LOX, LOXL1, LOXL2, COL1A1, DDR2, LOXL3, COL5A3, SFRP2, CRTAP, LUM, EXT1, MMP11, ADAMTS3, FOXC1, SERPINH1, NF1, TGFBR1, COL14A1, PXDN, COLGALT1, P3H4, RB1, COL2A1, PLOD3, EFEMP2, ATP7A, COL1A2, TGFB2, COL3A1, TNXB, COL13A1, COL5A2, GREM1, FKBP10, EMILIN1, CYP1B1, COL11A2
	GOBP_COLLAGEN_METABOLIC_PROCESS	0.6203	0	0.7589	0.2373	65	COL5A1, CTSL, P3H3, P3H2, WNT4, COL19A1, CTSB, CTSK, ADAM15, CTSD, MMP14, FURIN, COL1A1, TRAM2, ADAMTS3, RCN3, TGFB1, SERPINH1, TGFB3, RUNX1, ARRB2, RGCC, P3H4, CBX8, COL15A1, COL1A2, NPPC, TNXB, COL13A1, VIM, MMP24, TNS2, MYB, EMILIN1, ADAMTS14, BMP4, GOT1, P3H1, SUCO, VIPAS39, ERRFI1, PDGFRB, MFAP4, LARP6, PEPD, SMPD3, PHYKPL, MMP11, ENG, MMP15, MMP17, CREB3L1, MRC2, F2R, ITGA2, VPS33B, CST3, P…
	GOBP_COLLATERAL_SPROUTING	0.2692	0.0212	0.3351	0.0187	20	COBL, CRABP2, HDAC6, APP, FSTL4, ABL1, WNT3, NIN, WNT3A, IST1, DCC, BDNF, PTPRS, LRP1, SPP1, RND2, EPHA7, SEMA4D, DVL1, FGF13
	GOBP_COMPLEMENT_ACTIVATION		0.0494	0.6067	0.0125	24	C1S, VTN, C3, C4A, C5, RGCC, CD59, CD81, A2M, PROS1, SERPING1, C1QBP, MFAP4, PHB, MASP1, C1RL, CLU, TRDC, CFH, CFI, CD46, C1R, CFP, SUSD4
	GOBP_COMPLEMENT_DEPENDENT_CYTOTOXICITY		0.0557		0.0287	5	C3, CD59, HSP90AB1, CFH, RAB27A
	GOBP_CONNECTIVE_TISSUE_DEVELOPMENT		0.0026	0.866		169	SNX19, MAF, FGFR3, NFIB, ANXA6, CHST11, ZNF219, MEX3C, CREB3L2, COL11A1, NOTCH1, SOX5, BMP2, TRPS1, RUNX2, TRIP11, MSX1, LTBP3, MAPK14, COL1A1, KAT2A, XBP1, MEF2C, SPTLC2, ECM1, MEF2D, PKDCC, THBS3, SHOX2, TGFB1, GNAS, SNAI2, SERPINH1, ROR2, TGFBR1, GDF5, RARB, RUNX1, CHSY1, POU4F2, BGN, WNT2B, SRF, PPARGC1A, SMAD1, BMPR1A, PRRX1, WNT7B, UBB, TGFBI, MAPK3, WNT5A, TYMS, LRP5L, PTH1R, FRZB, LRP5, R…
	GOBP_COPPER_ION_HOMEOSTASIS	0.5213	0.0359	0.3189	0.1263	16	COX19, SLC31A1, SLC31A2, APP, ATOX1, XIAP, ARF1, CUTC, ATP7B, MT2A, ATP7A, SCO2, COMMD1, CCDC22, SCO1, PRNP
	GOBP_COTRANSLATIONAL_PROTEIN_TARGETING_TO_MEMBRANE		0.2935	0	0.3499	100	SEC61B, RPL35, SEC63, ZFAND2B, TRAM1L1, ARL6IP1, TRAM1, RPL13A, RPL36, SEC61A1, RPSA, RPL10A, SEC61A2, RN7SL1, RPL3, RPL4, RPL5, RPL6, RPL7, RPL7A, RPL8, RPL9, RPL10, RPL11, RPL12, RPL13, RPL15, RPL17, RPL18, RPL18A, RPL19, RPL21, RPL22, RPL23A, RPL24, RPS4Y1, RPL26, RPL27, RPL30, RPL27A, RPL28, RPL29, RPL31, RPL32, RPL34, RPL35A, RPL37, RPL37A, RPL38, RPL39, RPL41, RPL36A, RPLP0, RPLP1, RPLP2, R…
	GOBP_CYCLOOXYGENASE_PATHWAY	0.1313	0.1691	0.3187	0.0176	8	CBR1, PTGDS, TBXAS1, PTGES2, PTGS1, AKR1C3, PTGES3, PTGIS
	GOBP_CYTOKINE_MEDIATED_SIGNALING_PATHWAY		0.0012	0.625	0.2035	438	HSPA8, HLA-B, BAD, PIM1, CASP8, RUNX1, RIPK2, FADD, SH2B3, MIR125B1, MSN, ADIPOR1, PARP14, PTPN2, CAV1, IL18BP, SOCS1, SOCS2, SDC1, SOCS3, IL17RA, WNT5A, CAMK2D, CACTIN, ZEB1, CD24, EDN1, AKT1, CISH, CNTFR, ICAM1, PITPNA, IRS1, IRS2, CNN2, BBS2, TNFRSF1A, MKKS, GHR, WNK1, IL10RB, JAK2, JAK3, KIT, CD44, F2RL1, F3, IFNAR1, GRB2, PDGFB, PRKCD, MAP3K8, FN1, SHC1, CRK, FGF2, FYN, HLA-DPB1, VIM, IL4R, …
	GOBP_CYTOKINE_PRODUCTION		0.0002	0.5445	0.3335	422	IFI16, HLA-B, FURIN, SERPINE1, POLR2E, POLR2H, POLR2K, POLR2L, SYT11, THBS1, CASP8, RUNX1, RIPK2, FADD, PIBF1, SUZ12, MIR125B1, BAP1, POLR3F, POLR3G, POLR3C, POLR3A, POLR3H, SOCS1, BTN3A3, CRCP, BTN3A2, DDX41, DENND1B, POLR3K, LURAP1, POLR3B, IL17RA, POLR3E, POLR3D, POLR3GL, LRRFIP1, POLR1C, WNT5A, CACTIN, CD24, CTNNB1, F2R, ATP2B1, TRPM4, AKAP8, TUSC2, FLOT1, AGER, CYP1B1, EPHA2, NLRP1, MBP, MAP…
	GOBP_CYTOKINE_PRODUCTION_INVOLVED_IN_IMMUNE_RESPONSE		0.0022	0.6331	0.1727	48	DDX58, SIRT1, BCL10, CD81, JAK3, KIT, CHGA, PRKCZ, WNT5A, IRAK3, TRIL, NR4A3, BCL6, HMOX1, F2RL1, CUEDC2, TRAF2, SPHK2, TNFRSF1B, FZD5, MAVS, TGFB1, TNFRSF14, B2M, TGFB3, DDX21, GPRC5B, SLC7A5, SEMA7A, MALT1, HLA-A, HLA-E, DHX36, HFE, ANGPT1, ATG5, CD226, TRPM4, MAP3K7, TGFB2, IL1R1, TLR3, TLR4, TRAF6, HK1, DENND1B, SMAD7, LACC1
	GOBP_CYTOLYSIS	0.9952	0.0063		0.1738	7	C5, GSDMB, MMD, MICB, ROMO1, MICA, TGFB1
	GOBP_CYTOSOLIC_CALCIUM_ION_TRANSPORT	0.5904	0.0292	0.6749	0.1436	106	FKBP1A, GRIN2A, PRKCE, GRIN2D, P2RX3, SNCA, GRIN2C, GRIN2B, BAK1, BCL2, CX3CL1, AKAP6, MCU, PLCG1, ABL1, SLC8B1, ITPR3, P2RX4, PDPK1, ATP2A2, MCOLN1, CAV1, RYR3, PTK2B, CHERP, TRPC1, TRPC3, ITPR2, SLC25A23, PML, CALM2, CAMK2D, DMD, DDIT3, PTPN6, HAP1, SRI, F2R, RYR1, ATP2B4, ATP1A2, SLC35G1, ATP2B1, TRPV3, DIAPH1, HTT, RASA3, IBTK, OPA1, FAM155B, LIME1, LETM1, TPCN1, SLC8A1, BAX, FAM155A, SLC24A1…
	GOBP_DECIDUALIZATION		0.0171	0.5207	0.0733	14	MAPK3, STC1, BSG, GJA1, JUNB, TPPP3, EPOR, PPARD, STC2, ASH1L, SPP1, MAPK1, PTN, LIF
	GOBP_DEFENSE_RESPONSE_TO_BACTERIUM		0.0027		0.0193	75	SIRT2, FGA, FGB, TIRAP, HP, ANXA3, F2RL1, SERPINE1, ARG2, TBK1, NAIP, PRKCD, SYT11, RAB14, IL6R, RIPK2, GSDMB, MYD88, CEBPB, CD36, CARD9, SHC1, CYBA, PPP1R11, TLR3, TLR4, GRN, TMF1, VGF, IL12A, FOXP1, SEH1L, TRDC, CFP, COLEC12, DROSHA, HAVCR2, ISG15, ANKRD17, CHGA, LEAP2, ROMO1, HMGB2, MAPKBP1, RBPJ, NOTCH2, RARRES2, RPL30, NOD1, MAVS, RAB1A, TNFRSF14, IL27RA, SPINK5, OCIAD2, RPL39, HLA-A, HLA-E,…
	GOBP_DEFENSE_RESPONSE_TO_FUNGUS	0.1961	0.023	0.4352	0.6284	7	FAM3A, CHGA, JAGN1, COTL1, RARRES2, IL17RC, GAPDH
	GOBP_DEFENSE_RESPONSE_TO_GRAM_NEGATIVE_BACTERIUM		0.0004	0.145	0.1034	16	CHGA, ROMO1, OPTN, HMGB2, F2RL1, SERPINE1, TLR4, TUSC2, AQP1, RARRES2, RPL30, SSC5D, RPS19, TNFRSF14, DROSHA, IL6R
	GOBP_DEFENSE_RESPONSE_TO_GRAM_POSITIVE_BACTERIUM	0.7956	0.0019	0.0906	0.901	24	HAVCR2, IL27RA, RIPK2, RPL39, HLA-A, MYD88, HLA-E, CHGA, TIRAP, ROMO1, CARD9, HMGB2, PPP1R11, TBK1, ADAM17, RARRES2, LYG1, IL12A, NOD1, SEH1L, SSC5D, TNFRSF14, EPHA2, DROSHA
	GOBP_DEFENSE_RESPONSE_TO_VIRUS		0.0068	0.66	0.9182	154	IRF2, AGBL5, MOV10, EXOSC4, EXOSC5, IFI16, SERINC3, TNFAIP3, TBK1, AKAP1, MAP3K14, BIRC2, BCL2, IRF1, IRF3, IRF7, FADD, APOBEC3C, HSP90AA1, NT5C3A, OPRK1, IFI27, IFITM2, IFIT3, TLR3, ISG20, BNIP3L, POLR3F, TARBP2, TRAF3, POLR3G, DDX1, EXOC1, IFITM1, POLR3C, POLR3A, POLR3H, SLFN13, CRCP, POLR3K, POLR3B, PUM2, POLR3E, UNC93B1, DDX58, POLR3D, TKFC, ANKRD17, IFITM3, LSM14A, TRAF3IP2, PML, DDX60, NPLO…
	GOBP_DENDRITIC_CELL_DIFFERENTIATION		0.0045	0.9275	0.8547	19	LYN, AZI2, CEBPB, GAS6, HMGB1, LGALS9, F2RL1, HLA-B, ZBTB46, RBPJ, AXL, ITGB8, NOTCH2, TRAF6, RELB, TGFBR2, CAMK4, AGER, PSEN1
	GOBP_DERMATAN_SULFATE_METABOLIC_PROCESS	0.3861	0.0313	0.5167	0.7097	11	CHST14, NCAN, DSE, UST, BGN, CSPG4, CHST12, CSPG5, DCN, DSEL, VCAN
	GOBP_DETECTION_OF_BIOTIC_STIMULUS	0.6434	0.0156	1	0.326	15	PAK1, TSPO, SMO, SCARB1, HLA-A, DACH1, SRPX, HLA-B, TLR4, TREX1, NAIP, NOD1, SSC5D, YAP1, PTPRJ
	GOBP_DETECTION_OF_EXTERNAL_BIOTIC_STIMULUS		0.0275		0.243	7	TLR4, SCARB1, HLA-A, NAIP, NOD1, SSC5D, HLA-B
	GOBP_DETECTION_OF_OTHER_ORGANISM		0.0412		0.3304	6	TLR4, HLA-A, NAIP, NOD1, SSC5D, HLA-B
	GOBP_DETECTION_OF_TEMPERATURE_STIMULUS	0.0486			0.496	16	LXN, TRPM3, ARRB2, CXCL12, EPHB1, NR2F6, ANO1, GRIK2, PRDM12, NGFR, ADORA1, NTSR1, CXCR4, ASIC3, MMP24, NTRK1
	GOBP_DETOXIFICATION		0	0.0073	0	75	GSTM3, PRDX4, NXN, AKR1A1, MGST3, BMP7, ESD, SLC22A18, TXNRD3, GPX7, GPX8, KDM3B, GSTZ1, HP, RALBP1, TP53INP1, GSTK1, APOE, MGST1, AKR7A3, MGST2, NFE2L2, SESN2, TXNRD2, ALB, FANCC, GSTP1, CLIC2, PIM1, PRDX2, CAT, CCS, SESN1, CD36, ABCG2, TXN, SLC30A10, SLC22A5, PRDX6, MT1X, FBLN5, PTGS1, GSTA1, ADH5, GSR, PARK7, PRDX3, ABCC2, MT2A, SLC15A2, RDH11, TXNRD1, TXNDC17, APOM, SLC30A1, GCH1, GPX1, UBIAD…
	GOBP_DEVELOPMENTAL_CELL_GROWTH	0.0901	0.0187	0.2159	0.1908	182	PDLIM5, SHTN1, AKAP13, MEX3C, MTOR, DRAXIN, DIP2B, BDNF, PARP2, SYT2, PLAA, L1CAM, SLIT1, MACF1, CXCR4, CDK5, SPG11, PIN1, RIMS2, FLRT3, DDX39B, AUTS2, GDI1, ARIH2, AKAP6, SEMA3E, SLC9A6, POU4F2, SLC23A2, RUFY3, ABL1, HSP90AA1, HSP90AB1, LIMK1, MAP3K13, RTN4, DSCAM, DCC, SORBS2, PTPRS, SRF, VEGFA, NDN, SYT17, SEMA5A, PLXNA1, VCL, NRCAM, KMT2D, PLXNA3, SPAG9, PLXNA4, ALCAM, EIF4G2, SYT1, SYT4, DDR…
	GOBP_DEVELOPMENTAL_GROWTH_INVOLVED_IN_MORPHOGENESIS	0.0906	0.0427	0.1466	0.3803	191	SHTN1, SPRY1, RDH10, NOTCH1, DRAXIN, DIP2B, BDNF, SYT2, PLAA, L1CAM, SLIT1, MACF1, CXCR4, CDK5, SPG11, RIMS2, FLRT3, AUTS2, GDI1, BIN3, SEMA3E, SLC9A6, POU4F2, SLC23A2, RUFY3, ABL1, SIX4, SIX1, HSP90AA1, HSP90AB1, LIMK1, MAP3K13, RTN4, DSCAM, DCC, PTPRS, SRF, VEGFA, NDN, SYT17, SEMA5A, PLXNA1, VCL, NRCAM, FGF10, WNT7B, PLXNA3, SPAG9, PLXNA4, ALCAM, EIF4G2, SYT1, SYT4, DDR1, CRABP2, IQGAP1, TRIM28…
	GOBP_DEVELOPMENTAL_INDUCTION		0.0162	0.7212		22	SALL1, HIPK1, AR, BMP4, SOX9, SPRY1, WNT4, WNT5A, SIX1, BMP2, WNT3, WNT2B, C12ORF43, ROBO2, WNT3A, FRS2, ROBO1, FGF10, HIPK2, FZD5, DKK1, SOX8
	GOBP_DICARBOXYLIC_ACID_TRANSPORT	0.4899	0.1216	0.3202	0.0402	71	GRM2, PPFIA4, PPFIA3, LRP2, SLC25A13, SLC25A11, NTRK2, SLC1A1, SLC13A3, SLC1A2, SLC1A3, PRAF2, SLC1A4, SLC1A5, PPFIA2, SLC38A7, PSEN1, PPFIA1, NPY5R, SLC26A7, SLC26A2, APBA1, SLC26A10, SLC25A21, SLC25A30, KCNJ10, SLC19A2, STXBP1, GIPC1, LRRC8D, LRRC8C, SLC17A6, SLC12A2, ARL6IP1, SLC7A11, RAB3GAP1, RAB3A, SYT1, GRM1, VAMP2, UNC13B, ABCC2, RIMS1, SLC25A32, SLC25A12, LRRC8A, ADORA1, ADORA2A, NTSR1, …
	GOBP_DICHOTOMOUS_SUBDIVISION_OF_AN_EPITHELIAL_TERMINAL_UNIT	0.2042	0.041		0.3182	6	CTSH, PLXNA1, SEMA3A, PLXND1, SEMA3C, CELSR1
	GOBP_DIVALENT_INORGANIC_CATION_HOMEOSTASIS	0.5214	0.0045	0.1165	0.0126	278	WFS1, TPT1, FKBP1A, GRIN2A, ADCY8, GRIK2, GRIN2B, BAK1, GIPR, TRPC4, SV2A, GNB1, GRM5, ITPR3, P2RX4, MT1X, PLCE1, HSP90B1, MCOLN1, CAV1, RYR3, STIM1, AP3B1, TRPC1, TRPC3, WNT5A, SLC25A23, PML, CALM2, CAMK2D, ADRA1A, DDIT3, AGTR1, GNG3, ADM, TMEM203, CD24, EDN1, EDNRA, EDNRB, EGFR, SRI, F2R, GJA1, ATP2B3, APP, ATP1A2, ATP2B1, PTGER3, OXTR, TRPM4, TRPM8, AVPR1A, LIME1, RAP1GDS1, SLC24A2, BDKRB2, SL…
	GOBP_DOPAMINE_SECRETION	0.5144	0.835	0.0448	0	25	NPY2R, SYT1, SYT4, SYT5, SNCG, SNCA, SYT2, SYT7, DRD2, SYT9, SYT6, CHRNA4, SYT11, CXCL12, CNR1, SYT10, DTNBP1, GDNF, KCNA2, SYT3, SYT17, CHRNB2, PINK1, SYT13, RAB3A
	GOBP_DOPAMINE_TRANSPORT	0.4099		0.143	0.0149	29	NPY2R, SYT1, SYT4, SYT5, SNCG, PARK7, SLC29A4, SNCA, SYT2, DRD2, SYT7, SYT9, SYT6, CHRNA4, SYT11, SLC22A1, CNR1, SYT10, DTNBP1, KCNA2, SYT3, MAPK15, SYT17, CHRNB2, TOR1A, PINK1, SYT13, RAB3B, RAB3A
	GOBP_DRUG_METABOLIC_PROCESS		0.1275		0.0303	17	CYP2U1, VKORC1, CBR1, CYP3A5, CYP2D7, CYP2D6, BCHE, ABCC2, CAD, CYP2E1, NUDT15, ABCB11, FMO4, CYP2R1, ADAL, TPMT, NT5C2
	GOBP_EATING_BEHAVIOR		0.2519	0.0159	0.3079	14	P2RY1, TRH, MTOR, OPRD1, STAT3, CPT1A, OXTR, GDF15, ATP8A2, BBS12, ADORA2A, RMI1, NMU, NAPEPLD
	GOBP_ELECTRON_TRANSPORT_CHAIN		0.0046	0.0171	0.0024	148	AKR1A1, SLC25A13, SNCA, ASPH, IMMP2L, NDUFAB1, SCO2, AKR7A3, AIFM2, COX7A2, NDUFV2, MT-ND6, GLRX2, COX4I1, COX5B, COX6A1, COX6B1, COX6C, COX7B, TAZ, COX7C, COX8A, COX10, COX15, UQCR11, MT-CO3, NDUFA11, NDUFA4, CYC1, MT-CYB, CYCS, CYBA, DGUOK, COX7A2L, DLD, COX5A, PPARGC1A, ISCU, GHITM, DNAJC15, UQCR10, COA6, UQCRHL, MT-ND1, MT-ND2, MT-ND4L, NDUFA1, SDHA, HSD17B6, NDUFA2, SDHB, NDUFA3, NDUFA5, NDU…
	GOBP_EMBRYO_IMPLANTATION		0.0031	0.3615	0.1426	33	STC1, DDR1, BSG, CALR, TRIM28, TIMP1, TRO, ACVR1C, VMP1, POLR1B, EMP2, RECK, SYDE1, STC2, SPP1, ACVR1B, PCSK5, AGO2, TGFBR2, RPL29, IGFBP7, GJA1, ARHGDIB, SOD1, MMP2, C1QBP, TPPP3, VEGFA, PPARD, UBE2Q1, PRLR, SMURF2, LIF
	GOBP_EMBRYONIC_ORGAN_DEVELOPMENT		0.0298			269	PPP1R13L, SOX11, CHST11, COL11A1, RDH10, FBN1, NAGLU, NIPBL, ID3, MMP14, PDZD7, CASP8, RARB, SH2B3, TWIST1, SEC24B, ARID2, DLG1, NEUROD1, PCGF2, MTHFD1, PRRX1, GGNBP2, SOCS3, VAX2, HOXA2, SUFU, CCDC134, WDR19, PRKRA, VANGL2, WNT5A, CEP290, RBPMS2, FGFR2, FRZB, RARG, NES, MTHFD1L, ADM, EDN1, CTNNB1, AKT1, GLI3, PTCH1, CRB2, MKKS, TEAD4, EPHA2, IFT122, SATB2, MEGF8, BMP7, KIT, BBS4, FLVCR1, ERCC3, …
	GOBP_ENDOCARDIAL_CUSHION_DEVELOPMENT	0.3892	0.0012	0.3675	0.7276	31	BMP4, BMP7, SOX9, ERBB3, NOTCH1, BMP2, MSX1, ROBO2, SNAI1, ISL1, DCHS1, RBM24, HEY1, RBPJ, BMP5, SMAD4, ENG, TGFBR2, CRELD1, MDM4, SNAI2, JAG1, TGFBR1, ACVR1, TWIST1, TGFB2, ROBO1, BMPR1A, BMPR2, HEYL, TMEM100
	GOBP_ENDOCARDIAL_CUSHION_FORMATION		0.0093	0.8042	0.9811	20	TGFBR1, ACVR1, BMP7, NOTCH1, BMP2, MSX1, ROBO2, SNAI1, DCHS1, TGFB2, ROBO1, RBPJ, BMPR1A, BMP5, HEYL, SMAD4, ENG, TGFBR2, TMEM100, SNAI2
	GOBP_ENDOCARDIAL_CUSHION_MORPHOGENESIS	0.5095	0.0043	0.6001	0.9002	25	BMP7, SOX9, NOTCH1, BMP2, MSX1, ROBO2, SNAI1, ISL1, DCHS1, HEY1, RBPJ, BMP5, SMAD4, ENG, TGFBR2, MDM4, SNAI2, TGFBR1, ACVR1, TWIST1, TGFB2, ROBO1, BMPR1A, HEYL, TMEM100
	GOBP_ENDOCHONDRAL_BONE_MORPHOGENESIS	0.0291	0.0846	0.668		37	NAB2, STC1, FGFR3, BMP4, ANXA6, SOX9, TRIP11, ZMPSTE24, MMP14, COL1A1, SMPD3, MEF2C, EXT1, TSKU, MEF2D, RARG, EXT2, IFT80, AXIN2, FOXC1, TGFBR2, THBS3, CSGALNACT1, SHOX2, NAB1, GNAS, SERPINH1, RARB, COL2A1, COL27A1, INPPL1, BMP6, MMP16, NPPC, BMPR2, PEX7, BMPR1B
	GOBP_ENDOCYTOSIS		0.0109	0.5754	0.0886	413	TBC1D5, SNX17, CTSL, DNAJC6, FCHSD2, SNAP91, GPC3, HP, SYT2, SERPINE1, NLGN1, SYT11, THBS1, BIN3, PRSS12, EEF2K, INPP5F, DGKQ, NEDD4, PPP3CA, DNER, CAV1, DENND1B, SMPD1, SPARC, SYT1, SYT4, SYT5, SCART1, WNT5A, LRP5, KIAA1109, ADM, MYO1E, MAGI2, PIK3C2A, APLN, FLOT1, AGER, EGF, GHR, ANO6, F2RL1, MYO6, GRB2, APOE, VTN, HSPH1, CD9, RAB7A, ATP6V1H, GREM1, RHOH, CSNK1E, MLC1, RHOQ, TFRC, ADRB2, MEGF10…
	GOBP_ENDODERM_DEVELOPMENT	0.449	0.047			52	COL5A1, COL11A1, NOTCH1, MMP14, MED12, ONECUT1, LAMB1, LAMC1, SMAD4, ZFP36L1, DKK1, LEO1, RTF1, DUSP1, PAF1, LDB1, VTN, CDC73, CTR9, DUSP4, DUSP5, HMGA2, PELO, FN1, SMAD3, COL8A1, BMPR1A, COL5A2, COL6A1, COL12A1, EPB41L5, BMP4, COL4A2, SOX2, HSBP1, EXT1, MMP15, LHX1, SMAD2, COL7A1, INHBA, MMP2, ARC, HDAC1, KIF16B, ITGA4, ITGA5, ITGB5, ITGA7, ITGAV, BPTF, SETD2
	GOBP_ENDODERM_FORMATION	0.4678	0.0185			35	COL12A1, COL5A1, COL4A2, COL11A1, MMP14, SOX2, HSBP1, LAMB1, MMP15, DKK1, LEO1, RTF1, DUSP1, LHX1, SMAD2, PAF1, VTN, CDC73, CTR9, COL7A1, DUSP4, DUSP5, HMGA2, INHBA, FN1, MMP2, ITGA4, ITGA5, ITGB5, COL8A1, ITGA7, ITGAV, COL5A2, SETD2, COL6A1
	GOBP_ENDODERMAL_CELL_DIFFERENTIATION	0.2779	0.0103			30	COL12A1, COL5A1, COL4A2, COL11A1, MMP14, SOX2, HSBP1, LAMB1, MMP15, DKK1, LEO1, RTF1, PAF1, VTN, CDC73, CTR9, COL7A1, HMGA2, INHBA, FN1, MMP2, ITGA4, ITGA5, ITGB5, COL8A1, ITGA7, ITGAV, COL5A2, SETD2, COL6A1
	GOBP_ENDOPLASMIC_RETICULUM_UNFOLDED_PROTEIN_RESPONSE	0.5854	0.0157	0.1682	0.5162	112	WFS1, EXTL1, CREB3L2, CREB3L4, ADD1, DAB2IP, ERMP1, XBP1, DNAJB11, HDGF, DDX11, SEC31A, BAK1, PIK3R1, ERN1, PIGBOS1, CTDSP2, TPP1, BFAR, ATF6B, CTH, RNF175, CDK5RAP3, TLN1, COPS5, PARP16, EIF2S1, PTPN2, HSP90B1, RNF121, BOK, ABCA7, RHBDD2, PLA2G4B, TMED2, TMTC4, HERPUD2, PDIA6, DDIT3, DNAJC3, ZBTB17, TBL2, PPP1R15B, CXXC1, PPP2R5B, EP300, CREBRF, LMNA, EXTL2, SERP1, SERP2, CLGN, BAX, PTPN1, CUL7,…
	GOBP_ENDOTHELIAL_CELL_APOPTOTIC_PROCESS		0.0572		0	35	MAPK7, FGA, FGB, FGG, ANO6, DAB2IP, SERPINE1, TNFAIP3, NFE2L2, THBS1, HIPK1, RGCC, CDH5, MAP3K5, CCL2, RAMP2, PDCD4, PLCG1, PAK4, ICAM1, PRKCI, ABL1, AKR1C3, GAS6, ANGPT1, KDR, PDPK1, MIR590, SCG2, TNIP2, NDNF, KRIT1, ITGA4, SEMA5A, BMPR2
	GOBP_ENDOTHELIAL_CELL_DEVELOPMENT	0.7886	0.0195		0.6032	52	GSTM3, STC1, RDX, MYADM, PLCB1, NOTCH4, ARHGEF26, PDE2A, ADD1, F2RL1, RAPGEF3, CLDN1, PDE4D, RAP2C, CLIC4, IKBKB, RAP1B, MARVELD2, CDH5, MYD88, COL22A1, MSN, COL15A1, PTPRS, VEGFA, VCL, CLDN5, WNT7B, RAPGEF1, VEZF1, F11R, FASN, COL18A1, PPP1R16B, TJP1, TJP2, ENG, S1PR2, HEG1, GPX1, WNT7A, CCM2, ICAM1, ROCK1, ZDHHC21, PLOD3, EZR, ROCK2, S1PR3, RAP1A, TNFRSF1A, RAPGEF2
	GOBP_ENDOTHELIAL_CELL_MIGRATION		0.003	0.7359	0.1194	158	FGFR1, PDCD6, ANXA1, NOTCH1, HMGB1, PTK2, DAB2IP, SMOC2, EFNB2, CCBE1, FLT4, MEF2C, PROX1, LGMN, BCAS3, TGFB1, THBS1, TGFBR1, NUS1, RGCC, CDH5, PLCG1, ABL1, PLXND1, ANGPT1, ETS1, P2RX4, PDPK1, SCG2, SRF, VEGFA, KRIT1, SEMA5A, VEGFC, PTK2B, SPARC, WNT5A, GPI, CSNK2B, EFNA1, SH3BP1, EMP2, ID1, MAP2K3, PATZ1, PRKD2, AMOT, ZNF580, PAXIP1, SEMA4A, PTP4A3, ANGPT2, NRP2, FSTL1, EDN1, NF1, AKT1, WNT7A, S…
	GOBP_ENDOTHELIAL_CELL_PROLIFERATION		0.0023	0.4311	0.033	102	FGFR1, PDCD6, MTOR, HMGB1, BMP2, APOH, MMP14, FLT4, MEF2C, ECM1, PROX1, THBS1, ERN1, IGF2, THBS4, TGFBR1, RGCC, PLCG1, DLG1, KDR, PDPK1, SCG2, VEGFA, KRIT1, SEMA5A, VEGFB, VEGFC, PLXNB3, NRAS, THAP1, CAV1, RPTOR, SPARC, WNT5A, AIMP1, STAT5A, PRKD2, AGTR1, ZNF580, EGFL7, NRP2, AGGF1, NF1, AKT1, TIE1, GJA1, PRKX, SULF1, NGFR, BMPR2, ADAM17, APLN, EPHA2, EGF, SIRT1, NR2F2, F3, BMPER, VASH1, EMC10, A…
	GOBP_ENDOTHELIN_RECEPTOR_SIGNALING_PATHWAY		0.021		0.3392	7	BCAR3, BCAR1, PTK2B, CRKL, EDN1, EDNRA, EDNRB
	GOBP_ENDOTHELIUM_DEVELOPMENT		0.0462	0.8385	0.6601	93	GSTM3, STC1, RDX, NR2F2, MYADM, PLCB1, NOTCH1, NOTCH4, ARHGEF26, PDE2A, ADD1, F2RL1, RAPGEF3, HEY1, CXCR4, NRG1, CLDN1, DLL1, SCUBE1, SMAD4, PROX1, RHOB, PDE4D, ACVR2B, RAP2C, CLIC4, IKBKB, RAP1B, MARVELD2, ACVR1, BTG1, CDH5, MYD88, EDF1, COL22A1, PDPN, MSN, BMP6, ADAMTS12, COL15A1, PTPRS, KDM6B, VEGFA, DLL4, VCL, CLDN5, STARD13, WNT7B, FOXP1, RAPGEF1, VEZF1, BMP4, F11R, S1PR1, FASN, NRP1, COL18A…
	GOBP_ENERGY_COUPLED_PROTON_TRANSMEMBRANE_TRANSPORT_AGAINST_ELECTROCHEMICAL_GRADIENT		0.037	0.8028	0.1173	5	NDUFS7, MT-CO1, MT-ND4, MT-ND5, MT-CYB
	GOBP_ENERGY_DERIVATION_BY_OXIDATION_OF_ORGANIC_COMPOUNDS		0.0455	0.1652	0.172	231	SLC25A13, SORBS1, NDUFAB1, PPP1R3D, PPP1R3B, NDUFV2, MT-ND6, TAZ, INSR, ADGRF5, MT-CYB, GNMT, SLC25A23, NR1D1, SLC25A12, CHCHD2, GFPT2, GYG1, PGM2, CDK1, AKT1, AKT2, PYGB, IRS1, IRS2, PPP1R3C, PPP1R3F, UGP2, SUCLA2, SLC25A25, BID, PER2, MDH1, NDUFS7, LEPR, MDH2, MT-CO1, MT-ND4, MT-ND5, RB1CC1, NR4A3, PPP1R1A, PPP1R2, SDHAF4, PYGL, PPP1CA, BNIP3, SURF1, MYBBP1A, PRELID1, LYRM7, GFPT1, GPD2, PPP1CC…
	GOBP_ENTRY_INTO_HOST	0.8718	0.0003	0.5278	0.1257	96	CTSL, BSG, TRIM25, WWP2, FUCA2, PPIA, TRIM22, DYNLT1, NCAM1, HYAL3, EFNB2, TRIM68, HS3ST5, TRIM62, TRIM26, TRIM8, CXCR4, GRB2, CLDN1, LDLR, SLC1A5, KPNA3, HYAL1, SCARB1, GAS6, EFNB3, SIVA1, DAG1, PLSCR1, PVR, PTX3, IFITM2, PIKFYVE, IFITM1, EPS15, TYRO3, TPCN2, CAV1, P4HB, CAV2, IDE, CBLL1, LGALS1, VPS18, SELPLG, SMPD1, RPSA, CBL, CD46, TRIM5, SNX3, LY6E, F11R, IFITM3, NRP1, CD81, HSPA1A, MID2, HS…
	GOBP_EPIDERMAL_GROWTH_FACTOR_RECEPTOR_SIGNALING_PATHWAY	0.6543	0.0399	0.9812	0.2568	95	EGF, RASSF2, TSG101, HBEGF, ARF4, SPRY1, STAM2, STAM, PLAUR, BCAR1, PTK2, DAB2IP, CBLB, SPRY2, GAB1, RNF115, GRB2, DUSP3, RNF126, NEU3, PIK3R1, PSEN1, TGFB1, SHKBP1, MVP, ADRA2A, MVB12B, PLCG1, ABL1, RHBDF1, PDPK1, SLC30A10, CCDC88A, PTPN3, SHC1, RAB7A, RPS6KA5, CDH13, PLCE1, PTPN2, EPS15, FER, PTK2B, HGS, CBL, PTPRJ, EPS15L1, BRAF, IQGAP1, HIP1, SOS1, SOX9, PIK3CA, ARHGEF7, CDC42, DOK1, ERRFI1, …
	GOBP_EPITHELIAL_CELL_APOPTOTIC_PROCESS		0.0184		0.0168	76	MAPK7, WFS1, STK3, CAST, STK4, FGA, JAK2, FGB, MTOR, FGG, ANO6, DAB2IP, SRSF6, SERPINE1, TNFAIP3, NFE2L2, ZFP36L1, BAD, ARF6, THBS1, HIPK1, ARRB2, RGCC, CDH5, RB1, CCL2, MAP3K5, PLCG1, RAMP2, PAK4, PRKCI, ABL1, AKR1C3, GAS6, ANGPT1, KDR, NEUROD1, PDPK1, MIR590, SCG2, TNIP2, NDNF, KRIT1, PPARGC1A, SEMA5A, CAPN10, EIF2S1, SFRP4, MDK, BOK, TIA1, ZFP36, DNMT3A, E2F1, E2F2, RYR2, JAG2, TMTC4, HMOX1, T…
	GOBP_EPITHELIAL_CELL_DEVELOPMENT	0.6532	0.0149	0.8049		148	RDX, NOTCH1, NOTCH4, ADD1, PDZD7, CXCR4, ONECUT1, CLDN1, RFX3, WDPCP, PROX1, BAD, CLIC4, IKBKB, ONECUT2, RARB, ATRX, CDH5, MYD88, SEC24B, COL22A1, MSN, PDPK1, B4GALT1, PTPRS, VEGFA, VCL, CLDN5, FOXJ1, WNT7B, RAPGEF1, SDC1, KLF5, NTRK1, IQGAP1, COL18A1, WNT5A, TYMS, TJP2, AKR1B1, NKX6-1, RARG, ENG, S1PR2, HEG1, ASXL1, JAG1, AR, WNT7A, MYO1E, NPHS1, CCM2, PODXL, ICAM1, ZDHHC21, MAGI2, SLC9A3R1, ACT…
	GOBP_EPITHELIAL_CELL_DIFFERENTIATION		0.011	0.5457	0.4644	385	FAM20C, MAF, SOX4, CTSL, NFIB, SOX11, TMEM231, SPRY1, TXNIP, ID3, DLG5, ADD1, FURIN, SERPINE1, PDZD7, PGK1, BAD, PERP, CLIC4, RARB, RUNX1, ATRX, WDR77, ANXA7, MIR125B1, MSN, NEUROD1, NF2, IFT20, CAV1, SDC1, WNT5A, AKR1C1, ZBED6, ADAM9, TJP2, FGFR2, FRZB, MAFG, MYCL, NKX6-1, ZEB1, KIAA1109, KLF7, PTCH2, CD24, S1PR2, FSTL1, CTNNB1, ASXL1, JAG1, CDK1, AKT1, KLF15, MYO1E, NPHS1, PODXL, AKT2, ICAM1, P…
	GOBP_EPITHELIAL_CELL_PROLIFERATION		0.0106	0.6632	0.4345	256	NFIB, SOX11, PDCD6, GPC3, DAB2IP, MMP14, PTPRK, BTRC, BAD, NCSTN, THBS1, CDC73, WDR77, TWIST1, SUZ12, MIR125B1, DLG1, RTN4, TLR4, NRAS, THAP1, CAV1, RPTOR, SPARC, WNT5A, SERPINB1, NR1D1, AIMP1, PYGO2, FGFR2, PRKD2, NKX6-1, ZNF580, IFT80, PHB2, EDNRB, EGFR, AKT1, GJA1, PRKX, PTCH1, MTSS1, NGFR, BAX, BMPR2, CDKN2B, APLN, EPHA2, EGF, SIRT1, MAP2K5, RPS6KA1, FGF9, KIT, CCND1, NR4A3, F3, FRS2, VASH1, …
	GOBP_EPITHELIAL_FLUID_TRANSPORT		0.0109			7	ITPR1, SLC26A6, CFTR, AQP1, AHCYL1, EDN1, EDNRB
	GOBP_EPITHELIAL_TO_MESENCHYMAL_TRANSITION	0.4899	0.0036	0.5295		117	FGFR1, FERMT2, DACT3, PDCD6, SPRY1, MTOR, WNT4, NOTCH1, NOTCH4, BMP2, AKNA, TCOF1, MSX1, ADAM15, DLG5, DAB2IP, COL1A1, EPHA3, BCL9L, TGFB1, SNAI2, TGFB3, TGFBR1, RGCC, TWIST1, DAG1, RTN4, MIR573, MIR590, ADIPOR1, PPP2CA, TGFB2, PEF1, STRAP, HNRNPAB, KLHL12, PBLD, LDLRAD4, TRIM28, WNT5A, WWTR1, EFNA1, ZNF703, POFUT2, OLFM1, FGFR2, ENG, SDHAF2, CTNNB1, SMAD2, JAG1, TGFBR3, BAMBI, PDCD4, CRB2, HDAC2…
	GOBP_EPITHELIAL_TO_MESENCHYMAL_TRANSITION_INVOLVED_IN_ENDOCARDIAL_CUSHION_FORMATION		0.0113			13	TGFBR1, ACVR1, NOTCH1, MSX1, SNAI1, TGFB2, RBPJ, HEYL, SMAD4, ENG, TGFBR2, TMEM100, SNAI2
	GOBP_EPITHELIAL_TUBE_BRANCHING_INVOLVED_IN_LUNG_MORPHOGENESIS	0.5658	0.0417			18	BMP4, CTSH, SOX9, HHIP, SPRY1, RDH10, WNT2B, DAG1, DLG5, CELSR1, LAMA1, TNC, SPRY2, FGFR2, FGF10, EXT1, YAP1, KRAS
	GOBP_ER_NUCLEUS_SIGNALING_PATHWAY	0.7852	0.039	0.3565	0.1438	48	WFS1, HSPA5, CALR, ZBTB7B, TMED2, HERPUD1, EIF2AK3, LPCAT3, BCL2L11, GSK3B, SREBF2, DDIT3, TMCO1, XBP1, CCDC47, NFE2L2, INSIG1, ATG10, ERLIN1, ERLIN2, NCK2, SCAP, EIF2A, SREBF1, PPP1R15B, MBTPS2, PPP1R15A, CCL2, INSIG2, MBTPS1, ASNS, ARHGEF10L, ATF6B, TP53, ATP2A2, EIF2S1, PTPN2, HSP90B1, FBXW7, AMFR, BOK, PTPN1, ABCA7, ATF6, ATF4, ATF3, TMEM33, NCK1
	GOBP_ERBB_SIGNALING_PATHWAY	0.6741	0.0433	0.9547	0.3099	112	HBEGF, ARF4, SPRY1, STAM, PTK2, DAB2IP, CBLB, RNF115, NRG1, DUSP3, LGMN, RNF126, PIK3R1, TGFB1, SHKBP1, MVP, ADRA2A, MVB12B, PLCG1, ABL1, HSP90AA1, RTN4, RHBDF1, PDPK1, CCDC88A, PTPN3, PLCE1, PTPN2, FER, PTK2B, HGS, CBL, PTPRJ, BRAF, SH3TC2, IQGAP1, NRG2, DOK1, CPNE3, AFAP1L2, HAP1, EGFR, AKT1, CHMP6, VPS25, CDC37, ZGPAT, GPRC5A, PTPN12, IFI6, SNX5, PIK3C2A, FBXW7, MAPK1, ADAM17, ARAP1, SOCS4, NE…
	GOBP_ERK1_AND_ERK2_CASCADE		0.002	0.7245	0.2493	185	FERMT2, FGFR3, TNIP1, FGA, TIMP3, CRYBA1, SPRY1, NOTCH1, TIRAP, HMGB1, BMP2, NEK10, HRAS, DAB2IP, PRMT5, OPRM1, FLT4, PIN1, DUSP3, TGFB1, CX3CL1, MAP2K2, ATP6AP1, ARRB2, RIPK2, ABL1, GAS6, ZDHHC17, ANGPT1, DLG1, EPHB1, TLR4, PTPN2, FGF10, ABCA7, RAPGEF1, FGFR4, PTK2B, FGF19, EMILIN1, BRAF, NTRK1, MAPK3, HAVCR2, MFHAS1, ADCYAP1, FGFR2, PRKD2, ARRB1, NOD1, PHB2, PTPN6, MYC, EIF3A, EGFR, F2R, ICAM1,…
	GOBP_ERYTHROCYTE_DEVELOPMENT	0.3158	0.0204	0.4648	0.4779	23	FAM210B, SH2B3, BRD1, FLVCR1, SLC11A2, ADGRF5, ZBTB7A, BCL6, MAEA, DMTN, RPS6, PTBP3, SRF, ALAS1, JMJD6, MED1, G6PD, L3MBTL3, ERCC2, BPGM, TMOD3, LYAR, ARID4A
	GOBP_ERYTHROCYTE_HOMEOSTASIS	0.8213	0.0329	0.5275	0.7112	95	RPS24, STAT5B, JAK2, JAK3, KIT, FLVCR1, STAT3, CASP3, DMTN, ADD1, MAPK14, G6PD, ERCC2, HIPK2, ACVR1B, ACVR2A, ZFP36L1, ACIN1, ARID4A, LDB1, KAT7, LYN, FAM210B, SH2B3, ANKRD54, RB1, FOXO3, RBFOX2, DYRK3, BRD1, PRMT1, HSPA9, ETS1, ADGRF5, MAEA, KLF13, P4HTM, SRF, CDK5RAP3, VEGFA, KMT2E, UFL1, INPP5D, PTPN2, IKZF1, ZFP36, LYAR, BMP4, ISG15, HSPA1A, STAT1, UBA5, MFHAS1, HSPA1B, SLC11A2, IREB2, RCOR1,…
	GOBP_ESTABLISHMENT_OF_ENDOTHELIAL_BARRIER	0.9052	0.0179	0.8453	0.6033	39	F11R, FASN, RDX, MYADM, PLCB1, PPP1R16B, PDE2A, ADD1, F2RL1, RAPGEF3, TJP1, TJP2, CLDN1, ENG, PDE4D, RAP2C, S1PR2, IKBKB, RAP1B, MARVELD2, WNT7A, CDH5, MYD88, ICAM1, ROCK1, ZDHHC21, MSN, EZR, ROCK2, PTPRS, VEGFA, VCL, S1PR3, CLDN5, RAP1A, TNFRSF1A, WNT7B, RAPGEF2, RAPGEF1
	GOBP_ESTABLISHMENT_OF_PROTEIN_LOCALIZATION_TO_ENDOPLASMIC_RETICULUM		0.2752	0	0.2368	113	SEC61B, RPL35, SEC63, ZFAND2B, TRAM1L1, TRAM1, RPL13A, RPL36, SEC61A1, RPSA, RPL10A, SEC61A2, RN7SL1, RPL3, RPL4, RPL5, RPL6, RPL7, RPL7A, RPL8, RPL9, RPL10, RPL11, RPL12, RPL13, RPL15, RPL17, RPL18, RPL18A, RPL19, RPL21, RPL22, RPL23A, RPL24, RPS4Y1, RPL26, RPL27, RPL30, RPL27A, RPL28, RPL29, RPL31, RPL32, RPL34, RPL35A, RPL37, RPL37A, RPL38, RPL39, RPL41, RPL36A, RPLP0, RPLP1, RPLP2, RPS2, RPS3…
	GOBP_ESTABLISHMENT_OF_PROTEIN_LOCALIZATION_TO_MEMBRANE		0.1049	0.0192	0.1952	302	GORASP1, YWHAH, FRMPD1, TIMM10B, YWHAQ, RFTN1, GORASP2, BAD, PDCD5, GDI1, CASP8, TAOK2, HSP90AA1, BRAF, AP3B1, MFF, PARD3, BAG6, MYO1C, CD24, CHM, EGFR, AKT2, ZDHHC21, LYPLA1, OPTN, BBS2, ZDHHC3, BAX, BID, MOAP1, SYNE3, ICMT, CNST, RILPL2, GRIP1, YWHAE, DMTN, CDK5R1, SLC1A1, RILPL1, ZDHHC7, GGA3, RAB8A, VPS35, SAMM50, COX18, NSF, MAPK8, CSK, GRIPAP1, TCAF1, EMC8, GGA2, EMC1, EMC9, EMC4, RAB7A, EM…
	GOBP_ESTROGEN_METABOLIC_PROCESS		0.6448	0.2269	0.0468	18	CYP3A5, CYP2D6, SGPL1, PLEKHA1, STAR, HSD17B2, HSD17B10, HSD17B1, HSD17B4, HSD17B14, HSD17B7, DHRS11, HSD17B8, PDGFRA, HSD17B11, TIPARP, CYP1B1, HSD17B12
	GOBP_EXOCRINE_SYSTEM_DEVELOPMENT	0.189	0.0044		0.5747	27	BMP7, TWSG1, SOX9, CDC42, SRP54, HGF, LAMA5, FGFR2, SEMA3A, IGSF3, PDGFA, TGM2, FOXC1, TGFB1, IGF2, TGFB3, BTBD7, NTN4, PLXND1, DAG1, CLCN2, LAMA1, TGFB2, PLXNA1, FGF10, POLB, SEMA3C
	GOBP_EXPLORATION_BEHAVIOR	0.7547	0.0319	0.2538	0.164	13	BRINP1, ABL2, GAD1, ITGA3, SLC4A10, ATP1A2, DLG4, PRKCE, LRRK2, APOE, EIF4A3, NLGN2, JPH3
	GOBP_EXPORT_ACROSS_PLASMA_MEMBRANE		0.0445		0.071	39	SLC22A18, ABCC5, YWHAE, ABCC2, ANO6, SLC29A4, RALBP1, SLC15A2, SLC40A1, SLC9A1, ABCC4, KCNT2, ABCA1, SLC27A1, ABCC1, ABCB1, SLC8A2, GJA1, KCNIP2, SLC4A4, KCND3, ABCG2, KCNH2, ATP1A2, ATP12A, SLC35G1, ATP2B1, DLG1, KCNK5, ATP1A3, ATP1B1, SLC22A5, ATP1B3, ATP1A1, SLC8A1, OSCP1, SLC8A3, RGS9, ATP1B2
	GOBP_EXTERNAL_ENCAPSULATING_STRUCTURE_ORGANIZATION		0		0.3236	259	PRDX4, CTSL, FGA, COL11A1, COL19A1, FBN1, CTSK, ELN, COL17A1, MMP14, NID2, FURIN, SERPINE1, COL5A3, THBS1, ITGA10, SERPINH1, RUNX1, P3H4, BGN, COL22A1, TLL2, PTX3, LAMA1, CAV1, FKBP10, SPARC, TGFBI, COL18A1, TNC, AGRN, CRTAP, SPP1, CRISPLD2, COL6A3, MYO1E, NTN4, COL7A1, NPHS1, CST3, ICAM1, APP, COL28A1, VCAN, ITGA11, ADAMTS5, ITGB5, TNFRSF1A, CCDC80, FLOT1, DCN, CYP1B1, ADAMTS6, COL5A1, CD44, TIM…
	GOBP_EXTRACELLULAR_MATRIX_CONSTITUENT_SECRETION	0.4769	0.0156	0.1803	0.4943	9	RGCC, TMEM38B, NOTCH1, TNFRSF1A, ENG, BMP2, TNFRSF1B, RIC1, CREB3L1
	GOBP_EXTRACELLULAR_MATRIX_DISASSEMBLY	0.571	0.0135			45	DDR1, CTSL, BSG, EXOC8, KLKB1, TIMP1, SCUBE3, CD44, TIMP2, ADAM10, CTSK, ADAM15, CAPN2, SH3PXD2B, MMP14, FURIN, HTRA1, DDR2, SCUBE1, ADAM8, LAMC1, MMP11, MMP15, TGFB1, KIF9, FSCN1, TLL1, CST3, A2M, PDPN, TLL2, MMP2, BMP1, ADAMTS4, ETS1, CLASP2, CLASP1, MMP16, ADAMTS5, CTSV, LRP1, FLOT1, FGFR4, CAPN1, CAPNS1
	GOBP_EXTRACELLULAR_VESICLE_BIOGENESIS		0.046	0.8403	0.8434	19	TSG101, PDCD6IP, SDCBP, STAM, RAB11A, SNF8, ARRDC4, RAB7A, VPS4A, COPS5, CHMP2A, SMPD3, VPS4B, ATP13A2, SDC1, HGS, SDC4, RAB27A, ARRDC1
	GOBP_EXTRINSIC_APOPTOTIC_SIGNALING_PATHWAY		0.0012		0.1435	171	FGFR1, STK3, FGFR3, STK4, STX4, FGA, TIMP3, MADD, CASP2, TNFRSF12A, BCL2L12, CASP3, PARP2, DAB2IP, SERPINE1, TNFAIP3, APPL1, BAD, TNFRSF1B, BAK1, BCL2, CASP9, PIK3R1, TGFB1, THBS1, SNAI2, KITLG, CASP8, TGFBR1, HIPK1, FADD, SIVA1, MLLT11, PDPK1, DCC, MKNK2, SCG2, CTNNA1, IFI27, BCL2L2, TGFB2, EYA2, TLR3, FGF10, BOK, CAV1, BCL10, HSPA1A, HSPA1B, PML, RBCK1, HYAL2, CYLD, AKT1, AR, ZMYND11, ICAM1, CO…
	GOBP_EXTRINSIC_APOPTOTIC_SIGNALING_PATHWAY_VIA_DEATH_DOMAIN_RECEPTORS		0.0038		0.1588	70	STK3, STK4, STX4, FGA, TIMP3, MADD, DAB2IP, SERPINE1, TNFAIP3, BAD, BCL2, PIK3R1, THBS1, CASP8, LGALS3, FADD, PTEN, PARK7, RFFL, DDX3X, FAIM2, GSK3B, HGF, TNFRSF10C, HMGB2, HMOX1, FAS, FAIM, RAF1, BCL2L1, TMBIM1, SFRP2, BMP5, BRCA1, TRAF2, RNF34, ITPRIP, SCRT2, PEA15, RIPK1, TNFRSF10B, GPX1, TNFRSF10A, CFLAR, ARHGEF2, ICAM1, GABARAP, DAXX, DEDD2, BLOC1S2, DDX47, ZDHHC3, SORT1, PIDD1, DIABLO, BAX,…
	GOBP_FATTY_ACID_DERIVATIVE_CATABOLIC_PROCESS	0.7266	0.5994	0.6127	0.0322	10	ABHD16A, ACOT7, ACAT1, BDH1, OXCT1, NUDT7, ABCD1, FITM2, LYPLA2, HPGD
	GOBP_FATTY_ACID_HOMEOSTASIS	0.2371	0.0288	0.4642	0.4173	12	SIRT1, DGAT1, ADORA1, XBP1, APOE, GOT1, PRKAA1, PRKAA2, GPAM, ABCD1, POLD1, DGAT2
	GOBP_FATTY_ACID_TRANSPORT	0.5194	0.0615	0.1669	0.0093	101	GRM2, PPFIA4, PPFIA3, ANXA1, SLC25A13, NTRK2, FIS1, PPFIA2, SLC38A7, THBS1, PPFIA1, APBA1, P2RX4, KCNJ10, STXBP1, PLA2G4A, SLC17A6, PRKAA2, SLC25A20, ARL6IP1, SYT1, MAP2K6, SLC25A12, ACSL4, GLS2, GLS, GOT2, ARL6IP5, HRH3, SLC27A3, GRM7, AKT1, SLC27A2, GJA1, AKT2, ATP1A2, IRS2, SLC38A2, PPARD, BDKRB2, PER2, SLC2A1, CROT, ABCD3, SLC27A4, SLC27A5, CPT1A, ACACB, ACSL1, SLC1A1, FABP3, FABP5, APOE, SLC…
	GOBP_FEAR_RESPONSE	0.4682	0.0469	0.4219	0.0818	21	BRINP1, ADRA2A, EIF4E, GJA1, ATP1A2, ADCYAP1, RAG1, RPS6KB1, MAPK8IP2, GRIK2, USP46, SLC1A1, VDAC1, MECP2, APOE, MEF2C, EXT1, BCL2, EIF4G1, ASIC4, ASIC1
	GOBP_FIBROBLAST_PROLIFERATION	0.6541	0.0427	0.499	0.5163	60	CDK4, CCNA2, EMD, DAB2IP, TP53INP1, FBXO4, DDR2, TRIM32, S100A6, PDGFA, PDGFB, PDGFRA, GSTP1, PDGFC, CDC73, FTH1, MIF, GAS6, FN1, BMI1, PEX2, TP53, C1QL4, MED31, FGF10, WNT7B, PARP10, MYB, MED25, E2F1, WNT5A, B4GALT7, ZMIZ1, PML, ZMPSTE24, PDGFRB, CDC6, NDUFS4, LIG4, SKI, CTC1, CDKN1A, CTNNB1, MYC, NF1, CCNB1, CDK6, DACH1, DHX9, CREB1, NGFR, PDGFD, PRKDC, BAX, AQP1, FOSL2, SPHK1, MORC3, SFRP1, PA…
	GOBP_FLUID_TRANSPORT		0.0167		0.5369	14	CFTR, AHCYL1, AQP4, ITPR1, INPP5K, SLC26A6, AQP1, SLC4A11, EXT1, EXT2, EDN1, HYAL2, AQP11, EDNRB
	GOBP_FORMATION_OF_PRIMARY_GERM_LAYER	0.5008	0.0307			72	COL5A1, PRKAR1A, BMP7, TWSG1, KLF4, COL11A1, MMP14, LAMB1, LEF1, DKK1, LEO1, RTF1, DUSP1, PAF1, VTN, CDC73, CTR9, ACVR1, DUSP4, DUSP5, HMGA2, FN1, FZD7, NF2, SRF, KDM6B, EYA2, SMAD3, SMAD1, COL8A1, BMPR1A, COL5A2, COL6A1, COL12A1, EPB41L5, BMP4, WNT5A, COL4A2, WNT3, SNAI1, SOX2, POFUT2, HSBP1, FGFR2, EXOC4, SFRP2, TXNRD1, EXT2, MMP15, FOXC1, LHX1, SMAD2, GJA1, ITGA2, COL7A1, ITGA3, INHBA, ATOH8, …
	GOBP_G_PROTEIN_COUPLED_ACETYLCHOLINE_RECEPTOR_SIGNALING_PATHWAY	0.5007	0.8513		0.0346	13	GNAQ, GNA11, PLCB1, GNB1, CHRM2, GNAI2, CDK5R1, RGS10, OPRM1, AGRN, RGS8, CHRM3, HRH3
	GOBP_G_PROTEIN_COUPLED_RECEPTOR_SIGNALING_PATHWAY_COUPLED_TO_CYCLIC_NUCLEOTIDE_SECOND_MESSENGER		0.0905	0.7349	0.023	13	CCL2, CNR1, CHRM2, ANXA1, OPRD1, SSTR2, OPRM1, NPY, MC1R, NPY1R, CALCRL, CHRM3, HRH3
	GOBP_GALACTOSE_METABOLIC_PROCESS	0.5933	0.0226	0.9259	0.5832	13	GALK1, PGM2, GLB1, PGM2L1, GALT, B4GALT1, PGM1, GALK2, PPARGC1A, CHST1, GALM, GALE, SLC35A2
	GOBP_GANGLIOSIDE_METABOLIC_PROCESS	0.0312	0.1442	0.7758	0.0685	22	ST6GALNAC5, ST6GALNAC3, ST8SIA3, B4GALNT1, ST8SIA4, GM2A, ST8SIA2, B4GALT6, B4GALT5, B3GALT4, ABCA2, ST3GAL5, ST3GAL1, HEXA, ITGB8, NEU1, ST6GALNAC4, NEU3, HEXB, ST6GALNAC6, CLN6, ST3GAL2
	GOBP_GAP_JUNCTION_ASSEMBLY		0.0367		0.1473	4	GJA1, GJC1, CAV1, CTNNA1
	GOBP_GENERATION_OF_PRECURSOR_METABOLITES_AND_ENERGY		0.0302	0.3027	0.2074	397	ENO1, PPIF, SLC25A13, NUP88, NUP98, ASPH, NUP54, PGK1, AKR7A3, PPP1R3D, PPP1R3B, COX7A2, NDUFV2, MT-ND6, NDC1, GIPR, GLRX2, RANBP2, SEC13, TAZ, UQCC2, MT-CYB, NUP37, PRKAA1, PRKAA2, NUP214, AAAS, RAE1, ADH5, SLC25A23, NCOR1, NUP155, NUP93, SLC25A12, POM121, CHCHD2, GFPT2, NUP153, GLDC, RPE, CDK1, AKT1, RDH16, DHRS3, AKT2, IRS1, FOXK1, IRS2, PPP1R3C, PPP1R3F, AVPR1A, BID, PER2, SHPK, PPP1R1A, BDH2…
	GOBP_GLAND_DEVELOPMENT	0.6518	0.0234	0.7063		287	RPGRIP1L, MAN2A1, PRMT5, SERPINE2, JARID2, BTRC, WDR77, FADD, HNRNPD, PTCD2, RTN4, MSN, WDR35, CDK5RAP3, LAMA1, CCNB2, CAV1, SOCS2, SOSTDC1, MPST, SRSF5, PLAG1, SMARCC1, WNT5A, PML, WNT3, ORAI1, NCOR2, LRP5L, PYGO2, CEBPG, ARHGAP5, HMGCS1, TNC, FGFR2, FRZB, LRP5, DUT, RARG, PHB2, ASXL1, EGFR, AKT1, GLI3, NTN4, AKT2, ZDHHC21, PTCH1, CSF1, IRS2, OXTR, BAX, POLB, RELA, APLN, SEMA3C, EPHA2, EGF, ERBB…
	GOBP_GLAND_MORPHOGENESIS	0.5903	0.0024			78	RPS6KA1, BMP7, TWSG1, WNT4, NOTCH1, FRS2, TNFAIP3, XBP1, PDGFA, BTRC, PROX1, BCL2, TGFB1, TGFB3, BTBD7, GLI1, CEBPB, PLXND1, DAG1, MSN, LAMA1, TGFB2, GLI2, PLXNA1, FGF10, MDK, CAV1, LIMS2, SOSTDC1, DDR1, BMP4, PLAG1, SOX9, WNT5A, CDC42, PML, LRP6, LRP5L, HGF, LAMA5, CYP7B1, NTN1, TNC, FGFR2, LRP5, SEMA3A, NOTCH2, RARG, TGM2, TGFBR2, NRG3, PHB2, KDM5B, IGFBP5, CUL3, CFLAR, GLI3, AR, SRC, NTN4, PTC…
	GOBP_GLIAL_CELL_APOPTOTIC_PROCESS	0.7538	0.0187	0.9433	0.7449	13	RB1, CCL2, PRKCI, PRKCA, GAS6, TNFRSF21, CASP3, TP53, AKAP12, CDK5, DLL1, TRAF2, PRKCD
	GOBP_GLIAL_CELL_PROLIFERATION		0.0463	0.3884	0.7578	31	GBA, SOX4, PPP1CC, SOX11, LEPR, E2F1, PLAG1, MTOR, NOTCH1, HES1, ADCYAP1, EEF2, ETV5, IDH2, CERS2, RNF10, SKI, CX3CL1, LYN, TSPO, PRKCI, CSF1, DICER1, MIR125B1, NF2, CREB1, UFL1, CLU, PTN, PTK2B, MYB
	GOBP_GLOMERULAR_MESANGIAL_CELL_PROLIFERATION		0.0172	0.9581	0.2349	8	CFLAR, PDGFD, BMP4, BMP7, PDGFB, EGR1, PDGFRB, IL6R
	GOBP_GLOMERULAR_MESANGIUM_DEVELOPMENT		0.0049	0.7996	0.2665	10	ACTA2, CFLAR, PDGFD, BMP4, BMP7, NOTCH1, PDGFB, EGR1, PDGFRB, IL6R
	GOBP_GLUCOSAMINE_CONTAINING_COMPOUND_METABOLIC_PROCESS	0.4685	0.0205	0.3205	0.375	18	RENBP, GNPDA1, CHST7, GNPDA2, CHST6, MGAT3, AMDHD2, NAGK, EXTL2, OVGP1, CHST3, NANP, PGM3, GNPNAT1, GNE, CHST1, CTBS, CHST2
	GOBP_GLUTAMATE_SECRETION	0.5982	0.3939	0.205	0.0024	31	GRM2, SYT1, PPFIA4, PPFIA3, VAMP2, UNC13B, NTRK2, RIMS1, SLC1A1, ADORA1, ADORA2A, NTSR1, SLC1A2, SLC1A3, GLS2, GLS, PPFIA2, PPFIA1, NPY5R, HRH3, GRM7, APBA1, GJA1, TRH, SNAP25, SLC38A2, STXBP1, GIPC1, RAB3GAP1, RAB3A, STX1A
	GOBP_GLUTATHIONE_DERIVATIVE_METABOLIC_PROCESS	0.9907	0.0469	0.0511	0.0176	15	GSTM3, AKR1A1, MGST3, ESD, GSTA4, GSTM2, GSTZ1, GSTO1, GSTK1, GSTM4, GSTM1, MGST1, MGST2, GSTA1, GSTP1
	GOBP_GLUTATHIONE_METABOLIC_PROCESS	0.9693	0.0137	0.1767	0.0054	42	GSTM3, GSR, MMACHC, HAGH, GLO1, CHAC1, PARK7, GGT1, ETHE1, GSTA4, GGT7, GSTZ1, GDAP1L1, GSS, SLC1A1, GSTK1, G6PD, MGST2, NFE2L2, PTGES2, GSTP1, GCLC, ARL6IP5, CLIC2, GCLM, GPX1, GLRX2, GDAP1, SOD1, CTNS, GSTM2, OPLAH, GSTO1, CNDP2, GGCT, GSTM4, GSTM1, IDH1, CHAC2, CLIC1, SLC7A11, GSTA1
	GOBP_GLYCOLIPID_CATABOLIC_PROCESS	0.5009	0.0381	0.1393	0.2477	12	GBA, HEXA, GLA, NAGA, NEU1, GBA2, PRKCD, GM2A, NEU3, HEXB, FUCA1, GALC
	GOBP_GLYCOPROTEIN_CATABOLIC_PROCESS	0.7362	0.031	0.7649	0.1703	16	EDEM3, MAN1A1, CTSL, NGLY1, CST3, EDEM1, FBXO2, ADAMTS12, GPC1, EDEM2, ADAMTS9, FBXO44, STT3B, MANBA, SGSH, MAN1B1
	GOBP_GLYCOPROTEIN_METABOLIC_PROCESS	0.2871	0.0386	0.517	0.2473	314	GORASP1, EDEM3, CTSL, B3GALT1, CHST11, TNIP1, COL11A1, GALNT2, TRIP11, MAN2A1, NCSTN, MAN1A2, POGLUT1, TMTC3, DPY19L3, TMEM106A, DPY19L1, BGN, DPY19L2, DPY19L4, DPM3, GALNT13, GALNT1, GANC, POFUT1, EOGT, PTX3, TRAK1, GALNTL6, GALNT16, TRAK2, PGM3, B3GALT5, CSGALNACT2, C1GALT1, NDST4, B3GNT9, GAL3ST3, CANT1, NDST3, IDS, SGSH, AGA, ERP44, UST, ALG2, GPC1, GFPT2, GANAB, MAN2B1, MANBA, RAB1A, CTNNB1,…
	GOBP_GLYCOSIDE_METABOLIC_PROCESS	0.5497	0.6308	0.321	0.0374	17	GBA, ABHD10, AKR1A1, TH, CBR4, GLA, GUSB, GUSBP3, AKR1C1, FUCA2, AKR1C3, AKR1C2, FUCA1, AKR1B1, NAGA, GBA2, AKR7A2
	GOBP_GLYCOSPHINGOLIPID_METABOLIC_PROCESS	0.0359	0.0122	0.5278	0.0284	55	GBA, CERK, SUMF2, B3GALT1, ST6GALNAC5, B3GALNT1, B3GALT2, KIT, ESYT1, B4GALNT1, GM2A, UGCG, PRKCD, NEU3, ST8SIA1, SMPD4, PSAP, ABCA2, B4GALT3, UGT8, PRKAA1, ST6GALNAC4, CTSA, ESYT2, SMPD1, CLN6, ST3GAL2, GLB1, ST6GALNAC3, ST8SIA3, ST8SIA4, CPTP, ST8SIA2, SUMF1, B3GALT4, ST3GAL5, ST3GAL1, SMPD3, ITGB8, ARSA, GBA2, HEXB, GLA, GLTP, STS, B4GALT6, B4GALT5, GALC, HEXA, SMPD2, BAX, NAGA, NEU1, ASAH1, S…
	GOBP_GRANULOCYTE_CHEMOTAXIS		0.0073		0.054	43	MAPK3, BSG, VAV3, ANXA1, TIRAP, PPIA, SRP54, PTK2, DAPK2, BST1, AKIRIN1, RARRES2, PDE4B, THBS1, DNM1L, MOSPD2, EDN1, PIK3CD, CX3CL1, CAMK1D, THBS4, ITGA1, LGALS3, MCU, MPP1, CCL2, CKLF, PPIB, SLIT2, IL17RC, CSF1, C1QBP, GBF1, CXADR, SCG2, TGFB2, PIKFYVE, PIP5K1C, MDK, MAPK1, PREX1, RAC1, JAM3
	GOBP_GRANULOCYTE_MIGRATION		0.0032		0.086	53	BSG, VAV3, CD99, CD99L2, ANXA1, TIRAP, PPIA, SRP54, PTK2, DAPK2, ADAM8, PDE4B, THBS1, DNM1L, MOSPD2, PIK3CD, CX3CL1, CAMK1D, THBS4, LGALS3, MCU, MPP1, MYD88, CCL2, CKLF, PPIB, SLIT2, IRAK4, JAGN1, IL17RC, C1QBP, SCG2, TGFB2, PIKFYVE, PIP5K1C, MDK, RHOH, PREX1, RAC1, WDR1, MAPK3, RHOG, BST1, AKIRIN1, RARRES2, EDN1, ITGA1, CSF1, GBF1, CXADR, IL1R1, MAPK1, JAM3
	GOBP_GROWTH_HORMONE_RECEPTOR_SIGNALING_PATHWAY_VIA_JAK_STAT	0.9716	0.0378	0.4624	0.7861	9	STAT5B, LYN, GHR, JAK2, STAT6, JAK3, PTPN1, PRLR, STAT3
	GOBP_HEART_DEVELOPMENT		0.0375			406	PDLIM5, SOX4, SNX17, PPP1R13L, SOX11, BVES, AKAP13, MIR25, SPRY1, COL11A1, FBN1, NIPBL, GPC3, TRIP11, ID3, ELN, ROBO2, LEMD2, CBY1, TENM4, JARID2, KCNK2, MEF2D, MYH7, NEB, NDUFV2, PIM1, CASP8, ALPK3, CACYBP, RARB, RUNX1, POPDC2, SGCG, TAZ, PTCD2, FHOD3, MEF2A, MNAT1, SORBS2, IFT20, PLCE1, VGLL4, SPARC, TTN, WNT5A, FGFR2, ADM, ECE1, EDN1, CTNNB1, EDNRA, ASXL1, JAG1, EGFR, GLI3, GJA1, DHRS3, PTCH1,…
	GOBP_HEART_FORMATION	0.5762	0.0439	0.624	0.9021	20	BMP4, LRP2, WNT5A, NOTCH1, SIX1, BMP2, HES1, ROBO2, WNT3A, ISL1, LEMD2, ROBO1, SMARCD3, RBPJ, BMPR1A, MEF2C, EXT1, AXIN2, DKK1, PIM1
	GOBP_HEART_PROCESS	0.486	0.0386		0.0753	183	GLRX3, FGF12, PPP1R13L, EHD3, BVES, HBEGF, AKAP13, MTOR, AHCYL1, ASPH, SCN1A, CXCR4, MYH7, DNM1L, KCNJ3, KCNIP2, KCNJ4, POPDC2, KCNJ12, SGCG, KCNN2, TAZ, ITPR3, DLG1, P2RX4, MEF2A, ATP2A2, SCN3B, TGFB2, NOS1AP, ATP1A1, VEGFB, NPR2, CELF2, CAV1, MYLK2, RYR3, SPX, STIM1, ADRA1B, RNLS, TRPC1, TTN, CHGA, ITPR2, CALM2, CAMK2D, MAP2K6, NUP155, WWTR1, DMD, MAP2K3, SLC9A1, TCAP, GJC1, SEMA3A, ATP2A1, SMA…
	GOBP_HEART_VALVE_DEVELOPMENT		0.0057	0.4402		49	SOX4, MTOR, HECTD1, NOTCH1, BMP2, NFATC1, ELN, ROBO2, PDE2A, HEY1, ZBTB14, MEF2C, SMAD4, TNFRSF1B, SHOX2, TGFB1, SNAI2, ACVR1, RB1, TWIST1, SLIT2, STRA6, TGFB2, DLL4, BMPR1A, HEYL, EMILIN1, SMAD6, BMP4, SOX9, SNAI1, EFNA1, DCHS1, OLFM1, RBPJ, NOTCH2, ADAMTS9, TGFBR2, MDM4, JAG1, TIE1, ZFPM1, ROCK1, MATR3, ROCK2, ROBO1, BMPR2, SLIT3, TNFRSF1A
	GOBP_HEME_METABOLIC_PROCESS		0.0246	0.045	0.0416	29	FECH, HPX, PGRMC1, SLC11A2, CPOX, IREB2, IBA57, ALAD, HMBS, SLC25A39, PPOX, NFE2L1, BLVRA, HMOX1, BLVRB, UROD, SRRD, AMBP, BDH2, SLC6A9, TSPO, FXN, HMOX2, COX10, COX15, UROS, ALAS1, TMEM14C, SLC25A38
	GOBP_HIGH_DENSITY_LIPOPROTEIN_PARTICLE_REMODELING		0.0311	0.8129	0.2888	11	SCARB1, APOE, LIPG, ALB, APOM, ABCA5, APOC1, LCAT, PLA2G3, PLTP, ABCG1
	GOBP_HOMEOSTASIS_OF_NUMBER_OF_CELLS		0.0335	0.419	0.8104	181	LMO1, SOX4, ANXA1, NOTCH1, HMGB1, ILDR2, SLC15A4, PKN1, CASP3, ADD1, MAPK14, TNFAIP3, MEF2C, FANCC, BAK1, BCL2, NCSTN, ACIN1, KITLG, LDB1, FADD, SH2B3, RB1, DYRK3, ABL1, ITPKB, BAP1, ETS1, ADGRF5, MAEA, SRF, CDK5RAP3, VEGFA, PTPN2, CCNB2, IKZF1, MERTK, ZFP36, ZFX, LYAR, WDR48, AP3B1, BCL10, HSPA1A, MFHAS1, HSPA1B, RCOR1, ZNF16, CEBPG, JMJD6, SMAD5, PKNOX1, PPP3CB, VPS54, FSTL1, TMOD3, RC3H1, ASXL…
	GOBP_HOMOPHILIC_CELL_ADHESION_VIA_PLASMA_MEMBRANE_ADHESION_MOLECULES	0.0308	0.5809	0.4637	0.2058	126	CDH10, CDH12, TENM3, CDH18, CDH23, CDH20, PCDH15, CNTN4, CDH24, CDHR1, SDK2, ROBO2, L1CAM, CDH5, PCDH7, DSCAM, PLXNB2, PVR, AMIGO2, PLXNB3, CLSTN2, IGSF11, PCDHGA9, PCDHGA4, PCDH9, PCDHGA3, FAT4, CDH6, CELSR3, NEXN, OBSL1, DCHS2, CELSR1, CADM1, KIRREL3, CADM3, PALLD, IGSF9, VSTM2L, PCDHB6, PCDHA7, BSG, TRO, PCDH11X, AMIGO1, NPTN, CDH4, CLSTN3, FAT3, PCDHGA12, PCDHB5, PCDH1, PCDHGC3, PCDH18, PCDHB…
	GOBP_HOMOTYPIC_CELL_CELL_ADHESION		0.0077		0.4605	59	FGA, CD99, RDX, PLAUR, PPIA, DMTN, ACTG1, SERPINE2, HSPB1, PDGFRA, PRKCD, PRKG1, GNAS, PTPRU, LYN, ITGA2B, UBASH3B, CD9, SH2B3, PRKCA, PDPN, FN1, STXBP1, FLNA, METAP1, TLN1, VCL, ANK3, ILK, MYL9, MYL12A, TYRO3, CLIC1, CSRP1, JAK1, SLC7A11, LGALS1, BLOC1S4, RAP2B, ACTB, STXBP3, FIBP, F11R, FERMT3, ZNF703, MEGF11, TJP2, PIK3CB, MEGF10, PTPN6, WNT3A, CXADR, C1QTNF1, DSC2, DSG2, CTNNA3, MYH9, JUP, PK…
	GOBP_HORMONE_BIOSYNTHETIC_PROCESS		0.0035	0.3204	0.1039	42	FDX1, TG, WNT4, EGR1, BMP2, STAR, SRD5A1, REST, AKR1B1, STC2, BMP5, ADM, DKK3, STARD3, CACNA1H, TSPO, SCARB1, DHCR7, NFKB1, CHST8, DIO3, CHST9, H6PD, SRD5A3, BMP6, CLCN2, FDXR, DGKQ, HIF1A, HSD17B1, PPARGC1A, MED1, ATP1A1, HSD17B14, HSD17B7, DHRS11, HSD17B8, STARD3NL, HSD17B11, HSD17B6, ARNT, HSD17B12
	GOBP_HORMONE_CATABOLIC_PROCESS		0.0619	0.3231	0.0179	7	SPP1, DIO2, DIO3, IDE, HSD17B11, ECE1, SRD5A1
	GOBP_HORMONE_METABOLIC_PROCESS		0.0087	0.1851	0.0051	119	CTSL, CYP2C8, SCG5, CYP3A5, ALDH9A1, WNT4, RDH10, BMP2, CTSK, PCSK6, LRAT, FURIN, PCSK7, CYP26B1, ECE2, PNPLA4, AKR1C3, HSD17B2, SRD5A3, DGKQ, PPARGC1A, ATP1A1, IDE, HSD17B11, HSD17B6, RDH13, ADH1B, CRABP1, CRABP2, DHRS13, PLB1, CYP2D6, CYP26A1, AKR1C1, CYP27C1, CYP26C1, AKR1B1, RDH11, SPP1, RETSAT, RDH14, ADM, RBP1, TIPARP, RDH5, ECE1, RPE65, DKK3, STARD3, ALDH8A1, TSPO, BCO2, RDH16, DHRS3, NFKB…
	GOBP_HORMONE_TRANSPORT		0.0087		0.0616	198	SNX19, SOX4, SOX11, FGA, PSMD9, ADCY8, RAB11FIP2, BAD, GIPR, GPR27, ITPR3, NEUROD1, ANO1, UQCC2, DYNLL1, PPP3CA, NR1D1, LRP5L, AIMP1, ZBED6, MAFA, SYT7, LRP5, SPP1, NKX6-1, PPP3CB, ADM, KLF7, RAB1A, EDN1, C1QTNF3, PFKL, EGFR, SRI, GJA1, IRS1, IRS2, TRPM4, C2CD2L, APLN, PER2, INHBB, JAK2, PHPT1, SLC7A8, SMAD4, GPLD1, CCDC186, SLC16A1, CHD7, SLC7A5, CNR1, PRKCA, HFE, BMP6, TMF1, VGF, ARL2, MYB, LIF…
	GOBP_HUMORAL_IMMUNE_RESPONSE		0.0026		0.0456	68	FGA, FGB, NOTCH1, PROS1, SERPING1, C1RL, MEF2C, BCL2, C1R, VTN, C3, RGCC, CCL2, A2M, C1QBP, FOXJ1, CLU, TRDC, CFH, EXO1, CFI, CD46, CFP, SUSD4, C1S, C4A, C5, CD59, CD81, TRAF3IP2, SPNS2, CHGA, HPX, LEAP2, PPP2R3C, ROMO1, GAPDH, TNFRSF21, GPI, HMGN2, MFAP4, PDZD11, POU2F2, MASP1, FAM3A, ST6GAL1, BST1, RBPJ, TFE3, CXCL14, NOTCH2, RARRES2, RPL30, PTPN6, YTHDF2, CD83, SPINK5, OCIAD2, RPL39, HLA-A, HL…
	GOBP_HYALURONAN_BIOSYNTHETIC_PROCESS	0.8993	0.0352	0.8391	0.009	12	EGF, HYAL1, HAS2, CLTC, SMPD3, ABCC5, NFKB1, AP2A1, PDGFB, TGFB1, CEMIP, HAS3
	GOBP_HYALURONAN_METABOLIC_PROCESS	0.8994	0.0164		0.0468	26	EGF, GUSB, ABCC5, ITIH4, CD44, CHP1, HGF, CEMIP, HYAL3, HAS3, HMMR, SLC9A1, SMPD3, PDGFB, TGFB1, HEXB, PIM1, HYAL2, AKT1, HYAL1, CLTC, NFKB1, AP2A1, FGF2, HEXA, HAS2
	GOBP_HYDROGEN_PEROXIDE_METABOLIC_PROCESS		0.0396	0.7342	0.0236	28	PRDX4, PARK7, PRDX3, HP, SNCA, MT-CO2, ZNF205, PRDX2, GPX1, EGFR, CAT, PXDN, HDAC6, SOD1, CTNS, SOD2, PRDX5, PRDX6, CYBA, FYN, PINK1, PXDNL, GPX3, ACOX1, NNT, RAC1, PRDX1, MPV17L
	GOBP_HYPEROSMOTIC_RESPONSE	0.7941	0.0398	0.99		21	SST, HNMT, ARHGEF2, XRCC5, MICU1, YBX3, SLC25A23, ERRFI1, PKN1, EFHD1, PDPK1, TACR3, MT-CYB, XRCC6, LETM1, TLR3, AKR1B1, SLC12A2, CLDN1, AQP1, SLC2A1
	GOBP_I_KAPPAB_KINASE_NF_KAPPAB_SIGNALING		0.0151	0.4924	0.3967	208	PRDX4, TANK, TNIP1, AKAP13, TAB1, FKBP1A, TIRAP, CHUK, DAB2IP, TAB2, REL, TAB3, ECT2, TBK1, BTRC, MAP3K14, BIRC2, TRAF4, IKBKB, IRAK1, CASP8, IRF3, RIPK2, FADD, MYD88, NFKBIA, MIER1, NFKBIL1, TMEM106A, IRAK4, ZDHHC17, PELI1, CTH, MAP3K7, TLR3, TLR4, TRAF3, SNIP1, TRAF6, UBB, UBC, CANT1, LURAP1, AJUBA, IKBKG, BCL10, WNT5A, NR1D1, IKBKE, EEF1D, CACTIN, LAMTOR5, MAPKBP1, NOD1, OTUD7B, RBCK1, MAVS, R…
	GOBP_I_KAPPAB_PHOSPHORYLATION		0.0365		0.7936	14	PRDX4, AKT1, IKBKE, CHUK, DDRGK1, SIRPA, DAB2IP, MAP3K7, TLR3, TLR4, TRAF2, ERC1, IKBKB, CX3CL1
	GOBP_ICOSANOID_BIOSYNTHETIC_PROCESS		0.0129	0.6354	0.0176	26	SIRT1, CYP2C8, MGST3, GGT1, ANXA1, GGT7, FABP5, PTGDS, TBXAS1, DAGLB, MGST2, PTGES2, EDN1, CBR1, PIBF1, MIF, AKR1C3, PNPLA8, PTGES3, PLA2G3, PTGIS, AVPR1A, FADS1, PLA2G4A, LTA4H, PTGS1
	GOBP_ICOSANOID_METABOLIC_PROCESS	0.6744	0.0034	0.3888	0.0083	60	SIRT1, CYP2C8, MGST3, FAAH2, GGT1, ANXA1, GGT7, CYP2E1, MGLL, PLAA, FAAH, PLA2G4C, FABP5, DAGLB, MGST2, ABCC1, GSTP1, ABCC10, DAGLA, PIBF1, MIF, AKR1C3, PNPLA8, ATP6V1B1, PTGIS, PLA2G4A, PTGS1, PTGR2, PTGR1, CES2, GSTA1, MAPK3, PLA2G4B, CYP2D6, MAPKAPK2, AKR1C1, PTGDS, TBXAS1, PTGES2, EDN1, HPGD, GPX1, CYP2U1, EPHX2, CBR1, CYP2D7, EPHX1, ZADH2, PTGES3, PON2, PLA2G3, AKR1C2, AVPR1A, GPX4, FADS1, G…
	GOBP_IMP_BIOSYNTHETIC_PROCESS		0.0365			9	ADSL, GART, PPAT, AMPD2, PFAS, AMPD3, HPRT1, ATIC, PAICS
	GOBP_IN_UTERO_EMBRYONIC_DEVELOPMENT		0.0312	0.8354		270	XAB2, CHST11, TMEM231, TAB1, RPGRIP1L, RDH10, CNOT2, CNOT3, MAN2A1, ADD1, FURIN, ENDOG, RRP7A, APOB, RTF1, SBDS, CASP8, APBA1, CTR9, TWIST1, RTN4, UBE2B, PCGF2, TRAF6, GGNBP2, CCNB2, ANKS6, FKBP10, SOCS3, CELF4, LMX1B, NBN, WDR19, TCTN1, ZBED6, FGFR2, MAFG, LIG4, OTUD7B, ADM, ZFAND5, EDN1, EDNRA, AKT1, GLI3, MYO1E, PTCH1, TERF2, MSH2, POLB, NLE1, BMP7, MT-ND4, KLF4, FLVCR1, MIB1, SPINT2, PLCD3, V…
	GOBP_INFLAMMATORY_RESPONSE		0.0004	0.7051	0.05	361	NR1H3, TNIP1, GGT1, TIRAP, CHUK, ADCY1, HP, IFI16, ADCY8, DAB2IP, SERPINE1, REL, APPL1, GPS2, TBK1, PLGRKT, BIRC2, ZYX, SYT11, THBS1, IKBKB, IRF3, RIPK2, LTB4R, MYD88, NFKBIA, APPL2, BAP1, PTGIS, PTX3, PARP4, TLR3, TLR4, PTPN2, CELF1, TYRO3, SDC1, SOCS3, IL17RA, HAVCR2, IKBKG, AP3B1, NMI, MFHAS1, WNT5A, MAPKAPK2, NR1D1, TRIL, PJA2, AIMP1, NT5E, GIT1, SPP1, AGTR1, ZNF580, IL17D, NOD1, ADM, AFAP1L2…
	GOBP_INFLAMMATORY_RESPONSE_TO_WOUNDING	0.5056	0.0461	0.7582	0.0303	10	GIT1, HIF1A, F2R, GRN, MDK, TIMP1, WDR83, AGER, TGFB1, HMOX1
	GOBP_INHIBITORY_SYNAPSE_ASSEMBLY	0.0189	0.9773	0.5072	0.1203	12	GABRB2, WNT5A, PLXNB1, LGI2, NLGN2, CBLN1, SEMA4A, LHFPL4, SEMA4D, GABRB3, FGF13, GABRG2
	GOBP_INNATE_IMMUNE_RESPONSE		0.0011	0.7226	0.3371	449	FGA, IFI16, HLA-B, C1RL, RIPK2, FADD, PARP14, PTPN2, POLR3F, POLR3G, G3BP2, POLR3C, NRAS, POLR3A, POLR3H, SOCS1, CRCP, SOCS3, POLR3K, SMPD1, POLR3B, IL17RA, POLR3E, POLR3D, WNT5A, CAMK2D, CACTIN, EDN1, ADARB1, ICAM1, MICA, OPTN, AKAP8, LYST, TRIM59, AGER, COCH, NLRP1, SIRT2, JAK2, JAK3, CD44, SERPING1, FBXO9, PPP1R14B, F2RL1, IFNAR1, ARG2, APOE, NAIP, PRKCD, ERAP1, SERPINB9, AKIRIN2, MALT1, CORO1…
	GOBP_INOSITOL_LIPID_MEDIATED_SIGNALING	0.4025	0.0431	0.7628		137	FGFR1, CRYBA1, NTF3, NTRK2, NTRK3, PLCB2, PTK2, DAB2IP, KBTBD2, OGT, PIP4K2C, SERPINE2, PIP4K2B, PI4KAP2, PI4KAP1, HAX1, PIP5K1B, PIK3R1, ROR2, TWIST1, INPP5F, IER3, PIK3C3, ANGPT1, INSR, KCNH1, PTPN13, NEDD4, TGFB2, PLCE1, EXOC1, TYRO3, IGF1R, CBL, NTRK1, MAPK3, PREX2, EPOR, PLXNB1, ADAP2, ROR1, EDN1, PTPN6, PPP2R5B, NF1, EGFR, AKT1, F2R, PPP2R5C, PI4KA, RHOA, IRS1, IRS2, UNC5B, PITPNM2, PIK3C2A…
	GOBP_INSULIN_SECRETION	0.2088	0.0381	0.5159	0.1754	144	ENSA, SNX19, EPHA5, SOX4, STXBP4, STX4, PCLO, SLC25A5, SLC25A6, ANXA1, ICA1, KCNB1, ILDR2, PIM3, CYB5R4, CDK16, PRKCE, PSMD9, ADCY8, ENY2, PTPRN2, RAB11FIP2, ABCC8, CACNA1A, CACNA1E, MIDN, BRSK2, HMGN3, STXBP5L, RFX3, RIMS2, BAD, GIPR, MCU, ADRA2A, GPR27, KCNS3, SLC8B1, ITPR3, NEUROD1, ANO1, UQCC2, DYNLL1, CAPN10, PPP3CA, SYTL4, CFTR, CHGA, ITPR2, NR1D1, ADCYAP1, TARDBP, ACVR1C, LRP5L, ZBED6, MAF…
	GOBP_INSULIN_SECRETION_INVOLVED_IN_CELLULAR_RESPONSE_TO_GLUCOSE_STIMULUS	0.0783	0.0466	0.9307	0.726	53	ADCY5, GPR68, EPHA5, PTPRN, STXBP4, STX4, UCP2, PHPT1, PIM3, CDK16, PRKCE, ADCY8, ENY2, PTPRN2, RAB11FIP2, BRSK2, KIF5B, HMGN3, GPLD1, BAD, CCDC186, ADRA2A, SLC9B2, GPR27, JAGN1, ANO1, EFNA5, DYNLL1, FKBP1B, LRP1, RAC1, CFTR, NR1D1, LRP5L, ZBED6, RAB11FIP5, RAF1, LRP5, CAMK2N1, PPP3CB, KLF7, SRI, PLA2G6, TRPM4, C2CD2L, HIF1A, PPARD, MPC2, RAB11B, OXCT1, TIAM1, NADK, BAIAP3
	GOBP_INTEGRIN_ACTIVATION	0.4787	0.0221			14	FERMT2, SRC, PIEZO1, FARP2, FERMT3, FN1, ITGB1BP1, COL16A1, FBLIM1, TLN1, CX3CL1, JAM3, RAP1B, KIF14
	GOBP_INTEGRIN_MEDIATED_SIGNALING_PATHWAY	0.3696	0.0009		0.7285	69	FERMT2, VAV3, ADAM11, THY1, ITGA9, TIMP1, BCAR1, ADAM15, DMTN, PTK2, DST, PHACTR4, SLC2A10, ZYX, PTPRA, ITGA10, PRKD1, ZNF304, ITGA2B, SEMA7A, FUT8, ABL1, FN1, CTNNA1, DOCK1, FLNA, TLN1, ILK, LIMS1, NEDD9, LIMS2, ITGA6, RCC2, CD63, PTK2B, ISG15, NRP1, CDC42, FERMT3, PTPN11, ADAM10, COL16A1, LAMA5, ADAM9, ADAMTS13, EMP2, LOXL3, ITGAE, BST1, ITGB8, ADAMTS1, ITGA1, CUL3, SRC, ITGA2, ITGA3, CCM2, ITG…
	GOBP_INTERFERON_GAMMA_MEDIATED_SIGNALING_PATHWAY		0.0016		0.1458	52	PIAS1, NR1H3, TRIM25, CAMK2A, IRF2, JAK2, CD44, TRIM22, IRF9, MID1, NCAM1, HLA-B, OAS3, TRIM68, TRIM62, TRIM26, TRIM8, CAMK2G, PRKCD, IRF1, IRF3, IRF7, HSP90AB1, TP53, PARP14, PTPN2, HLA-DPB1, JAK1, SOCS1, SOCS3, TRIM5, HLA-C, NMI, STAT1, HPX, PML, CAMK2D, MT2A, B2M, HLA-A, HLA-E, ICAM1, CDC37, NR1H2, TRIM21, IFNGR1, IFNGR2, MED1, CAMK2B, SUMO1, VCAM1, PARP9
	GOBP_INTERFERON_GAMMA_PRODUCTION	0.6516	0.0056	0.6673	0.6801	44	HAVCR2, ISG15, WNT5A, HMGB1, HRAS, RARA, ISL1, CEBPG, F2RL1, RASGRP1, DDIT3, CD276, PDE4B, PDE4D, FZD5, HSPD1, IL20RB, IL27RA, SLC7A5, RIPK2, FADD, HLA-A, ZFPM1, ABL1, GAS6, LGALS9, INHBA, CD226, C1QBP, SIRPA, IL1R1, TLR3, TLR4, AXL, HLA-DPB1, TRIM27, IL12A, SCRIB, BTN3A2, ZC3H12A, MIR708, BTN3A1, PRNP, CD47
	GOBP_INTERLEUKIN_1_BETA_PRODUCTION		0.0108			45	JAK2, WNT5A, SERPINB1, EGR1, HMGB1, PML, ERRFI1, STAT3, CPTP, IFI16, ISL1, F2RL1, GIT1, TNFAIP3, ARG2, CARD8, HSPB1, NOD1, FZD5, GSTP1, LPL, CX3CL1, CASP8, F2R, ARRB2, RIPK2, MALT1, APP, TMEM106A, LGALS9, SIRPA, SMAD3, TRIM16, TLR4, S1PR3, PANX1, HK1, NLRP2, FOXP1, AIM2, ZC3H12A, MIR708, AGER, SPHK1, NLRP1
	GOBP_INTERLEUKIN_1_PRODUCTION		0.0061		0.66	51	JAK2, ANXA1, HMGB1, STAT3, IFI16, ISL1, F2RL1, TNFAIP3, ARG2, HSPB1, FZD5, GSTP1, LPL, CX3CL1, CASP8, ARRB2, RIPK2, MALT1, TMEM106A, GAS6, SMAD3, TLR4, FOXP1, HAVCR2, WNT5A, SERPINB1, EGR1, PML, ERRFI1, CPTP, GIT1, CARD8, NOD1, TMED10, F2R, APP, LGALS9, SIRPA, HDAC2, TRIM16, S1PR3, PANX1, HK1, NLRP2, S100A13, AIM2, ZC3H12A, MIR708, AGER, SPHK1, NLRP1
	GOBP_INTERLEUKIN_10_PRODUCTION		0.0476	0.4469	0.6539	20	CD83, ISG15, PIBF1, JAK3, PRKCZ, HMGB1, LGALS9, TRIB2, STAT3, TNFRSF21, HGF, F2RL1, TLR4, TUSC2, DLL1, HSPD1, AGER, CD46, CD47, IL20RB
	GOBP_INTERLEUKIN_12_PRODUCTION	0.6173	0.0164		0.7707	27	JAK3, PLCB1, IRAK3, TIRAP, HMGB1, ISL1, MAPK14, HLA-B, HSPD1, THBS1, IRF1, ARRB2, RIPK2, PIBF1, NFKB1, LGALS9, MAPK11, C1QBP, TLR3, TLR4, MDK, TRAF6, MAST2, RELA, FOXP1, AGER, CD47
	GOBP_INTERLEUKIN_17_PRODUCTION	0.5841	0.005	0.7523	0.0031	15	IL27RA, SLC7A5, MYD88, ZBTB7B, PHB, DDIT3, RFTN1, ARG2, TLR4, TUSC2, IL12A, PRNP, TGFB1, SPHK1, MIR135A1
	GOBP_INTERLEUKIN_6_PRODUCTION		0.007		0.0876	69	GBA, IRAK3, TIRAP, HMGB1, STAT3, ISL1, CAPN2, F2RL1, HLA-B, TNFAIP3, XBP1, SPHK2, HSPD1, SYT11, LPL, CX3CL1, IL6R, AKIRIN2, ARRB2, RIPK2, IL1RAP, MYD88, TWIST1, CEBPB, TMEM106A, CSK, GAS6, IL17RC, MAPK13, CARD9, CYBA, TLR3, TLR4, INPP5D, FOXJ1, TRAF6, IL17RA, DDX58, HAVCR2, BCL10, WNT5A, MAPKAPK2, PTPN11, ADCYAP1, HGF, POU2F2, NLRX1, ARRB1, IL17D, NOD1, MAVS, AFAP1L2, PTPN6, HYAL2, C1QTNF3, ARHGE…
	GOBP_INTERLEUKIN_8_PRODUCTION		0.0027	0.6786	0.132	41	DDX58, MAP2K5, BCL10, HSPA1A, HSPA1B, WNT5A, KLF4, PARK7, ANXA1, TIRAP, HMGB1, STAT3, F2RL1, F3, CACTIN, LAMTOR5, SERPINE1, DDIT3, MAPKBP1, PRKD2, ANXA4, ARRB1, ZNF580, IL17D, NOD1, OTUD7B, MAVS, RAB1A, AFAP1L2, HYAL2, RIPK1, F2R, FADD, MYD88, LGALS9, TLR3, TLR4, RELA, TMSB4X, SSC5D, CD58
	GOBP_INTRINSIC_APOPTOTIC_SIGNALING_PATHWAY		0.0205	0.1553	0.5126	228	TPT1, ARMC10, ENO1, TOPORS, PPIF, IFI16, DAB2IP, CUL1, BAD, BAK1, RPS27L, PERP, CASP9, AIFM1, KDM1A, MDM2, PTTG1IP, PTPN2, UBB, CAV1, PLAGL2, APAF1, MSH6, NBN, PRKRA, PML, BAG6, IKBKE, DDIT3, ERP29, FIGNL1, CD24, CYLD, CDKN2D, AKT1, USP28, EP300, AEN, RTKN2, IFI6, UBE2K, MSH2, DIABLO, BAX, BID, POLB, PTPN1, MOAP1, TNFRSF1A, MUC1, TRIAP1, TAF9, CYP1B1, EPHA2, NOL3, USP47, MAPK7, SIRT1, VDAC2, JAK2…
	GOBP_INTRINSIC_APOPTOTIC_SIGNALING_PATHWAY_IN_RESPONSE_TO_ENDOPLASMIC_RETICULUM_STRESS		0.0107	0.3749	0.8438	50	SIRT1, CHAC1, EIF2AK3, BCL2L11, DAB2IP, SERINC3, TMBIM6, BBC3, ATP2A3, XBP1, BRSK2, DNAJC10, TMEM117, BAK1, BCL2, CREB3, AIFM1, ERN1, CEBPB, TP53, PTPN2, BOK, APAF1, NCK1, HSPA1A, PARK7, PML, BAG6, HERPUD1, DDIT3, BCL2L1, ITPR1, SYVN1, ERP29, LRRK2, ATP2A1, TRAF2, NCK2, CREB3L1, TNFRSF10B, TRIB3, PPP1R15A, UBE2K, OPA1, BAX, PTPN1, GRINA, ATF4, PMAIP1, TXNDC12
	GOBP_ION_HOMEOSTASIS	0.5019	0.001	0.0383	0.0005	487	GRM2, TPT1, GRIN2A, ADCY8, GRIK2, CKB, BAK1, CLIC4, GIPR, ABCB6, ABCB7, FTH1, FTL, HMOX2, NUBP1, NEO1, SLC22A17, SLC25A37, TTC7A, ITPR3, SLC25A28, UNC80, PLCE1, MCOLN1, CAV1, RYR3, STIM1, TRPC1, TRPC3, WNT5A, SLC25A23, CALM2, CAMK2D, MAFG, GNG3, ADM, CD24, EDN1, EDNRA, EDNRB, EGFR, F2R, GJA1, ATP1A2, FHL1, ATP2B1, OXTR, TRPM4, AVPR1A, RAP1GDS1, COMMD1, BDKRB2, SLC8A1, KCTD7, BAX, DCN, RAB38, WNK1…
	GOBP_IRE1_MEDIATED_UNFOLDED_PROTEIN_RESPONSE	0.2395	0.0044	0.0722	0.5596	61	WFS1, EXTL1, BCL2L11, ADD1, DAB2IP, SSR1, EXTL3, XBP1, DNAJB11, DCTN1, HDGF, DDX11, PREB, SEC31A, BAK1, HYOU1, FKBP14, ERN1, MYDGF, CTDSP2, TPP1, BFAR, SHC1, UFL1, TLN1, COPS5, PARP16, ARFGAP1, GFPT1, HSPA5, KLHDC3, ATP6V0D1, SRPRB, PLA2G4B, PDIA5, EDEM1, DNAJB9, TSPYL2, PDIA6, GSK3A, DNAJC3, SYVN1, WIPI1, ZBTB17, ACADVL, CXXC1, PPP2R5B, KDELR3, YIF1A, LMNA, EXTL2, SERP1, DDRGK1, BAX, TATDN2, PTP…
	GOBP_IRON_ION_HOMEOSTASIS		0.0073	0.0262	0.0002	63	GLRX3, FLVCR1, FBXL5, NCOA4, SLC40A1, SKP1, CUL1, SMAD4, EIF2AK1, BDH2, NEDD8, SLC6A9, ABCB6, ABCB7, ATP6AP1, FTH1, FTL, HMOX2, NUBP1, NEO1, SLC22A17, HFE, SLC25A37, ABCG2, TTC7A, SLC25A28, TMEM199, BMP6, CCDC115, ISCU, ATP6V0A2, BTBD9, CAND1, ATP6V1A, ATP13A2, STEAP1, ATP6V0D1, CP, ATP6V1G1, STEAP2, HPX, SLC11A2, IREB2, STEAP3, HEPH, HMOX1, TFRC, ACO1, SLC46A1, CYBRD1, HYAL2, MYC, B2M, SRI, FXN,…
	GOBP_IRON_ION_TRANSPORT		0.0389	0.0269	0.0007	56	FLVCR1, LMTK2, SLC40A1, ASIC3, SLC6A9, ABCB6, ABCB7, ATP6AP1, FTH1, FTL, ARHGAP1, CLTC, SLC22A17, HFE, SLC25A37, SLC25A28, ATP6V1B1, PGRMC2, DNM2, ATP6V0E2, FLVCR2, SLC48A1, ISCU, ATP6V0A2, ATP6V1D, ATP6V1H, ATP6V1A, ATP6V1B2, MCOLN1, ATP6V1C1, ATP6V1E1, ATP6V0B, ATP6V1G2, ATP6V0A1, ATP6V0E1, ATP6V1E2, ATP6V0D1, CP, ATP6V1F, ATP6V1G1, HPX, SLC11A2, IREB2, STEAP3, MMGT1, HEPH, TFRC, SLC46A1, B2M, …
	GOBP_KIDNEY_MESENCHYME_DEVELOPMENT	0.7786	0.0205	0.5262	0.9462	13	BMP4, BMP7, STAT1, WNT4, SIX4, BASP1, SIX1, PDGFRB, PKD2, SMAD4, OSR1, AMER1, MYC
	GOBP_KILLING_OF_CELLS_OF_OTHER_ORGANISM		0.072	0.0461	0.8724	13	CHGA, ROMO1, GAPDH, BCL2L11, HMGN2, F2RL1, BCL2L1, TUSC2, RPL30, BAD, RPS19, SERPINB9, CASP8
	GOBP_LEUCINE_TRANSPORT	0.3021	0.0581	0.6235	0.0423	7	SLC43A2, SLC6A17, SLC7A5, SLC43A1, SLC3A2, SLC6A15, SLC7A8
	GOBP_LEUKEMIA_INHIBITORY_FACTOR_SIGNALING_PATHWAY		0.0446	0.0859	0.4477	6	LIFR, OSMR, PRLR, IL6ST, IL13RA1, LIF
	GOBP_LEUKOCYTE_APOPTOTIC_PROCESS		0.0023	0.4306	0.4952	65	SIRT1, CTSL, DFFA, JAK3, ANXA1, SLC39A10, BCL2L11, PKN1, CASP3, ORMDL3, FNIP1, ARG2, MEF2C, ADAM8, BAK1, TSC22D3, PIK3CD, ADA, KITLG, IRF3, LGALS3, IRF7, LYN, TCP1, FADD, GAS6, ITPKB, PLEKHO2, CRKL, TP53, PTEN, MERTK, FOXP1, SLC7A11, NOC2L, PRELID1, BMP4, BCL10, TRAF3IP2, WNT5A, ZC3H8, GPAM, TNFRSF21, RAG1, BCL6, EFNA1, FAS, ST3GAL1, PIK3CB, LMBR1L, RIPK1, DNAJA3, AKT1, GLI3, LGALS9, IRS2, MIR17H…
	GOBP_LEUKOCYTE_CELL_CELL_ADHESION		0.0157	0.947	0.7285	182	SOX4, PRKAR1A, PAG1, TNIP1, TWSG1, ANXA1, VTCN1, HMGB1, MAD1L1, GOLPH3, SOCS6, CASP3, DLG5, CBLB, XBP1, DUSP3, BAD, HSPD1, PIK3R1, IRAK1, IGF2, IRF1, RUNX1, RIPK2, FADD, ITPKB, DLG1, ETS1, MSN, PDPK1, PELI1, PTPN2, FOXJ1, TRAF6, CAV1, SOCS1, SELPLG, HAVCR2, AP3B1, BCL10, TNFRSF21, NT5E, GLMN, SART1, GNRH1, NFAT5, CD24, PTPN6, SDC4, RC3H1, IGFBP2, AKT1, GLI3, STK10, ICAM1, ZDHHC21, RHOA, LGALS9, R…
	GOBP_LEUKOCYTE_CHEMOTAXIS		0.002	0.8865	0.0108	99	PADI2, ANXA1, TIRAP, HMGB1, PPIA, PTK2, SERPINE1, CXCR4, LGMN, THBS1, DNM1L, CX3CL1, SBDS, CAMK1D, THBS4, MCU, TMEM102, MPP1, MST1, MTUS1, GAS6, SLC8B1, SCG2, VEGFA, TGFB2, VEGFB, VEGFC, PTK2B, MAPK3, CHGA, WNT5A, BST1, CXCL14, ZNF580, EDN1, EDNRB, LGALS9, CSF1, TRPM4, NUP85, LYST, MAPK1, ADAM17, PTN, RPS19, WNK1, BSG, VAV3, KIT, SRP54, ANO6, DAPK2, F2RL1, ADAM8, PDGFB, PDE4B, CREB3, PGF, MOSPD2,…
	GOBP_LEUKOCYTE_DIFFERENTIATION		0.0476	0.7651		298	SOX4, CTSL, FBN1, GPC3, IFI16, MMP14, HLA-B, GPS2, BAD, BAK1, IRF1, CASP8, IRF7, RUNX1, RIPK2, FADD, ITPKB, MIR125B1, TLR3, TLR4, PTPN2, TCF3, TRAF6, TYRO3, SOCS1, AP3B1, DCLRE1C, CEBPG, JMJD6, PATZ1, RABL3, NCAPH2, LFNG, LIG4, SART1, GPR89B, PKNOX1, PPP3CB, ENTPD7, SEMA4A, GPR89A, TSC1, RC3H1, GLI3, EP300, FARP2, APP, LGALS9, CSF1, TRIB1, RC3H2, MSH2, AXL, BAX, TUSC2, ZC3H12A, AGER, EPHA2, RASSF…
	GOBP_LEUKOCYTE_MEDIATED_CYTOTOXICITY		0.0217	0.4522	0.2645	42	LAG3, STAT5B, HAVCR2, CTSC, TUBB4B, HPRT1, CEBPG, F2RL1, HLA-B, RNF19B, EMP2, TUBB, RASGRP1, ULBP3, ULBP1, DNASE1, PPP3CB, SERPINB9, PTPN6, B2M, ARRB2, CTSH, FADD, HLA-A, CORO1A, HLA-E, ICAM1, LGALS9, MICA, AP1G1, CD226, PVR, CRK, CADM1, LAMP1, VAMP7, STX7, LYST, TUSC2, IL12A, AGER, RAB27A
	GOBP_LEUKOCYTE_MEDIATED_IMMUNITY		0.0016	0.4963	0.0176	463	CHRNB4, HSPA8, EEF2, HP, DYNLT1, KPNB1, HLA-B, C1RL, PLAU, NCSTN, RIF1, C1R, MVP, FTH1, FTL, FADD, HMOX2, MGAM, NRAS, AP1M1, BTN3A3, BTN3A2, DENND1B, RNF168, GNL1, MSH6, NBN, SCART1, UNG, CRACR2A, RNF8, CPNE3, ATG7, CKAP4, LRRC7, JAG1, ICAM1, MICA, TRPM4, CNN2, PA2G4, LYST, TUSC2, CCT2, CCT8, AGER, IQGAP2, JAK3, KIT, ATP8A1, FUCA2, CD44, PLAUR, SERPING1, ANO6, ANXA3, F2RL1, ENPP4, MGST1, MLH1, PR…
	GOBP_LEUKOCYTE_MIGRATION		0.0001	0.7401	0.0002	223	TIRAP, MMP14, L1CAM, SERPINE1, LGMN, APOB, THBS1, SBDS, FADD, MYD88, IRAK4, MSN, P2RX4, CAV1, SDC1, WNT5A, AIMP1, GPC1, ZNF580, EDN1, SDC2, SDC4, EDNRB, MYO1G, AKT1, STK10, SDC3, ICAM1, APP, RHOA, LGALS9, SLC3A2, CSF1, TRPM4, IL1R1, LYST, SLC7A9, AGER, WNK1, THY1, KIT, CD44, PROS1, ANO6, SLC7A8, DAPK2, F2RL1, GRB2, PDGFB, PDE4B, ST3GAL4, ADA, SLC16A1, SLC7A5, CORO1A, FN1, SHC1, C1QBP, CRK, FUT4, …
	GOBP_LEUKOCYTE_PROLIFERATION		0.0003	0.5199	0.3157	141	LMO1, PRKAR1A, AZI2, SOX11, CCND3, TWSG1, CD151, WNT4, ANXA1, VTCN1, TIRAP, HMGB1, MAD1L1, PKN1, CASP3, PTK2, DLG5, CBLB, TNFAIP3, MEF2C, TBK1, TNFRSF1B, HSPD1, BCL2, NCSTN, CX3CL1, IGF2, IRF1, KITLG, RIPK2, FADD, MYD88, ABL1, DLG1, MSN, PELI1, TLR4, FGF10, FOXJ1, TRAF6, MAPK3, HAVCR2, TNFRSF21, HPRT1, BST1, GLMN, PPP3CB, GNRH1, CD24, PTPN6, SDC4, RC3H1, IGFBP2, ATM, LGALS9, CSF1, IRS2, RPS3, RPS…
	GOBP_LIPID_EXPORT_FROM_CELL		0.073	0.1586	0.0141	48	GRM2, SYT1, PPFIA4, PPFIA3, TAC1, VAMP2, UNC13B, PTPN11, NTRK2, RIMS1, MAP2K6, SLC1A1, GDF9, ABCC4, ADORA1, ADORA2A, NTSR1, SLC1A2, AGTR1, SPP1, SLC1A3, GLS2, PPFIA2, GLS, PPFIA1, NPY5R, KDM5B, HRH3, GRM7, APBA1, GJA1, FZD4, TRH, INHBA, SNAP25, PLA2G3, P2RX4, STXBP1, SLC38A2, GIPC1, PLA2G4A, TMF1, CRY1, SLC12A2, RAB3GAP1, MYB, RAB3A, STX1A
	GOBP_LIPID_HOMEOSTASIS		0.03	0.7548	0.2251	97	NR1H3, XBP1, SESN2, RCN3, APOB, PNPLA4, NUS1, RTN4, MIR590, MTTP, PRKAA1, PRKAA2, CAV1, ABHD4, FGFR4, ABCA3, GOT1, AKR1C1, NR1D1, LAMTOR1, LRP5L, SREBF2, CEBPA, LRP5, APOM, USF2, RBP1, CD24, C1QTNF3, IRS2, GRAMD1B, NR1D2, FBXW7, ACOX1, ABCA12, SIRT1, FITM2, ABCB4, ACSM3, USF1, ORMDL3, PCSK9, FABP3, TTC39B, APOE, ABCA1, INSIG1, TSKU, TLCD1, LDLR, ZBTB20, ORMDL2, LPL, POLD1, ADCK1, ABHD5, TLCD2, PN…
	GOBP_LIPID_LOCALIZATION	0.566	0.0019	0.2534	0.0037	333	GRM2, PPFIA4, PPFIA3, NR1H3, SLC25A13, LRAT, APOH, FURIN, BSCL2, SIGMAR1, GPS2, APOB, PPFIA2, SLC38A7, THBS1, PPFIA1, APBA1, NFKBIA, DBI, TMEM30A, SCP2, CHKA, P2RX4, MTTP, PTPN2, PLA2G4A, PRKAA1, PRKAA2, CAV1, ABCA13, SYT1, ATP11B, ATP11A, AKR1C1, APOLD1, NME4, IKBKE, CPTP, SLC25A12, SYT7, SPP1, AGTR1, APOM, GLS2, GLS, EDN1, STARD3, OSBPL5, ASXL1, OSBPL8, PRELID2, AKT1, PITPNB, PITPNC1, GJA1, SLC…
	GOBP_LIPID_STORAGE		0.0067	0.606	0.1982	63	STAT5B, SIRT1, GBA, NR1H3, CDS1, B4GALNT1, FITM2, GM2A, CPT1A, MEST, ACACB, ZFYVE1, AUP1, TMEM159, LDAH, SQLE, FTO, ENPP1, ALKBH7, PLA2G4C, BSCL2, CDS2, TTC39B, APOE, ABCA1, APOB, LPL, PLIN5, SREBF1, ABHD5, PNPLA2, DGAT2, C3, DGAT1, SCARB1, PLIN3, NFKBIA, OSBPL11, PLIN2, VSTM2A, HILPDA, ASXL2, PTPN2, CRY1, CAV1, NRIP1, STARD4, IKBKE, ACVR1C, SREBF2, EHD1, SOAT1, HEXB, ABCG1, ASXL1, OSBPL8, NFKB1,…
	GOBP_LIPOPOLYSACCHARIDE_MEDIATED_SIGNALING_PATHWAY		0.0064		0.3647	30	MAPK3, MTDH, BCL10, PRKCE, MAPK14, CACTIN, TNFAIP3, CARD8, TGFB1, CX3CL1, IRAK1, PRDX2, IRF3, AKT1, LYN, RIPK2, SCARB1, MALT1, SASH1, MYD88, CCL2, NFKBIA, NFKBIL1, PRKCA, TRIB1, BMP6, TLR4, MAPK1, TRAF6, TRIM5
	GOBP_LIPOSACCHARIDE_METABOLIC_PROCESS	0.0365	0.0811	0.573	0.0598	92	GBA, CERK, SUMF2, B3GALT1, ST6GALNAC5, B3GALNT1, B3GALT2, KIT, ESYT1, B4GALNT1, GM2A, UGCG, PGAP1, GAL3ST4, GPLD1, PRKCD, NEU3, ST3GAL4, SCCPDH, ST8SIA1, DPM3, SMPD4, PSAP, DPM1, ABCA2, DPM2, PIGK, B4GALT3, PYURF, UGT8, PIGN, PGAP2, PIGW, PIGP, PIGT, PRKAA1, PIGA, PIGC, PIGF, ST3GAL6, PIGH, ST6GALNAC4, PIGG, GAL3ST3, CTSA, PIGX, ESYT2, PIGV, SMPD1, CLN6, ST3GAL2, MPPE1, B3GNT5, PIGO, PIGQ, GLB1, …
	GOBP_LOCALIZATION_WITHIN_MEMBRANE	0.1492	0.0269	0.9403	0.1506	60	ZDHHC2, THY1, RILPL2, GLRB, GRIK2, RILPL1, RFTN1, APOE, CDK5, NLGN1, NDC1, LRP4, DLG1, DLG4, CRKL, LHFPL4, ATP1B1, FLNA, CDH13, SLC7A11, YJEFN3, MAL, RAC1, GPHN, CNIH2, WDR19, CD81, DLG2, SYNGAP1, NRXN1, SSH1, AGRN, RALA, SYNJ2BP, DLG3, FNTA, CD24, DVL1, DNAJA3, LRRC7, RER1, CACNG8, CACNG7, SHISA7, FZD9, GRIK5, REEP2, ITGB1BP1, MAGI2, GSN, CACNG4, ITGA4, NRXN2, SCRIB, SHANK3, SSNA1, PTN, CDH2, SA…
	GOBP_LONG_TERM_MEMORY		0.0765	0.0273	0.5568	25	TAC1, MTOR, PRKCZ, SLC2A4, ADCY1, RPS6KB1, PJA2, ADCY8, KAT2A, MECP2, APOE, LDLR, CAMK4, SGK1, CTNS, RGS14, NFATC4, ARC, SRF, BTBD9, CPEB3, CALB1, PRNP, GRIA1, EIF2AK4
	GOBP_LONG_TERM_SYNAPTIC_POTENTIATION	0.4586	0.0849	0.3897	0.0354	70	ZDHHC2, STX4, GRIN2A, NTRK2, ADCY1, FAM107A, STAU1, GRIN2D, EPHB2, SLC1A1, GRIN2C, AKAP5, GRIN2B, APOE, SERPINE2, NPTN, MPP2, LGMN, EPHA4, NLGN1, NCSTN, SLC8A2, ABL1, ITPR3, RGS14, PLK2, NFATC4, SQSTM1, STX3, PTEN, SLC8A3, CALB1, LRRTM2, PPP1R9A, IGSF11, PTK2B, SHANK2, PRKCZ, VAMP2, TSHZ3, GSK3B, PAIP2, CRTC1, DRD2, YTHDF1, ADORA1, MECP2, ADORA2A, RASGRF2, SHISA7, SHANK1, PRRT1, APP, SCGN, SNAP25…
	GOBP_LOW_DENSITY_LIPOPROTEIN_PARTICLE_CLEARANCE		0.0107	0.5831	0.0858	27	ANXA2, HNRNPK, CES3, CNPY2, NPC2, HMOX1, EHD1, MYLIP, PCSK9, LIPA, NPC1, NCEH1, SOAT1, LDLR, APOB, AP2M1, DGAT2, AP2S1, CLTA, SCARB1, CLTC, AP2A1, CSK, AP2A2, AP2B1, KHSRP, LDLRAP1
	GOBP_LOW_DENSITY_LIPOPROTEIN_RECEPTOR_PARTICLE_METABOLIC_PROCESS	0.7202	0.0237	0.4546	0.2141	14	AP2S1, CLTA, ANXA2, CLTC, AP2A1, AP2A2, AP2B1, VLDLR, ABCA2, MYLIP, FURIN, PCSK9, APOE, AP2M1
	GOBP_LUNG_ALVEOLUS_DEVELOPMENT	0.7285	0.0087	0.8655		27	ABCA12, BMP4, ERRFI1, MAN2A1, MYOCD, LTBP3, ATXN1L, FGFR2, FLT4, SMPD3, STK40, PDGFA, TMEM38B, PKDCC, ADA, MAN1A2, ASXL1, TGFB3, IGFBP5, STRA6, ATP7A, RC3H2, CREB1, BMPR2, FGF10, SLC7A11, LIF
	GOBP_LYMPHOCYTE_ACTIVATION		0.0229	0.742		376	EXOSC3, SOX4, CTSL, SOX11, FKBP1A, TIRAP, SLC15A4, DLG5, MMP14, CBLB, GPS2, TBK1, BAD, HSPD1, BAK1, NCSTN, RIF1, IRF1, CASP8, RUNX1, RIPK2, FADD, MYD88, PIBF1, ITPKB, DLG1, MSN, PELI1, PPP3CA, TLR4, PTPN2, TCF3, TRAF6, TYRO3, CAV1, SOCS1, RNF168, HAVCR2, MSH6, AP3B1, NBN, BCL10, DCLRE1C, UNG, BAG6, RNF8, SNX27, HPRT1, CEBPG, JMJD6, PATZ1, ULBP3, RABL3, NCAPH2, ULBP1, LFNG, LIG4, SART1, GPR89B, PK…
	GOBP_LYMPHOCYTE_ACTIVATION_INVOLVED_IN_IMMUNE_RESPONSE		0.0271	0.9448	0.5186	92	EXOSC3, JAK3, PLCG2, PLCL2, MTOR, ANXA1, HMGB1, STAT3, SLC15A4, SUPT6H, PARP3, F2RL1, XBP1, THOC1, DLL1, MLH1, LEF1, HSPD1, RIF1, PSEN1, TGFB1, ADA, IL6R, LGALS3, RIPK2, MALT1, CORO1A, ABL1, AP1G1, RORA, TP53, TLR4, MDK, IL4R, FOXP1, LGALS1, EXO1, PTK2B, SMAD7, RNF168, CD46, MYB, RAB27A, HAVCR2, MSH6, NBN, ZBTB7B, CD81, ERCC1, PRKCZ, UNG, MFNG, RARA, RNF8, BCL6, NFKBIZ, DOCK10, ITFG2, ST3GAL1, TF…
	GOBP_LYMPHOCYTE_APOPTOTIC_PROCESS		0.0159	0.6927		45	BMP4, BCL10, TRAF3IP2, DFFA, JAK3, WNT5A, SLC39A10, ZC3H8, GPAM, BCL2L11, TNFRSF21, PKN1, RAG1, BCL6, ORMDL3, EFNA1, FAS, FNIP1, ST3GAL1, ARG2, ADAM8, BAK1, TSC22D3, LMBR1L, RIPK1, ADA, DNAJA3, LGALS3, AKT1, GLI3, LYN, FADD, LGALS9, IRS2, MIR17HG, CRKL, RPS6, TP53, HIF1A, PTEN, BAX, AURKB, FOXP1, NOC2L, PRELID1
	GOBP_LYMPHOCYTE_MEDIATED_IMMUNITY		0.0027	0.7321	0.6412	111	EXOSC3, HMGB1, SLC15A4, SUPT6H, HLA-B, C1RL, RFTN1, TNFRSF1B, HSPD1, RIF1, TGFB1, IRF7, C3, ARRB2, FADD, MYD88, CD226, PVR, FBXO38, MAP3K7, FOXJ1, TRAF6, BTN3A3, BTN3A2, DENND1B, RNF168, RAB27A, GNL1, HAVCR2, MSH6, NBN, BCL10, SCART1, UNG, RNF8, TUBB4B, HPRT1, CEBPG, RNF19B, EMP2, TUBB, ULBP3, ULBP1, LIG4, PAXIP1, PPP3CB, PTPN6, JAG1, ICAM1, LGALS9, MICA, TRPM4, CADM1, IL1R1, LAMP1, MSH2, STX7, H…
	GOBP_MACROAUTOPHAGY	0.8921	0.2718	0.0071	0.0818	275	MTMR8, TBC1D5, SNAPIN, TP53INP1, PIP4K2C, PIP4K2B, MTMR14, TBK1, PIK3R4, MTERF3, HSPB8, RIPK2, SYNPO2, PIK3C3, SNF8, EPG5, PAFAH1B2, NEDD4, MAP3K7, DYNLL1, IFT20, FEZ1, BNIP3L, PRKAA1, PRKAA2, MCOLN1, RPTOR, HGS, IKBKG, NPRL3, MFN1, IFT88, LAMTOR5, VTA1, ATG7, NOD1, RAB1A, PHB2, TSC1, EXOC7, WDFY3, AKT1, ATG2A, USP30, CHMP6, CSNK2A1, VPS25, CDC37, RALB, ATG2B, OPTN, GABARAP, VPS13C, GNAI3, VPS13D…
	GOBP_MACROPHAGE_ACTIVATION		0.0087		0.2397	51	NR1H3, JAK2, CTSC, SHPK, HMGB1, PRKCE, SNCA, TTBK1, CRTC3, LDLR, DYSF, HSPD1, SYT11, THBS1, CX3CL1, FER1L5, MIF, TMEM106A, RORA, ADGRF5, TNIP2, TLR3, TLR4, GRN, IL4R, FOXP1, CLU, SBNO2, MYO18A, HAVCR2, NMI, MFHAS1, WNT5A, NR1D1, PJA2, MAPT, CEBPA, JMJD6, TREX1, LRRK2, LRFN5, ATM, APP, PLA2G3, MIR130A, IFNGR1, GPR137B, CD200, ZC3H12A, AGER, SPHK1
	GOBP_MACROPHAGE_CHEMOTAXIS		0.0297		0.1705	19	LGALS3, MAPK3, C5, CCL2, DDT, MST1, CKLF, MIF, MTUS1, CSF1, PTK2, NUP85, MDK, MAPK1, AKIRIN1, RARRES2, PTK2B, THBS1, EDNRB
	GOBP_MACROPHAGE_DIFFERENTIATION	0.9694	0.0021	0.9389	0.7065	24	TSPAN2, ROR2, SIRT1, GBA, BMP4, FADD, RB1, CDC42, APP, PRKCA, CSF1, INHBA, TRIB1, VEGFA, CEBPA, ZBTB46, L3MBTL3, PTPN2, EIF2AK1, PARP1, TGFB1, RIPK1, LIF, CASP8
	GOBP_MACROPHAGE_MIGRATION	0.8211	0.0051	0.9188	0.0562	26	MAPK3, C5, CD81, PTK2, MMP14, AKIRIN1, RARRES2, THBS1, CX3CL1, EDNRB, LGALS3, ROR2, CCL2, DDT, MST1, CKLF, MIF, MTUS1, CSF1, P2RX4, NUP85, MDK, MAPK1, CD200, PTK2B, EMILIN1
	GOBP_MACROPHAGE_PROLIFERATION	0.7999	0.0339	0.5798	0.2593	7	MAPK3, GBA, MAPK1, CSF1, CLU, PTK2, CX3CL1
	GOBP_MAINTENANCE_OF_BLOOD_BRAIN_BARRIER		0.0261	0.6966	0.265	27	OCLN, F11R, JAM2, SLC1A1, DMD, ACTG1, TJP1, TJP2, CLDN1, LAMC1, MFSD2A, GJA1, CDH5, SH3GL2, CLDN12, WNK3, ESAM, ANGPT1, LAMA2, VEGFA, VCL, CLDN5, SLC12A2, ITGB1, ACTB, JAM3, MBP
	GOBP_MAINTENANCE_OF_LOCATION		0.0007	0.4632	0.0961	223	TMSB10, SUPT7L, NR1H3, TOPORS, FKBP1A, FBN1, PSMD10, BSCL2, SKP1, DZIP1, SUN1, APOB, FTH1, FTL, NFKBIA, TXN, ITPR3, CCDC88A, PTPN2, HSP90B1, G3BP2, MCOLN1, CAV1, RYR3, SUFU, TRPC1, SLC25A23, PML, IKBKE, CALM2, CAMK2D, DDIT3, ASXL1, OSBPL8, SRI, AKT1, F2R, GJA1, ATP1A2, VPS13C, VPS13D, SYNE1, LIME1, SLC8A1, BAX, TMSB4X, ZC3H12A, NOL3, SIRT1, THY1, BBS4, CCDC22, APOE, VPS13A, NFKBIB, LTBP1, LPL, PL…
	GOBP_MAINTENANCE_OF_LOCATION_IN_CELL		0.0003	0.4041	0.0513	142	TMSB10, SUPT7L, ANXA6, TOPORS, FKBP1A, GOLPH3, PRKCE, SNCA, SKP1, CDK5, SUN1, ALB, RANGAP1, CX3CL1, AKAP6, FTH1, FTL, PLCG1, ABL1, SLC8B1, TXN, ITPR3, PDPK1, CCDC88A, HSP90B1, MCOLN1, CAV1, RYR3, PTK2B, CHERP, TRPC1, ITPR2, SLC25A23, PML, CALM2, CAMK2D, TAF3, DMD, DDIT3, ATP2A1, PTPN6, HAP1, SRI, AKT1, TSPO, F2R, RYR1, GJA1, DBN1, ATP1A2, DIAPH1, HTT, VPS13C, RASA3, VPS13D, SYNE1, IBTK, LIME1, LE…
	GOBP_MAINTENANCE_OF_PROTEIN_LOCALIZATION_IN_ORGANELLE	0.9099	0.0163	0.471	0.1438	38	HSPA5, SUPT7L, TOPORS, BBS4, PARK7, PML, SUN2, HNRNPU, TAF3, SKP1, CDK5, SUN1, HK2, INSIG1, TAF8, KDELR1, OS9, RANGAP1, KDELR2, KDELR3, RER1, ARL2BP, AKT1, TSPO, TAPT1, GJA1, BARD1, GRIK5, INSIG2, TXN, ANKRD13C, GPAA1, SYNE1, HK1, PINK1, CHCHD10, MORC3, ARL2
	GOBP_MAINTENANCE_OF_PROTEIN_LOCATION		0.0371	0.8397	0.2428	78	TMSB10, SUPT7L, TOPORS, BBS4, FBN1, GOLPH3, FBN2, HNRNPU, PSMD10, CCDC22, SKP1, TMSB4Y, DZIP1, CDK5, SUN1, HK2, INSIG1, VPS13A, NFKBIB, LTBP1, RANGAP1, ARL2BP, SORL1, NBL1, NFKBIA, TXN, CCDC88A, FLNA, ANK3, G3BP2, CAV1, CHCHD10, ARL2, YWHAB, HSPA5, SUFU, PARK7, NFKBIE, PML, MDFI, SUN2, TMSB15B, PKD1, PKD2, TAF3, LATS1, TAF8, GOPC, KDELR1, OS9, KDELR2, KDELR3, TWF2, RER1, SRI, AKT1, TSPO, TAPT1, G…
	GOBP_MAINTENANCE_OF_PROTEIN_LOCATION_IN_CELL		0.026	0.6569	0.1266	55	TMSB10, SUPT7L, TOPORS, BBS4, GOLPH3, HNRNPU, SKP1, TMSB4Y, CDK5, SUN1, HK2, INSIG1, VPS13A, RANGAP1, ARL2BP, SORL1, TXN, CCDC88A, ANK3, CAV1, CHCHD10, ARL2, HSPA5, PARK7, PML, SUN2, TMSB15B, TAF3, TAF8, KDELR1, OS9, KDELR2, KDELR3, TWF2, RER1, AKT1, TSPO, TAPT1, GJA1, BARD1, GRIK5, DBN1, INSIG2, ANKRD13C, GSN, VPS13C, VPS13D, GPAA1, SYNE1, HK1, PINK1, TMSB4X, TMSB15A, MORC3, TWF1
	GOBP_MATERNAL_PLACENTA_DEVELOPMENT		0.0387	0.5733	0.1032	21	MAPK3, AKT1, STC1, BSG, GJA1, NR2F2, JUNB, TMED2, PRDX3, TPPP3, EPOR, PPARD, STC2, BMPR2, ASH1L, SPP1, MAPK1, DAZAP1, STOX2, PTN, LIF
	GOBP_MATERNAL_PROCESS_INVOLVED_IN_FEMALE_PREGNANCY		0.0209	0.5498	0.2836	39	MAPK3, HAVCR2, STC1, BSG, NR2F2, MTOR, WNT4, TMED2, UBE2A, ADCY7, PRDX3, EPOR, AKR1B1, STC2, KPNA6, SPP1, DAZAP1, ANGPT2, AKT1, AR, GJA1, ITGA3, RGS2, CNR1, JUNB, APOL2, LGALS9, PAM, TPPP3, DSG2, PPARD, MED1, PPAT, BMPR2, ASH1L, MAPK1, STOX2, PTN, LIF
	GOBP_MATING		0.0762	0.5346	0.0346	22	P2RY1, TAC1, TH, CNR1, APP, DMRTA1, OXTR, MAPK8IP2, NHLH2, PPP1R9B, THRA, HDAC2, THRB, PTEN, SERPINE2, UBE2Q1, ACVR2A, NCOA1, HEXB, ADA, EDNRB, HDAC4
	GOBP_MEMBRANE_BIOGENESIS		0.02	0.7708	0.0305	38	CEL, ANXA2, STX4, PEX11A, STX2, UGCG, EPHB2, NRXN1, EMP2, RFTN1, PACSIN2, TLCD1, NLGN1, SYT11, SPTBN1, TLCD2, NLGN4Y, IL1RAPL1, LRP4, CLIP3, FLOT2, PICALM, NLGN3, PTEN, ANK3, PTPRD, PEX3, NRXN2, PEX16, GAK, CAV1, CAV2, SERINC1, NLGN2, FLOT1, CDH2, NLGN4X, S100A10
	GOBP_MEMBRANE_DEPOLARIZATION	0.4518	0.0082	0.441	0.0014	65	FGF12, HCN2, YWHAH, CACNB3, SCN11A, SCN1A, CACNA1A, SLMAP, JUN, CACNA1E, CHRNA4, BCL2, HCN4, GPD1L, RANGRF, ABL1, KCNH2, KCNJ2, KDR, MLLT11, P2RX4, PTPN3, SCN3B, SCN9A, CHRNB2, ANK3, BOK, SCN4B, SCN7A, CACNA1C, CAV1, CACNA2D1, CACNB2, SMAD7, CACNB4, GOT1, PRKCZ, PARK7, NEDD4L, PPP2R3C, CAMK2D, LRRK2, ADORA2A, NTSR1, PARP1, EDN1, GCLM, CACNA1H, SCN2A, TSPO, CACNA1G, SRC, ANK2, FZD9, ABCD1, IFI6, A…
	GOBP_MEMBRANE_DEPOLARIZATION_DURING_ACTION_POTENTIAL	0.5421	0.096	0.3234	0.0231	26	HCN2, YWHAH, SCN11A, SCN1A, SLMAP, HCN4, CACNA1H, SCN2A, CACNA1G, RANGRF, ANK2, KCNH2, ATP1A2, KCNJ2, TRPM4, SCN3A, SCN3B, SCN8A, SCN9A, SLC8A1, ANK3, SCN4B, SCN7A, CACNA1C, CACNA2D1, CACNB2
	GOBP_MEMBRANE_FUSION	0.4504	0.055	0.4788	0.0193	126	GOSR1, STX6, CTSL, STX4, ANXA1, SNAPIN, PPIA, SNCA, VTI1A, SYT9, NKD2, CXCR4, PIP4K2B, VTI1B, SPG11, YKT6, DYSF, SEC22B, SYT11, DNM1L, FER1L5, ANXA7, GAS6, TMEM175, SNAP47, TSNARE1, VPS8, STXBP1, SAMD9, VAMP1, STX10, SYT13, SYT1, SYT4, MFN1, GCA, USO1, TBC1D4, SYT7, HYAL2, AKT2, USE1, GNAI3, OPA1, STX7, PIP4K2A, ANKRD27, SPHK1, VPS39, STX8, VAV3, KIF5B, STX12, TAP1, CPLX2, RAB8A, PRRT2, TAPBP, TR…
	GOBP_MEMBRANE_HYPERPOLARIZATION	0.389	0.0451	0.9645	0.2258	9	ATP1A1, KCTD7, CFTR, PRKCZ, PARK7, CACNB3, SOD2, KCNQ3, CRTC1
	GOBP_MEMBRANE_LIPID_CATABOLIC_PROCESS	0.3609	0.0484	0.2971	0.486	29	ASAH2B, CEL, GBA, PDXDC1, GM2A, ACER3, SMPD3, MGST2, ACER2, GBA2, PRKCD, PPT1, NEU3, HEXB, GLA, SGPL1, ENPP2, SMPD4, FUCA1, GALC, HEXA, SMPD2, NAGA, NEU1, ASAH1, SMPD1, SPHK1, ASAH2, CYP1B1
	GOBP_MEMBRANE_LIPID_METABOLIC_PROCESS	0.1744	0.0716	0.4707	0.0238	163	CERK, B3GALT1, ST6GALNAC5, B3GALNT1, B3GALT2, SGMS2, B4GALNT1, GM2A, SERINC2, SERINC3, SPTLC1, ACER2, SPTLC2, HACD3, SCCPDH, ST8SIA1, DPM3, PSAP, DPM1, DPM2, SAMD8, PPP2CA, PLA2G15, PPP2R1A, NSMAF, PRKAA1, NAAA, ST3GAL6, ST6GALNAC4, GAL3ST3, SMPD1, ST3GAL2, CEL, B3GNT5, GLB1, CPTP, ALDH3A2, CERS2, PRKD2, SERINC5, ARSA, HEXB, ARV1, GLA, GLTP, SGPL1, STS, HACD2, KDSR, SMPD2, PRKD3, FADS3, BAX, TNFR…
	GOBP_MEMBRANE_PROTEIN_PROTEOLYSIS	0.7604	0.038	0.9347	0.8573	48	TIMP3, TIMP1, TIMP2, HM13, APH1B, ADAM10, AFG3L2, PARL, ADAM9, FURIN, RHBDD1, SNX9, APOE, SPPL3, SNX33, ADAM8, PACSIN3, GPLD1, LRIG2, TNFRSF1B, ADAM19, NCSTN, ERAP1, PSEN1, TGFB1, BACE1, MBTPS2, ADRA2A, CTSH, BACE2, NFKB1, CLPP, ROCK1, MBTPS1, DAG1, PTPN3, NGFR, MYH9, APH1A, SPPL2B, TRAF6, RELA, ADAM17, RBMX, PSENEN, SH3D19, PSEN2, SPPL2A
	GOBP_MEMBRANE_RAFT_ASSEMBLY		0.0416		0.0746	9	EMP2, ANXA2, RFTN1, PACSIN2, CAV1, CAV2, FLOT1, FLOT2, S100A10
	GOBP_MEMBRANE_RAFT_ORGANIZATION		0.0045		0.0948	18	ANXA2, MYADM, DLG1, GSN, FLOT2, EMP2, CLN3, RFTN1, NPC1, PACSIN2, ABCA7, CAV1, CAV2, PPT1, FLOT1, YJEFN3, MAL, S100A10
	GOBP_MESENCHYMAL_CELL_DIFFERENTIATION	0.385	0.0044	0.4642		174	FGFR1, FERMT2, SOX11, ANXA6, DACT3, PDCD6, SPRY1, MTOR, WNT4, RDH10, NOTCH1, NOTCH4, BMP2, AKNA, TCOF1, MSX1, ADAM15, DLG5, DAB2IP, COL1A1, EPHA3, BCL9L, NRG1, MEF2C, BCL2, TGFB1, SNAI2, KITLG, TGFB3, TGFBR1, SEMA3E, RGCC, TWIST1, GBX2, DAG1, RTN4, MIR573, MIR590, ADIPOR1, PPP2CA, TGFB2, SEMA5A, PEF1, BMPR1A, FGF10, STRAP, HNRNPAB, MAPK3, KLHL12, PBLD, FAM172A, LDLRAD4, TRIM28, WNT5A, WWTR1, SEMA…
	GOBP_MESENCHYME_DEVELOPMENT	0.2089	0.0016	0.3553		204	SOX11, DACT3, PDCD6, BNC2, SPRY1, RDH10, ROBO2, DLG5, DAB2IP, BCL9L, POGLUT1, TWIST1, RTN4, MIR573, ADIPOR1, PPP2CA, PEF1, AMH, HNRNPAB, KLHL12, FAM172A, WNT5A, WWTR1, CYP26C1, FGFR2, FRZB, SEMA4A, AMER1, EDN1, CTNNB1, EDNRA, EDNRB, JAG1, PDCD4, CRB2, ACTA2, BMPR2, GCNT2, SEMA3C, ERBB4, BMP7, PTK7, HEY1, SPRY2, EZH2, GLIPR2, LEF1, SMAD4, NOLC1, ZFP36L1, SEMA4D, TGFB1I1, CITED2, SEMA7A, S100A4, EF…
	GOBP_MESENCHYME_MORPHOGENESIS	0.2371	0.0021	0.4864	0.9732	36	BMP7, SOX9, WNT5A, NOTCH1, BMP2, MSX1, ROBO2, SNAI1, ISL1, DCHS1, HEY1, RBPJ, EXOC4, BMP5, LEF1, SMAD4, ENG, FOXC1, TGFBR2, SMAD2, MDM4, MYC, SNAI2, TGFBR1, ACVR1, TWIST1, WNT3A, ACTA2, TGFB2, SMAD3, ROBO1, BMPR1A, HEYL, OSR1, ACTG2, TMEM100
	GOBP_METAL_ION_HOMEOSTASIS	0.511	0.0027	0.0447	0.0041	384	GLRX3, WFS1, TPT1, FKBP1A, GRIN2A, ADCY8, GRIK2, GRIN2B, SKP1, CUL1, BAK1, GIPR, ABCB6, ABCB7, FTH1, TRPC4, FTL, SV2A, HMOX2, NUBP1, GNB1, NEO1, SLC22A17, GRM5, SLC25A37, TTC7A, ITPR3, SLC25A28, P2RX4, MT1X, PLCE1, HSP90B1, MCOLN1, CAV1, RYR3, STEAP1, STIM1, AP3B1, TRPC1, TRPC3, WNT5A, SLC25A23, PML, CALM2, CAMK2D, SLC12A6, ADRA1A, DDIT3, AGTR1, GNG3, ADM, TMEM203, CD24, EDN1, HYAL2, EDNRA, EDNRB…
	GOBP_METAL_ION_TRANSPORT	0.5095	0.0155	0.4825	0.0182	301	WFS1, TPT1, EPB41, FKBP1A, ANXA2P2, CACHD1, GRIN2A, SLC41A2, STAC3, GRIN2B, BAK1, ARRB2, TRPC4, CCS, KCNIP2, SESTD1, ZDHHC17, OPRD1, ITPR3, DLG1, P2RX4, NOS1AP, PPP3CA, TSPAN13, MCOLN1, CAV1, RYR3, STIM1, TRPC1, TRPC3, SLC25A23, PML, CALM2, CRACR2A, CAMK2D, ORAI1, PARL, HOMER1, ADRA1A, DDIT3, PHB2, CTNNB1, SRI, F2R, GJA1, ATP2B3, ICAM1, SLC3A2, ATP1A2, ATP2B1, PHB, TRPM4, TRPM8, LIME1, MAGT1, SLC…
	GOBP_METANEPHRIC_MESENCHYME_DEVELOPMENT	0.3672	0.0319	0.6222	0.657	11	BMP7, STAT1, WNT4, SMAD4, SIX4, BASP1, SIX1, OSR1, PDGFRB, MYC, PKD2
	GOBP_MICROGLIAL_CELL_ACTIVATION		0.0707	0.6003	0.0233	19	ATM, IL33, JAK2, CTSC, APP, NR1D1, MAPT, SNCA, IFNGR1, TTBK1, TLR3, LRRK2, GRN, LDLR, CLU, SYT11, AGER, SPHK1, CX3CL1
	GOBP_MICROGLIAL_CELL_PROLIFERATION	0.8166	0.0423	0.5283	0.1611	4	GBA, CSF1, CLU, CX3CL1
	GOBP_MITOCHONDRIAL_DEPOLARIZATION	0.8403	0.0137	0.3958	0.0387	16	TSPO, SRC, FZD9, GOT1, ABL1, PPP2R3C, ABCD1, IFI6, KDR, MLLT11, LRRK2, BOK, BCL2, PARP1, DCN, GCLM
	GOBP_MITOCHONDRIAL_ELECTRON_TRANSPORT_CYTOCHROME_C_TO_OXYGEN		0.041	0.0303	0.0293	17	COX4I1, COX5B, MT-CO1, COX6A1, COX6B1, COX6C, COX7B, COX7C, COX8A, COX10, COX15, MT-CO3, NDUFA4, CYCS, COX7A2L, COX5A, MT-CO2
	GOBP_MITOCHONDRIAL_ELECTRON_TRANSPORT_NADH_TO_UBIQUINONE		0.003	0.058	0.0028	53	NDUFS7, MT-ND4, MT-ND5, MT-ND3, SNCA, NDUFAB1, NDUFV2, MT-ND6, NDUFA11, NDUFA4, DLD, ISCU, DNAJC15, MT-ND1, MT-ND2, MT-ND4L, NDUFA1, NDUFA2, NDUFA3, NDUFA5, NDUFA6, NDUFA7, NDUFA8, NDUFA9, NDUFA10, NDUFB1, NDUFB2, NDUFB3, PARK7, NDUFB4, NDUFB5, NDUFB6, NDUFB7, NDUFB8, NDUFB9, NDUFB10, NDUFC1, NDUFC2, NDUFS1, NDUFS2, NDUFS3, NDUFV1, NDUFS4, NDUFS5, NDUFS6, NDUFS8, NDUFV3, NDUFAF1, NDUFB11, NDUFA12…
	GOBP_MITOCHONDRIAL_ELECTRON_TRANSPORT_UBIQUINOL_TO_CYTOCHROME_C		0.04	0.3838	0.1383	13	UQCRB, UQCRC1, UQCRC2, UQCRFS1, UQCRH, UQCC3, UQCR11, CYC1, MT-CYB, CYCS, UQCR10, UQCRHL, UQCRQ
	GOBP_MITOCHONDRIAL_MEMBRANE_ORGANIZATION	0.9824	0.0319	0.7913	0.2876	110	SLC35F6, OMA1, YWHAH, SPG7, SLC25A5, PPIF, DYNLT1, TIMM10B, YWHAQ, BBC3, ALKBH7, APOOL, BMF, BAD, BAK1, BCL2, PDCD5, CASP8, TIMM22, TIMM13, TMEM102, HSPA4, TIMM10, TIMM9, TIMM8B, TOMM22, PPP1R13B, TAZ, HSP90AA1, EYA2, GHITM, BNIP3L, BOK, TFDP2, TP53BP2, YWHAB, YWHAG, AP3B1, E2F1, MTX2, HSPA1A, MTX1, MTX3, PPP3CC, TMEM11, ROMO1, PPP3R1, MFN1, SLC9A1, THEM4, UQCC3, OXA1L, BLOC1S2, OPA1, LETM1, BAX,…
	GOBP_MITOCHONDRION_ORGANIZATION	0.9928	0.044	0.3574	0.1831	458	SLC35F6, OMA1, PPIF, MAN2A1, DYNLT1, YWHAQ, BAD, SIRT7, BAK1, COX7A2, NDUFV2, HIGD2A, MT-ND6, HIGD1A, CASP8, TAZ, PTCD2, BAP1, UQCC2, MEF2A, TRAK1, LEPROT, SSBP1, TRAK2, FEZ1, SPATA18, BNIP3L, PRKAA1, MFF, MTX2, MTX3, TMEM11, PARL, CHCHD2, ATG7, AKT1, ATG2B, OPTN, GABARAP, BLOC1S2, GGCT, SLC25A36, BAX, BID, MOAP1, CNP, BAG3, DCN, HSPA1L, AGTPBP1, ERBB4, RAB38, VDAC2, WIPI2, PLAUR, JUN, PAM16, FZD…
	GOBP_MODIFIED_AMINO_ACID_TRANSPORT	0.491	0.0291	0.9197	0.5089	19	GJA1, LRP2, ABCC5, SLC5A6, CTNS, SLC9A3R1, SLC25A32, SLC22A5, SLC19A2, SLC38A2, SLC6A8, SLC13A3, SLC46A1, SLC25A20, SLC1A4, ABCC1, SLC7A11, SLC22A4, SLC19A1
	GOBP_MODULATION_BY_SYMBIONT_OF_ENTRY_INTO_HOST		0.0027	0.2989	0.3369	27	LY6E, TRIM25, IFITM3, MID2, FUCA2, TRIM22, TRIM68, HS3ST5, TRIM62, TRIM26, TRIM8, TRIM11, EXOC7, EXOC2, LGALS9, TRIM21, GSN, PTX3, IFITM2, ITGAV, IFITM1, TRIM27, P4HB, CAV1, LGALS1, TRIM5, SNX3
	GOBP_MODULATION_OF_AGE_RELATED_BEHAVIORAL_DECLINE		0.0473	0.2504	0.1391	8	PICALM, APP, GRM5, DKK1, AGER, PRNP, PSEN1, B2M
	GOBP_MONOAMINE_TRANSPORT	0.0706	0.879	0.0309	0.0014	45	NPY2R, SYT1, SYT4, SYT5, SNCG, CHGA, PARK7, KCNB1, SLC29A4, GPM6B, SNCA, SYT2, ADRA2B, SYT7, DRD2, SYT9, ADORA2A, SYT6, CHRNA4, SYT11, HRH3, SLC22A1, P2RY1, CXCL12, CNR1, SYT10, DTNBP1, SLC18A1, GDNF, OXTR, KCNA2, SYT3, MAPK15, NISCH, SYT17, CHRNB2, TOR1A, PINK1, ITGB3, SYT13, RAB3B, RAB3A, ACTB, STX1A, PICK1
	GOBP_MONOCARBOXYLIC_ACID_TRANSPORT	0.5817	0.0359	0.1653	0.0115	108	GRM2, PPFIA4, PPFIA3, ANXA1, SLC25A13, NTRK2, ABCC4, PPFIA2, SLC38A7, PPFIA1, APBA1, P2RX4, STRA6, KCNJ10, STXBP1, SLC17A6, PLA2G4A, PRKAA1, ARL6IP1, MPC1, SYT1, AKR1C1, STARD5, ABCC2, MAP2K6, SLC25A12, GLS2, GLS, ARL6IP5, EDN1, HRH3, GRM7, GJA1, ATP1A2, SLC9A3R1, AVPR1A, SLC38A2, BDKRB2, PER2, NCOA2, SLC27A4, SLC16A9, SLC27A5, ABCB4, SLC1A1, ABCB11, SLC10A4, SLC1A2, SLC10A5, SLC1A3, PRAF2, PROCA…
	GOBP_MONOCYTE_CHEMOTAXIS		0.0016	0.6356	0.0148	19	LGALS3, LYN, NBL1, PTPRO, CCL2, SLIT2, ANXA1, HMGB1, ANO6, SERPINE1, PDGFB, LGMN, GREM1, CREB3, RPS19, MOSPD2, CX3CL1, DUSP1, IL6R
	GOBP_MONOCYTE_DIFFERENTIATION		0.0258		0.5403	23	CTNNBIP1, GPR68, IRF7, CDK6, BMP4, FASN, CSF1, MIR125B1, IFI16, VEGFA, ZBTB46, JUN, MYH9, MED1, INPP5D, PIR, THOC5, ZFP36L1, FOXP1, ACIN1, MYC, PDE1B, SP3
	GOBP_MONONUCLEAR_CELL_MIGRATION		0.0036	0.5309	0.0626	84	PADI2, GBA, WNK1, CD99, PLCB1, JAM2, CD99L2, ANXA1, MIA3, HMGB1, WASL, ANO6, PTK2, SERPINE1, CXCR4, ADAM8, ECM1, PDGFB, LGMN, CREB3, THBS1, MOSPD2, PIK3CD, CX3CL1, DUSP1, IL6R, LGALS3, LYN, NBL1, TMEM102, PTPRO, FADD, CCL2, CKLF, SLIT2, GAS6, SLC8B1, MSN, C1QBP, CRKL, CRK, SLC12A2, MDK, IL12A, GREM1, PTK2B, MAPK3, CALR, F11R, S1PR1, EPS8, SPNS2, WNT5A, CDC42, ADAM10, HSD3B7, CYP7B1, BMP5, CXCL14,…
	GOBP_MORPHOGENESIS_OF_A_BRANCHING_STRUCTURE		0.0187	0.805		128	STK4, SPRY1, WNT4, RDH10, NOTCH1, NOTCH4, BMP2, GPC3, DLG5, MMP14, BTRC, PROX1, BCL2, SHOX2, CLIC4, BTBD7, SEMA3E, ABL1, SIX4, SIX1, PLXND1, WNT2B, GBX2, MAP3K13, DAG1, DLG1, NFATC4, RTN4, FKBPL, SRF, LAMA1, VEGFA, PLXNA1, FGF10, SOCS3, DDR1, HHIP, WNT5A, PML, LRP5L, FAT4, TNC, FGFR2, LRP5, SEMA3A, TGM2, ENG, ADM, PHB2, EDN1, KDM5B, CTNNB1, EDNRA, MYC, PBX1, GLI3, BCL11A, TIE1, AR, NTN4, PTCH1, S…
	GOBP_MORPHOGENESIS_OF_AN_EPITHELIAL_BUD	0.0251	0.1163	0.6945		11	AR, BMP4, FGFR2, GLI2, BMP7, FGF10, WNT5A, RDH10, SULF1, WNT2B, SOSTDC1
	GOBP_MORPHOGENESIS_OF_AN_EPITHELIAL_FOLD	0.032	0.0931	0.5629		16	AR, BMP4, BMP7, WNT5A, RDH10, SULF1, WNT2B, GDF7, CECR2, HIF1A, FGFR2, GLI2, LUZP1, FGF10, BMP5, SOSTDC1
	GOBP_MOVEMENT_IN_HOST_ENVIRONMENT	0.8851	0.0006	0.4638	0.139	116	CTSL, WWP2, PPIA, DYNLT1, EFNB2, TRIM32, CXCR4, CLDN1, KPNA3, GAS6, SIVA1, DAG1, PVR, PTX3, IFITM2, PPID, IFITM1, TYRO3, CAV1, IDE, CBLL1, SELPLG, SMPD1, RPSA, CBL, TRIM13, IFITM3, TRIM28, HSPA1A, MID2, HSPA1B, PML, ZNF639, NUP153, ITCH, TRIM11, HYAL2, CTNNB1, EXOC7, EXOC2, EGFR, CDK1, ITGA2, ICAM1, LGALS9, TRIM21, PHB, LAMP1, ITGB5, AXL, DDB1, EPHA2, TSG101, BSG, TRIM25, FUCA2, TRIM22, NCAM1, HY…
	GOBP_MUCOPOLYSACCHARIDE_METABOLIC_PROCESS	0.192	0.0043	0.7704	0.0342	89	EGF, CHST14, CHST11, GLCE, GUSB, CHST15, ABCC5, DSE, CHST7, CHSY3, CHST6, CD44, NDST1, CHPF2, CHST12, CHPF, B4GALT4, DSEL, HYAL3, CHST3, SPOCK2, B4GALT2, PDGFB, SLC10A7, B3GNT2, TGFB1, PIM1, ST3GAL4, CHSY1, HYAL1, CLTC, AP2A1, BGN, ANGPT1, CSPG5, B4GALT1, IDUA, FGF2, B4GALT3, NDNF, HAS2, CHST1, EGFLAM, CHST2, CSGALNACT2, NDST4, ST3GAL6, NDST3, IDS, B4GAT1, ST3GAL2, ST3GAL3, NCAN, GLB1, ITIH4, UST…
	GOBP_MULTI_MULTICELLULAR_ORGANISM_PROCESS		0.0009	0.5628	0.2953	124	MTOR, WNT4, SERPINE2, BCL2, TGFB3, ETS1, B4GALT1, VEGFA, ADIPOR2, MAPK3, HAVCR2, DDR1, PLA2G4B, TRIM28, MAGED2, TMED2, SLC38A3, ADCY7, ADCYAP1, ABCC2, ACVR1C, COL16A1, CRHBP, UPRT, ADRA2B, DHODH, EMP2, EPOR, ACSL4, AKR1B1, KPNA6, MAFF, SPP1, AMBP, DAZAP1, DKKL1, AGO2, ADM, GNRH1, GOT2, RPL29, ANGPT2, EDN1, HEXB, HPGD, IGFBP2, IGFBP5, AKT1, IGFBP7, AR, GJA1, ITGA2, ITGA3, JUNB, ARHGDIB, LGALS9, LN…
	GOBP_MULTI_ORGANISM_CELLULAR_PROCESS		0.1033	0.9018	0.0478	12	CTSL, CXCR4, PIKFYVE, PI4KA, EPS15, FCHSD1, TPCN2, GAS6, CAV1, CAV2, PPIA, HYAL2
	GOBP_MULTICELLULAR_ORGANISMAL_RESPONSE_TO_STRESS	0.1238	0.1852	0.368	0.0392	40	NPY2R, EIF4E, TAC1, PRKCG, VWA1, ADCYAP1, RAG1, RPS6KB1, MAPK8IP2, GRIK2, CAPN2, P2RX3, USP46, SLC1A1, MECP2, APOE, MEF2C, EXT1, KIAA0319, BCL2, GCH1, EIF4G1, THBS1, EDNRB, ASIC1, THBS4, BRINP1, GABRA5, TSPO, GJA1, ATP1A2, P2RX4, VDAC1, SCN9A, PPP3CA, PTEN, RELN, NR4A2, ASIC4, NTRK1
	GOBP_MUSCLE_CELL_CELLULAR_HOMEOSTASIS		0.0484	0.5275	0.062	15	PFKM, CFL2, GAA, LAMP2, CHRNA1, SOD1, LOX, SRF, DMD, HIF1A, TRIM32, MTM1, ALDOA, BAG3, SGCZ
	GOBP_MUSCLE_CELL_DEVELOPMENT		0.0194	0.8547	0.4581	105	PDLIM5, CFL2, PRKAR1A, BVES, AKAP13, MTOR, NOTCH1, CSRP2, PARP2, STAC3, PIN1, PROX1, DYSF, NEB, BCL2, SHOX2, PGM5, DDX39B, BIN3, MYLK3, AKAP6, ALPK3, FER1L5, MAML1, KDM1A, SIX4, SIX1, PTCD2, NFATC4, FHOD3, MEF2A, SORBS2, ATP2A2, SRF, VEGFA, ANKRD1, WFIKKN1, WFIKKN2, PPP3CA, DNER, SDC1, WDR1, FHL2, TTN, DMD, HOMER1, TCAP, MYH3, ENG, CHRNB1, SKI, ADM, FLII, FLNC, EDN1, TMOD3, TMOD2, MAP2K4, RYR1, O…
	GOBP_MUSCLE_CELL_DIFFERENTIATION		0.0057	0.78	0.356	237	PDLIM5, CFL2, BVES, AKAP13, CHUK, CSRP2, MMP14, STAC3, CBY1, NEB, PGM5, BIN3, ALPK3, CACYBP, RARB, KDM1A, ARRB2, BCL9, POPDC2, MIR125B1, PTCD2, FHOD3, KCNH1, MEF2A, CTH, SORBS2, CTNNA1, CTNNA2, RBM4, IFT20, MAPK12, PPP3CA, SMARCD3, BNIP2, DNER, TARBP2, TCF3, CAMK1, SPAG9, BOC, OLFM2, SDC1, KLF5, TTN, ZBED6, RBPMS2, MED28, HOMER1, FGFR2, MYH3, SKI, ADM, EDN1, TSC1, CTNNB1, EDNRB, AKT1, SPEG, ADGRB…
	GOBP_MUSCLE_CELL_MIGRATION		0.0024		0.0403	68	LPAR1, FGF9, ANXA1, NR4A3, MYOCD, SERPINE1, NET1, NFE2L2, PLAT, MEF2C, PDGFA, PLAU, PDGFB, PRKG1, BCL2, TPM1, GSTP1, BIN3, NDRG4, THBS4, HDAC4, SORL1, VTN, SLIT2, SIX4, SIX1, POSTN, CRK, PPARGC1A, PLXNA1, HAS2, BMPR1A, LRP1, MDK, PAK1, DDR1, IQGAP1, SMO, NRP1, RPS6KB1, PDGFRB, ARPC5, APEX1, SSH1, S100A11, IGFBP3, FOXO4, DOCK7, AKIRIN1, MEGF10, ADAMTS1, CORO1B, IGFBP5, PLEKHO1, SRC, ITGA2, AAMP, R…
	GOBP_MUSCLE_CONTRACTION	0.5959	0.0229		0.1453	209	PPP1R13L, ENO1, CHRNA1, CHUK, MYL6B, SORBS1, EEF2, EMD, ASPH, STAC3, SCN1A, MYH7, MYL6, NEB, LTB4R, KCNIP2, TAZ, DLG1, P2RX4, SMTN, MYOM1, NOS1AP, PLCE1, MYOM2, CAV1, CALD1, TTN, CALM2, CAMK2D, NUP155, HOMER1, SORBS3, MYH3, CHRM3, SYNM, ARHGAP42, EDN1, EDNRA, EDNRB, SRI, F2R, GJA1, ZDHHC21, ATP1A2, ATP2B1, OXTR, PIK3C2A, GAMT, TRPM4, BBS2, ACTA2, RAP1GDS1, ITGB5, SLC8A1, SNTA1, DOCK5, MKKS, DOCK4…
	GOBP_MUSCLE_STRUCTURE_DEVELOPMENT		0.0159		0.5599	414	PDLIM5, CFL2, SOX11, BVES, AKAP13, CHRNA1, ZNF689, COL11A1, COL19A1, MYL6B, CSRP2, EEF2, ID3, ELN, EMD, LEMD2, MMP14, MYH15, STAC3, CBY1, BCL9L, FOXN2, MEF2D, MYH7, MYL6, NEB, PGM5, BIN3, ALPK3, CACYBP, RARB, HIVEP3, BCL9, POPDC2, SGCG, SVIL, TAZ, TLL2, MIR125B1, PTCD2, FHOD3, KCNH1, UQCC2, MEF2A, SORBS2, SMTN, MYOM1, SAP30, IFT20, CCNT2, PPP3CA, MYOM2, DNER, PRKAA1, IGSF8, GTF3C5, CAV1, FXR1, SD…
	GOBP_MUSCLE_SYSTEM_PROCESS		0.0425		0.2078	271	GLRX3, PDLIM5, PPP1R13L, ENO1, AKAP13, CHRNA1, MIR25, CHUK, MYL6B, SORBS1, EEF2, EMD, ASPH, STAC3, SCN1A, JARID2, MYH7, MYL6, NEB, LTB4R, KCNIP2, INPP5F, TAZ, DLG1, P2RX4, MEF2A, SORBS2, SMTN, MYOM1, NOS1AP, PLCE1, PPP3CA, MYOM2, CAV1, CAMTA2, TRPC3, CALD1, TTN, CALM2, CAMK2D, NUP155, HOMER1, SORBS3, MYH3, CHRM3, SYNM, ARHGAP42, EDN1, EDNRA, EDNRB, SRI, F2R, KLF15, GJA1, ZDHHC21, ATP1A2, ATP2B1, …
	GOBP_MYD88_DEPENDENT_TOLL_LIKE_RECEPTOR_SIGNALING_PATHWAY		0.0344	0.7755	0.8609	20	IRF7, MAP3K1, TNIP1, MYD88, RPS27A, TAB1, IRAK3, IRAK4, TIRAP, TAB2, MAP3K7, UBA52, TLR4, TAB3, TRAF6, UBB, UBC, HSPD1, IRAK1, IRF1
	GOBP_MYD88_INDEPENDENT_TOLL_LIKE_RECEPTOR_SIGNALING_PATHWAY		0.0281	0.9165	0.5192	25	IKBKG, TANK, RPS27A, IKBKE, CHUK, PRKCE, RAB11FIP2, SARM1, UBA52, TBK1, BIRC2, IKBKB, RIPK1, CASP8, IRF3, IRF7, FADD, TLR3, TLR4, TRAF3, UBB, UBC, UBE2D1, UBE2D2, UBE2D3
	GOBP_MYELIN_ASSEMBLY	0.0184	0.9632			16	CD9, EPB41L3, ITGB4, MTMR2, DICER1, ABCA2, GPC1, PMP22, UGT8, CNTNAP1, TENM4, PIKFYVE, ERCC2, TPPP, MPP5, GNPAT
	GOBP_MYELOID_CELL_DEVELOPMENT	0.269	0.0241	0.8575	0.4747	45	TSPAN2, GPR68, ANXA2, FLI1, KIT, FLVCR1, SLC11A2, FBN1, PTPN11, ZBTB7A, BCL6, DMTN, JMJD6, G6PD, L3MBTL3, ERCC2, NOTCH2, TMOD3, PTPN6, ARID4A, PABPC4, ZNF385A, ATP6AP1, EP300, SRC, FAM210B, SH2B3, WASF2, SLC9B2, ZFPM1, APP, BRD1, ADGRF5, MAEA, RPS6, PTBP3, SRF, ALAS1, MEIS1, MED1, FBXW7, BPGM, PIP4K2A, FOXP1, LYAR
	GOBP_MYELOID_CELL_DIFFERENTIATION		0.0271	0.6418	0.6312	276	CNOT4, CREBBP, MOV10, TIRAP, FBN1, GPC3, IFI16, WDR61, ADD1, CASP9, LEO1, THBS1, PAF1, CASP8, KAT2B, CDC73, IRF7, RUNX1, CTR9, FADD, SH2B3, TNRC6C, WASF2, NFKBIA, DYRK3, ITPKB, MIR125B1, ADGRF5, MAEA, CDK5RAP3, MEIS1, TLR3, TLR4, PTPN2, TRAF6, KMT2D, DPY30, AP3B1, MFHAS1, PML, CEBPG, JMJD6, RARG, PKNOX1, WDR5, JAG1, AGO3, EP300, FARP2, APP, PRKX, CSF1, TRIB1, CDKN2B, PIP4K2A, EPHA2, RASSF2, SIRT1…
	GOBP_MYELOID_CELL_HOMEOSTASIS	0.9332	0.0151	0.4121	0.5005	114	ANXA1, HMGB1, SLC15A4, CASP3, ADD1, MAPK14, FANCC, BAK1, NCSTN, ACIN1, KITLG, LDB1, SH2B3, RB1, DYRK3, ITPKB, BAP1, ETS1, ADGRF5, MAEA, SRF, CDK5RAP3, VEGFA, PTPN2, IKZF1, MERTK, ZFP36, LYAR, HSPA1A, MFHAS1, HSPA1B, RCOR1, ZNF16, CEBPG, JMJD6, SMAD5, PKNOX1, TMOD3, TGFBR3, RPS6, MED1, PRKDC, NCAPG2, AXL, BAX, RPS14, ADAM17, RPS17, RPS19, SP3, RPS24, STAT5B, JAK2, JAK3, KIT, FLVCR1, STAT3, BCL2L11…
	GOBP_MYELOID_LEUKOCYTE_ACTIVATION		0.0012	0.5231	0.0037	417	CHRNB4, HSPA8, EEF2, HP, DYNLT1, KPNB1, HLA-B, PLAU, SYT11, NCSTN, THBS1, MVP, FTH1, FTL, HMOX2, MGAM, PLA2G4A, NRAS, AP1M1, WNT5A, CRACR2A, ADAM9, CPNE3, ATG7, CKAP4, LRRC7, CNN2, PA2G4, CCT2, CCT8, AGER, IQGAP2, JAK2, SHPK, KIT, ATP8A1, FUCA2, CD44, PLAUR, ANO6, ANXA3, F2RL1, ENPP4, MGST1, PRKCD, SLC2A3, CPLX2, RAB14, PSEN1, RAP2C, CD36, PLD1, PYGL, PRCP, DNAJC5, RAB7A, ATP6V1D, CAND1, IL4R, HU…
	GOBP_MYELOID_LEUKOCYTE_CYTOKINE_PRODUCTION	0.7568	0.0364	0.7542	0.0157	21	DDX58, SIRT1, GPRC5B, SEMA7A, BCL10, CD36, CHGA, KIT, WNT5A, IRAK3, DHX36, NR4A3, BCL6, HMOX1, TGFB2, CUEDC2, TLR4, MAVS, TGFB1, TGFB3, DDX21
	GOBP_MYELOID_LEUKOCYTE_DIFFERENTIATION		0.0043	0.5161	0.3442	123	MTOR, TOB2, FBN1, GPC3, SNX10, IFI16, MAPK14, HAX1, PPARGC1B, TMEM64, PIK3R1, TGFB1, ACIN1, GNAS, KITLG, CASP8, ROR2, IRF7, ATP6AP1, RUNX1, POU4F1, POU4F2, FADD, RB1, KLF10, CD101, MIR125B1, VEGFA, TLR3, TLR4, PTPN2, TRAF6, SBNO2, AP3B1, CEBPA, TFE3, MYC, FARP2, APP, JUNB, CSF1, TRIB1, MED1, FBXW7, EPHA2, SP3, GPR68, RASSF2, SIRT1, GBA, KIT, SRP54, F2RL1, JUN, LEF1, ZFP36L1, EIF2AK1, PSEN1, PIK3C…
	GOBP_MYELOID_LEUKOCYTE_MEDIATED_IMMUNITY		0.0024	0.4121	0.004	365	PSMC2, PRDX4, PSMC3, CHRNB4, RAB18, PSMD1, HSPA8, PSMD2, PGRMC1, PSMD3, SLC15A4, PSMD7, CTSB, EEF2, HP, DYNLT1, CTSD, KPNB1, CTSS, PSMD11, HLA-B, PSMD12, PSMD13, PLAU, TSPAN14, PSMD6, NCSTN, MVP, FTH1, XRCC5, FTL, HMOX2, IRAK4, RAB3D, HSP90AA1, SLCO4C1, HSP90AB1, TMEM30A, PAFAH1B2, PTX3, MGAM, DYNLL1, ACTR1B, PPIE, VAT1, NRAS, TMC6, AP1M1, PDAP1, STK11IP, CANT1, ARL8A, COPB1, HGSNAT, APAF1, ABCA1…
	GOBP_MYELOID_LEUKOCYTE_MIGRATION		0.0004		0.0123	94	STAT5B, BSG, VAV3, CD99, PLCB1, KIT, CD99L2, ANXA1, TIRAP, HMGB1, PPIA, SRP54, ANO6, PTK2, DAPK2, MMP14, SERPINE1, ADAM8, PDGFB, LGMN, PDE4B, CREB3, PGF, THBS1, DNM1L, MOSPD2, PIK3CD, CX3CL1, DUSP1, CAMK1D, IL6R, THBS4, LGALS3, ROR2, MCU, LYN, NBL1, PTPRO, MPP1, MYD88, CCL2, DDT, MST1, CKLF, MIF, PPIB, MTUS1, SLIT2, IRAK4, RIN3, JAGN1, IL17RC, P2RX4, C1QBP, SCG2, VEGFA, TGFB2, VEGFB, PIKFYVE, PIP…
	GOBP_MYOBLAST_DIFFERENTIATION		0.014		0.6114	51	PLCB1, NOTCH1, ID3, MYOCD, ISL1, MAPK14, REST, RBM24, NRG1, DLL1, MEF2C, ZFP36L1, TGFB1, MAML1, BTG1, RB1, FLOT2, SRF, MAPK12, BOC, LGALS1, GREM1, SDC1, SOX8, SOSTDC1, BMP4, SOX9, SRA1, DDX17, EID2B, PRICKLE1, DDX5, DTYMK, HINFP, IFRD1, DDIT3, IGFBP3, PLEKHM3, RBPJ, MBNL1, MBNL3, CXCL14, AKIRIN1, MEGF10, TRIP4, JAG1, PPARD, CDON, HIF1AN, EPAS1, TCF7L2
	GOBP_MYOBLAST_FUSION		0.0184	0.8077	0.706	24	PLEKHO1, CFLAR, CACNA1H, FER1L5, PTGFRN, NFATC2, ADGRB3, CD9, CD81, NPHS1, TANC1, ADAM12, DYRK1B, JAM2, KCNH1, CAPN2, EHD1, MAPK14, GDF15, MYH9, CDON, IL4R, FLOT1, MYOF
	GOBP_MYOTUBE_DIFFERENTIATION		0.0417	0.7386	0.4079	64	MTOR, JAM2, NOTCH1, MYOCD, BDNF, CAPN2, MMP14, MAPK14, STAC3, RBM24, DMPK, XBP1, MAMSTR, FBXO22, MEF2C, RBM38, CYP26B1, NLN, BCL2, SHOX2, BIN3, HDAC4, FER1L5, MAML1, BCL9, CD9, ADAM12, SIX4, SIX1, HDAC5, KCNH1, PPP3CA, DNER, IL4R, CAV2, KLF5, NFATC2, SMO, CD81, SMYD3, EHD1, HOMER1, GDF15, SKI, PLD3, GPX1, MYEF2, PLEKHO1, CFLAR, CACNA1H, PTGFRN, ADGRB3, RYR1, NPHS1, TANC1, DYRK1B, AVPR1A, TBX1, SO…
	GOBP_N_ACETYLGLUCOSAMINE_METABOLIC_PROCESS	0.4872	0.0328	0.3332	0.2664	15	RENBP, GNPDA1, CHST7, GNPDA2, CHST6, MGAT3, AMDHD2, NAGK, EXTL2, CHST3, NANP, GNPNAT1, GNE, CHST1, CHST2
	GOBP_NAD_METABOLIC_PROCESS	0.7537	0.0073	0.3022	0.0053	40	GPD2, LDHA, ENO1, GAPDH, GPI, SLC25A12, NT5E, PGK1, BST1, HK2, ALDOA, PCK2, PGAM2, ALDOC, PKM, NMNAT1, PFKL, GPD1L, PFKM, PFKP, ENO2, ENO3, PGM2L1, FOXK2, NADK2, FOXK1, NMNAT2, PGAM1, TIGAR, NQO1, TP53, QPRT, ALDOB, NADSYN1, NMRK1, ADPGK, HK1, BPGM, NADK, TPI1
	GOBP_NADH_DEHYDROGENASE_COMPLEX_ASSEMBLY		0.0288	0.2179	0.0417	62	NDUFS7, MT-ND4, MT-ND5, MT-ND3, NDUFAB1, NDUFV2, MT-ND6, NDUFAF6, NDUFAF3, ACAD9, NDUFAF4, TIMM21, TAZ, TIMMDC1, NDUFA11, NDUFAF7, FOXRED1, COA1, TMEM126B, BCS1L, MT-ND1, MT-ND2, NDUFA1, NDUFAF5, NDUFA2, NUBPL, NDUFA3, TMEM126A, NDUFA5, NDUFA6, NDUFA7, NDUFA8, NDUFAF2, NDUFA9, NDUFA10, NDUFB1, NDUFB2, NDUFB3, NDUFB4, NDUFB5, NDUFB6, NDUFB7, NDUFB8, NDUFB9, NDUFB10, NDUFC1, NDUFC2, NDUFS1, NDUFS2,…
	GOBP_NADH_METABOLIC_PROCESS	0.9369	0.0527	0.4545	0.0231	36	NUDT13, GPD2, MDH1, ENO1, MDH2, NUDT12, GAPDH, GPI, SLC25A12, PGK1, HK2, ALDOA, PCK2, PGAM2, ALDOC, PKM, PFKL, PFKM, MDH1B, PFKP, ENO2, ENO3, PGM2L1, FOXK2, FOXK1, PGAM1, TIGAR, NQO1, TP53, ALDOB, ADPGK, HK1, BPGM, VCP, TPI1, NUDT17
	GOBP_NADP_METABOLIC_PROCESS	0.5333	0.0387	0.0389	0.0816	28	RPIA, NUDT13, ME1, ME2, SHPK, NUDT12, IDH2, G6PD, PGLS, RPE, PGM2, NADK2, H6PD, DCXR, PGAM1, PGD, TIGAR, NQO1, TP53, TP53I3, IDH1, KCNAB2, NADK, TALDO1, TKT, NNT, NUDT17, DERA
	GOBP_NATURAL_KILLER_CELL_ACTIVATION	0.9029	0.0035	0.4686		34	STAT5B, HAVCR2, BLOC1S3, PRDM1, BAG6, TOX, SNX27, RASGRP1, ULBP3, RABL3, ULBP1, DCAF15, RHBDD3, PIK3CD, CASP8, KAT7, PIBF1, CORO1A, HLA-E, GAS6, MICA, AP1G1, ZBTB1, LAMP1, VAMP7, AXL, TUSC2, TYRO3, MERTK, IL12A, PRDX1, ELF4, RAB27A, SP3
	GOBP_NECROPTOTIC_PROCESS		0.0058		0.5486	26	SPATA2, PPIF, FAS, BIRC2, RBCK1, PGAM5, IPMK, ITPK1, DNM1L, TRPM7, RIPK1, CASP8, CYLD, CFLAR, ARHGEF2, SLC25A4, FADD, FZD9, YBX3, PYGL, PELI1, TP53, TLR3, TLR4, BOK, CAV1
	GOBP_NECROTIC_CELL_DEATH		0.0011	0.9555	0.2834	38	SPATA2, PPIF, TMEM123, FAS, ALKBH7, MT-CO2, TRAF2, BIRC2, RBCK1, PGAM5, HEBP2, IPMK, ITPK1, SLC6A6, DNM1L, TRPM7, RIPK1, CASP8, CYLD, IRF3, CFLAR, TSPO, ARHGEF2, SLC25A4, FADD, FZD9, YBX3, PYGL, PELI1, TP53, BNIP3, TLR3, TLR4, BAX, BOK, CAV1, ASAH1, NOL3
	GOBP_NEGATIVE_CHEMOTAXIS	0.059	0.0414	0.1391	0.3704	39	WNT5A, FLRT2, ROBO2, RYK, SEMA3B, UNC5C, NTN1, SLIT1, SEMA5B, NRG1, SEMA3A, PDGFA, SEMA6C, SEMA6A, SEMA6B, SEMA4F, FLRT3, SEMA4B, NRG3, SEMA4A, NRP2, SEMA4D, SEMA3D, SEMA3E, SEMA7A, SEMA4C, SLIT2, RHOA, SEMA4G, SEMA3F, SEMA6D, SEMA5A, ROBO1, ITGAV, SLIT3, EPHA7, PLXNA3, PLXNA4, SEMA3C
	GOBP_NEGATIVE_REGULATION_OF_ALCOHOL_BIOSYNTHETIC_PROCESS	0.7188	0.0406	0.1474	0.4891	10	APOE, NFKB1, BMP5, ERLIN1, ERLIN2, SOD1, SCAP, BMP2, DKK3, REST
	GOBP_NEGATIVE_REGULATION_OF_AMINE_TRANSPORT		0.6559	0.0272	0.0085	18	GRM7, SYT4, P2RY1, TRH, RGS2, CHGA, CNR1, SNCA, ADRA2B, DRD2, SLC43A2, SLC43A1, ADORA1, SYT11, RGS4, ARL6IP5, NPY5R, HRH3
	GOBP_NEGATIVE_REGULATION_OF_AMYLOID_FIBRIL_FORMATION	0.5869	0.0376	0.2735	0.1448	9	APOE, PFDN2, PFDN6, LDLR, PFDN1, PFDN4, CLU, PFDN5, VBP1
	GOBP_NEGATIVE_REGULATION_OF_AMYLOID_PRECURSOR_PROTEIN_CATABOLIC_PROCESS	0.7144	0.1272	0.0241	0.2857	20	SORL1, MIR186, TMED10, ROCK1, NTRK2, RTN4, RTN2, BIN1, FLOT2, PICALM, APOE, CHRNA7, ABCA7, PIN1, CLU, GGA3, RTN3, PRNP, HAP1, RTN1
	GOBP_NEGATIVE_REGULATION_OF_ANION_TRANSPORT	0.7505	0.024	0.0394	0.011	143	SP100, NR1H3, UBE2G2, MTOR, UBE2J1, WWP2, ANXA1, LMAN1, KCNB1, PIM3, CYP51A1, PSMD9, GPM6B, ENY2, SNCA, OPRM1, ENPP1, FIS1, MIDN, CDK5, STXBP5L, PKDCC, SYT11, THBS1, RANGAP1, GDI1, SERGEF, C11ORF65, MDFIC, SIAH3, ADRA2A, HMGCR, OAZ1, SVIP, OAZ2, TXN, ANGPT1, APPL2, RHBDF1, PPP3CA, FRMD4A, SFRP4, SYTL4, SYT4, SUFU, CHGA, APOC1, ACVR1C, SREBF2, CRHBP, ADRA2B, NUP153, PRKCB, ERP29, TPR, KLF7, ARL6IP…
	GOBP_NEGATIVE_REGULATION_OF_APOPTOTIC_SIGNALING_PATHWAY		0.0059	0.7358	0.1782	179	SLC35F6, TPT1, ARMC10, ENO1, FGA, SLC25A5, PPIF, WNT4, PPIA, BCL2L12, MAPK8IP2, PSMD10, BDNF, SERPINE1, TRIM32, TNFAIP3, XBP1, BCL2, THBS1, NME5, CX3CL1, SNAI2, CASP8, TGFBR1, KDM1A, ARRB2, MDM2, FADD, CSNK2A2, RB1, PTTG1IP, CCAR2, CTH, SCG2, CTNNA1, BCL2L2, EYA2, BAG5, GHITM, PCGF2, FGF10, BOK, NOC2L, HSPA1A, HSPA1B, NDUFS3, NONO, FIGNL1, ZNF385A, CDKN2D, AKT1, AR, RTKN2, CSNK2A1, ZMYND11, ICAM1…
	GOBP_NEGATIVE_REGULATION_OF_AXON_EXTENSION	0.0169	0.1266	0.4362	0.0587	38	NRP1, ARHGAP4, WNT5A, WNT3, DRAXIN, DIP2B, RYK, SEMA3B, CDK5R1, NTN1, SEMA5B, RTN4R, CDK5, SEMA3A, SEMA6C, SEMA6A, KIAA0319, SEMA6B, SEMA4F, SEMA4B, SEMA4A, SEMA4D, SEMA3D, SEMA3E, SEMA7A, SEMA4C, SEMA4G, SEMA3F, MAP2, RTN4, SEMA6D, PTPRS, CDKL3, SEMA5A, TRIM46, PLXNA3, RNF6, SEMA3C
	GOBP_NEGATIVE_REGULATION_OF_AXON_EXTENSION_INVOLVED_IN_AXON_GUIDANCE	0.0003	0.0282	0.3637	0.0177	25	NRP1, WNT5A, WNT3, RYK, SEMA3B, SEMA5B, SEMA3A, SEMA6C, SEMA6A, SEMA6B, SEMA4F, SEMA4B, SEMA4A, SEMA4D, SEMA3D, SEMA3E, SEMA7A, SEMA4C, SEMA4G, SEMA3F, SEMA6D, WNT3A, SEMA5A, PLXNA3, SEMA3C
	GOBP_NEGATIVE_REGULATION_OF_AXONOGENESIS	0.0311	0.028	0.187	0.0007	60	THY1, FSTL4, ARHGAP4, DRAXIN, MCF2, DIP2B, LINGO1, CDK5R1, EPHB2, CDK5, PSEN1, SEMA4D, GDI1, FGF13, SEMA3E, SEMA7A, LRP4, RUFY3, DAB1, EFNB3, RTN4, DCC, PTPRS, ARHGDIA, TRAK2, SEMA5A, PTEN, TRIM46, PLXNA3, RNF6, NRP1, WNT5A, WNT3, SYNGAP1, RYK, SEMA3B, NTN1, SEMA5B, RTN4R, SPP1, SEMA3A, SEMA6C, SEMA6A, KIAA0319, SEMA6B, SEMA4F, SEMA4B, SEMA4A, SEMA3D, SEMA4C, RHOA, SEMA4G, SEMA3F, MAP2, SEMA6D, W…
	GOBP_NEGATIVE_REGULATION_OF_BIOMINERALIZATION		0.0049	0.5483	0.6096	16	ASPN, SOX9, ROCK1, NOTCH1, GAS6, ROCK2, TRPM4, LTBP3, HIF1A, HEY1, ENPP1, BCOR, ECM1, GREM1, PTK2B, TGFB1
	GOBP_NEGATIVE_REGULATION_OF_CARTILAGE_DEVELOPMENT		0.0038	0.9905		16	ADAMTS7, TGFBR1, GDF5, RARB, BMP4, SOX9, WNT9A, PTPN11, ADAMTS12, LTBP3, FRZB, GLI2, RARG, GREM1, EFEMP1, SNAI2
	GOBP_NEGATIVE_REGULATION_OF_CELL_ACTIVATION		0	0.6134	0.3525	102	PRKAR1A, SOX11, NR1H3, PAG1, TWSG1, ANXA1, VTCN1, HMGB1, MAD1L1, PKN1, SOCS6, CASP3, DLG5, CBLB, TNFAIP3, SERPINE2, DUSP3, SYT11, CX3CL1, IRF1, RUNX1, SH2B3, PIBF1, DLG1, ADGRF5, PELI1, PTPN2, FOXJ1, TYRO3, MERTK, SOCS1, FER, EMILIN1, HAVCR2, NR1D1, TNFRSF21, GLMN, GNRH1, LRFN5, PTPN6, SDC4, RC3H1, GLI3, ATM, LGALS9, MICA, C1QTNF1, RC3H2, AXL, ZC3H12A, JAK3, PARP3, IL13RA2, ARG2, GPNMB, APOE, THO…
	GOBP_NEGATIVE_REGULATION_OF_CELL_ADHESION		0.0001	0.7211	0.375	178	PRKAR1A, PAG1, TWSG1, KANK1, RDX, ANXA1, ARHGAP6, NOTCH1, VTCN1, HMGB1, NOTCH4, BMP2, AKNA, MAD1L1, SOCS6, CASP3, ADAM15, PTK2, DLG5, MMP14, DLC1, CBLB, COL1A1, SERPINE1, SERPINE2, ACER2, DUSP3, BCAS3, DUSP22, PIK3R1, TGFB1, THBS1, CX3CL1, TBCD, SNAI2, IRF1, RUNX1, SEMA3E, MAP4K4, RGCC, SH2B3, DAB1, ABL1, PLXND1, ANGPT1, FZD7, PLXNC1, DLG1, DSCAM, PELI1, PLXNB2, NF2, ARHGDIA, VEGFA, ARHGDIG, SEMA…
	GOBP_NEGATIVE_REGULATION_OF_CELL_ADHESION_MEDIATED_BY_INTEGRIN		0.0422		0.3617	10	SERPINE1, WNK1, PDE3B, ACER2, MUC1, SWAP70, PTPN11, JAM3, CYP1B1, SNAI2
	GOBP_NEGATIVE_REGULATION_OF_CELL_CELL_ADHESION		0.0005	0.8195	0.5293	98	PRKAR1A, PAG1, TWSG1, RDX, ANXA1, NOTCH1, VTCN1, HMGB1, NOTCH4, BMP2, AKNA, MAD1L1, SOCS6, CASP3, PTK2, DLG5, CBLB, SERPINE2, DUSP3, TGFB1, IRF1, RUNX1, RGCC, SH2B3, ABL1, DLG1, PELI1, NF2, VEGFA, PTPN2, FOXJ1, SOCS1, HAVCR2, TNFRSF21, ZNF703, GLMN, GNRH1, PTPN6, SDC4, RC3H1, JAG1, AKT1, GLI3, PODXL, LGALS9, C1QTNF1, RC3H2, ZC3H12A, MBP, MAPK7, MAP2K5, WNK1, JAK2, JAK3, MYADM, KLF4, MIA3, SPINT2,…
	GOBP_NEGATIVE_REGULATION_OF_CELL_CELL_ADHESION_MEDIATED_BY_CADHERIN	0.1199	0.0235	0.7759	0.2489	7	VEGFA, PPM1F, RGCC, MAD2L2, NOTCH1, NOTCH4, BMP6
	GOBP_NEGATIVE_REGULATION_OF_CELL_GROWTH	0.3583	0.0138	0.5335	0.1142	144	ENO1, DACT3, DRAXIN, DIP2B, MSX1, OSGIN2, ADAM15, PPP1R9B, ENPP1, CDKN2AIP, SERPINE2, SESN2, CDK5, ST20, BCL2, TGFB1, SEMA3E, RB1, CDKN2C, APBB1, RTN4, DCC, CCAR2, CGRRF1, ADIPOR1, PTPRS, APBB2, PPP2CA, TGFB2, ADIPOR2, PPP2R1A, SEMA5A, IP6K2, VGLL4, PLXNA3, SPAG9, NME6, PTPRJ, NDRG3, HSPA1A, HSPA1B, WNT5A, PML, WNT3, JADE1, SMARCA2, RYK, SEMA3B, NTN1, NDUFS3, FRZB, SEMA5B, STK11, RTN4R, SMARCA4, …
	GOBP_NEGATIVE_REGULATION_OF_CELL_MATRIX_ADHESION		0.0292	0.5106	0.504	29	ARHGAP6, BCL6, ADAM15, DMTN, MMP14, AJAP1, DLC1, SERPINE1, ACER2, BCAS3, DUSP22, PIK3R1, THBS1, RASA1, JAG1, SEMA3E, SRC, MAP4K4, POSTN, ITGB1BP1, NF2, CLASP2, CORO1C, PTEN, LRP1, CASK, CDKN2A, PHLDB2, RCC2
	GOBP_NEGATIVE_REGULATION_OF_CELL_MORPHOGENESIS_INVOLVED_IN_DIFFERENTIATION		0.0467	0.9573		11	EFNA5, ACTN4, CORO1C, SPRY4, KANK1, FBLN1, AP1AR, POSTN, ITGB1BP1, RCC2, DMTN
	GOBP_NEGATIVE_REGULATION_OF_CELL_POPULATION_PROLIFERATION	0.5029	0.0103	0.7008	0.4989	454	SOX4, NFIB, SOX11, GDF11, SPRY1, GPC3, EMD, DLG5, NUDT6, TP53INP1, CBLB, C18ORF54, TES, PBRM1, SERPINE2, TP53I11, JARID2, DLEC1, KCNK2, BAK1, THBS1, RARB, FTH1, WDR77, SH2B3, SUZ12, MIR125B1, DLG1, BAP1, NF2, PTPN2, VHL, GGNBP2, VGLL4, CAV1, HGS, SPARC, PRKRA, WNT5A, CHD5, CTCF, TENM1, FGFR2, FRZB, DLG3, MN1, ATRAID, PLXNB1, IFT80, TNN, ADM, CTNNB1, SDC4, CDK10, GLI3, SPEG, F2R, ADARB1, GJA1, PTC…
	GOBP_NEGATIVE_REGULATION_OF_CELL_PROJECTION_ORGANIZATION	0.0488	0.0749	0.2691	0.0207	151	LPAR1, GORASP1, YWHAH, MIR219A1, PTPN9, KANK1, FSTL4, SNAPIN, DRAXIN, MCF2, DIP2B, LINGO1, EFNB2, GRIN2B, INPP5J, CDK5, DPYSL3, EPHA4, NLGN1, RTN4RL2, ARF6, CAPZB, GDI1, SEMA3E, NR2F1, LRP4, RUFY3, DAB1, INPP5F, LIMK2, NFATC4, RTN4, DCC, PTPRS, DGUOK, ARHGDIA, TRAK2, SEMA5A, BAG5, PPP3CA, PLXNB3, PLXNA3, WNT5A, WNT3, ARHGAP24, RYK, SEMA3B, EFNA1, NTN1, RTN4RL1, ID1, CERS2, SEMA5B, RGMA, RTN4R, SP…
	GOBP_NEGATIVE_REGULATION_OF_CELL_SUBSTRATE_ADHESION		0.0109	0.9643	0.5384	48	ACTN4, SPRY4, KANK1, ARHGAP6, NOTCH1, SPOCK1, ADAM15, BCL6, DMTN, MMP14, AJAP1, CORO2B, DLC1, COL1A1, SERPINE1, ACER2, BCAS3, DUSP22, PIK3R1, THBS1, ANGPT2, CX3CL1, TBCD, RASA1, JAG1, SEMA3E, MAP4K4, SRC, PTPRO, FZD4, RHOA, FBLN1, POSTN, FZD7, ITGB1BP1, NF2, EFNA5, CLASP2, CORO1C, PTEN, LRP1, CASK, PHLDB2, CDKN2A, AP1AR, LGALS1, RCC2, GCNT2
	GOBP_NEGATIVE_REGULATION_OF_CELLULAR_RESPONSE_TO_GROWTH_FACTOR_STIMULUS	0.5709	0.0143	0.5286	0.6802	72	CADM4, LRP2, TWSG1, PDCD6, SPRY1, WNT4, NOTCH1, FBN1, FUZ, DAB2IP, LEMD2, HTRA1, BMPER, SPRY2, HIPK2, THBS1, FSTL3, SORL1, NBL1, GREM2, SLIT2, ABL1, SPRY3, MIR573, ADAMTS12, FGF2, SOST, NEDD4, CASK, IL12A, HTRA3, GREM1, VWC2, SMAD7, HGS, EMILIN1, SOSTDC1, SMAD6, SPRY4, WNT5A, EPN2, ADGRA2, CHRD, GPC1, RBPMS2, PIK3CB, SFRP2, SEMA6A, SKI, CREB3L1, CFLAR, LEMD3, BAMBI, VWC2L, ATP2B4, CTDSPL2, TRIM33…
	GOBP_NEGATIVE_REGULATION_OF_CELLULAR_RESPONSE_TO_VASCULAR_ENDOTHELIAL_GROWTH_FACTOR_STIMULUS	0.4908	0.0399	0.43		10	SPRY2, CADM4, PIK3CB, ATP2B4, SEMA6A, IL12A, DCN, ADGRA2, ADAMTS12, DAB2IP
	GOBP_NEGATIVE_REGULATION_OF_CHEMOTAXIS	0.2058	0.0049	0.5304	0.011	45	PADI2, C5, NRP1, WNT5A, NOTCH1, WNT3, ROBO2, RYK, SEMA3B, SEMA5B, SEMA3A, SEMA6C, SEMA6A, SEMA6B, DUSP3, SEMA4F, SEMA4B, GSTP1, SEMA4A, ANGPT2, THBS1, SEMA4D, DUSP1, SEMA3D, CORO1B, SEMA3E, NBL1, PTPRO, SEMA7A, SEMA4C, CCL2, DDT, MIF, SLIT2, SEMA4G, RIN3, SEMA3F, SEMA6D, WNT3A, SEMA5A, ROBO1, PTPN2, PLXNA3, GREM1, SEMA3C
	GOBP_NEGATIVE_REGULATION_OF_CHONDROCYTE_DIFFERENTIATION		0.0079			15	ADAMTS7, TGFBR1, GDF5, RARB, BMP4, SOX9, WNT9A, PTPN11, ADAMTS12, LTBP3, GLI2, RARG, GREM1, EFEMP1, SNAI2
	GOBP_NEGATIVE_REGULATION_OF_COAGULATION		0.0011		0.0152	30	FGA, KLKB1, FGB, FGG, PLAUR, PROS1, SERPING1, USF1, APOH, HS3ST5, SERPINE1, ANXA5, APOE, SERPINE2, ADAMTS18, PLAT, PDGFA, PLAU, PDGFB, PDGFRA, PRKCD, PRKG1, THBS1, EDN1, TFPI, VTN, UBASH3B, CD9, SH2B3, C1QTNF1
	GOBP_NEGATIVE_REGULATION_OF_COLLATERAL_SPROUTING	0.4416	0.0778	0.1578	0.0452	6	SPP1, FSTL4, EPHA7, DCC, FGF13, PTPRS
	GOBP_NEGATIVE_REGULATION_OF_CYTOKINE_PRODUCTION		0.0061	0.5864	0.2872	159	TWSG1, CRYBA1, FKBP1A, IRAK3, ANXA1, HMGB1, FURIN, TNFAIP3, REL, TBK1, PIN1, NUTF2, LAPTM4B, UBA7, SYT11, UBE2L6, TGFB1, THBS1, CX3CL1, TGFB3, IRF3, ARRB2, RGCC, TWIST1, PIBF1, NFKBIL1, SUZ12, GAS6, ANGPT1, HSP90AB1, MIR125B1, APPL2, MIR590, PTPRS, CHID1, TGFB2, TLR4, FOXJ1, TIA1, MERTK, ZFP36, DDX58, HAVCR2, NMI, SERPINB1, PML, IKBKE, ADCY7, CPTP, TNFRSF21, NPLOC4, GPATCH3, CACTIN, GIT1, DDIT3, …
	GOBP_NEGATIVE_REGULATION_OF_CYTOKINE_PRODUCTION_INVOLVED_IN_IMMUNE_RESPONSE		0.0111		0.1323	11	TGFB2, CUEDC2, JAK3, IRAK3, HFE, ANGPT1, SMAD7, BCL6, TGFB1, HMOX1, TGFB3
	GOBP_NEGATIVE_REGULATION_OF_DEFENSE_RESPONSE		0.0064	0.5703	0.325	119	NR1H3, IRAK3, IFI16, HLA-B, TNFAIP3, GPS2, TNFRSF1B, SYT11, GPR17, CX3CL1, ARRB2, CDH5, RB1, MVK, PTGIS, MIR590, PARP14, PTPN2, TARBP2, TYRO3, SOCS3, LYAR, HAVCR2, TKFC, NMI, MFHAS1, NR1D1, ADCYAP1, NPLOC4, GPATCH3, SEC14L1, NT5E, CACTIN, GIT1, FAM3A, NLRX1, MAPKBP1, ITCH, RIOK3, OTULIN, TRAFD1, LRFN5, C1QTNF3, METRNL, NFKB1, PBK, LGALS9, FNDC4, MICA, MIR30C2, TRIM21, NR1D2, PPARD, PPM1B, ASH1L, …
	GOBP_NEGATIVE_REGULATION_OF_DENDRITIC_SPINE_MORPHOGENESIS		0.2185	0.4696	0.0429	6	NGEF, PTEN, NLGN1, DNM3, UBE3A, EFNA1
	GOBP_NEGATIVE_REGULATION_OF_ENDOTHELIAL_CELL_APOPTOTIC_PROCESS		0.3008		0.0124	22	MAPK7, CDH5, FGA, RAMP2, FGB, PAK4, FGG, ICAM1, ABL1, GAS6, ANGPT1, KDR, PDPK1, MIR590, SCG2, TNIP2, NDNF, SERPINE1, KRIT1, TNFAIP3, SEMA5A, NFE2L2
	GOBP_NEGATIVE_REGULATION_OF_ENDOTHELIAL_CELL_PROLIFERATION		0.0102	0.2292	0.0152	27	STAT1, NR2F2, AIMP1, APOH, VASH1, APOE, SYNJ2BP, MEF2C, PTPRM, THBS1, NF1, TGFBR1, GJA1, RGCC, CCL2, SULF1, ATOH8, MIR2355, PDCD10, SCG2, NGFR, KRIT1, DLL4, IL12A, CAV1, CAV2, SPARC
	GOBP_NEGATIVE_REGULATION_OF_EPITHELIAL_CELL_APOPTOTIC_PROCESS		0.224		0.0053	34	MAPK7, WFS1, CAST, FGA, FGB, FGG, MTOR, HMOX1, SRSF6, SERPINE1, TNFAIP3, NFE2L2, CFLAR, CDH5, RAMP2, PAK4, ICAM1, ABL1, GAS6, ANGPT1, KDR, NEUROD1, PDPK1, MIR590, SCG2, TNIP2, NDNF, KRIT1, SEMA5A, MDK, YAP1, PKHD1, PPARA, TCF7L2
	GOBP_NEGATIVE_REGULATION_OF_EPITHELIAL_CELL_PROLIFERATION		0.0203	0.6041	0.3585	88	NFIB, IFT74, NR2F2, GPC3, INTU, ISL1, DAB2IP, VASH1, APOE, MEF2C, TINF2, PTPRK, TGFB1, THBS1, SNAI2, TGFBR1, CDC73, GDF5, WDR77, RGCC, RB1, CCL2, DUSP10, CDKN1C, SUZ12, MIR2355, MIR125B1, DLG1, PEX2, PDCD10, WDR13, CD109, SCG2, TGFB2, KRIT1, DLL4, PTEN, WFDC1, EPPK1, CASK, IL12A, CAV1, CAV2, LIMS2, SPARC, STRAP, PBLD, BMP4, SOX9, STAT1, WNT5A, ATF2, SERPINF1, AIMP1, MAGED1, SOX2, FGFR2, STK11, SY…
	GOBP_NEGATIVE_REGULATION_OF_ERK1_AND_ERK2_CASCADE		0.0462			60	TNIP1, TIMP3, CRYBA1, SPRY1, KLF4, DAB2IP, EPHB2, SPRY2, SMAD4, PIN1, DUSP3, GSTP1, DUSP1, LYN, SPRED2, SPRED3, DUSP4, DUSP10, DUSP6, ABL1, CSK, RANBP9, FBLN1, SPRY3, SIRT3, RGS14, DLG1, FLCN, CNKSR3, SPRED1, RPS6KA6, C3ORF33, C1QL4, DUSP26, VRK3, CHRNA10, PTEN, TLR4, NDRG2, PTPN2, WNK2, LMO3, RAPGEF1, EMILIN1, LIF, SPRY4, ERRFI1, SYNJ2BP, ARRB1, CAMK2N1, SEMA6A, GPER1, EIF3A, ITGB1BP1, EZR, SLC9…
	GOBP_NEGATIVE_REGULATION_OF_ESTABLISHMENT_OF_PROTEIN_LOCALIZATION	0.5931	0.0601	0.0321	0.0946	87	INHBB, NR1H3, UBE2G2, UBE2J1, WWP2, ANXA1, LMAN1, KCNB1, UCP2, PIM3, CYP51A1, PSMD9, DMTN, ENY2, REST, MIDN, APOE, YOD1, CDK5, INSIG1, STXBP5L, PKDCC, SREBF1, RANGAP1, GDI1, C11ORF65, SERGEF, MDFIC, ERLEC1, HMGCR, CD36, TERF1, DERL3, SVIP, JAGN1, CSK, TXN, ANGPT1, RHBDF1, PPM1F, FKBP1B, PPP3CA, FRMD4A, BAG4, UFM1, IL12A, SYTL4, RAB23, SNX3, SUFU, CHGA, PARK7, CHP1, PTPN11, MAPT, CORO2B, IDH2, RAB…
	GOBP_NEGATIVE_REGULATION_OF_EXTRINSIC_APOPTOTIC_SIGNALING_PATHWAY		0.0046		0.131	81	MAPK7, MAP2K5, FGA, SIAH2, RB1CC1, SERPINE1, TNFAIP3, BIRC6, BCL2, GSTP1, THBS1, SNAI2, PRDX2, CASP8, LGALS3, TGFBR1, ACVR1, FADD, SCG2, CTNNA1, CTTN, FYN, EYA2, FGF10, ITGA6, BMP4, SH3RF1, HSPA1A, HSPA1B, PARK7, RFFL, DDX3X, FAIM2, GSK3B, RPS6KB1, HGF, HMGB2, HMOX1, FAS, FAIM, RAF1, BCL2L1, TMBIM1, SFRP2, BMP5, BRCA1, TRAF2, PELI3, RNF34, ITPRIP, SCRT2, PEA15, GCLM, RIPK1, TNFRSF10B, GPX1, TNFRS…
	GOBP_NEGATIVE_REGULATION_OF_EXTRINSIC_APOPTOTIC_SIGNALING_PATHWAY_VIA_DEATH_DOMAIN_RECEPTORS		0.0027		0.0518	33	FGA, PARK7, RFFL, DDX3X, FAIM2, GSK3B, HGF, HMGB2, HMOX1, FAS, FAIM, SERPINE1, RAF1, BCL2L1, TNFAIP3, TMBIM1, SFRP2, BMP5, BRCA1, TRAF2, RNF34, ITPRIP, SCRT2, PEA15, RIPK1, TNFRSF10B, GPX1, CASP8, TNFRSF10A, CFLAR, ARHGEF2, FADD, ICAM1
	GOBP_NEGATIVE_REGULATION_OF_FATTY_ACID_TRANSPORT		0.3264	0.7007	0.0292	12	GRM7, PLA2R1, AKT1, ADORA1, FIS1, TRH, AKT2, IRS2, THBS1, ARL6IP5, NPY5R, HRH3
	GOBP_NEGATIVE_REGULATION_OF_FIBROBLAST_GROWTH_FACTOR_RECEPTOR_SIGNALING_PATHWAY	0.5979	0.0408		0.2443	17	SPRY4, SPRY1, WNT4, WNT5A, SULF1, SPRY3, FUZ, MIR573, SHISA2, GPC1, SULF2, FGF2, NGFR, SPRY2, APLN, THBS1, CREB3L1
	GOBP_NEGATIVE_REGULATION_OF_HEMOPOIESIS		0.0414	0.9659		60	GPR68, JAK3, ANXA1, TOB2, FBN1, HMGB1, PIK3R1, PRDX2, IRF1, FSTL3, LYN, RUNX1, UBASH3B, MIR125B1, HSPA9, ZBTB46, TLR3, TLR4, INPP5D, PTPN2, FOXJ1, MDK, IL4R, SOCS1, ERBB2, SMAD7, LAG3, NRARP, BMP4, ZBTB7B, ZC3H8, RARA, BCL6, LOXL3, ZNF675, IL17D, CBFB, MYC, RC3H1, GLI3, CDK6, LRRC17, SOCS5, PIAS3, TMEM178A, ZFPM1, FBXO7, HMGB3, INHBA, TRIB1, NME1, GPR137, TCTA, RC3H2, GPR137B, CUL4A, MAFB, FBXW7,…
	GOBP_NEGATIVE_REGULATION_OF_HOMOTYPIC_CELL_CELL_ADHESION	0.7735	0.0317	0.9416		9	UBASH3B, CD9, SH2B3, SERPINE2, RDX, PRKCD, PRKG1, ZNF703, C1QTNF1
	GOBP_NEGATIVE_REGULATION_OF_HORMONE_SECRETION		0.022		0.2397	38	INHBB, CHGA, KCNB1, PTPN11, UCP2, PIM3, ACVR1C, PSMD9, CRHBP, ENY2, REST, DRD2, RAB11FIP5, KCNJ11, ADORA1, RAB11FIP1, MIDN, KALRN, RAB11FIP3, STXBP5L, NMB, KLF7, SREBF1, EDN1, SIRT4, PFKL, ADRA2A, GJA1, JAGN1, IRS1, INHBA, FKBP1B, PPP3CA, CRY1, ENHO, SYTL4, SFRP1, LIF
	GOBP_NEGATIVE_REGULATION_OF_HYDROLASE_ACTIVITY		0.0241	0.7123	0.3051	284	CAST, PPIF, SPRY1, FKBP1A, RASA4, GPC3, IFI16, DAB2IP, FURIN, SERPINE1, SERPINE2, GPS2, PSMF1, THBS1, IKBKB, SERPINH1, AIP, ARRB2, MNAT1, PTX3, RPS6KA3, SERPINB1, LAMTOR5, DLG3, ARRB1, TSC1, DNAJB6, CDKN2D, AKT1, TMED10, COL6A3, COL7A1, CSNK2A1, CST3, IFIT1, APP, CSTB, DHCR24, IFI6, TNFAIP8, PRDX5, CPAMD8, CRB2, COL28A1, ANOS1, SIMC1, NGFR, PEBP1, TERF2, SPOCK3, UBXN1, PI15, CRIM1, UCHL5, MKKS, T…
	GOBP_NEGATIVE_REGULATION_OF_IMMUNE_EFFECTOR_PROCESS		0.0045	0.6421	0.0883	67	JAK3, IRAK3, ANXA1, SERPING1, PARP3, TRAF3IP1, IL13RA2, HLA-B, PCBP2, HTRA1, TMBIM6, CUEDC2, RNF26, THOC1, APPL1, MICB, TGFB1, SERPINB9, IL20RB, TGFB3, LGALS3, ARRB2, DUSP10, A2M, HFE, ANGPT1, C1QBP, CRK, TGFB2, GRN, TARBP2, FOXJ1, IL4R, FER, SMAD7, SUSD4, HAVCR2, TKFC, CD59, ZBTB7B, NPLOC4, BCL6, GPATCH3, SEC14L1, HMOX1, NLRX1, LOXL3, ITCH, RIOK3, PPP3CB, PTPN6, RC3H1, SPINK5, MUL1, SOCS5, HLA-A…
	GOBP_NEGATIVE_REGULATION_OF_IMMUNE_RESPONSE		0.0013	0.4892	0.148	78	NR1H3, JAK3, IRAK3, ANXA1, SERPING1, PARP3, IFI16, IL13RA2, HLA-B, TNFAIP3, ARG2, THOC1, GPR17, SERPINB9, IL20RB, LGALS3, LYN, ARRB2, DUSP10, A2M, HFE, CRK, PARP14, GRN, INPP5D, PTPN2, FOXJ1, IL4R, TYRO3, FER, SMAD7, LYAR, SUSD4, HAVCR2, CD59, ZBTB7B, NMI, ADCYAP1, BCL6, HMOX1, DRD2, CACTIN, FAM3A, NLRX1, LOXL3, ADAR, TREX1, AMBP, TTLL12, YTHDF3, PPP3CB, SAMHD1, TRAFD1, CNOT7, TNFRSF14, PTPN6, YT…
	GOBP_NEGATIVE_REGULATION_OF_IMMUNE_SYSTEM_PROCESS		0.0003	0.6705	0.1421	219	SOX11, NR1H3, IRAK3, FBN1, IFI16, DLG5, HLA-B, CBLB, APPL1, GPS2, SYT11, THBS1, IRF1, RUNX1, ARRB2, FADD, PIBF1, MIR125B1, DLG1, ADGRF5, PELI1, PARP14, TLR3, TLR4, PTPN2, TARBP2, DGKZ, TYRO3, SOCS1, HAVCR2, NMI, NR1D1, CACTIN, IL17D, PPP3CB, SDC4, RC3H1, AKT1, GLI3, LGALS9, MICA, TRIB1, RC3H2, PPM1B, AXL, TSPAN6, ZC3H12A, THY1, JAK3, PHPT1, SERPING1, ARG2, GPNMB, TSC22D3, SERPINB9, ADA, PRDX2, FS…
	GOBP_NEGATIVE_REGULATION_OF_INFLAMMATORY_RESPONSE	0.6666	0.0292	0.661	0.263	68	MAPK7, GBA, NR1H3, KLF4, ISL1, TNFAIP3, APOE, GPS2, CALCRL, LDLR, PRKCD, TNFRSF1B, SYT11, GSTP1, GPR17, CX3CL1, ADA, IL20RB, VPS35, CDH5, RB1, DUSP10, MVK, RORA, PTGIS, MIR590, SMAD3, FEM1A, GRN, PTPN2, WFDC1, MDK, TYRO3, SOCS3, MFHAS1, NR1D1, SERPINF1, LPCAT3, ADCYAP1, HGF, NT5E, GIT1, NLRX1, ADORA1, OTULIN, LRFN5, C1QTNF3, GPER1, GPX1, METRNL, SOCS5, NFKB1, PBK, SOD1, FNDC4, MIR30C2, NR1D2, SIR…
	GOBP_NEGATIVE_REGULATION_OF_INNATE_IMMUNE_RESPONSE		0.0156	0.7911	0.4668	40	HAVCR2, NR1H3, NMI, IRAK3, SERPING1, IFI16, HLA-B, DRD2, CACTIN, FAM3A, TNFAIP3, NLRX1, ADAR, TREX1, TTLL12, YTHDF3, SAMHD1, TRAFD1, CNOT7, SERPINB9, YTHDF2, METTL3, ARRB2, MUL1, HLA-A, HLA-E, DUSP10, A2M, LGALS9, NR1H2, MICA, TRIM21, CRK, PARP14, GRN, PTPN2, TYRO3, RPS19, LYAR, SUSD4
	GOBP_NEGATIVE_REGULATION_OF_INTRACELLULAR_SIGNAL_TRANSDUCTION		0.0474	0.8595	0.6814	385	TPT1, ARMC10, ENO1, PDCD6, PPIF, SPRY1, RASA4, DLG5, LEMD2, PHLPP1, SERPINE2, MAPKAP1, THBS1, CASP8, SH2B3, DLG1, NF2, ADIPOR1, PPP2CA, UBE2B, PPP2R1A, PTPN2, PRKAA1, PRKAA2, VGLL4, CAV1, SMPD1, SHANK2, AJUBA, LIMD1, NCOR1, CACTIN, WWC1, FIGNL1, ARHGAP42, PPP2R5B, AKT1, PDE10A, OPTN, MAGI2, BID, OTUD7A, TRIM59, TLE1, EPHA2, MAPK7, VDAC2, BMP7, MYADM, KLF4, CD44, PLAUR, EPHB2, F2RL1, ARHGAP35, CCD…
	GOBP_NEGATIVE_REGULATION_OF_ION_TRANSPORT		0.0423	0.0507	0.0139	205	NR1H3, UBE2G2, PPIF, CYP51A1, PSMD9, YWHAQ, SERPINE2, SYT11, THBS1, GDI1, TWIST1, SESTD1, TXN, APPL2, RHBDF1, NEDD4, PPP3CA, CAV1, SYT4, SUFU, CALM2, CAMK2D, NUP153, ERP29, KLF7, PFKL, SRI, AKT1, F2R, AKT2, ICAM1, IRS1, LYPLA1, ATP1A2, IRS2, COMMD1, BAG3, SUMO1, EGF, INHBB, WNK1, PID1, YWHAE, DMTN, EPHB2, FABP5, APOE, APOA2, RGS4, SLC6A9, ADA, CD36, CNR1, CSK, WNK3, PXK, PPM1F, PTEN, ANK3, WNK2, …
	GOBP_NEGATIVE_REGULATION_OF_KINASE_ACTIVITY		0.0325	0.6846	0.3745	204	SPRY1, IRAK3, DAB2IP, CBLB, PIP4K2C, PIP4K2B, GPS2, MVP, KAT2B, SH2B3, NF2, CDK5RAP3, PPP2CA, PPP2R1A, PLK1, PTPN2, TARBP2, GGNBP2, CAV1, RPTOR, SOCS1, SOCS3, SMPD1, AJUBA, LATS2, AIDA, WWTR1, LRP5, HYAL2, CDKN2D, AKT1, PPP2R5A, ADARB1, CHMP6, PDCD4, VPS25, ZGPAT, IRS2, TRIB1, SLC8A1, PTPN1, CDKN2B, PIK3IP1, PIP4K2A, SOCS4, GADD45A, SIRT1, WNK1, BMP7, THY1, EPHB2, IPO5, SPRY2, APOE, PRKCD, RGS4, …
	GOBP_NEGATIVE_REGULATION_OF_LEUKOCYTE_APOPTOTIC_PROCESS		0.0212	0.5687	0.7027	26	BMP4, BCL10, JAK3, SLC39A10, GPAM, RAG1, BCL6, ORMDL3, EFNA1, ST3GAL1, ARG2, TSC22D3, ADA, KITLG, IRF7, FADD, GAS6, ITPKB, IRS2, MIR17HG, HIF1A, AXL, MERTK, AURKB, FOXP1, NOC2L
	GOBP_NEGATIVE_REGULATION_OF_LEUKOCYTE_CELL_CELL_ADHESION		0.0068	0.6962		63	PRKAR1A, WNK1, PAG1, TWSG1, JAK3, KLF4, ANXA1, MIA3, VTCN1, HMGB1, MAD1L1, SOCS6, CASP3, DLG5, CBLB, ARG2, GPNMB, DUSP3, PRDX2, IRF1, IL20RB, LGALS3, RUNX1, CEBPB, HFE, ASS1, DLG1, PELI1, PTPN2, FOXJ1, MDK, IL4R, SOCS1, ERBB2, SMAD7, LAG3, HAVCR2, NRARP, BMP4, ZBTB7B, ZC3H8, TNFRSF21, BCL6, LOXL3, GLMN, GNRH1, CBFB, TNFRSF14, PTPN6, SDC4, RC3H1, AKT1, GLI3, SOCS5, LGALS9, RC3H2, NDFIP1, BTN2A2, S…
	GOBP_NEGATIVE_REGULATION_OF_LEUKOCYTE_CHEMOTAXIS		0.0207		0.3544	10	PADI2, NBL1, C5, CCL2, DDT, MIF, SLIT2, RIN3, GREM1, DUSP1
	GOBP_NEGATIVE_REGULATION_OF_LEUKOCYTE_MEDIATED_IMMUNITY	0.7509	0.0129	0.1578	0.3678	23	HAVCR2, ARRB2, HLA-A, HLA-E, JAK3, HFE, LGALS9, MICA, PARP3, BCL6, CRK, HMOX1, IL13RA2, HLA-B, NDFIP1, THOC1, FOXJ1, PPP3CB, SMAD7, SERPINB9, PTPN6, IL20RB, SUSD4
	GOBP_NEGATIVE_REGULATION_OF_LEUKOCYTE_MIGRATION		0.0018	0.4958	0.0175	23	PADI2, AKT1, IL27RA, NBL1, C5, IL33, CCL2, DDT, PLCB1, MIF, SLIT2, MIA3, RIN3, WASL, LRCH1, HMOX1, ADORA1, BMP5, CD200, GREM1, ADA, EMILIN1, DUSP1
	GOBP_NEGATIVE_REGULATION_OF_LEUKOCYTE_PROLIFERATION		0.0077			39	HAVCR2, PRKAR1A, BMP4, SOX11, ZBTB7B, TWSG1, VTCN1, MAD1L1, TNFRSF21, PKN1, CASP3, DLG5, CBLB, TNFAIP3, ARG2, GPNMB, GLMN, GNRH1, GSTP1, TNFRSF14, PTPN6, SDC4, RC3H1, IL20RB, LYN, ATM, CEBPB, LGALS9, DLG1, PELI1, NDFIP1, BTN2A2, INPP5D, FOXJ1, SCRIB, ERBB2, GREM1, PRNP, PAWR
	GOBP_NEGATIVE_REGULATION_OF_LIPID_BIOSYNTHETIC_PROCESS	0.6517	0.0072	0.4714	0.1933	41	SIRT1, WNT4, BMP2, APOC1, SNAI1, ORMDL3, REST, APOE, BMP5, ERLIN1, INSIG1, PDGFA, BRCA1, ERLIN2, SLC27A1, PDGFB, SCAP, DKKL1, PROX1, WDTC1, ORMDL2, ACADVL, DKK3, GPER1, SNAI2, TRIB3, ORMDL1, CCDC3, PIBF1, NFKB1, MALRD1, LPCAT1, SOD1, ABCA2, ASXL3, ATP1A1, FBXW7, PRKAA1, ENHO, SPHK1, FGF19
	GOBP_NEGATIVE_REGULATION_OF_LIPID_LOCALIZATION		0.0732	0.8402	0.0348	34	EGF, NR1H3, PTPN11, SREBF2, PCSK9, ADORA1, FIS1, TTC39B, ABCA1, APOA2, THBS1, ARL6IP5, NPY5R, ABHD5, ABCG1, PNPLA2, HRH3, ASXL1, OSBPL8, GRM7, AKT1, TRH, NFKB1, NFKBIA, AKT2, NR1H2, IRS2, ABCA2, PLA2R1, PPARD, PTPN2, CRY1, ITGAV, PPARA
	GOBP_NEGATIVE_REGULATION_OF_LIPID_METABOLIC_PROCESS		0.0157	0.613	0.3597	65	SIRT1, WNT4, BMP2, ACACB, ORMDL3, DAB2IP, REST, BSCL2, PIP4K2C, APOE, CRTC3, PIP4K2B, INSIG1, PDGFA, SLC27A1, PDGFB, GPLD1, PROX1, ORMDL2, PLIN5, SNAI2, DGAT2, SORL1, ORMDL1, MFSD2A, ADRA2A, PIBF1, CNR1, APPL2, ABCA2, ASXL3, ATP1A1, PRKAA1, FGF19, SOX9, NCOR1, APOC1, SNAI1, ADORA1, PDE3B, BMP5, ERLIN1, BRCA1, ERLIN2, SCAP, DKKL1, WDTC1, ACADVL, DKK3, SIRT4, GPER1, TRIB3, AKT1, PPP2R5A, CCDC3, NFK…
	GOBP_NEGATIVE_REGULATION_OF_LIPID_TRANSPORT		0.0416	0.5976	0.0119	24	EGF, GRM7, AKT1, NR1H3, TRH, NFKB1, AKT2, NR1H2, PTPN11, IRS2, APOC1, SREBF2, ABCA2, PLA2R1, PCSK9, ADORA1, FIS1, CRY1, ITGAV, APOA2, THBS1, ARL6IP5, NPY5R, HRH3
	GOBP_NEGATIVE_REGULATION_OF_LOCOMOTION	0.4383	0.0086	0.5291	0.0594	225	ROBO2, DLG5, DAB2IP, TP53INP1, PIP5KL1, SERPINE1, PTPRK, THBS1, CLIC4, STK26, ARID2, NF2, ADIPOR1, CTNNA1, PTPN2, ZMYND8, WNT5A, WNT3, CHRD, APEX1, PATZ1, CERS2, TNN, SEMA4A, HYAL2, OSBPL8, JAG1, AKT1, ADARB1, GJA1, SRGAP2B, RHOA, MIR30C2, MAGI2, TRIB1, SPOCK3, DCN, SEMA3C, CYP1B1, GADD45A, ERBB4, MAP2K5, THY1, KLF4, ABHD2, SPINT2, VASH1, APOE, NFE2L2, PRKG1, RAP2C, ADA, SEMA4D, PTPRU, ABHD6, NDR…
	GOBP_NEGATIVE_REGULATION_OF_LYMPHOCYTE_ACTIVATION		0.0086	0.9741		75	PRKAR1A, SOX11, PAG1, TWSG1, JAK3, ANXA1, VTCN1, HMGB1, MAD1L1, PKN1, SOCS6, PARP3, CASP3, DLG5, CBLB, TNFAIP3, ARG2, GPNMB, THOC1, DUSP3, RHBDD3, PRDX2, IRF1, IL20RB, LGALS3, LYN, RUNX1, PIBF1, CEBPB, HFE, DLG1, PELI1, INPP5D, PTPN2, FOXJ1, MDK, IL4R, TYRO3, MERTK, SOCS1, ERBB2, SMAD7, LAG3, HAVCR2, NRARP, BMP4, ZBTB7B, ZC3H8, TNFRSF21, BCL6, LOXL3, GLMN, GNRH1, CBFB, TNFRSF14, PTPN6, SDC4, RC3H…
	GOBP_NEGATIVE_REGULATION_OF_LYMPHOCYTE_MEDIATED_IMMUNITY		0.031	0.3299	0.7603	20	HAVCR2, ARRB2, HLA-A, HLA-E, HFE, LGALS9, MICA, PARP3, BCL6, CRK, HLA-B, NDFIP1, THOC1, FOXJ1, PPP3CB, SMAD7, SERPINB9, PTPN6, IL20RB, SUSD4
	GOBP_NEGATIVE_REGULATION_OF_MACROPHAGE_MIGRATION	0.9691	0.0361	0.6707	0.1519	5	C5, DDT, MIF, CD200, EMILIN1
	GOBP_NEGATIVE_REGULATION_OF_MAP_KINASE_ACTIVITY		0.0203	0.5484	0.582	60	GBA, BMP7, SPRY1, IRAK3, DAB2IP, SPRY2, APOE, GPS2, MAPK8IP1, DUSP3, PRKCD, GSTP1, RGS4, DUSP1, SORL1, DUSP14, LYN, SPRED2, GPS1, SH2B3, DUSP18, SPRED3, DUSP4, RGS3, DUSP10, DUSP5, DUSP6, DUSP7, DUSP8, SPRY3, RGS14, SPRED1, CDK5RAP3, DUSP16, PPP2CA, PPP2R1A, CAV1, SMPD1, PTPRJ, BMP4, SPRY4, AIDA, STK38, PAQR3, UCHL1, INPP5K, PIK3CB, SFRP2, ZNF675, PTPN6, HYAL2, NF1, PDCD4, RGS2, NUP62, PTPN1, HIP…
	GOBP_NEGATIVE_REGULATION_OF_MEMBRANE_POTENTIAL	0.8455	0.2809	0.0325	0.3044	12	BNIP3, PIP5KL1, RNF122, BAX, BNIP3L, HEBP2, PTN, PMAIP1, SLC25A27, MAPT, ARL6IP5, PRELID1
	GOBP_NEGATIVE_REGULATION_OF_MUSCLE_TISSUE_DEVELOPMENT	0.9212	0.0387	0.9479	0.2834	8	IGFBP5, SIRT2, BMP4, TWIST1, YBX3, LEF1, TGFB1, USP19
	GOBP_NEGATIVE_REGULATION_OF_MYOBLAST_DIFFERENTIATION		0.0234		0.7844	15	BMP4, SOX9, NOTCH1, SRA1, EID2B, ID3, PRICKLE1, PPARD, DDIT3, MBNL3, CXCL14, DLL1, SOX8, TGFB1, SOSTDC1
	GOBP_NEGATIVE_REGULATION_OF_NECROTIC_CELL_DEATH		0.021		0.4498	13	ARHGEF2, SLC25A4, FADD, FZD9, YBX3, PELI1, BOK, CAV1, BIRC2, RBCK1, RIPK1, NOL3, CASP8
	GOBP_NEGATIVE_REGULATION_OF_NEURON_DEATH	0.2339	0.0127	0.4547	0.2463	152	WFS1, OXR1, HRAS, DRAXIN, NTF3, NTRK2, ZPR1, BTG2, GRIK2, BDNF, PARP2, SNCA, REL, CDK5, MEF2C, PIN1, LGMN, TNFRSF1B, BCL2, CX3CL1, TGFB3, GDF5, EN1, GABRB2, ARRB2, POU4F1, SLC23A2, PRKCI, SIX4, SIX1, ANGPT1, HSP90AB1, NFATC4, PDPK1, UBE2V2, STXBP1, NDNF, PPARGC1A, BOK, TYRO3, PTK2B, CBL, KIF14, NTRK1, IKBKG, INPP5A, CHGA, NONO, ATG7, LIG4, ARRB1, NES, FOXB1, TSC1, NMNAT1, RASA1, AKT1, MAP2K4, F2R…
	GOBP_NEGATIVE_REGULATION_OF_NEURON_PROJECTION_DEVELOPMENT	0.0301	0.0395	0.2378	0.0078	115	LPAR1, MIR219A1, PTPN9, KANK1, FSTL4, SNAPIN, DRAXIN, MCF2, DIP2B, LINGO1, EFNB2, INPP5J, CDK5, DPYSL3, EPHA4, NLGN1, RTN4RL2, ARF6, GDI1, SEMA3E, NR2F1, LRP4, RUFY3, DAB1, INPP5F, RTN4, DCC, PTPRS, DGUOK, ARHGDIA, TRAK2, SEMA5A, BAG5, PLXNA3, WNT5A, WNT3, RYK, SEMA3B, EFNA1, NTN1, RTN4RL1, CERS2, SEMA5B, RGMA, RTN4R, SPP1, SEMA3A, KREMEN1, SEMA6C, KIAA0319, SEMA6B, LRIG2, SEMA4F, SEMA4B, SEMA4A,…
	GOBP_NEGATIVE_REGULATION_OF_NOTCH_SIGNALING_PATHWAY		0.0161	0.6675	0.2389	31	EGF, NRARP, BMP7, SLC35C1, CHAC1, WWP2, TSPAN15, ZBTB7A, BCL6, MMP14, HEY1, LFNG, DLL1, ARRB1, EGFL7, YTHDF2, ARRDC1, EGFR, METTL3, AKT1, BEND6, NOTCH3, RITA1, NFKBIA, DLK1, CBFA2T2, DLK2, DLL4, FBXW7, HIF1AN, NEURL1
	GOBP_NEGATIVE_REGULATION_OF_ORGANIC_ACID_TRANSPORT	0.8386	0.527	0.5861	0.0454	16	GRM7, AKT1, TRH, RGS2, AKT2, IRS2, PLA2R1, SLC43A2, SLC43A1, ADORA1, FIS1, RGS4, THBS1, ARL6IP5, NPY5R, HRH3
	GOBP_NEGATIVE_REGULATION_OF_OXIDATIVE_STRESS_INDUCED_CELL_DEATH	0.8329	0.0311	0.4636	0.0674	31	MAPK7, SIRT1, PARK7, PPIA, NR4A3, HGF, REST, LRRK2, NONO, NFE2L2, ATG7, HSPB1, PDE8A, NME5, TSC1, GPX1, AKT1, PYCR1, TRAP1, FBXO7, SOD2, TXN, HTRA2, FYN, HIF1A, BAG5, PINK1, SLC7A11, ATF4, GPR37, NOL3
	GOBP_NEGATIVE_REGULATION_OF_OXIDOREDUCTASE_ACTIVITY		0.6411		0.0453	10	HDAC6, GLA, NFKB1, CNR1, ATP2B4, OXA1L, NOSIP, CAV1, HP, SNCA
	GOBP_NEGATIVE_REGULATION_OF_PATHWAY_RESTRICTED_SMAD_PROTEIN_PHOSPHORYLATION		0.0083	0.9435	0.5529	10	SMAD6, PMEPA1, PBLD, LDLRAD4, SNX25, DKK1, GREM1, SMAD7, EMILIN1, STRAP
	GOBP_NEGATIVE_REGULATION_OF_PEPTIDASE_ACTIVITY		0.0035	0.5772	0.1437	129	CAST, TIMP3, GPC3, BCL2L12, IFI16, SNCA, FURIN, SERPINE1, SERPINE2, ECM1, PSMF1, THBS1, SERPINH1, APLP2, C3, ARRB2, GAS6, RPS6KA3, VEGFA, WFIKKN1, WFIKKN2, ARL6IP1, SERPINB1, XIAP, GAPDH, LAMTOR5, AMBP, DNAJB6, CDKN2D, AKT1, TMED10, COL6A3, COL7A1, CSNK2A1, CST3, APP, CSTB, DHCR24, IFI6, TNFAIP8, PRDX5, CPAMD8, CRB2, COL28A1, ANOS1, SIMC1, NGFR, PEBP1, SPOCK3, UBXN1, PI15, CRIM1, UCHL5, TRIAP1, S…
	GOBP_NEGATIVE_REGULATION_OF_PEPTIDYL_TYROSINE_PHOSPHORYLATION		0.0414	0.783	0.7092	42	SH3BP5, TSG101, CADM4, THY1, PRKCZ, NTF3, ERRFI1, DMTN, CBLB, SFRP2, PRKCD, DUSP22, PSEN1, PTPN6, HYAL2, SEMA4D, MVP, CHMP6, SOCS5, SH2B3, SRCIN1, PIBF1, VPS25, INPP5F, ZGPAT, GPRC5A, SUZ12, NF2, IBTK, PARP14, PPP2CA, SNX6, PPP2R1A, PTPN2, GGNBP2, CAV1, SOCS1, SOCS4, SOCS3, SFRP1, CBL, SH3BP5L
	GOBP_NEGATIVE_REGULATION_OF_PHOSPHORUS_METABOLIC_PROCESS		0.0227	0.7033	0.4593	394	PPIF, SPRY1, CBLB, PIP4K2C, PIP4K2B, BAK1, MVP, SH2B3, PIBF1, INPP5F, SUZ12, NF2, PARP14, DGKQ, PPP2CA, UBE2B, PPP2R1A, PTPN2, GGNBP2, CAV1, RPTOR, SOCS1, SOCS3, SMPD1, AJUBA, LATS2, PARD3, CALM2, NCOR1, CACTIN, LRP5, DLG3, AKT1, ADARB1, CHMP6, VPS25, ZGPAT, IRS2, TRIB1, SLC8A1, BAX, CDKN2B, PIP4K2A, FARP1, PWP1, MPHOSPH10, GADD45A, LMTK3, PHACTR3, SIRT2, FAM122A, WNK1, BMP7, CNST, THY1, MYADM, P…
	GOBP_NEGATIVE_REGULATION_OF_PHOSPHORYLATION		0.0273	0.6537	0.4575	307	PPIF, SPRY1, IRAK3, DAB2IP, CBLB, PIP5KL1, PIP4K2C, PIP4K2B, GPS2, BAK1, MVP, KAT2B, ARRB2, SH2B3, TWIST1, PIBF1, INPP5F, SUZ12, NF2, PARP14, CDK5RAP3, DGKQ, PPP2CA, UBE2B, DYNLL1, PPP2R1A, PLK1, PTPN2, TARBP2, GGNBP2, CAV1, SPAG9, RPTOR, SOCS1, SOCS3, SMPD1, FKBP8, AJUBA, LATS2, PARD3, AIDA, CALM2, NCOR1, WWTR1, CACTIN, GIT1, LRP5, ARRB1, HYAL2, CDKN2D, AKT1, PPP2R5A, ADARB1, CHMP6, PPP2R5D, PDC…
	GOBP_NEGATIVE_REGULATION_OF_PLATELET_ACTIVATION	0.4719	0.0043	0.6379	0.1199	11	UBASH3B, CD9, SH2B3, APOE, SERPINE2, PDGFA, PDGFB, PDGFRA, PRKCD, PRKG1, C1QTNF1
	GOBP_NEGATIVE_REGULATION_OF_PLATELET_AGGREGATION	0.5014	0.021	0.9393	0.6414	7	UBASH3B, CD9, SH2B3, SERPINE2, PRKCD, PRKG1, C1QTNF1
	GOBP_NEGATIVE_REGULATION_OF_PRODUCTION_OF_MOLECULAR_MEDIATOR_OF_IMMUNE_RESPONSE		0.0484	0.7544	0.1773	18	SPINK5, JAK3, IRAK3, HFE, ANGPT1, PARP3, BCL6, HMOX1, IL13RA2, NDFIP1, TMBIM6, TGFB2, PRKDC, CUEDC2, THOC1, SMAD7, TGFB1, TGFB3
	GOBP_NEGATIVE_REGULATION_OF_PROGRAMMED_NECROTIC_CELL_DEATH		0.0459		0.5239	12	ARHGEF2, SLC25A4, FADD, FZD9, YBX3, BOK, CAV1, BIRC2, RBCK1, PELI1, RIPK1, CASP8
	GOBP_NEGATIVE_REGULATION_OF_PROTEIN_AUTOPHOSPHORYLATION		0.027		0.4345	8	TESK1, IMPACT, ENPP1, ENG, CAV1, CHP1, ERRFI1, MVP
	GOBP_NEGATIVE_REGULATION_OF_PROTEIN_BINDING		0.0446	0.9889		75	AURKA, ADAM15, TTBK1, PCSK9, TMBIM6, ATP2A3, LEF1, PDGFB, PIN1, DDX11, PRKCD, DKK1, BAG2, CTNNBIP1, SORL1, KDM1A, ARRB2, MAPK8, DAB2, HFE, DTNBP1, NFATC4, PPP1CA, ATP2A2, WFIKKN1, WFIKKN2, STYX, PTPRF, CAMK1, CAV1, DISC1, CSNK1E, ACTB, EFHB, MAPK3, EPB41L5, PARK7, GSK3B, LRPAP1, SENP2, GTF2F1, ID1, LRRK2, ADRB2, NES, CDKN1A, DVL1, B2M, AKT1, MITD1, CRMP1, TTBK2, ZFPM1, USP33, IFIT1, ROCK1, GOLGA2…
	GOBP_NEGATIVE_REGULATION_OF_PROTEIN_LOCALIZATION_TO_CELL_PERIPHERY	0.5432	0.0422	0.5116	0.3684	18	PPP2R5A, CLTC, SAPCD2, CSK, DAB2, LYPLA1, RHOQ, PICALM, BCL2L1, TMBIM1, NUMB, PKDCC, GOPC, TMEM59, TGFB1, PPFIA1, AP2M1, LZTFL1
	GOBP_NEGATIVE_REGULATION_OF_PROTEIN_LOCALIZATION_TO_MEMBRANE	0.447	0.0346	0.5117	0.2768	22	PPP2R5A, CLTC, FZD9, CSK, DAB2, LYPLA1, ITGB1BP1, RHOQ, DMTN, PICALM, BCL2L1, TMBIM1, INPP5K, NUMB, PKDCC, GOPC, TMEM59, TGFB1, PPFIA1, GDI1, AP2M1, LZTFL1
	GOBP_NEGATIVE_REGULATION_OF_PROTEIN_MODIFICATION_PROCESS		0.0239	0.7705	0.5754	432	SOX4, HMG20A, SPRY1, CBLB, JARID2, SIRT7, BAK1, MVP, SH2B3, PIBF1, INPP5F, SUZ12, NF2, PARP14, DGKQ, PPP2CA, UBE2B, PPP2R1A, PTPN2, PRKAA1, PRKAA2, GGNBP2, CAV1, RPTOR, SOCS1, TPPP, SOCS3, SMPD1, LATS2, OTUB1, PARD3, CALM2, CACTIN, LRP5, CRTAP, WDR5, CTNNB1, AKT1, KLF15, ADARB1, CHMP6, VPS25, ZGPAT, DCUN1D3, TRIB1, SLC8A1, BAX, SNTA1, CDKN2B, PER2, PWP1, GADD45A, PHACTR3, SIRT2, FAM122A, WNK1, BM…
	GOBP_NEGATIVE_REGULATION_OF_PROTEIN_POLYMERIZATION	0.0321	0.1001	0.9091	0.1112	55	TMSB10, ARFGEF1, VDAC2, STMN1, KANK1, RDX, MYADM, DMTN, ADD1, SNCA, INPP5J, CAPZA1, PRKCD, CAPZA2, CAPZB, TBCD, EML2, CDH5, SLIT2, SVIL, MAPRE1, FHOD3, TRIOBP, AVIL, SPTBN4, DYRK1A, EPS8, FKBP4, TUBB4A, PFN1, STMN2, PFN2, ADD3, TMSB15B, SSH1, SPTBN5, SSH3, FLII, SPTBN1, TMOD3, SPTBN2, TMOD2, TWF2, SSH2, ADD2, MAP2, SPTAN1, CLIP3, GSN, MTPN, MKKS, TMSB4X, HIP1R, TMSB15A, TWF1
	GOBP_NEGATIVE_REGULATION_OF_PROTEIN_SERINE_THREONINE_KINASE_ACTIVITY		0.029	0.6845	0.6312	112	PRKAR1A, SPRY1, IRAK3, MYOCD, PRKAR1B, CASP3, PRKAR2A, DAB2IP, PRKAR2B, TNFAIP3, GPS2, DUSP3, KAT2B, SH2B3, RB1, CDKN2C, ABL1, DTNBP1, CIT, HEXIM2, CHORDC1, CDK5RAP3, PPP2CA, PPP2R1A, PLK1, CAV1, RPTOR, SMPD1, PTPRJ, YWHAG, LATS2, HEXIM1, AIDA, LATS1, CEBPA, LRP5, PTPN6, HYAL2, HEG1, NF1, CDKN2D, AKT1, PDCD4, PKIB, SLC8A1, PTPN1, CDKN2B, CDK5RAP1, HIPK3, DUSP19, DNAJA1, GADD45A, SIRT1, GBA, BMP7,…
	GOBP_NEGATIVE_REGULATION_OF_PROTEOLYSIS		0.0028	0.5457	0.2131	199	CAST, GPC3, IFI16, FURIN, SERPINE1, SERPINE2, PLAT, PSMF1, THBS1, SERPINH1, ARRB2, HSP90AB1, RPS6KA3, SUFU, SMARCC1, SERPINB1, PML, BAG6, ALAD, LAMTOR5, LRIG2, DNAJB6, CDKN2D, AKT1, TMED10, COL6A3, COL7A1, CSNK2A1, CST3, APP, CSTB, DHCR24, IFI6, TNFAIP8, PRDX5, CPAMD8, CRB2, COL28A1, ANOS1, SIMC1, NGFR, PEBP1, SPOCK3, UBXN1, PI15, CRIM1, UCHL5, TRIAP1, SERPINB6, TAF9, SERPINB8, SERPINI1, SERPINI2…
	GOBP_NEGATIVE_REGULATION_OF_REPRODUCTIVE_PROCESS		0.0321	0.6684		32	PRDX4, PRKAR1A, BMP4, CALR, BMP7, WNT4, TIMP1, WNT5A, SERPINF1, ACVR1C, SNAI1, HYAL3, TTK, FBXO43, CHFR, STK11, RAD1, ZFPM2, ADA, DUSP1, FBXO5, WDR77, GJA1, ARHGDIB, SULF1, TRIP13, OVGP1, NPPC, NPR2, PRKACB, AMH, LIF
	GOBP_NEGATIVE_REGULATION_OF_RESPONSE_TO_BIOTIC_STIMULUS		0.0482	0.8707	0.3915	63	SIRT2, NR1H3, IRAK3, SERPING1, IFI16, TRAF3IP1, HLA-B, PCBP2, HTRA1, TNFAIP3, ARG2, RNF26, MICB, SERPINB9, PRDX2, ARRB2, DUSP10, A2M, NFKBIL1, C1QBP, CRK, PARP14, GRN, PTPN2, TARBP2, TYRO3, LYAR, SUSD4, HAVCR2, TKFC, NMI, NPLOC4, GPATCH3, SEC14L1, DRD2, CACTIN, FAM3A, NLRX1, ADAR, MAPKBP1, TREX1, ITCH, CARD8, TTLL12, RIOK3, YTHDF3, SAMHD1, TRAFD1, CNOT7, YTHDF2, METTL3, SPINK5, MUL1, HLA-A, HLA-E…
	GOBP_NEGATIVE_REGULATION_OF_RESPONSE_TO_ENDOPLASMIC_RETICULUM_STRESS	0.8549	0.0467	0.0647	0.1152	38	HSPA5, WFS1, NR1H3, HSPA1A, SGTA, TMED2, PARK7, HERPUD1, LPCAT3, DNAJB9, USP14, TMBIM6, DNAJC3, BCL2L1, XBP1, SYVN1, LRRK2, NCK2, CREB3, PPP1R15B, CREB3L1, PPP1R15A, BFAR, SVIP, USP25, NR1H2, DDRGK1, ATF6B, OPA1, UFL1, UBXN1, PTPN1, ABCA7, CLU, GRINA, TXNDC12, AQP11, NCK1
	GOBP_NEGATIVE_REGULATION_OF_RESPONSE_TO_EXTERNAL_STIMULUS		0.0008		0.0125	231	NR1H3, FGA, FGB, FGG, IRAK3, IFI16, ROBO2, APOH, HLA-B, SERPINE1, SERPINE2, PLAT, GPS2, PLAU, SYT11, THBS1, ARRB2, SH2B3, NFKBIL1, INPP5F, PTGIS, PARP14, PTPRS, CTNNA2, PTPN2, TARBP2, TYRO3, SOCS3, HAVCR2, NMI, MFHAS1, WNT5A, NR1D1, WNT3, NT5E, RTN4RL1, CACTIN, GIT1, CERS2, MAPKBP1, RGMA, RTN4R, SPP1, KREMEN1, KIAA0319, LRIG2, SEMA4A, EDN1, C1QTNF3, GJA1, LGALS9, MICA, MIR30C2, TRIB1, BBS2, PPM1B…
	GOBP_NEGATIVE_REGULATION_OF_RESPONSE_TO_REACTIVE_OXYGEN_SPECIES	0.4999	0.0314	0.676	0.095	11	LRRK2, NFE2L2, PYCR1, PINK1, TRAP1, PARK7, TXN, GPR37, PDE8A, NR4A3, HGF
	GOBP_NEGATIVE_REGULATION_OF_RESPONSE_TO_WOUNDING		0.0009		0.0176	56	FGA, FGB, WNT4, FGG, PLAUR, PROS1, SERPING1, USF1, APOH, AJAP1, SERPINE1, APOE, SERPINE2, PLAT, PDGFA, PLAU, PDGFB, PDGFRA, EPHA4, PRKCD, PRKG1, THBS1, TFPI, VTN, UBASH3B, CD9, SH2B3, INPP5F, CD109, CRK, FGF2, PTPRS, CLASP2, CLASP1, SMAD3, PTEN, WFDC1, SLC12A2, MDK, EPPK1, CASK, PHLDB2, KLKB1, RTN4RL1, GIT1, CERS2, RGMA, RTN4R, ADAMTS18, SPP1, KREMEN1, KIAA0319, LRIG2, EDN1, GJA1, C1QTNF1
	GOBP_NEGATIVE_REGULATION_OF_SECRETION		0.0372	0.1031	0.0085	97	NR1H3, ANXA1, NOTCH1, KCNB1, PIM3, CYP51A1, PSMD9, ENY2, SNCA, OPRM1, MIDN, NRG1, STXBP5L, TNFRSF1B, SYT11, SERGEF, ASIC1, ADRA2A, HMGCR, RHBDF1, PPP3CA, FRMD4A, SPX, SYTL4, SYT4, CHGA, ACVR1C, CRHBP, ADRA2B, ERP29, KLF7, EDN1, HRH3, PFKL, GRM7, F2R, GJA1, IL1RAPL1, IRS1, LGALS9, PTGER3, GNAI2, OXTR, TNFRSF1A, ENHO, EGF, NPY2R, INHBB, ERBB3, UCP2, IL13RA2, REST, APOE, KALRN, NMB, SREBF1, NPY5R, A…
	GOBP_NEGATIVE_REGULATION_OF_SMALL_GTPASE_MEDIATED_SIGNAL_TRANSDUCTION	0.6512	0.035		0.66	45	ABL2, STMN1, SPRY4, CCDC125, KANK1, SPRY1, RASA4, TIMP2, ARHGAP24, KCTD13, SCAI, SYNGAP1, STMN3, BCL6, DAB2IP, EPHB2, SH3BP1, ARHGAP35, RASA2, DLC1, TNFAIP1, CGNL1, SPRY2, LZTR1, KCTD10, MAPKAP1, ARHGAP42, ARHGAP12, STAMBP, HEG1, RASA1, CUL3, ITGA3, SLIT2, TRIM67, NUP62, SPRY3, FLCN, RASA3, PPP2CB, TGFB2, ARHGAP44, CD2AP, RAPGEF1, MFN2
	GOBP_NEGATIVE_REGULATION_OF_SMOOTH_MUSCLE_CELL_MIGRATION		0.0088	0.9586	0.0036	19	IGFBP5, SLIT2, SEMA6D, MYOCD, TRIB1, APEX1, SERPINE1, PPARD, PPARGC1A, IGFBP3, BMPR1A, LRP1, NFE2L2, MEF2C, PRKG1, TPM1, GSTP1, CORO1B, NDRG4
	GOBP_NEGATIVE_REGULATION_OF_SMOOTH_MUSCLE_CELL_PROLIFERATION	0.5874	0.0135		0.1247	28	CDKN1B, KLF4, CNN1, MYOCD, HMOX1, IGFBP3, TNFAIP3, MEF2C, PRKG1, TPM1, CDKN1A, GSTP1, GPER1, NDRG4, TGFB3, IGFBP5, CTNNBIP1, PDCD4, SOD2, EFEMP2, TRIB1, PPARD, PPARGC1A, PTEN, NDRG2, IL12A, APLN, MFN2
	GOBP_NEGATIVE_REGULATION_OF_SYNAPTIC_TRANSMISSION	0.3025	0.3713	0.2605	0.0157	50	NPY2R, GNAI1, KCNB1, MTMR2, GRIK2, SYT11, NPY5R, RAP1B, ASIC1, ABHD6, PLK2, SRF, STXBP1, PCDH17, PTEN, FMR1, PNKD, PPP1R9A, PTK2B, NLGN4X, SHANK2, CELF4, GRIA1, SYT4, BCHE, ARF1, TMEM25, CBLN1, MAPT, ACHE, DRD2, ADORA1, LRRK2, SLC30A1, S1PR2, GRID2, GRIK3, PRRT1, GNAI2, ARC, SLC24A2, ATAD1, RAP1A, SLC24A1, EIF4A3, SORCS3, SHANK3, AGER, SORCS2, PICK1
	GOBP_NEGATIVE_REGULATION_OF_T_CELL_APOPTOTIC_PROCESS		0.0407	0.5684	0.1832	11	HIF1A, ST3GAL1, BMP4, ARG2, FADD, JAK3, GPAM, RAG1, TSC22D3, ADA, EFNA1
	GOBP_NEGATIVE_REGULATION_OF_T_CELL_PROLIFERATION		0.0472	0.9357	0.9083	31	HAVCR2, PRKAR1A, BMP4, ZBTB7B, TWSG1, VTCN1, MAD1L1, TNFRSF21, CASP3, DLG5, CBLB, ARG2, GPNMB, GLMN, GNRH1, TNFRSF14, PTPN6, SDC4, RC3H1, IL20RB, CEBPB, LGALS9, DLG1, PELI1, NDFIP1, BTN2A2, FOXJ1, SCRIB, ERBB2, PRNP, PAWR
	GOBP_NEGATIVE_REGULATION_OF_T_HELPER_CELL_DIFFERENTIATION		0.0359		0.6835	11	LOXL3, SOCS5, ZBTB7B, JAK3, ANXA1, IL4R, ZC3H12A, SMAD7, BCL6, RC3H1, RC3H2
	GOBP_NEGATIVE_REGULATION_OF_THYMOCYTE_APOPTOTIC_PROCESS		0.024	0.3738	0.8437	6	HIF1A, BMP4, JAK3, RAG1, ADA, EFNA1
	GOBP_NEGATIVE_REGULATION_OF_TRANSFORMING_GROWTH_FACTOR_BETA_RECEPTOR_SIGNALING_PATHWAY	0.7024	0.0347	0.5126	0.8236	72	SIRT1, CHST11, RPS27A, SPRY1, FBN1, FBN2, HTRA1, UBA52, SPRY2, BCL9L, ONECUT1, SLC2A10, PIN1, LTBP1, TGFB1, TGFB1I1, TGFB3, ASPN, TGFBR1, ONECUT2, SPRED2, SPRED3, PDPK1, CD109, SPRED1, DNM2, TP53, WFIKKN1, SMAD3, WFIKKN2, UBB, CAV1, CAV2, UBC, HTRA3, PRDM16, SMAD7, EMILIN1, STRAP, HSPA5, SMAD6, PMEPA1, PBLD, LDLRAD4, SNX25, HSPA1A, ZBTB7A, SKI, TGFBR2, SMAD2, TGFBR3, LEMD3, BAMBI, EID2, GLG1, SMU…
	GOBP_NEGATIVE_REGULATION_OF_TRANSMEMBRANE_RECEPTOR_PROTEIN_SERINE_THREONINE_KINASE_SIGNALING_PATHWAY		0.0206	0.356	0.8653	105	CHST11, TWSG1, SPRY1, NOTCH1, FBN1, FBN2, LEMD2, BCL9L, ONECUT1, PIN1, DKK1, TGFB1, TGFB3, TGFBR1, ONECUT2, ABL1, PDPK1, WFIKKN1, WFIKKN2, UBB, CAV1, UBC, EMILIN1, STRAP, SOSTDC1, SMAD6, PMEPA1, PBLD, LDLRAD4, SNX25, HSPA1A, WNT5A, CHRD, RBPMS2, SKI, SMAD2, TGFBR3, LEMD3, BAMBI, VWC2L, CTDSPL2, EID2, TRIM33, SMURF1, MAGI2, PPM1A, CRIM1, ADAM17, SMURF2, SIRT1, LRP2, RPS27A, HTRA1, BMPER, UBA52, SP…
	GOBP_NEGATIVE_REGULATION_OF_TRANSPORT	0.6342	0.0507	0.1768	0.0124	281	NR1H3, UBE2G2, PPIF, CYP51A1, PSMD9, YWHAQ, SERPINE2, APPL1, SYT11, THBS1, GDI1, TWIST1, SESTD1, TXN, APPL2, RHBDF1, NEDD4, PPP3CA, CAV1, CNIH2, SYT4, SUFU, CALM2, CAMK2D, TBC1D4, NUP153, MAP1B, ERP29, KLF7, PFKL, SRI, AKT1, F2R, GJA1, AKT2, ICAM1, IRS1, LGALS9, LYPLA1, ATP1A2, IRS2, PTGER3, OXTR, COMMD1, TNFRSF1A, BAG3, SUMO1, EGF, INHBB, WNK1, PID1, YWHAE, DMTN, EPHB2, FABP5, APOE, APOA2, RGS4,…
	GOBP_NEGATIVE_REGULATION_OF_TROPHOBLAST_CELL_MIGRATION	0.9954	0.0475	0.4642	0.3771	5	CALR, GJA1, TIMP1, ARHGDIB, ACVR1C
	GOBP_NEGATIVE_REGULATION_OF_VASCULAR_ASSOCIATED_SMOOTH_MUSCLE_CELL_PROLIFERATION	0.6441	0.0156		0.1051	16	CDKN1B, PDCD4, SOD2, CNN1, EFEMP2, MYOCD, HMOX1, PTEN, MEF2C, APLN, PRKG1, TPM1, CDKN1A, GSTP1, GPER1, TGFB3
	GOBP_NEGATIVE_REGULATION_OF_VASCULATURE_DEVELOPMENT		0.0079	0.365	0.1931	63	WNT4, KLF4, DAB2IP, VASH1, SERPINE1, SPRY2, PGK1, THBS1, THBS4, SEMA3E, RGCC, MIR125B1, PLK2, SPRED1, TGFB2, KRIT1, CLDN5, SLC12A2, YJEFN3, HGS, SPARC, EMILIN1, E2F2, HSPG2, STAT1, COL4A2, ATF2, SERPINF1, PML, EFNA3, EPN2, GTF2I, EPN1, FOXO4, MECP2, PDE3B, PIK3CB, SYNJ2BP, FOXJ2, ADAMTS9, AMOT, SEMA6A, ADGRB2, FOXC1, PTPRM, SEMA4A, THBS2, ANGPT2, CREB3L1, ADAMTS1, CTNNB1, TIE1, SPINK5, ADGRB3, AT…
	GOBP_NEGATIVE_REGULATION_OF_VIRAL_ENTRY_INTO_HOST_CELL	0.821	0.0361	0.2544	0.9835	13	LY6E, TRIM25, IFITM3, MID2, GSN, PTX3, IFITM2, TRIM26, TRIM8, IFITM1, TRIM11, TRIM5, SNX3
	GOBP_NEGATIVE_REGULATION_OF_VIRAL_GENOME_REPLICATION	0.8546	0.0296	0.9601		31	FAM111A, ISG15, TNIP1, IFITM3, TRIM28, ILF3, BTBD17, IFI16, OAS3, MX1, INPP5K, PROX1, SRPK1, SRPK2, BANF1, MAVS, MPHOSPH8, IFIT5, MORC2, IFIT1, HMGA2, ZC3HAV1, SETDB1, APOBEC3C, PLSCR1, IFITM2, ISG20, EIF2AK2, IFITM1, RNASEL, PARP10
	GOBP_NEGATIVE_REGULATION_OF_VIRAL_LIFE_CYCLE	0.8334	0.0287	0.276	0.9835	14	LY6E, TRIM25, IFITM3, MID2, PPIA, GSN, PTX3, IFITM2, TRIM26, TRIM8, IFITM1, TRIM11, TRIM5, SNX3
	GOBP_NEGATIVE_REGULATION_OF_VIRAL_PROCESS	0.9218	0.0155	0.5514		55	FAM111A, TRIM25, TNIP1, ILF3, PPIA, BTBD17, IFI16, OAS3, TRIM62, TRIM32, TRIM26, TRIM8, PROX1, MPHOSPH8, HMGA2, APOBEC3C, PLSCR1, PTX3, IFITM2, ISG20, IFITM1, PARP10, ZFP36, TRIM5, SNX3, LY6E, UBP1, ISG15, TRIM13, IFITM3, TRIM28, HEXIM1, STAT1, MID2, PML, MX1, LARP7, INPP5K, SRPK1, SRPK2, BANF1, MAVS, TRIM11, TRIM35, IFIT5, MORC2, IFIT1, ZC3HAV1, SETDB1, TRIM21, GSN, CHMP3, EIF2AK2, TRIM27, RNASEL
	GOBP_NEGATIVE_REGULATION_OF_WOUND_HEALING		0.0012		0.0627	39	FGA, KLKB1, WNT4, PLAUR, PROS1, SERPING1, USF1, AJAP1, SERPINE1, APOE, SERPINE2, PLAT, PDGFA, PLAU, PDGFB, PDGFRA, PRKCD, PRKG1, THBS1, EDN1, TFPI, VTN, UBASH3B, GJA1, CD9, SH2B3, CD109, CRK, C1QTNF1, FGF2, CLASP2, CLASP1, SMAD3, PTEN, WFDC1, SLC12A2, EPPK1, CASK, PHLDB2
	GOBP_NEURAL_CREST_CELL_DIFFERENTIATION	0.2088	0.0279	0.5063	0.62	71	ERBB4, SOX11, ANXA6, BMP7, PDCD6, RDH10, TCOF1, ISL1, NRG1, MEF2C, PHACTR4, SMAD4, NOLC1, SEMA4D, SNAI2, KITLG, SEMA3E, RADIL, ACVR1, SEMA7A, TWIST1, EFNB1, FN1, GBX2, CORO1C, SEMA5A, PEF1, BMPR1A, SOX8, MAPK3, KLHL12, BMP4, FAM172A, SMO, SOX9, NRP1, HES1, LRP6, LAMA5, SEMA3B, CYP26C1, FRZB, SEMA5B, SEMA3A, SEMA6C, EXT1, SEMA6A, SEMA6B, SEMA4F, FOXC1, FBXL17, SEMA4B, SEMA4A, NRP2, EDN1, EDNRA, ED…
	GOBP_NEURAL_CREST_CELL_MIGRATION	0.094	0.0243	0.5428	0.2828	41	ERBB4, BMP4, ANXA6, BMP7, SMO, NRP1, LAMA5, ISL1, SEMA3B, SEMA5B, SEMA3A, PHACTR4, SEMA6C, SEMA6A, SEMA6B, SEMA4F, SEMA4B, SEMA4A, NRP2, SEMA4D, EDNRB, SEMA3D, KITLG, SEMA3E, RADIL, ACVR1, SEMA7A, SEMA4C, TWIST1, SEMA4G, SEMA3F, EFNB1, FN1, GBX2, SEMA6D, TBX1, HIF1A, CORO1C, SEMA5A, SOX8, SEMA3C
	GOBP_NEUROMUSCULAR_JUNCTION_DEVELOPMENT	0.4101	0.0434	0.9416	0.5006	41	GPHN, UNC13A, UTRN, CHRNA1, CACNB3, UNC13B, AFG3L2, LAMB2, TNC, AGRN, LRRK2, KALRN, DCTN1, FNTA, ZC4H2, DVL1, DNAJA3, RER1, F2R, SHANK1, LRP4, FZD9, APP, SIX4, SIX1, CRKL, NEDD4, PDZRN3, PPFIBP2, ANK3, PPFIBP1, SNTA1, COL4A1, COL4A5, CACNB1, SHANK3, ERBB2, PTN, CACNB2, CACNB4, SHANK2
	GOBP_NEURON_APOPTOTIC_PROCESS	0.1722	0.0295	0.3293	0.0517	187	WFS1, LANCL1, NSMF, KCNB1, OXR1, HRAS, DRAXIN, NTF3, NTRK2, CASP2, ZPR1, BTG2, EGLN3, TRIM2, CASP3, GRIK2, BDNF, FAM162A, CDK5, SIGMAR1, MEF2C, SIAH1, TFAP2A, PIN1, LGMN, BCL2, NCSTN, MAX, CX3CL1, TGFB3, GDF5, EN1, GABRB2, ARRB2, POU4F1, FADD, MAP3K11, RB1, PRKCI, SIX4, SIX1, CIT, ANGPT1, HSP90AB1, MIR125B1, NFATC4, PDPK1, UBE2V2, STXBP1, NDNF, TGFB2, PPARGC1A, AKT1S1, BOK, TYRO3, PTK2B, APAF1, K…
	GOBP_NEURON_CELLULAR_HOMEOSTASIS	0.9658	0.5276	0.9152	0.0444	25	CHRNA1, ADORA1, CLCN3, CDK5, DCTN1, CX3CL1, SLC8A2, NELL2, P2RY1, ATP2B3, CNR1, TAOK1, FGGY, DNAJB2, SCGN, MAP1A, ATP2B1, NCS1, CHMP2B, ATP2B2, PRKAA1, CALB2, TYRO3, CALB1, CACNB2
	GOBP_NEURON_DEATH	0.3496	0.0096	0.2305	0.0667	275	WFS1, DRAXIN, BTG2, EGLN3, TRIM2, GRIK2, SARM1, FAM162A, REL, GRIN2B, SIGMAR1, ENDOG, TBK1, LGMN, BAD, NCSTN, CASP8, ARRB2, FADD, SLC23A2, HSP90AB1, MIR125B1, EPHB1, UBE2V2, TLR4, TYRO3, UBB, APAF1, IKBKG, WNT5A, SSH1, DDIT3, ATG7, LIG4, ARRB1, NES, TSC1, CTNNB1, NMNAT1, AKT1, F2R, ADARB1, CNTFR, AKT2, APP, DHCR24, CSF1, DAXX, NGFR, USP53, MSH2, DIABLO, AXL, BAX, BID, POLB, AGAP2, VSTM2L, NLRP1, …
	GOBP_NEURON_DEATH_IN_RESPONSE_TO_OXIDATIVE_STRESS	0.7971	0.0484	0.1192	0.1091	20	LANCL1, PARK7, FBXO7, TBC1D24, NR4A3, MCL1, REST, SLC1A1, HIF1A, TLR4, NONO, FBXW7, ATG7, PINK1, ENDOG, SLC7A11, ATF4, PARP1, ARL6IP5, TSC1
	GOBP_NEURON_PROJECTION_EXTENSION	0.0106	0.0407	0.1388	0.2122	147	SHTN1, DRAXIN, DIP2B, SYT2, PLAA, L1CAM, SLIT1, MACF1, CXCR4, CPNE9, CDK5, SPG11, RIMS2, FLRT3, AUTS2, GDI1, SEMA3E, SLC9A6, POU4F2, SLC23A2, RUFY3, ABL1, HSP90AA1, HSP90AB1, LIMK1, MAP3K13, RTN4, DSCAM, PTPRS, SRF, VEGFA, NDN, SYT17, SEMA5A, PLXNA1, VCL, NRCAM, PLXNA3, SPAG9, CPNE5, PLXNA4, ALCAM, EIF4G2, SYT1, SYT4, DDR1, IQGAP1, WNT5A, WNT3, RYK, SEMA3B, NTN1, MAP1B, IMPACT, OLFM1, SEMA5B, STK…
	GOBP_NEURON_PROJECTION_EXTENSION_INVOLVED_IN_NEURON_PROJECTION_GUIDANCE	0.0009	0.0069	0.1265	0.0179	36	MEGF8, NRP1, WNT5A, WNT3, RYK, SEMA3B, SLIT1, SEMA5B, SEMA3A, SEMA6C, SEMA6A, SEMA6B, SEMA4F, SEMA4B, SEMA4A, NRP2, SEMA4D, SEMA3D, SEMA3E, SEMA7A, SEMA4C, CXCL12, SLIT2, SEMA4G, SEMA3F, SEMA6D, DSCAM, WNT3A, VEGFA, SEMA5A, BMPR2, SLIT3, PLXNA3, PLXNA4, SEMA3C, ALCAM
	GOBP_NEURON_PROJECTION_GUIDANCE	0.0005	0.4839	0.2607	0.4028	218	NFIB, CNTN4, DRAXIN, ROBO2, L1CAM, SLIT1, DAB1, NEO1, EPHB1, ZSWIM8, LAMA1, ZSWIM5, ZSWIM4, FEZ1, NRCAM, BOC, ALCAM, HOXA2, NFASC, WNT5A, KIF5A, KIF5C, WNT3, GPC1, NRXN1, EPHA10, EPHA6, ATOH1, PLXNB1, KLF7, SEMA4A, DOK5, NEXN, GLI3, NTN4, RAP1GAP, APP, PTCH1, IRS2, SPTAN1, ANOS1, NGFR, RNF165, BMPR2, IGSF9, SEMA3C, VSTM2L, EPHA2, MAPK7, MEGF8, BMP7, DPYSL4, CDK5R1, LYPLA2, EPHB2, ARHGAP35, FRS2, …
	GOBP_NEURON_PROJECTION_REGENERATION	0.3396	0.0024	0.9287	0.1515	45	JAK2, THY1, KLF4, LAMB2, HGF, ISL1, RTN4RL1, TNC, MAP1B, CERS2, RGMA, RTN4R, SPP1, KREMEN1, KIAA0319, LRIG2, EPHA4, ADM, BCL2, RTN4RL2, MTR, ULK1, NREP, MAPK8IP3, NEFL, TSPO, GAP43, INPP5F, DAG1, DHFR, CTNNA1, PTPRS, FLNA, CNTF, FKBP1B, PTEN, GRN, LRP1, PRRX1, MAP2K1, PTPRF, NDEL1, STK24, PTN, JAM3
	GOBP_NEUROPEPTIDE_SIGNALING_PATHWAY		0.3689	0.0299	0.0906	36	NPY2R, SCG5, TAC1, OPRL1, ADCYAP1, GLRA2, GLRB, SSTR2, SSTR3, TENM1, ECEL1, CPE, NMB, SORL1, LTB4R, NPB, PCSK1N, OPRD1, OPRK1, LTB4R2, MCHR1, SORT1, NPY, NMU, HCRTR2, NPY1R, TYRO3, NXPH2, RAPGEF2, SORCS1, SORCS3, CRCP, GPR1, GPR37, SORCS2, GLRA3
	GOBP_NEUROTRANSMITTER_BIOSYNTHETIC_PROCESS			0.7419	0.0418	8	DAGLA, ALDH9A1, SLC5A7, TH, GAD1, DAGLB, MOXD1, ACHE
	GOBP_NEUROTRANSMITTER_GATED_ION_CHANNEL_CLUSTERING	0.1491	0.1942	0.1472	0.0402	11	ZDHHC2, SSH1, GPHN, SHISA7, APOE, NLGN1, SLC7A11, SHANK3, DLG4, GLRB, LHFPL4
	GOBP_NEUROTRANSMITTER_SECRETION	0.126	0.8876	0.3404	0.014	124	PPFIA4, PPFIA3, CHRNB4, STX4, GAD1, PCLO, PRKCG, HSPA8, SNAPIN, ADCY1, PTPRN2, SNCA, SYT2, SYT9, STXBP5, SYT6, CDK5, MEF2C, CADPS, STXBP5L, CADPS2, RIMS2, NLGN1, SYT11, PPFIA2, PPFIA1, DNM1L, ASIC1, APBA1, SV2A, DTNBP1, SNAP47, ATP2A2, STXBP1, BLOC1S6, NAAA, SYT1, SYT4, SYT5, PDZD11, NRXN1, PRKCB, SYT7, ADRA1A, GIT1, SYN3, GRM4, SNPH, GRIN3A, DVL1, HRH3, WNT7A, SLC5A7, KCNMB4, NCS1, UNC13C, NRXN2…
	GOBP_NEUROTRANSMITTER_TRANSPORT	0.0703	0.9561	0.3248	0.0399	156	PPFIA4, PPFIA3, CHRNB4, STX4, GAD1, PCLO, PRKCG, HSPA8, ICA1, SNAPIN, ADCY1, GPM6B, PTPRN2, SNCA, SYT2, SYT9, STXBP5, SYT6, CDK5, MEF2C, CADPS, STXBP5L, CADPS2, RIMS2, NLGN1, SYT11, PPFIA2, PPFIA1, DNM1L, ASIC1, APBA1, SV2A, DTNBP1, SNAP47, KCNJ10, ATP2A2, STXBP1, SLC17A6, BLOC1S6, NAAA, RAB3B, SYT1, SYT4, SYT5, PDZD11, NRXN1, PRKCB, SYT7, ADRA1A, GIT1, SYN3, GRM4, SNPH, GRIN3A, DVL1, HRH3, SLC6A…
	GOBP_NEUTRAL_LIPID_METABOLIC_PROCESS		0.0355		0.1471	83	SIRT1, NR1H3, SLC27A5, FITM2, CPT1A, CYP2E1, ABHD2, ACSL1, LMF1, LYPLA2, ATG14, MGLL, LPIN1, CTDNEP1, FAAH, PCSK9, FABP3, CNEP1R1, FABP5, GK5, FABP7, GK, APOE, DAGLB, GNB3, DDHD2, INSIG1, ABHD12, SLC27A1, GPLD1, LDLR, PCK2, LIPE, SEL1L, APOB, LPL, SLC22A4, PLIN5, SREBF1, ABHD5, MBOAT7, PNPLA2, PANK2, PNPLA4, ABHD6, DGAT2, SORL1, CAT, C3, DAGLA, MFSD2A, ABHD16A, DGAT1, PNPLA3, SCARB1, LIPG, LPIN2,…
	GOBP_NEUTROPHIL_CHEMOTAXIS		0.0179		0.0494	33	BSG, VAV3, TIRAP, PPIA, SRP54, DAPK2, BST1, PDE4B, DNM1L, MOSPD2, EDN1, PIK3CD, CX3CL1, CAMK1D, THBS4, ITGA1, LGALS3, MCU, MPP1, CCL2, CKLF, PPIB, SLIT2, C1QBP, GBF1, CXADR, TGFB2, PIKFYVE, PIP5K1C, MDK, PREX1, RAC1, JAM3
	GOBP_NEUTROPHIL_MIGRATION		0.0062		0.1257	43	BSG, VAV3, CD99, CD99L2, RHOG, TIRAP, PPIA, SRP54, DAPK2, BST1, ADAM8, PDE4B, DNM1L, MOSPD2, EDN1, PIK3CD, CX3CL1, CAMK1D, THBS4, ITGA1, LGALS3, MCU, MPP1, MYD88, CCL2, CKLF, PPIB, SLIT2, IRAK4, JAGN1, C1QBP, GBF1, CXADR, IL1R1, TGFB2, PIKFYVE, PIP5K1C, MDK, RHOH, PREX1, RAC1, JAM3, WDR1
	GOBP_NITRIC_OXIDE_SYNTHASE_BIOSYNTHETIC_PROCESS		0.0839		0.0162	12	PGGT1B, MAP2K4, IL33, AKAP12, TLR4, JAK2, CCL2, LRRK2, KDR, MAP2K6, GSTP1, NAMPT
	GOBP_NK_T_CELL_ACTIVATION	0.4474	0.0434	0.3359		4	HSPH1, ZBTB7B, IL12A, ELF4
	GOBP_NOREPINEPHRINE_METABOLIC_PROCESS		0.514	0.4503	0.0444	7	AKR1B1, TH, EPAS1, MOXD1, RNF180, INSM1, ATP7A
	GOBP_NOREPINEPHRINE_TRANSPORT	0.0383		0.3262	0.2227	11	SLC22A1, P2RY1, ADORA2A, KCNB1, OXTR, SLC29A4, ACTB, STX1A, SNCA, NISCH, HRH3
	GOBP_NUCLEAR_TRANSCRIBED_MRNA_CATABOLIC_PROCESS_NONSENSE_MEDIATED_DECAY			0.0154		118	PPP2CA, PPP2R1A, RPL35, RPL13A, RPL36, RPSA, RPL10A, RPL3, RPL4, RPL5, RPL6, NCBP2, RPL7, RPL7A, RPL8, RPL9, RPL10, NCBP1, RPL11, RPL12, RPL13, RPL15, RPL17, RPL18, RPL18A, RPL19, RPL21, RPL22, RPL23A, RPL24, RPS4Y1, RPL26, RPL27, RPL30, RPL27A, RPL28, RPL29, RPL31, RPL32, RPL34, RPL35A, RPL37, RPL37A, RPL38, RPL39, RPL41, RPL36A, RPLP0, RPLP1, RPLP2, RPS2, RPS3, RPS3A, RPS4X, RPS5, RPS6, RPS7, R…
	GOBP_NUCLEOSIDE_MONOPHOSPHATE_CATABOLIC_PROCESS		0.0125	0.4893	0.12	8	UPP1, DNPH1, DPYD, AMPD3, NT5C, ADA, HPRT1, NT5E
	GOBP_O_GLYCAN_PROCESSING		0.0245		0.3334	31	ST3GAL3, C1GALT1C1, GXYLT2, B3GNT5, GALNT2, ST3GAL1, ST6GAL1, GALNT12, GCNT4, B3GNT2, ST3GAL4, MUC19, GALNT13, B4GALT5, GALNT1, POFUT1, MUC20, GALNT6, MUC12, GALNT5, C1GALT1, XXYLT1, MUC1, GALNT11, GALNT8, ST6GALNAC4, GXYLT1, GALNT7, GALNT10, POMGNT1, ST3GAL2
	GOBP_ODONTOGENESIS		0.0064	0.6031	0.5485	75	FAM20C, BCL11B, BSG, BMP7, SSUH2, BMP2, ZNF22, ROGDI, BCL2L11, RELT, SNX10, ID3, MSX1, ALPL, HTRA1, COL1A1, SERPINE1, BCOR, LAMB1, LEF1, TFAP2A, TUFT1, PDGFRA, AXIN2, PERP, TGFB3, ASPN, GNAO1, LRP4, TWIST1, NF2, CTNNA1, COL1A2, TGFB2, GLI2, BMPR1A, FGF10, TRAF6, OSR1, SDC1, FST, CA2, SOSTDC1, STIM1, BMP4, SMO, FOXO1, TNFRSF11B, JAG2, ATF2, LRP6, LAMA5, TNC, FGFR2, SMPD3, ANKRD11, FOXC1, ADM, EDN1…
	GOBP_ODONTOGENESIS_OF_DENTIN_CONTAINING_TOOTH		0.0227	0.8484	0.442	49	FAM20C, BCL11B, BSG, BMP7, BMP2, ROGDI, BCL2L11, RELT, MSX1, HTRA1, SERPINE1, LEF1, PDGFRA, PERP, GNAO1, LRP4, NF2, CTNNA1, GLI2, BMPR1A, FGF10, TRAF6, FST, CA2, SOSTDC1, STIM1, BMP4, SMO, FOXO1, TNFRSF11B, JAG2, ATF2, LRP6, LAMA5, TNC, SMPD3, ANKRD11, FOXC1, ADM, SLC24A4, GLI3, CSF1, CNNM4, TBX1, HDAC1, HDAC2, NGFR, BAX, PPARA
	GOBP_OLEFINIC_COMPOUND_BIOSYNTHETIC_PROCESS	0.8652	0.027	0.8806	0.3598	16	CACNA1H, WNT4, EGR1, BMP2, STAR, H6PD, BMP6, CLCN2, REST, DGKQ, HSD17B1, PPARGC1A, BMP5, DKKL1, ADM, DKK3
	GOBP_OLEFINIC_COMPOUND_METABOLIC_PROCESS	0.3496	0.0407	0.5731	0.0714	66	STAT5B, CYP2C8, ELOVL1, WNT4, FADS2, RDH10, BMP2, STAR, CYP2E1, ACSL1, MGLL, REST, FAAH, PLA2G4C, DAGLB, GSTP1, DAGLA, PNPLA8, SCP2, PTGIS, BMP6, DGKQ, PPARGC1A, GSTA1, RDH13, MAPK3, DHRS13, ACAA1, PLA2G4B, CYP2D6, AKR1C1, EGR1, SRD5A1, CYP27C1, PTGDS, TBXAS1, RDH11, BMP5, PTGES2, DKKL1, ADM, DKK3, GPX1, CACNA1H, CYP2U1, EPHX2, BCO2, ACOT8, CBR1, CYP2D7, EPHX1, H6PD, ABCD1, PTGES3, GSTM2, AKR1C2,…
	GOBP_ORGAN_INDUCTION	0.5777	0.0226	0.474	0.4475	13	AR, BMP4, SPRY1, WNT5A, SIX1, BMP2, WNT2B, ROBO2, WNT3A, FRS2, ROBO1, FGF10, DKK1
	GOBP_ORGANELLE_DISASSEMBLY	0.9879	0.3071	0.0213	0.4104	97	UFC1, CTSK, FIS1, HAX1, DNM1L, CSNK2A2, DYRK3, TEX264, PELO, ZFAND1, TOMM7, PPARGC1A, SPATA18, BNIP3L, EIF2D, USP36, MTIF3, ATG13, MCTS1, MTIF2, SREBF2, ATG7, ATG9B, PHB2, DENR, CDK1, ATG2A, USP30, HDAC6, CDC37, ATG2B, OPTN, GABARAP, HTT, VPS13C, VPS13D, FBXW7, PINK1, MARK2, GBA, WIPI2, RB1CC1, ATG14, KIF5B, HK2, FZD5, SREBF1, TIGAR, TP53, SQSTM1, VDAC1, CTTN, BNIP3, BECN1, CAMKK2, UFL1, GFM2, SP…
	GOBP_ORGANELLE_MEMBRANE_FUSION	0.5328	0.0484	0.4128	0.0178	95	GOSR1, STX8, STX6, VAV3, STX4, ANXA1, SNAPIN, SNCA, VTI1A, SYT9, NKD2, PIP4K2B, VTI1B, KIF5B, STX12, SPG11, DYSF, SEC22B, TAP1, CPLX2, SYT11, RAB8A, PRRT2, TAPBP, TRIM9, STX16, FER1L5, CORO1A, VAMP3, TMEM175, SNAP47, TSNARE1, VPS8, STX3, RAB7A, STXBP1, SAMD9, VAMP1, STX10, PIKFYVE, SYT13, CAV2, VPS11, ATP13A2, VPS18, RAB39A, RAB3A, RAB13, TGFBRAP1, RAB20, SYT1, SYT4, ANXA2, CALR, VAMP2, CHP1, MFN…
	GOBP_ORGANIC_ANION_TRANSPORT	0.5422	0.036	0.4367	0.0414	226	GRM2, PPFIA4, PPFIA3, SLC25A13, SLC15A4, ASIC3, SLC38A6, PPFIA2, SLC38A7, PPFIA1, SLC26A2, SLC26A7, APBA1, CYB5RL, SLC26A10, TRPC4, SLC25A21, SLC25A24, SV2A, SLC23A2, SLC2A8, SLCO4C1, P2RX4, SFXN2, SLC19A2, MTTP, SLC25A19, PLA2G4A, PRKAA1, MPC1, SYT1, AKR1C1, SLC25A23, CPTP, SFXN5, SLC25A12, SLC35D1, GLS2, GLS, EDN1, GJA1, PLEKHA8P1, GLTP, SLC3A2, ATP1A2, PLEKHA3, AVPR1A, PLEKHA8, BDKRB2, SLC25A2…
	GOBP_ORGANIC_HYDROXY_COMPOUND_TRANSPORT	0.3547	0.0126	0.1592	0.0007	160	NR1H3, KCNB1, GPM6B, SNCA, SYT2, FURIN, SYT9, SYT6, ASIC3, GPS2, CHRNA4, SYT11, APOB, NUS1, ADRA2A, NFKBIA, SYT10, DTNBP1, SCP2, KCNA2, STRA6, NISCH, MTTP, SYT17, PRKAA1, ABCA7, SYT13, CAV1, RAB3B, YJEFN3, SYT1, CEL, SYT4, ABCA3, SYT5, CFTR, CHGA, AKR1C1, STARD4, LAMTOR1, APOC1, STARD5, ABCC2, SREBF2, ADRA2B, SYT7, SPP1, AGTR1, APOM, AQP3, KDM5B, STARD3, HRH3, OSBPL5, OSBPL8, ARV1, TSPO, OSBP, OS…
	GOBP_ORGANOPHOSPHATE_ESTER_TRANSPORT	0.4436	0.0332	0.5153	0.4322	87	SLC37A4, ABCA12, ABCC5, SLC25A5, SLC25A6, ATP8A1, ABCB4, G6PC3, ATP9A, ANO6, ATP10A, ABCC4, XKR4, APOE, ABCA1, LDLR, ABCC1, PRKCD, ATP8B2, SLC25A33, ABCB1, ANO4, ANO3, SLC35B2, MFSD2A, SLC25A24, SCARB1, XKR6, PLSCR4, DBI, XKR7, TMEM30A, SCP2, ATP9B, PLSCR1, XKR5, EPG5, MTTP, SLC25A19, ATP11C, SLC25A42, XKR8, ABCA7, OSBPL10, PRELID1, ATP10D, PCTP, ABCA3, ATP11B, ATP11A, SLC25A23, CPTP, APOC1, SLC2…
	GOBP_OSSIFICATION		0.0205	0.7042		284	PSMC2, SOX11, COL11A1, GDF10, NIPBL, RUNX2, GPC3, ID3, MMP14, HSPE1, MEF2D, THBS3, SIRT7, SBDS, SLC26A2, RUNX1, TWIST1, JUND, TRAF6, RBMX, SPARC, HOXA2, SUFU, SNRNP200, WNT5A, LIMD1, WNT3, FBXL15, ADGRV1, LRP5L, CHRD, WWTR1, FAT4, TNC, GIT1, FGFR2, LRP5, MN1, SPP1, ATRAID, KREMEN1, PLXNB1, IFT80, RDH14, TNN, SKI, FIGNL1, DDX21, JAG1, EGFR, AKT1, GLI3, DHRS3, FBL, RHOA, PTCH1, CSF1, DHX9, ATP2B1, …
	GOBP_OSTEOBLAST_DIFFERENTIATION		0.0115	0.9128		162	PSMC2, FERMT2, SOX11, TWSG1, WNT4, GDF10, NOTCH1, BMP2, RUNX2, FBN2, ID3, PTK2, NBR1, COL1A1, DDR2, HSPE1, MEF2C, MEF2D, ACVR2B, SIRT7, SHOX2, TMEM64, GNAS, SNAI2, IGF2, ATP6AP1, GLI1, TWIST1, JUND, SMAD1, BMPR1A, VEGFC, IFITM1, WNT7B, RBMX, RSL1D1, HOXA2, SMAD6, FHL2, SUFU, SNRNP200, LIMD1, WNT3, MSX2, LRP5L, PTH1R, CHRD, WWTR1, TNC, CEBPA, FGFR2, LRP5, SPP1, ATRAID, SMAD5, IFT80, RDH14, TNN, SK…
	GOBP_OSTEOCLAST_DIFFERENTIATION		0.0226	0.4346	0.2083	59	GPR68, RASSF2, MTOR, TOB2, FBN1, GPC3, SNX10, MAPK14, PPARGC1B, TMEM64, PIK3R1, GNAS, FSTL3, ATP6AP1, POU4F1, UBASH3B, POU4F2, CEBPB, KLF10, SLC9B2, CD109, TLR3, TLR4, INPP5D, TRAF6, FOXP1, SBNO2, CA2, ANXA2, EFNA2, CD81, GLO1, OSTM1, IREB2, TFRC, TFE3, ZNF675, NOTCH2, SH3PXD2A, CAMK4, FOS, GAB2, SRC, LRRC17, PIAS3, FARP2, TMEM178A, JUNB, TF, CSF1, MITF, GPR137, TCTA, GPR137B, CREB1, MAFB, FBXW7,…
	GOBP_OXIDATIVE_PHOSPHORYLATION		0.0016	0.0053	0.0083	113	PPIF, SNCA, NDUFAB1, COX7A2, NDUFV2, MT-ND6, COX4I1, COX5B, COX6A1, COX6B1, COX6C, COX7B, TAZ, COX7C, COX8A, COX10, COX15, UQCC2, UQCR11, MT-CO3, NDUFA11, NDUFA4, CYC1, MT-CYB, CYCS, DGUOK, COX7A2L, DLD, COX5A, ISCU, GHITM, DNAJC15, UQCR10, COA6, UQCRHL, MT-ND1, MT-ND2, MT-ND4L, NDUFA1, SDHA, NDUFA2, NDUFA3, NDUFA5, NDUFA6, NDUFA7, NDUFA8, NDUFA9, NDUFA10, NDUFB1, NDUFB2, NDUFB3, NDUFB4, SLC25A23…
	GOBP_PATHWAY_RESTRICTED_SMAD_PROTEIN_PHOSPHORYLATION		0	0.2873	0.3581	48	SMAD6, PMEPA1, INHBB, PBLD, BMP4, BMP3, BMP7, LDLRAD4, TWSG1, SNX25, GDF11, GDF10, BMP2, CSNK2B, TTK, BMPER, GDF9, GDF15, ACVR1B, BMP5, ACVR2A, SMAD4, PIN1, ENG, TGFBR2, DKK1, TGFB1, USP15, TGFB3, TGFBR1, GDF5, TGFBR3, ACVR1, SDCBP, DAB2, HFE, INHBA, GDF6, RBPMS, GDF7, BMP6, TGFB2, BMPR1A, BMPR2, GREM1, SMAD7, EMILIN1, STRAP
	GOBP_PATTERN_RECOGNITION_RECEPTOR_SIGNALING_PATHWAY		0.0277		0.6367	132	TANK, CTSL, NR1H3, TNIP1, FGA, TAB1, CNPY3, IRAK3, TIRAP, HMGB1, CHUK, SLC15A4, CTSB, CTSK, PRKCE, DAB2IP, RAB11FIP2, SARM1, TAB2, GRAMD4, TNFAIP3, RFTN1, TAB3, APPL1, GPS2, TBK1, PIK3R4, LGMN, BIRC2, HSPD1, APOB, IKBKB, IRAK1, IRF1, CASP8, IRF3, IRF7, ARRB2, RIPK2, MAP3K1, FADD, MYD88, NFKBIA, NFKBIL1, IRAK4, PIK3C3, OTUD4, APPL2, RTN4, PDPK1, PELI1, WDFY1, EPG5, PTPRS, TNIP2, CYBA, RPS6KA3, MAP…
	GOBP_PEPTIDE_CROSS_LINKING	0.2047	0.0076	0.6103	0.0413	15	ANXA1, BGN, FN1, NDNF, SPOCK2, COL3A1, SPOCK3, EGFLAM, RNF113A, ABCA7, TGM2, KRT10, DCN, THBS1, TGM1
	GOBP_PEPTIDE_HORMONE_SECRETION		0.0366		0.1641	163	ENSA, SNX19, EPHA5, SOX4, PASK, STXBP4, STX4, FGA, PCLO, SLC25A5, SLC25A6, ANXA1, ICA1, KCNB1, ILDR2, PIM3, CYB5R4, CDK16, PRKCE, PSMD9, ADCY8, ENY2, PTPRN2, RAB11FIP2, ABCC8, CACNA1A, CACNA1E, LTBP4, MIDN, BRSK2, HMGN3, STXBP5L, RFX3, RIMS2, BAD, GIPR, MCU, ADRA2A, GPR27, KCNS3, SLC8B1, ITPR3, NEUROD1, ANO1, UQCC2, DYNLL1, CAPN10, PPP3CA, SYTL4, CFTR, CHGA, ITPR2, NR1D1, ADCYAP1, TARDBP, ACVR1C,…
	GOBP_PEPTIDE_SECRETION	0.4092	0.0186	0.6118	0.044	276	SNX19, SOX4, NR1H3, FGA, FGB, FGG, CYP51A1, PSMD9, ADCY8, RAB11FIP2, NNAT, SYT9, BAD, RCN3, GIPR, GPR27, RAB3D, ITPR3, RHBDF1, NEUROD1, ANO1, UQCC2, MYOM1, MTTP, DYNLL1, PPP3CA, TLR4, OLFM2, RAB12, COPG2, TTN, NR1D1, CBLN1, LRP5L, AIMP1, ZBED6, ADAM9, MAFA, SYT7, ERP29, LRP5, KCNC2, NKX6-1, PPP3CB, KLF7, RAB1A, EDN1, C1QTNF3, PFKL, EGFR, SRI, TMED10, F2R, GJA1, IRS1, IRS2, TRPM4, C2CD2L, TVP23C, …
	GOBP_PEPTIDYL_PROLINE_MODIFICATION	0.9957	0.0302	0.612	0.5628	47	FKBP5, PRDX4, OGFOD1, PPIL4, P3H3, FKBP4, P3H2, P3H1, PPIF, FKBP1A, P4HA2, PPIA, CWC27, EGLN3, PPIH, FKBP9, CRTAP, FKBP2, FKBP3, PPIL6, PIN1, NKTR, FKBP11, FKBP7, PPIG, PPIC, FKBP14, FKBP15, NTMT1, AIP, PPIL2, PPWD1, PPIB, RANBP2, EGLN2, P4HTM, PPID, FKBP1B, PPIL1, P4HA1, PPIE, PPIL3, P4HB, PIN4, FKBP10, FKBP8, EGLN1
	GOBP_PEPTIDYL_TYROSINE_MODIFICATION	0.4799	0.0028	0.4981	0.302	238	TESK2, STK16, CBLB, MVP, MAP2K2, ARRB2, RIPK2, SH2B3, PIBF1, DYRK3, INPP5F, SUZ12, GRM5, EPHB1, INSR, NF2, PARP14, DGKQ, PPP2CA, PPP2R1A, PTPN2, TYRO3, GGNBP2, CAV1, SOCS1, SOCS3, TTN, DYRK4, TPST2, TTK, EPHA10, EPHA6, FGFR2, DLG3, ROR1, CD24, AFAP1L2, HYAL2, PPP2R5B, EGFR, CHMP6, ICAM1, APP, VPS25, ZGPAT, TTL, AXL, EIF2AK2, PTPN1, TNFRSF1A, SOCS4, CLK2, EPHA2, PARP9, EGF, ERBB4, MAP2K5, GHR, JAK…
	GOBP_PH_REDUCTION		0.1024	0.2376	0.0341	42	ATP6V0E1, RAB38, ATP6V1E2, ATP6V0D1, ATP6V1F, ATP6V1G1, SNAPIN, CLN3, CLN5, CLCN3, ATP6AP2, GPR89B, PPT1, BCL2, GPR89A, CLIC4, ATP6AP1, ATP6V1B1, TMEM199, RAB7A, ATP6V0E2, TMEM9, DMXL1, CCDC115, DMXL2, ATP6V0A2, GRN, ATP6V1D, ATP6V1H, ATP6V1A, ATP6V1B2, ATP6V1C1, ATP6V1E1, ATP6V0B, ATP6V1G2, ATP6V0A1, UBE3A, RAB39A, CA2, AQP11, CLN6, SLC9A7
	GOBP_PHAGOCYTOSIS	0.4909	0.0108		0.4277	165	NR1H3, ANXA1, CYFIP2, HMGB1, PRKCE, PTK2, RAB11FIP2, ACTG1, APPL1, SPG11, DYSF, SYT11, PIK3R1, THBS1, CAMK1D, FER1L5, C3, ABI1, MYD88, ARPC4, WASF2, PLCG1, ARPC3, ANXA11, ARPC1A, ABL1, NCKAP1, GAS6, WIPF2, HSP90AA1, HSP90AB1, LIMK1, APPL2, TMEM175, NCKIPSD, PTX3, CYBA, WIPF1, TM9SF4, TLR4, XKR8, ABCA7, TYRO3, MERTK, LMAN2, RAPGEF1, MYO18A, C1ORF43, MFGE8, LYAR, PTPRJ, COLEC12, RAB27A, MAPK3, TUB,…
	GOBP_PHAGOLYSOSOME_ASSEMBLY	0.0992	0.0371	0.5199	0.1587	13	CORO1A, SRPX, TMEM175, RAB34, RAB7A, SYT7, CLN3, MYO7A, PIKFYVE, SPG11, RAB14, RAB39A, RAB20
	GOBP_PHAGOSOME_ACIDIFICATION		0.0597	0.247	0.0444	20	ATP6V0E1, RAB38, ATP6V1E2, ATP6V0D1, ATP6V1F, ATP6V1G1, ATP6V1B1, RAB7A, ATP6V0E2, ATP6V0A2, ATP6V1D, ATP6V1H, ATP6V1A, ATP6V1B2, ATP6V1C1, ATP6V1E1, ATP6V0B, ATP6V1G2, ATP6V0A1, RAB39A
	GOBP_PHAGOSOME_MATURATION	0.2698	0.0275	0.091	0.0033	36	ATP6V0E1, RAB38, ATP6V1E2, ATP6V0D1, ATP6V1F, ATP6V1G1, RAB32, SRPX, RAB34, SYT7, CLN3, MYO7A, SPG11, SYT11, RAB14, RAB31, CORO1A, ATP6V1B1, TMEM175, RAB7A, ATP6V0E2, ATP6V0A2, ATP6V1D, PIKFYVE, ATP6V1H, ATP6V1A, MREG, ATP6V1B2, MCOLN1, ATP6V1C1, ATP6V1E1, ATP6V0B, ATP6V1G2, ATP6V0A1, RAB39A, RAB20
	GOBP_PHARYNGEAL_ARCH_ARTERY_MORPHOGENESIS	0.7421	0.0324	0.8145	0.9111	6	TGFB2, BMP4, BMPR1A, BMPR2, HES1, ADGRF5
	GOBP_PHOSPHATIDYLINOSITOL_3_KINASE_SIGNALING	0.3789	0.0205			104	FGFR1, CRYBA1, NTF3, NTRK2, NTRK3, PTK2, DAB2IP, KBTBD2, PIP4K2C, SERPINE2, PIP4K2B, HAX1, PIP5K1B, PIK3R1, ROR2, TWIST1, IER3, ANGPT1, INSR, PTPN13, NEDD4, TGFB2, TYRO3, IGF1R, CBL, NTRK1, MAPK3, PREX2, EPOR, PLXNB1, ROR1, EDN1, PTPN6, PPP2R5B, NF1, EGFR, AKT1, F2R, PPP2R5C, IRS1, IRS2, UNC5B, PIK3C2A, SLC9A3R1, PPARD, LIME1, PRR5, PDGFD, MAPK1, PIK3IP1, PIP4K2A, DCN, NYAP1, NYAP2, EGF, ERBB4, S…
	GOBP_PHOSPHOLIPID_EFFLUX		0.0289	0.661	0.7427	7	ABCA12, ABCA3, APOE, ABCA1, ABCA7, APOC1, ABCG1
	GOBP_PHOSPHOLIPID_TRANSPORT	0.3397	0.0163	0.2982	0.3552	61	ABCA12, ATP8A1, ABCB4, ATP9A, ANO6, ATP10A, XKR4, APOE, ABCA1, LDLR, ABCC1, PRKCD, ATP8B2, ABCB1, ANO4, ANO3, MFSD2A, SCARB1, XKR6, PLSCR4, DBI, XKR7, TMEM30A, SCP2, ATP9B, PLSCR1, XKR5, MTTP, ATP11C, XKR8, ABCA7, OSBPL10, PRELID1, ATP10D, PCTP, ABCA3, ATP11B, ATP11A, CPTP, APOC1, NPC2, ATP8A2, PLTP, ABCG1, OSBPL5, OSBPL8, PRELID2, PITPNB, PITPNC1, PLEKHA8P1, GLTP, PITPNA, PITPNM2, PLEKHA3, PLEKH…
	GOBP_PIGMENT_CATABOLIC_PROCESS		0.044	0.0644	0.0386	5	HMOX2, AMBP, BLVRA, HMOX1, BLVRB
	GOBP_PIGMENT_METABOLIC_PROCESS		0.0353	0.2659	0.0559	58	PGRMC1, CPOX, IBA57, PRPS1, HMBS, SLC25A39, PPOX, BLVRA, BLVRB, UROD, APPL1, BDH2, BCL2, SLC6A9, ADA, HMOX2, DDT, CTNS, COX10, COX15, GIPC1, PPARGC1A, MFSD12, DCT, SLC7A11, SLC45A2, CITED1, PMEL, FECH, TRPC1, ZEB2, HPX, WNT5A, SLC11A2, IREB2, ALAD, NFE2L1, HMOX1, HPRT1, SRRD, AMBP, TSPO, FXN, APRT, CDH3, UROS, PAICS, ALAS1, GART, GPR143, SHMT1, TMEM14C, PPAT, SHMT2, GMPS, SLC25A38, RAPGEF2, OPN3
	GOBP_PLACENTA_DEVELOPMENT		0.0059	0.7884	0.269	90	STC1, STK3, STK4, BSG, BMP7, NR2F2, PTK2, SPINT2, MAPK14, PLCD3, HTRA1, VASH1, HEY1, FBXW8, STC2, GRB2, NSDHL, LEF1, PDGFB, BIRC6, ZFP36L1, BIRC2, FZD5, VASH2, RSPO3, NCOA1, ADA, IGF2, CASP8, ETNK2, CEBPB, HSP90AB1, MAP2K1, WNT7B, GGNBP2, SOCS3, LIF, CITED1, MAPK3, CCDC134, TRIM28, TMED2, PLK4, E2F7, HES1, PRDX3, MDFI, SENP2, SNAI1, PKD1, E2F8, PKD2, CEBPA, EPOR, FGFR2, RBPJ, ITGB8, BMP5, SPP1, N…
	GOBP_PLASMA_LIPOPROTEIN_PARTICLE_CLEARANCE		0.0045	0.4445	0.0752	36	ANXA2, HNRNPK, CES3, APOC1, LRPAP1, CNPY2, NPC2, HMOX1, EHD1, MYLIP, PCSK9, HDLBP, LIPA, NPC1, APOE, NCEH1, SOAT1, GPLD1, LDLR, APOM, APOB, AP2M1, DGAT2, AP2S1, CLTA, SCARB1, CLTC, LIPG, AP2A1, CSK, AP2A2, AP2B1, VLDLR, CUBN, KHSRP, LDLRAP1
	GOBP_PLASMA_MEMBRANE_ORGANIZATION	0.4843	0.0203	0.4935	0.3724	83	COL5A1, ANXA6, STX4, EPB41L3, MYRF, DEGS1, WASL, UGCG, WHAMM, ANO6, BIN1, ATP10A, XKR4, CXCR4, PACSIN2, TLCD1, PRKCD, DYSF, SYT11, TLCD2, ANO4, BIN3, ANO3, FER1L5, BAIAP2L1, XKR6, PLSCR4, XKR7, SH3GLB1, PLSCR1, XKR5, DNM2, FER1L6, ATP2A2, PRX, TGFB2, ASAP1, PTEN, ANK3, XKR8, ABCA7, CAV1, CAV2, CLU, SYTL4, SMPD1, RAB3A, MPP5, CHMP4A, SH3TC2, NDRG1, STX2, FAT4, FER1L4, SYT7, CLN3, SNX9, SNX33, PACS…
	GOBP_PLATELET_ACTIVATION		0		0.2129	97	GNA12, C1GALT1C1, FGA, GNAQ, BLOC1S3, PPIA, PRKCE, COL1A1, ACTG1, SERPINE2, PIK3R1, FZD6, GNAS, ADRA2A, ITGA2B, ARRB2, SH2B3, GNA11, GNB1, ITPR3, PDPK1, DGKA, DGKB, SRF, COL1A2, DGKH, STXBP1, DGKQ, TLN1, TLR4, VCL, DGKZ, TYRO3, DGKE, MERTK, DGKI, MAPK3, VAV2, TRPC3, ITPR2, ADRA2B, PRKCB, ARRB1, PTPN6, F2R, C1QTNF1, AXL, MAPK1, VAV3, PLCG2, DMTN, APOE, PDGFA, HSPB1, PDGFB, PDGFRA, PRKCD, PRKG1, LY…
	GOBP_PLATELET_AGGREGATION		0.0003		0.2601	42	F11R, FGA, FERMT3, PPIA, DMTN, ACTG1, SERPINE2, PIK3CB, HSPB1, PDGFRA, PRKCD, PRKG1, PTPN6, GNAS, LYN, ITGA2B, UBASH3B, CD9, SH2B3, PRKCA, PDPN, FN1, WNT3A, C1QTNF1, STXBP1, FLNA, METAP1, MYH9, TLN1, VCL, ILK, MYL9, MYL12A, TYRO3, CLIC1, CSRP1, SLC7A11, BLOC1S4, RAP2B, ACTB, STXBP3, FIBP
	GOBP_PLATELET_DEGRANULATION		0		0.0023	92	EGF, FGA, TIMP3, FGB, TIMP1, FGG, PROS1, SERPING1, DMTN, APOH, A1BG, SERPINE1, LHFPL2, ABCC4, ANXA5, FAM3C, VTI1B, APOOL, PDGFA, ECM1, PDGFB, ALB, ALDOA, MMRN1, HABP4, ENDOD1, TGFB1, THBS1, BRPF3, SCG3, OLA1, IGF2, TGFB3, APLP2, ISLR, LYN, ITGA2B, NHLRC2, CD9, LAMP2, LGALS3BP, CD36, A2M, PCDH7, F8, SCCPDH, GAS6, TEX264, CYB5R1, FN1, GTPBP2, ORM1, SERPINA1, CDC37L1, PSAP, CD109, QSOX1, RAB27B, CHI…
	GOBP_PLATELET_DERIVED_GROWTH_FACTOR_RECEPTOR_SIGNALING_PATHWAY		0.0176		0.0908	49	JAK2, PLEKHA1, TXNIP, BCAR1, NR4A3, MYOCD, SNCA, F3, CBLB, PLAT, PDGFA, PDGFB, PDGFRA, PDGFC, NDRG4, ABL1, RGS14, VEGFA, IFT20, PTEN, PTPN2, LRP1, FER, RAPGEF1, HGS, CBL, PTPRJ, HIP1, NRP1, PTPN11, PDGFRB, LOX, SMPD3, CSRNP1, LRIG2, ZFAND5, TIPARP, SRC, ARID5B, MYO1E, SGPL1, CSPG4, PTPN12, PIK3C2A, SLC9A3R1, PDGFD, PTPN1, HIP1R, BCR
	GOBP_PORPHYRIN_CONTAINING_COMPOUND_METABOLIC_PROCESS	0.6429	0.0163	0.042	0.0131	33	FECH, HPX, PGRMC1, SLC11A2, CPOX, IREB2, IBA57, ALAD, HMBS, SLC25A39, PPOX, NFE2L1, BLVRA, HMOX1, BLVRB, UROD, SRRD, AMBP, RSAD1, EIF2AK1, BDH2, SLC6A9, ABCB6, TSPO, FXN, HMOX2, COX10, COX15, UROS, ALAS1, SUCLA2, TMEM14C, SLC25A38
	GOBP_POSITIVE_REGULATION_BY_HOST_OF_VIRAL_PROCESS		0.0164	0.3283	0.2777	13	STOM, HSPA8, PPIB, IGF2R, CFL1, TBC1D20, YTHDC2, VAPA, NUCKS1, APOE, PC, ZNF502, CAV2
	GOBP_POSITIVE_REGULATION_OF_ACUTE_INFLAMMATORY_RESPONSE		0.0933	0.4352	0.0233	10	C3, TAC1, OSMR, HLA-E, CNR1, ADAM8, PARK7, PTGER3, IL6ST, NPY5R
	GOBP_POSITIVE_REGULATION_OF_ADAPTIVE_IMMUNE_RESPONSE		0.0077	0.6467	0.8752	41	SIRT1, EXOSC3, CD81, HPX, PRKCZ, NFKBIZ, HLA-B, TFRC, MLH1, TRAF2, PAXIP1, FZD5, NFKBID, HSPD1, IL6ST, RIF1, TGFB1, ADA, B2M, C3, IL27RA, RIPK2, FADD, MALT1, HLA-A, HLA-E, CD226, ZBTB1, PVR, FBXO38, EXOSC6, IL1R1, MAP3K7, MSH2, STX7, HMCES, MAD2L2, TP53BP1, TRAF6, IL12A, EIF2AK4
	GOBP_POSITIVE_REGULATION_OF_ALPHA_BETA_T_CELL_ACTIVATION		0.0187	0.8617		30	AP3B1, ZBTB7B, CD81, PRKCZ, ANXA1, RARA, NFKBIZ, ZBTB16, NKAP, TGFBR2, NFKBID, CBFB, AP3D1, ADA, CD83, GLI3, RUNX1, RIPK2, HSPH1, SOCS5, MALT1, HLA-A, HLA-E, LGALS9, ITPKB, IL4R, IL12A, SOCS1, MYB, PNP
	GOBP_POSITIVE_REGULATION_OF_ALPHA_BETA_T_CELL_PROLIFERATION		0.0456	0.6195	0.4274	6	RIPK2, HLA-A, CD81, HLA-E, LGALS9, TGFBR2
	GOBP_POSITIVE_REGULATION_OF_ANIMAL_ORGAN_MORPHOGENESIS		0.0023	0.8628		20	AR, BMP4, SOX9, SPRY1, WNT4, WNT5A, SIX4, SIX1, BMP2, CSF1, WNT2B, ROBO2, WNT3A, FRS2, NGFR, ROBO1, FGF10, DKK1, SOX8, EDN1
	GOBP_POSITIVE_REGULATION_OF_ANION_TRANSPORT		0.0319	0.6235	0.181	347	SOX4, YWHAH, NR1H3, FGA, GPC3, SORBS1, PSMD9, ADCY8, EMD, YWHAQ, APPL1, ECT2, GPS2, BAD, NRDE2, PDCD5, GIPR, CASP8, NFKBIA, RAN, GPR27, DBI, HSP90AB1, TMEM30A, ZFAND1, INSR, SCP2, BAP1, P2RX4, ANO1, MEF2A, MYOM1, LEPROT, DYNLL1, TLR4, PRKAA1, CAMK1, CAV1, UBE2D3, BRAF, SYT1, MFF, NCBP2, TTN, CEP290, MYO1C, AIMP1, ADAM9, RBM22, TENM1, SPP1, NKX6-1, PPP3CB, MAVS, EDN1, HYAL2, C1QTNF3, OSBPL8, EGFR,…
	GOBP_POSITIVE_REGULATION_OF_APOPTOTIC_SIGNALING_PATHWAY		0.0063	0.4641	0.8803	90	SIRT1, STK3, INHBB, STK4, ING5, TIMP3, CTSC, PDIA3, WWOX, PPP2R1B, ITM2C, BCL2L11, DAPK3, CASP2, SRPX, TNFRSF12A, TRAF7, MSX1, DAB2IP, SERINC3, NACC2, BBC3, FIS1, STYXL1, SFPQ, SIAH1, BMF, BCLAF1, PRKCD, BAD, BCL2, THBS1, DNM1L, TGFBR1, FADD, NFATC4, TRIM39, PPP1CA, TP53, CTNNA1, BECN1, PTEN, PTPN2, BOK, UBB, CAV1, PLAGL2, APAF1, NCK1, PAK2, BCL10, PRKRA, PARK7, PML, RPL11, FAS, DDIT3, BCL2L1, MA…
	GOBP_POSITIVE_REGULATION_OF_AXONOGENESIS	0.0175	0.4148	0.2379	0.2578	73	SHTN1, MEGF8, NTRK2, ROBO2, BDNF, L1CAM, MACF1, RND2, AMIGO1, SHOX2, STK25, SEMA4D, GDI1, TIAM2, CDH4, POU4F2, SEMA7A, SLITRK1, ZFYVE27, RUFY3, CXCL12, SLIT2, GOLGA4, MAP6, PLXND1, NIN, FN1, LIMK1, ISLR2, MAP3K13, PLXNC1, METRN, DSCAM, IST1, PLXNB2, SRF, ARHGDIA, VEGFA, SEMA5A, PLXNA1, LRP1, PLXNA2, PLXNB3, MAP2K1, PLXNA3, NDEL1, DISC1, PLXNA4, EIF4G2, PAK1, CRABP2, NRP1, CYFIP1, WNT3, MAPT, NTN1…
	GOBP_POSITIVE_REGULATION_OF_B_CELL_ACTIVATION		0.0284	0.7044	0.5061	41	STAT5B, EXOSC3, NFATC2, VAV3, CD81, PPP2R3C, SLC39A10, TIRAP, BCL6, MMP14, TFRC, BST1, XBP1, SH3KBP1, MEF2C, MLH1, PAXIP1, BAD, BCL2, CDKN1A, RIF1, TGFB1, ADA, MIF, IRS2, PELI1, WNT3A, CD320, EXOSC6, TNIP2, CHRNB2, ATP11C, MSH2, TLR4, INPP5D, HMCES, MAD2L2, PCID2, TP53BP1, TRDC, TNFRSF13C
	GOBP_POSITIVE_REGULATION_OF_B_CELL_PROLIFERATION		0.0084	0.5455	0.253	20	NFATC2, VAV3, CD81, MIF, SLC39A10, TIRAP, IRS2, PELI1, BCL6, WNT3A, CD320, TFRC, CHRNB2, BST1, TLR4, MEF2C, BCL2, CDKN1A, ADA, TNFRSF13C
	GOBP_POSITIVE_REGULATION_OF_BLOOD_CIRCULATION		0.0079		0.7569	23	ADRA1B, RGS2, RYR2, CHGA, ATP1A2, TRPM4, TACR3, AVPR1A, ATP2A2, SLC1A1, SCN3B, TGFB2, GSK3A, ATP1A1, NMU, APLN, PDE4D, ADM, TPM1, GCH1, RGS4, EDN1, ADA
	GOBP_POSITIVE_REGULATION_OF_BLOOD_VESSEL_ENDOTHELIAL_CELL_MIGRATION		0.0811		0.0048	42	FGFR1, SIRT1, ANXA1, HMGB1, HMOX1, MAP2K3, STAT5A, PRKD2, NFE2L2, HSPB1, PDGFB, MIR30A, FGF18, TGFB1, THBS1, PRKD1, NUS1, AKT1, SP1, PLCG1, ABL1, PRKCA, AKT3, CIB1, ANGPT1, PLK2, KDR, ETS1, P2RX4, HDAC7, PDPK1, PIK3C2A, FGF2, SRPX2, VEGFA, HIF1A, MAP3K3, HDAC9, RHOJ, VEGFC, ADAM17, TMSB4X
	GOBP_POSITIVE_REGULATION_OF_CALCIUM_ION_DEPENDENT_EXOCYTOSIS	0.0175	0.0869	0.3463	0.0175	17	SYT1, CACNA1H, SYT4, ZP3, CACNA1G, SYT10, KCNB1, ARF1, HYAL3, STXBP1, SYT7, SYT9, CACNA1I, SCAMP5, CDK5, DOC2B, STX1A
	GOBP_POSITIVE_REGULATION_OF_CALCIUM_ION_IMPORT	0.6156	0.0101	0.605	0.1449	8	LGALS3, STC1, CCL2, ATP2A1, PDGFB, SPHK2, TRPV3, PDGFRB
	GOBP_POSITIVE_REGULATION_OF_CALCIUM_ION_TRANSPORT		0.0183		0.1189	64	WFS1, STC1, EHD3, CAMK2A, THY1, PLCG2, CACNB3, MYLK, P2RX3, SNCA, STAC3, FGF14, G6PD, CDK5, PDGFB, STIM2, SPHK2, STAC, BAK1, CX3CL1, AKAP6, LGALS3, ARRB2, CCL2, PLCG1, ABL1, WNK3, P2RX4, PDPK1, ATP1B1, CAV1, CACNA2D1, CACNB2, STIM1, TRPC1, TRPC3, RYR2, CALM2, CRACR2A, ORAI1, PDGFRB, CEMIP, PKD2, SLC9A1, HOMER1, ATP2A1, HAP1, GPER1, SRI, TSPO, F2R, ANK2, CALM1, CALM3, ATP2B1, TRPV3, GSTM2, HTT, JP…
	GOBP_POSITIVE_REGULATION_OF_CALCIUM_ION_TRANSPORT_INTO_CYTOSOL		0.0845	0.5652	0.0159	26	TRPC1, THY1, TRPC3, CALM2, CEMIP, P2RX3, PKD2, SNCA, NTSR1, BAK1, CX3CL1, HAP1, AKAP6, SRI, F2R, PLCG1, CALM1, ABL1, CALM3, GSTM2, HTT, P2RX4, PDPK1, GSTO1, BAX, CAV1
	GOBP_POSITIVE_REGULATION_OF_CARDIAC_MUSCLE_CELL_DIFFERENTIATION		0.0293		0.5031	9	EFNB2, ARRB2, BMP4, KAT2A, MEF2C, GREM1, MYOCD, TGFB1, WNT3A
	GOBP_POSITIVE_REGULATION_OF_CARDIOCYTE_DIFFERENTIATION		0.0053		0.4172	12	EFNB2, TGFB2, ARRB2, BMP4, KAT2A, MEF2C, DHX36, MYOCD, GREM1, WNT3A, TGFB1, GPER1
	GOBP_POSITIVE_REGULATION_OF_CD4_POSITIVE_ALPHA_BETA_T_CELL_ACTIVATION		0.0072		0.9588	16	CD83, RIPK2, SOCS5, MALT1, ZBTB7B, CD81, PRKCZ, ANXA1, LGALS9, RARA, NFKBIZ, IL4R, TGFBR2, NFKBID, SOCS1, MYB
	GOBP_POSITIVE_REGULATION_OF_CD4_POSITIVE_ALPHA_BETA_T_CELL_DIFFERENTIATION		0.0171		0.9568	14	CD83, RIPK2, SOCS5, MALT1, ZBTB7B, PRKCZ, ANXA1, LGALS9, RARA, NFKBIZ, IL4R, NFKBID, SOCS1, MYB
	GOBP_POSITIVE_REGULATION_OF_CELL_ACTIVATION		0.0352	0.9726	0.8209	167	EXOSC3, SOX4, STX4, BLOC1S3, ANXA1, TIRAP, HMGB1, MMP14, XBP1, MEF2C, BAD, HSPD1, BCL2, PIK3R1, RIF1, TGFB1, THBS1, IGF2, RUNX1, RIPK2, FADD, MYD88, GAS6, ITPKB, CD226, PDPK1, PELI1, TNIP2, STXBP1, TLR4, FGF10, TRAF6, CAV1, SOCS1, HAVCR2, AP3B1, BCL10, WNT5A, CEBPA, BST1, SART1, PAXIP1, CD24, PTPN6, IGFBP2, AKT1, GLI3, LGALS9, IRS2, RPS3, LAMP1, PRKDC, MSH2, AXL, HMCES, TP53BP1, AGER, TNFRSF13C, …
	GOBP_POSITIVE_REGULATION_OF_CELL_ADHESION		0.0012		0.3843	253	SOX4, FGA, BAD, HSPD1, IRAK1, RUNX1, RIPK2, FADD, ITPKB, PPP3CA, TRAF6, CAV1, SOCS1, HAVCR2, AP3B1, BCL10, WNT5A, CHRD, ADAM9, PRKD2, SART1, NFAT5, CD24, TSC1, SDC4, AKT1, GLI3, PODXL, ICAM1, RHOA, LGALS9, CSF1, DOCK5, RELA, CCDC80, FLOT1, AGER, GCNT2, BMP7, JAK2, THY1, JAK3, MYADM, CD44, PLAUR, NR4A3, DMTN, SPOCK2, GRB2, LEF1, PDGFB, ST3GAL4, ADA, PTPRU, FSTL3, CITED2, HYAL1, HSPH1, MALT1, CORO1…
	GOBP_POSITIVE_REGULATION_OF_CELL_CELL_ADHESION		0.0157		0.7286	142	SOX4, FGA, ANXA1, HMGB1, XBP1, BAD, HSPD1, PIK3R1, CX3CL1, IRAK1, IGF2, RUNX1, RIPK2, FADD, ITPKB, ETS1, PDPK1, TRAF6, CAV1, SOCS1, HAVCR2, AP3B1, BCL10, WNT5A, SART1, NFAT5, CD24, PTPN6, IGFBP2, AKT1, GLI3, PODXL, ICAM1, RHOA, LGALS9, RPS3, RELA, FLOT1, AGER, GCNT2, TNFRSF13C, STAT5B, BMP7, THY1, JAK3, CD44, PLAUR, NR4A3, DMTN, GRB2, LEF1, ADAM8, IL6ST, ST3GAL4, ADA, PTPRU, FSTL3, CITED2, LYN, H…
	GOBP_POSITIVE_REGULATION_OF_CELL_DEATH	0.6674	0.0073	0.5275	0.3375	466	OMA1, SOX4, AKAP13, GRIN2A, TXNIP, MCF2, HP, ID3, GRIK2, TP53INP1, NET1, ECT2, KCNK2, SUDS3, ENDOG, BAD, BAK1, NCSTN, THBS1, CASP8, RARB, RIPK2, FADD, ARHGEF6, MIR125B1, NEUROD1, BRMS1, UBAP2, NSMAF, PTPN2, BNIP3L, CAV1, PLAGL2, SMPD1, LATS2, PRKRA, WNT5A, CAMK2D, STK17A, KATNB1, FRZB, ATG7, ADM, CTNNB1, RASGRF2, AKT1, DCUN1D3, DAXX, DEDD2, PIDD1, DIABLO, RNF122, BAX, BID, MOAP1, TNFRSF1A, CRADD,…
	GOBP_POSITIVE_REGULATION_OF_CELL_JUNCTION_ASSEMBLY	0.3565	0.1324	0.1459	0.0147	78	FERMT2, ADGRL2, THY1, NTRK2, SLITRK3, BDNF, DLG5, EPHB2, SLITRK6, SLITRK2, CLDN1, AMIGO1, NLGN1, FLRT3, SEMA4D, TPBG, EEF2K, MAP4K4, CLSTN3, SLITRK1, IL1RAP, ABL1, EPHB1, KDR, UBE2V2, SRPX2, VEGFA, PPM1F, LINGO2, SMAD3, AMIGO2, LRRC24, CLDN5, LIMS1, LRRN3, PTPRD, LRRN1, CLSTN2, CAV1, LRRTM2, FMN1, RAC1, PTPRJ, NTRK1, S100A10, EPB41L5, IQGAP1, NRP1, FLRT2, CBLN1, LRRC4B, NPHP1, NRXN1, CBLN2, AGRN,…
	GOBP_POSITIVE_REGULATION_OF_CELL_KILLING		0.0156	0.407	0.1636	18	LAG3, STAT5B, FADD, HLA-A, HLA-E, BCL2L11, AP1G1, CD226, PVR, F2RL1, HLA-B, CADM1, RASGRP1, LAMP1, STX7, IL12A, BAD, B2M
	GOBP_POSITIVE_REGULATION_OF_CELL_MATRIX_ADHESION		0.0273		0.3075	38	EPB41L5, PLEKHA2, FERMT2, IQGAP1, UTRN, THY1, NRP1, WNT4, PRKCZ, GSK3B, COL16A1, EMP2, CX3CL1, TSC1, SDC4, CDK6, MAP4K4, ROCK1, ABL1, CIB1, CSF1, EFEMP2, DAG1, VEGFA, PPM1F, SMAD3, CDH13, RIN2, LIMS1, RRAS, JUP, DISC1, PTK2B, FMN1, RAC1, SFRP1, PTPRJ, S100A10
	GOBP_POSITIVE_REGULATION_OF_CELL_MIGRATION_INVOLVED_IN_SPROUTING_ANGIOGENESIS		0.0416		0.004	15	ABL1, ANXA1, AKT3, CIB1, PLK2, KDR, HDAC7, PIK3C2A, HMOX1, FGF2, SRPX2, VEGFA, MAP3K3, HDAC9, RHOJ
	GOBP_POSITIVE_REGULATION_OF_CELL_PROLIFERATION_INVOLVED_IN_KIDNEY_DEVELOPMENT		0.0462		0.6306	7	CFLAR, PDGFD, PDGFB, EGR1, MYC, LIN28A, IL6R
	GOBP_POSITIVE_REGULATION_OF_CELL_SUBSTRATE_ADHESION		0.0009		0.0602	88	FERMT2, STK4, FGA, JAK2, THY1, MYADM, WNT4, PRKCE, DMTN, RREB1, SPOCK2, PDGFB, CX3CL1, MAP4K4, ARPC2, ABL1, CIB1, FN1, CSPG5, DAG1, TRIOBP, C1QBP, CRKL, CRK, DNM2, DOCK1, VEGFA, NDNF, FLNA, PPM1F, EDIL3, SMAD3, CDH13, COL8A1, ILK, EGFLAM, LIMS1, COL26A1, MDK, ECM2, NEDD9, FBLN2, P4HB, DISC1, RELL2, LIMS2, ITGA6, PTK2B, VWC2, PREX1, FMN1, ARL2, RAC1, EMILIN1, HSD17B12, PTPRJ, RAC3, S100A10, EPB41L…
	GOBP_POSITIVE_REGULATION_OF_CELL_SUBSTRATE_JUNCTION_ORGANIZATION		0.0446		0.2256	26	EPB41L5, FERMT2, IQGAP1, THY1, NRP1, WNT4, COL16A1, MAPRE2, DUSP3, ARF6, PIK3R1, TSC1, SDC4, MAP4K4, IQSEC1, ROCK1, ABL1, VEGFA, PPM1F, SMAD3, LIMS1, FMN1, RAC1, SFRP1, PTPRJ, S100A10
	GOBP_POSITIVE_REGULATION_OF_CELLULAR_PROTEIN_CATABOLIC_PROCESS		0.0164	0.511	0.4969	130	PSMC2, PSMC3, PSMC4, RDX, PSMD10, PTK2, DAB2IP, TNFAIP3, NKD2, SH3RF2, MAGEF1, ATXN3, BAG2, ARIH2, ZER1, RNF217, TMTC3, RNF144B, ARIH1, MDM2, PTTG1IP, TRIM67, ANKIB1, HSP90AA1, DET1, RAD23A, MSN, SUMO2, UQCC2, UBE2V2, ZYG11B, USP5, RNF144A, PLK1, VGLL4, CAV1, PTK2B, HSPA1A, HSPA1B, BAG6, RNF19B, CEBPA, CSNK1A1, AMER1, DVL1, AKT1, OSBPL7, SMURF1, TRIB1, RNF19A, FBXW7, SOCS4, TAF1, SUMO1, DACT1, EG…
	GOBP_POSITIVE_REGULATION_OF_CHEMOKINE_C_X_C_MOTIF_LIGAND_2_PRODUCTION		0.0256	0.9347	0.2981	7	TLR4, LRP1, TIRAP, HMGB1, POSTN, LPL, MBP
	GOBP_POSITIVE_REGULATION_OF_CHEMOKINE_PRODUCTION		0.007	0.6038	0.0455	30	HAVCR2, C5, WNT5A, TIRAP, EGR1, HMGB1, DDX3X, ADCYAP1, HMOX1, TRIM32, MAVS, LPL, IL6R, RIPK2, IL33, MYD88, TWIST1, APP, LGALS9, POSTN, HIF1A, TLR3, TLR4, LRP1, EIF2AK2, IL4R, ADAM17, AGER, IL17RA, MBP
	GOBP_POSITIVE_REGULATION_OF_CHEMOTAXIS	0.538	0.0085	0.5735	0.0168	82	LPAR1, FGFR1, WNK1, MEGF8, STX4, TIRAP, HMGB1, NTF3, NTRK3, ANO6, PTK2, DAPK2, F2RL1, SMOC2, F3, SERPINE1, CXCR4, HSPB1, PDGFB, LGMN, FGF18, CREB3, PGF, TGFB1, THBS1, DNM1L, MOSPD2, CAMK1D, IL6R, PRKD1, THBS4, TPBG, MCU, TMEM102, SLIT2, GAS6, KDR, DSCAM, P2RX4, C1QBP, SCG2, FGF2, STX3, VEGFA, PPM1F, SMAD3, SEMA5A, CDH13, VEGFB, FGF10, VEGFC, MDK, IL12A, PTK2B, RAC1, MAPK3, CALR, S1PR1, NRP1, WNT5…
	GOBP_POSITIVE_REGULATION_OF_COLLAGEN_METABOLIC_PROCESS		0.0095	0.9354	0.5413	18	RUNX1, F2R, ARRB2, BMP4, RGCC, ITGA2, CBX8, SUCO, WNT4, PDGFRB, LARP6, HDAC2, VIM, ENG, TGFB1, CREB3L1, MYB, TGFB3
	GOBP_POSITIVE_REGULATION_OF_CYTOKINE_PRODUCTION		0	0.5651	0.1257	225	CREBBP, TIRAP, CHUK, IFI16, FURIN, SERPINE1, POLR2E, POLR2H, APPL1, TBK1, POLR2K, POLR2L, HSPD1, THBS1, IRAK1, IRF1, CASP8, IRF3, IRF7, RUNX1, XRCC5, RIPK2, FADD, MYD88, TWIST1, PIBF1, HSP90AA1, PELI1, MAP3K7, TLR3, TLR4, POLR3F, POLR3G, TRAF6, POLR3C, POLR3A, POLR3H, CRCP, DDX41, POLR3K, LURAP1, POLR3B, IL17RA, POLR3E, POLR3D, HAVCR2, POLR3GL, LRRFIP1, BCL10, POLR1C, WNT5A, MAPKAPK2, CEBPG, LAMT…
	GOBP_POSITIVE_REGULATION_OF_CYTOKINE_PRODUCTION_INVOLVED_IN_IMMUNE_RESPONSE		0.027	0.9541	0.5339	26	DDX58, BCL10, CD81, PRKCZ, WNT5A, NR4A3, F2RL1, TRAF2, FZD5, MAVS, TNFRSF14, B2M, DDX21, GPRC5B, SLC7A5, SEMA7A, MALT1, HLA-A, HLA-E, DHX36, CD226, IL1R1, MAP3K7, TLR4, HK1, TRAF6
	GOBP_POSITIVE_REGULATION_OF_CYTOKINE_PRODUCTION_INVOLVED_IN_INFLAMMATORY_RESPONSE		0.044	0.8402	0.0963	8	TLR4, KPNA6, MYD88, APPL1, IL17D, IL17RC, STAT3, PLA2G3
	GOBP_POSITIVE_REGULATION_OF_DEFENSE_RESPONSE		0.0037	0.6061	0.3674	192	PSMC2, PSMC3, PSMC4, CREBBP, PSMC5, TNIP1, PSMC6, TAB1, PSMD1, PSMD2, PSMD3, PSMD4, HMGB1, CHUK, PSMD5, HRAS, SLC15A4, PSMD7, PSMD8, IFI16, PSMD9, PSMD10, PSMD11, SNCA, PSMD12, PSMD13, TAB2, SERPINE1, PSME1, PSME2, TAB3, SKP1, SFPQ, CUL1, MEF2C, TBK1, BTRC, PSMF1, PSMD6, IKBKB, CX3CL1, IRF3, IRF7, C3, XRCC5, RIPK2, FADD, NFKBIA, HSP90AA1, CD226, ETS1, PDPK1, PVR, CYBA, MAP3K7, TLR3, TLR4, POLR3F,…
	GOBP_POSITIVE_REGULATION_OF_DENDRITIC_SPINE_DEVELOPMENT	0.031	0.8566	0.7644	0.921	37	LPAR1, EIF4G2, ZMYND8, PAK3, MTOR, ARF1, C21ORF91, DLG5, APOE, KALRN, NLGN1, PSEN1, DNM1L, EEF2K, LLPH, ACTR2, DBN1, ITSN1, DHX36, CUX2, DBNL, CAPRIN1, OPA1, FMR1, CAPRIN2, CPEB3, RELN, CDKL5, TIAM1, LRP8, CAMK1, BHLHB9, PPP1R9A, CAMK2B, SHANK3, NEURL1, SHANK2
	GOBP_POSITIVE_REGULATION_OF_DEPHOSPHORYLATION	0.4069	0.0095	0.9848	0.4577	45	GBA, CAMTA1, NSMF, JAK2, MTMR9, MTOR, SLC39A10, BMP2, PPIA, PTBP1, CALM2, PDGFRB, PPP1R16B, DLC1, CNEP1R1, ADORA1, SPPL3, MEF2C, CDCA2, PIN1, GPLD1, PPP1R7, PRKCD, PPARGC1B, TGFB1, PPP1R15B, ITGA1, PPP2R5A, SRC, PPP1R15A, ITGA2, CDH5, PPP2R5D, CALM1, CALM3, HSP90AB1, ANKLE2, MAGI2, SYMPK, DUSP26, SMAD3, PPP1R12A, VRK3, PINK1, SMPD1
	GOBP_POSITIVE_REGULATION_OF_DNA_BINDING_TRANSCRIPTION_FACTOR_ACTIVITY		0.0128	0.7651	0.4191	190	EPHA5, STK3, TAB1, IRAK3, TIRAP, CHUK, PPIA, ADCY1, MYOCD, ADCY8, NHLH2, TAB2, STK36, DDR2, TRIM32, TAB3, CRTC3, PPARGC1B, DVL2, FZD2, IKBKB, CX3CL1, IRAK1, CAMK1D, KDM1A, RIPK2, RGCC, MYD88, PRKCI, OPRD1, MAP3K13, NEUROD1, CTH, SRF, VEGFA, MAP3K7, PPARGC1A, TLR3, COPS5, PPP3CA, TLR4, TRIM37, TCF3, TRAF6, UBB, CAV1, UBC, FER, AMH, ZIC2, NTRK1, DDX58, IKBKG, LRRFIP1, TRIM13, JMY, BCL10, CRTC2, HSP…
	GOBP_POSITIVE_REGULATION_OF_ENDOCYTOSIS		0.0084	0.5844	0.0216	81	EGF, TBC1D5, TSG101, SGIP1, CD151, PLCG2, WASL, NTF3, GPC3, ANO6, MIB1, SNCA, F2RL1, PCSK9, SERPINE1, APOE, APPL1, DLL1, NLGN1, DNM1L, RAB31, VTN, C3, EEF2K, ARRB2, CD36, AP2A1, DAB2, HFE, AP2B1, ANGPT1, APPL2, INSR, DNM2, VPS28, VEGFA, PPP3CA, FMR1, LRP1, SFRP4, ABCA7, CBLL1, CLU, LDLRAP1, GREM1, CD63, SMPD1, CBL, ANXA2, HIP1, SH3GL1, HNRNPK, WNT5A, CDC42, NEDD4L, PPP3CC, ARF1, DRD2, CLN3, LRRK2…
	GOBP_POSITIVE_REGULATION_OF_ENDOTHELIAL_CELL_APOPTOTIC_PROCESS	0.6018	0.0414	0.5333	0.0405	10	ITGA4, RGCC, CCL2, PDCD4, PLCG1, PRKCI, AKR1C3, ANO6, THBS1, GPER1
	GOBP_POSITIVE_REGULATION_OF_ENDOTHELIAL_CELL_CHEMOTAXIS		0.1367	0.5848	0.0217	13	FGFR1, KDR, P2RX4, FGF2, SMOC2, VEGFA, SEMA5A, PRKD2, HSPB1, LGMN, TMSB4X, FGF18, PRKD1
	GOBP_POSITIVE_REGULATION_OF_ENDOTHELIAL_CELL_MIGRATION		0.017		0.1053	81	EGF, FGFR1, SIRT1, PDCD6, ANXA1, HMGB1, BCAR1, ANXA3, SMOC2, CCBE1, FLT4, EMC10, NFE2L2, HSPB1, PDGFB, GPLD1, PROX1, LGMN, RHOB, BCAS3, MIR30A, FGF18, TGFB1, THBS1, PIK3CD, PRKD1, NUS1, SP1, SCARB1, PLCG1, ABL1, PRKCA, AKT3, CIB1, ANGPT1, PLK2, ETS1, P2RX4, PDPK1, FGF2, SRPX2, VEGFA, MAP3K3, SEMA5A, GRN, RHOJ, VEGFC, FOXP1, PTK2B, RAC1, SPARC, BMP4, CALR, NRP1, WNT5A, GPI, ADGRA2, HMOX1, MAP2K3, …
	GOBP_POSITIVE_REGULATION_OF_EPITHELIAL_CELL_APOPTOTIC_PROCESS	0.2	0.0099	0.0939	0.0232	22	ARRB2, RGCC, JAK2, CCL2, PDCD4, PLCG1, PRKCI, AKR1C3, ANO6, GSN, PLA2R1, SORT1, PPARGC1A, ITGA4, CAPN10, EIF2S1, SFRP4, TIA1, BAD, THBS1, GPER1, PIAS4
	GOBP_POSITIVE_REGULATION_OF_EPITHELIAL_CELL_DIFFERENTIATION	0.5844	0.0264	0.3302	0.5897	29	BMP4, SOX9, NOTCH1, SERPINE1, NKX6-1, RFX3, AHI1, FOXC1, BAD, PTCH2, CD24, LHX1, BTG1, PTCH1, ATOH8, PROM1, MIR125B1, BMP6, FGF2, MED1, TRIM16, SFRP4, ETV4, FOXJ1, NCOA3, NUMA1, TMEM100, LIF, VEZF1
	GOBP_POSITIVE_REGULATION_OF_EPITHELIAL_CELL_MIGRATION		0.0113		0.0615	115	FGFR1, HBEGF, PDCD6, MTOR, ANXA1, HMGB1, PRKCE, RREB1, SMOC2, CCBE1, FLT4, MAPRE2, PROX1, LGMN, BCAS3, ARF6, TGFB1, THBS1, NUS1, MAP4K4, IQSEC1, PLCG1, ABL1, ANGPT1, RTN4, ETS1, P2RX4, PDPK1, VEGFA, TGFB2, SEMA5A, FGF10, VEGFC, PTK2B, SPARC, WNT5A, GPI, ADAM9, MAP2K3, PRKD2, ZNF580, NRP2, EDN1, AKT1, WNT7A, HDAC6, ITGA2, SASH1, ITGA3, HDAC7, PIK3C2A, CAPN7, BMPR2, DOCK5, ADAM17, TMSB4X, ZC3H12A, …
	GOBP_POSITIVE_REGULATION_OF_EPITHELIAL_TO_MESENCHYMAL_TRANSITION	0.3346	0.0023	0.5824		44	FERMT2, BMP4, BMP7, MTOR, NOTCH1, BMP2, SNAI1, WWTR1, ISL1, ZNF703, LOXL2, COL1A1, OLFM1, EZH2, BCL9L, GLIPR2, LEF1, SMAD4, ENG, AXIN2, FOXC1, TGFBR2, TGFB1, CTNNB1, SMAD2, TGFB1I1, TGFB3, JAG1, TGFBR1, ACVR1, BAMBI, RGCC, TWIST1, SDCBP, DAB2, PDPN, CRB2, HDAC2, TGFB2, SMAD3, MDK, TIAM1, GCNT2, TCF7L2
	GOBP_POSITIVE_REGULATION_OF_EPITHELIAL_TUBE_FORMATION	0.3893	0.0203	0.3698	0.6712	5	EGF, SIX4, SIX1, PIK3CD, FGF2
	GOBP_POSITIVE_REGULATION_OF_ERAD_PATHWAY		0.0309	0.5655	0.1438	13	UBQLN2, SGTA, BAG6, HERPUD1, UBQLN1, NFE2L2, ATXN3, CAV1, RNFT1, BCAP31, USP13, TMEM259, RNF185
	GOBP_POSITIVE_REGULATION_OF_ERK1_AND_ERK2_CASCADE		0.0024	0.5842	0.0499	109	FERMT2, FGFR3, FGA, FGB, FGG, NOTCH1, TIRAP, HMGB1, BMP2, HRAS, OPRM1, FLT4, TGFB1, CX3CL1, ATP6AP1, ARRB2, RIPK2, ABL1, GAS6, ANGPT1, KDR, TLR4, FGF10, ABCA7, RAPGEF1, FGFR4, PTK2B, FGF19, BRAF, NTRK1, MAPK3, HAVCR2, MFHAS1, ADCYAP1, ADRA1A, FGFR2, PRKD2, ARRB1, NOD1, PHB2, EGFR, F2R, ICAM1, APP, LGALS9, GNAI2, PHB, PDGFD, FBXW7, AGER, GCNT2, ERBB4, CD44, F2RL1, BMPER, RASGRP1, SPRY2, GPNMB, APO…
	GOBP_POSITIVE_REGULATION_OF_ESTABLISHMENT_OF_PROTEIN_LOCALIZATION	0.5186	0.0462	0.7771	0.3698	261	SOX4, YWHAH, FGA, PSMD9, ADCY8, EMD, YWHAQ, ECT2, BAD, PDCD5, GIPR, CASP8, RAN, GPR27, HSP90AB1, TMEM30A, ZFAND1, BAP1, ANO1, MYOM1, LEPROT, DYNLL1, TLR4, PRKAA1, CAMK1, CCT6A, UBE2D3, MFF, TTN, CEP290, MYO1C, ADAM9, RBM22, TENM1, CEP120, NKX6-1, CEP295, PPP3CB, MAVS, PTP4A3, HYAL2, C1QTNF3, EGFR, SRI, GLI3, TMED10, GJA1, AKT2, IRS2, TRPM4, C2CD2L, PPM1A, RNF31, CCT7, BID, CCT4, CCT2, CCT8, BAG3,…
	GOBP_POSITIVE_REGULATION_OF_EXOCYTOSIS		0.0206		0.0016	66	TSG101, STX4, FGA, PDCD6IP, FGB, STAM, FGG, KCNB1, SNCA, HYAL3, F2RL1, SYT9, STXBP5, RAB15, RAB2B, CDK5, CADPS, CADPS2, SPHK2, RAB9A, NLGN1, DNM1L, ATP6AP1, CNR1, SLC4A8, SYT10, RAB3D, SNF8, AP1G1, RAB27B, RAB7A, CLASP2, STXBP1, CLASP1, IL4R, ATP13A2, SYTL4, SDC1, CACNB2, HGS, RAB3A, RAB27A, SYT1, SYT4, CFTR, ARF1, SYT7, SMPD3, SCAMP5, SDC4, RAB5A, CACNA1H, GAB2, CACNA1G, SDCBP, PLA2G3, NCS1, VPS…
	GOBP_POSITIVE_REGULATION_OF_EXTRACELLULAR_MATRIX_ASSEMBLY	0.5212	0.047	0.6849	0.4678	10	CLASP2, CLASP1, SMAD3, RGCC, SOX9, PHLDB2, PHLDB1, DAG1, TGFB1, EMILIN1
	GOBP_POSITIVE_REGULATION_OF_EXTRACELLULAR_MATRIX_ORGANIZATION		0.0123	0.5192	0.5427	19	CFLAR, RUNX1, COLGALT1, RGCC, RB1, SOX9, BMP2, PDPN, PHLDB1, EFEMP2, DAG1, CLASP2, CLASP1, DDR2, SMAD3, PHLDB2, TGFB1, EMILIN1, FSCN1
	GOBP_POSITIVE_REGULATION_OF_EXTRINSIC_APOPTOTIC_SIGNALING_PATHWAY	0.696	0.0325		0.6582	36	PAK2, STK3, STK4, BCL10, TIMP3, PDIA3, WWOX, PPP2R1B, PML, ITM2C, DAPK3, SRPX, TNFRSF12A, TRAF2, RBCK1, PEA15, THBS1, HYAL2, RIPK1, GPER1, CYLD, FADD, INHBA, HTRA2, PPP1CA, DEDD2, CTNNA1, PTEN, BID, CAV1, FAF1, ATF3, PMAIP1, SFRP1, SKIL, BMPR1B
	GOBP_POSITIVE_REGULATION_OF_FATTY_ACID_BIOSYNTHETIC_PROCESS		0.036		0.4006	11	NR1H3, ANXA1, NR1H2, ABCD1, ABCD2, PLA2G3, MID1IP1, ELOVL5, AVPR1A, SLC45A3, LPGAT1
	GOBP_POSITIVE_REGULATION_OF_FATTY_ACID_METABOLIC_PROCESS		0.0194		0.3721	22	NR1H3, TWIST1, AKT2, MLYCD, ANXA1, IRS1, NR1H2, ABCD1, IRS2, ABCD2, CPT1A, PLA2G3, NR4A3, MID1IP1, ELOVL5, AVPR1A, SLC45A3, LPGAT1, PPARD, PPARGC1A, PLIN5, PPARA
	GOBP_POSITIVE_REGULATION_OF_FIBROBLAST_PROLIFERATION	0.5826	0.0093	0.6665	0.4988	34	E2F1, WNT5A, CDK4, ZMIZ1, PML, PDGFRB, CCNA2, DDR2, CDC6, NDUFS4, S100A6, LIG4, PDGFA, PDGFB, PDGFRA, CTC1, CDKN1A, PDGFC, MYC, CCNB1, CDK6, MIF, GAS6, DHX9, FN1, BMI1, NGFR, PDGFD, PRKDC, FGF10, AQP1, FOSL2, SPHK1, MYB
	GOBP_POSITIVE_REGULATION_OF_FOCAL_ADHESION_ASSEMBLY		0.0277		0.1998	21	EPB41L5, FERMT2, IQGAP1, MAP4K4, THY1, NRP1, WNT4, ROCK1, ABL1, COL16A1, VEGFA, PPM1F, SMAD3, LIMS1, FMN1, RAC1, SFRP1, TSC1, PTPRJ, SDC4, S100A10
	GOBP_POSITIVE_REGULATION_OF_G_PROTEIN_COUPLED_RECEPTOR_SIGNALING_PATHWAY		0.3074	0.5627	0.0415	12	DRD2, C3, PRMT5, GSK3A, CHGA, GPR27, PRKCA, NECAB2, PHB, TMOD2, MRAP2, SLC39A14
	GOBP_POSITIVE_REGULATION_OF_HEART_RATE		0.0446			16	ADRA1B, RYR2, TRPM4, TACR3, AVPR1A, ATP2A2, SLC1A1, SCN3B, NMU, PDE4D, ADM, TPM1, GCH1, RGS4, EDN1, ADA
	GOBP_POSITIVE_REGULATION_OF_HEMOPOIESIS		0.0277			89	STAT5B, GPR68, SOX4, ANXA1, HMGB1, MMP14, JUN, XBP1, LEF1, ADAM8, ZFP36L1, BAD, HAX1, PPARGC1B, TMEM64, TGFB1, ACIN1, ADA, GNAS, KITLG, CASP8, ROR2, CTNNBIP1, ATP6AP1, RUNX1, POU4F1, RIPK2, POU4F2, FADD, MALT1, RB1, KLF10, DUSP10, SLC9B2, CD101, PRKCA, GAS6, ITPKB, EGR3, ZBTB1, ZBTB46, XRCC6, GLI2, ATP11C, INPP5D, PCID2, MDK, TRAF6, IL4R, SOCS1, RHOH, CD46, MYB, CA2, LIF, PNP, AP3B1, ZBTB7B, PRKC…
	GOBP_POSITIVE_REGULATION_OF_HORMONE_SECRETION		0.0079		0.0014	82	GPR68, SOX4, INHBB, SOX11, STX4, TAC1, FGA, JAK2, FGB, FGG, PHPT1, PRKCE, PSMD9, ADCY8, ISL1, AACS, NNAT, KIF5B, SMAD4, GPLD1, PCK2, BAD, NMB, RASL10B, GIPR, MCU, GPR27, HFE, SIRT3, ANO1, BMP6, DYNLL1, CAPN10, TMF1, LRP1, MYB, RAC1, CFTR, PTPN11, ADCYAP1, TARDBP, AIMP1, DRD2, ACSL4, RAB8B, SPP1, CAMK2N1, NKX6-1, PPP3CB, EDN1, C1QTNF3, GPER1, EGFR, SRI, GJA1, P2RY1, TRH, ITSN1, PLA2G6, INHBA, IRS2…
	GOBP_POSITIVE_REGULATION_OF_I_KAPPAB_KINASE_NF_KAPPAB_SIGNALING		0.0043	0.4423	0.243	138	LPAR1, AKAP13, FKBP1A, RHOC, TIRAP, CHUK, PRKCE, TAB2, TRIM32, REL, TAB3, ECT2, ECM1, TBK1, MAP3K14, BIRC2, IKBKB, CX3CL1, IRAK1, CASP8, IRF3, RIPK2, FADD, MYD88, MIER1, TMEM106A, ABL1, IRAK4, ZDHHC17, PELI1, CTH, TNIP2, MAP3K7, TLR3, TLR4, DDX1, TRAF6, CANT1, LURAP1, AJUBA, IKBKG, TRIM13, ANKRD17, BCL10, TRAF3IP2, MID2, IKBKE, EEF1D, PRKCB, UBE2N, TRIM52, LAMTOR5, UBE2V1, ALPK1, TGM2, NOD1, RBCK…
	GOBP_POSITIVE_REGULATION_OF_IMMUNE_EFFECTOR_PROCESS		0.0062	0.9088	0.2064	87	STAT5B, EXOSC3, STX4, ANXA1, NR4A3, IL13RA2, F2RL1, HLA-B, RASGRP1, XBP1, MLH1, SPHK2, FZD5, HSPD1, RIF1, TGFB1, LYN, GPRC5B, C3, SLC7A5, RIPK2, SEMA7A, FADD, MALT1, APPL2, AP1G1, CD226, PDPK1, ZBTB1, PVR, FBXO38, STXBP1, MAP3K7, TLR4, TRAF6, IL4R, IL12A, FER, RAPGEF1, MYO18A, CD46, MYB, PTPRJ, DDX58, LAG3, ANKRD17, BCL10, CD81, HPX, PRKCZ, WNT5A, DDX60, GPI, RARA, NFKBIZ, HMOX1, TFRC, TRAF2, PAX…
	GOBP_POSITIVE_REGULATION_OF_IMMUNE_RESPONSE		0.01	0.6005	0.6267	338	PSMC2, EXOSC3, PSMC3, PSMC4, CREBBP, PSMC5, PSMC6, TAB1, PSMD1, PSMD2, PSMD3, CYFIP2, PSMD4, CHUK, PSMD5, SLC15A4, PSMD7, PSMD8, IFI16, PSMD9, PSMD10, PSMD11, HLA-B, PSMD12, PSMD13, CBLB, TAB2, PSME1, C1RL, PSME2, RFTN1, TAB3, SKP1, APPL1, GPS2, CUL1, TBK1, BTRC, PSMF1, HSPD1, PSMD6, RIF1, IKBKB, IRF3, IRF7, RUNX1, XRCC5, RIPK2, FADD, WASF2, HSP90AA1, HSP90AB1, LIMK1, APPL2, MAP3K7, TLR4, PTPN2, …
	GOBP_POSITIVE_REGULATION_OF_INFLAMMATORY_RESPONSE		0.0043	0.8503	0.0142	58	STAT5B, CDK19, TAC1, TNIP1, JAK2, CTSC, PDE2A, SNCA, TTBK1, SERPINE1, MGST2, ADAM8, ABCC1, LPL, IL6ST, CX3CL1, NPY5R, GPRC5B, C3, OSMR, CEBPB, DDT, NFKBIA, CNR1, MAPK13, ETS1, TLR3, TLR4, GRN, MDK, CLOCK, NMI, CD81, WNT5A, PARK7, NFKBIZ, CEBPA, LRRK2, AGTR1, TGM2, HYAL2, RIPK1, EGFR, IL33, ITGA2, PDCD4, HLA-E, APP, DHX9, PTGER3, PLA2G3, NEAT1, VAMP7, SNX4, TNFRSF1A, RPS19, NAPEPLD, CD47
	GOBP_POSITIVE_REGULATION_OF_INSULIN_SECRETION	0.0333	0.0028	0.8387	0.0027	51	GPR68, SOX4, STX4, JAK2, PHPT1, PRKCE, PSMD9, ADCY8, ISL1, AACS, NNAT, KIF5B, GPLD1, PCK2, BAD, GIPR, MCU, GPR27, SIRT3, ANO1, DYNLL1, CAPN10, LRP1, RAC1, CFTR, TARDBP, NR1H4, ACSL4, CAMK2N1, NKX6-1, PPP3CB, GPER1, SRI, GJA1, TRH, PLA2G6, IRS2, TRPM4, C2CD2L, HIF1A, PPARD, MPC2, GLUD1, OXCT1, TM7SF3, PFKFB2, NLGN2, NADK, DOC2B, BAIAP3, TCF7L2
	GOBP_POSITIVE_REGULATION_OF_INSULIN_SECRETION_INVOLVED_IN_CELLULAR_RESPONSE_TO_GLUCOSE_STIMULUS	0.0011	0.0271	0.6762	0.2118	26	GPR68, STX4, CFTR, PHPT1, NR1H4, ADCY8, KIF5B, CAMK2N1, GPLD1, PPP3CB, BAD, SRI, GPR27, PLA2G6, ANO1, TRPM4, C2CD2L, HIF1A, PPARD, DYNLL1, MPC2, LRP1, OXCT1, NADK, BAIAP3, RAC1
	GOBP_POSITIVE_REGULATION_OF_INTERFERON_GAMMA_PRODUCTION		0.0103		0.8764	26	HAVCR2, WNT5A, HRAS, ISL1, CEBPG, RASGRP1, CD276, PDE4B, PDE4D, FZD5, HSPD1, IL27RA, SLC7A5, RIPK2, FADD, HLA-A, ZFPM1, ABL1, LGALS9, CD226, IL1R1, TLR3, TLR4, HLA-DPB1, IL12A, SCRIB
	GOBP_POSITIVE_REGULATION_OF_INTERLEUKIN_1_PRODUCTION		0.0156		0.8869	28	HAVCR2, JAK2, WNT5A, EGR1, HMGB1, STAT3, IFI16, ISL1, CARD8, HSPB1, NOD1, FZD5, LPL, CASP8, RIPK2, MALT1, APP, LGALS9, HDAC2, SMAD3, TRIM16, TLR4, PANX1, HK1, NLRP2, AIM2, AGER, NLRP1
	GOBP_POSITIVE_REGULATION_OF_INTERLEUKIN_10_PRODUCTION		0.0463	0.1401	0.631	12	CD83, TLR4, PIBF1, PRKCZ, TUSC2, HMGB1, LGALS9, STAT3, HSPD1, HGF, CD46, IL20RB
	GOBP_POSITIVE_REGULATION_OF_INTERLEUKIN_12_PRODUCTION	0.563	0.0291	1	0.874	16	RIPK2, PLCB1, TIRAP, HMGB1, LGALS9, MAPK11, ISL1, MAPK14, TLR3, TLR4, MDK, TRAF6, RELA, HSPD1, AGER, IRF1
	GOBP_POSITIVE_REGULATION_OF_INTERLEUKIN_6_PRODUCTION	0.4783	0.0079	0.6225	0.0145	41	DDX58, BCL10, WNT5A, TIRAP, HMGB1, PTPN11, STAT3, ADCYAP1, ISL1, F2RL1, POU2F2, XBP1, IL17D, NOD1, HSPD1, MAVS, LPL, HYAL2, IL6R, AKIRIN2, ARHGEF2, F2R, RIPK2, IL33, IL1RAP, MYD88, TWIST1, CD36, APP, LGALS9, IL17RC, MAPK13, DHX9, CARD9, CYBA, TLR3, TLR4, TRAF6, AGER, IL17RA, MBP
	GOBP_POSITIVE_REGULATION_OF_INTERLEUKIN_8_PRODUCTION		0.0024	0.5896	0.0495	31	DDX58, BCL10, HSPA1A, HSPA1B, WNT5A, PARK7, TIRAP, HMGB1, STAT3, F2RL1, F3, LAMTOR5, SERPINE1, DDIT3, PRKD2, ZNF580, IL17D, NOD1, APOA2, MAVS, AFAP1L2, HYAL2, RIPK1, F2R, FADD, MYD88, LGALS9, TLR3, TLR4, RELA, CD58
	GOBP_POSITIVE_REGULATION_OF_INTRINSIC_APOPTOTIC_SIGNALING_PATHWAY		0.0478	0.5527	0.8395	42	SIRT1, PRKRA, PARK7, BCL2L11, RPL11, MSX1, SERINC3, NACC2, DDIT3, BBC3, BCL2L1, FIS1, STYXL1, SFPQ, RPL26, SIAH1, NCK2, BMF, BCLAF1, BAD, BCL2, BCAP31, DNM1L, PIAS4, SOD1, RPS3, SLC9A3R1, MCL1, TP53, RPS7, BECN1, FBXW7, PTPN2, BAX, BID, BOK, UBB, CAV1, PLAGL2, PMAIP1, NCK1, SKIL
	GOBP_POSITIVE_REGULATION_OF_ION_TRANSPORT		0.0298	0.6226	0.1211	449	SOX4, FGA, GPC3, AHCYL1, ADCY8, EMD, STAC3, YWHAQ, ECT2, BAD, BAK1, NRDE2, GIPR, CASP8, KCNIP2, RAN, ZFAND1, DLG1, BAP1, MEF2A, MYOM1, LEPROT, PRKAA1, CAV1, BRAF, STIM1, SYT1, TRPC1, MFF, TRPC3, NCBP2, TTN, CALM2, CRACR2A, ORAI1, ADAM9, RBM22, HOMER1, TENM1, NKX6-1, EDN1, OSBPL8, EGFR, AKT1, GLI3, F2R, KLF15, GJA1, AKT2, PTCH1, IRS1, IRS2, FHL1, ATP2B1, OXTR, TRPM4, AVPR1A, C2CD2L, BAX, BID, APLN…
	GOBP_POSITIVE_REGULATION_OF_LEUKOCYTE_ADHESION_TO_VASCULAR_ENDOTHELIAL_CELL		0.0297		0.6692	11	FUT4, ITGA4, ICAM1, MDK, TRAF6, RHOA, RELA, NFAT5, ETS1, ST3GAL4, IRAK1
	GOBP_POSITIVE_REGULATION_OF_LEUKOCYTE_CHEMOTAXIS		0.0149	0.7503	0.1093	45	MAPK3, WNK1, CALR, WNT5A, TIRAP, HMGB1, ADAM10, ANO6, PTK2, DAPK2, F2RL1, SERPINE1, CXCL14, ZNF580, AKIRIN1, LGMN, RARRES2, CREB3, PGF, THBS1, DNM1L, MOSPD2, EDN1, CAMK1D, IL6R, THBS4, MCU, TMEM102, GAS6, LGALS9, CSF1, C1QBP, STK39, VEGFA, VEGFB, VEGFC, MDK, MAPK1, ADAM17, OXSR1, IL12A, SWAP70, PTN, PTK2B, RAC1
	GOBP_POSITIVE_REGULATION_OF_LEUKOCYTE_MEDIATED_IMMUNITY		0.0151	0.7384	0.4029	45	DDX58, LAG3, STAT5B, EXOSC3, STX4, CD81, HPX, PRKCZ, F2RL1, HLA-B, TFRC, RASGRP1, MLH1, TRAF2, PAXIP1, FZD5, HSPD1, MAVS, RIF1, TGFB1, B2M, DDX21, C3, FADD, MALT1, HLA-A, HLA-E, DHX36, AP1G1, CD226, ZBTB1, PVR, FBXO38, EXOSC6, CADM1, IL1R1, MAP3K7, LAMP1, MSH2, STX7, HMCES, MAD2L2, TP53BP1, TRAF6, IL12A
	GOBP_POSITIVE_REGULATION_OF_LEUKOCYTE_MIGRATION		0.0033	0.7645	0.0326	68	WNK1, THY1, CD99, JAM2, CD99L2, MIA3, TIRAP, HMGB1, ANO6, PTK2, DAPK2, MMP14, F2RL1, SERPINE1, ADAM8, LGMN, CREB3, PGF, THBS1, DNM1L, MOSPD2, CX3CL1, CAMK1D, IL6R, KITLG, THBS4, LGALS3, MCU, ITGA2B, TMEM102, FADD, GAS6, P2RX4, C1QBP, VEGFA, VEGFB, VEGFC, MDK, IL12A, PTK2B, RAC1, MAPK3, CALR, WNT5A, ADAM10, CXCL14, ZNF580, AKIRIN1, RARRES2, TNFRSF14, EDN1, ITGA2, ICAM1, APP, RHOA, LGALS9, CSF1, ST…
	GOBP_POSITIVE_REGULATION_OF_LEUKOCYTE_PROLIFERATION		0.003	0.5802	0.4037	63	STAT5B, VAV3, TAC1, JAK3, ANXA1, SLC39A10, TIRAP, HMGB1, PTK2, MEF2C, BCL2, IL6ST, ADA, IGF2, KITLG, LYN, RIPK2, FADD, MYD88, CORO1A, MIF, EFNB1, PELI1, CHRNB2, TLR4, FGF10, HLA-DPB1, TRAF6, IL12A, CD46, NCK1, PNP, MAPK3, HAVCR2, NFATC2, CD81, GPAM, HES1, BCL6, SLC7A1, TFRC, BST1, CD276, NCK2, TGFBR2, CDKN1A, CD24, DNAJA3, IGFBP2, IL27RA, HLA-A, HLA-E, LGALS9, CSF1, IRS2, RPS3, WNT3A, CD320, ZNF3…
	GOBP_POSITIVE_REGULATION_OF_LIPID_BIOSYNTHETIC_PROCESS		0.0037	0.457	0.0884	56	RAB38, NR1H3, MTOR, WNT4, RDH10, ANXA1, STAR, SORBS1, CAPN2, CTDNEP1, FABP3, CNEP1R1, APOE, SLC27A1, GPLD1, LDLR, SPHK2, ZBTB20, PRKCD, PLIN5, SREBF1, ABHD6, DGAT2, MFSD2A, SCARB1, SIRT3, ADGRF5, BMP6, PPARGC1A, NSMAF, PRKAA1, NR1D1, STARD4, CHP1, CREBL2, SMPD3, SCAP, ADM, ABCG1, SIRT4, AKT1, CCDC3, NR1H2, ABCD1, ACSL3, ABCD2, PLA2G3, MID1IP1, ELOVL5, AVPR1A, SLC45A3, LPGAT1, CREB1, SMPD2, TNFRSF…
	GOBP_POSITIVE_REGULATION_OF_LIPID_CATABOLIC_PROCESS		0.0166	0.6135	0.7484	15	TWIST1, AKT2, IRS1, ABCD1, IRS2, ABCD2, CPT1A, PRKCE, ADORA1, DAGLB, PRKCD, PLIN5, ABHD5, PPARA, PNPLA2
	GOBP_POSITIVE_REGULATION_OF_LIPID_LOCALIZATION		0.0015	0.4747	0.0382	73	ABCA12, SIRT1, NR1H3, TAC1, ATP8A1, FITM2, ABCB4, ACACB, LRAT, ACSL1, FABP3, ABCA8, APOE, ABCA1, GPS2, ZDHHC8, PRKCD, EEPD1, APOB, LPL, PLIN5, PSEN1, C3, SCARB1, LIPG, PLIN3, NFKBIA, CD36, OSBPL11, PLIN2, VSTM2A, DBI, HILPDA, ASXL2, TMEM30A, SCP2, P2RX4, BMP6, STXBP1, TMF1, PLA2G4A, LRP1, SLC12A2, ABCA7, ARL6IP1, CAV1, RAB3GAP1, LDLRAP1, MYB, PRELID1, ABCA3, ANXA2, IKBKE, LPCAT3, MAP2K6, SREBF2, …
	GOBP_POSITIVE_REGULATION_OF_LIPID_METABOLIC_PROCESS		0.0009	0.6004	0.0801	94	RAB38, FGFR3, NR1H3, VAV3, MTOR, KIT, WNT4, RDH10, ANXA1, STAR, SORBS1, CPT1A, NR4A3, PRKCE, PTK2, CAPN2, ATG14, CTDNEP1, FABP3, CNEP1R1, APOE, DAGLB, SLC27A1, PDGFB, GPLD1, PIK3R4, LDLR, PDGFRA, SPHK2, ZBTB20, PRKCD, PLIN5, SREBF1, TGFB1, ABHD5, PNPLA2, PRKD1, ABHD6, DGAT2, LYN, MFSD2A, SCARB1, TWIST1, SIRT3, ADGRF5, BMP6, FGF2, PPARGC1A, NSMAF, PRKAA1, DGKZ, EEF1A2, LDLRAP1, PTK2B, AMBRA1, VAV2…
	GOBP_POSITIVE_REGULATION_OF_LIPID_TRANSPORT		0.0029	0.4035	0.0433	54	ABCA12, SIRT1, NR1H3, TAC1, ATP8A1, ABCB4, LRAT, ACSL1, FABP3, ABCA8, APOE, ABCA1, GPS2, ZDHHC8, PRKCD, EEPD1, PSEN1, LIPG, NFKBIA, DBI, TMEM30A, SCP2, P2RX4, BMP6, STXBP1, TMF1, PLA2G4A, LRP1, SLC12A2, ABCA7, ARL6IP1, CAV1, RAB3GAP1, LDLRAP1, MYB, PRELID1, ABCA3, ANXA2, LPCAT3, MAP2K6, ATP8A2, ADORA2A, NTSR1, SPP1, PLTP, EDN1, PTCH1, NR1H2, PLA2G3, AVPR1A, C1QTNF1, PLA2R1, ITGB1, TRIAP1
	GOBP_POSITIVE_REGULATION_OF_LOCOMOTION		0.0032	0.8155	0.2277	373	BVES, PDCD6, TIRAP, NIPBL, DAB2IP, MMP14, SERPINE1, PLAU, LGMN, THBS1, FADD, TWIST1, INSR, RTN4, P2RX4, PPP3CA, CAV1, SPAG9, CFAP69, SPARC, WNT5A, MYO1C, ADAM9, CPNE3, SSH1, S100A11, DOCK7, PRKD2, ZNF580, SEMA4A, EDN1, EGFR, AKT1, F2R, SASH1, PODXL, AKT2, ICAM1, APP, RHOA, LGALS9, CSF1, IRS2, HDAC7, PIK3C2A, ZNF609, IL1R1, SLC8A1, BMPR2, DOCK5, PLP1, TMSB4X, TRIP6, DOCK4, ZC3H12A, AGER, SPHK1, GC…
	GOBP_POSITIVE_REGULATION_OF_MACROPHAGE_DIFFERENTIATION		0.0215	0.7933	0.8236	10	ROR2, FADD, RB1, PRKCA, CSF1, TRIB1, TGFB1, RIPK1, LIF, CASP8
	GOBP_POSITIVE_REGULATION_OF_MAP_KINASE_ACTIVITY	0.7265	0.0321	0.569	0.5193	163	LPAR1, FGFR1, GADD45B, KSR1, AKAP13, TAB1, MADD, BMP2, NEK10, HRAS, NTF3, PPIA, PKN1, NTRK3, DAB2IP, MAPK14, TAB2, TAB3, CXCR4, NRG1, MAP3K2, EPHA4, MAP4K5, DKK1, DVL2, DVL3, TGFB1, THBS1, ERN1, TNIK, IRAK1, MAPK8IP3, KITLG, MAP2K2, TGFB3, TAOK2, MDFIC, ROR2, MAP3K4, ADRA2A, MAP3K9, RIPK2, MAP3K10, MAP3K11, HACD3, TAOK1, MAP4K2, MAP3K6, MAP3K13, INSR, VEGFA, MAP3K7, PLCE1, TLR4, FGF10, PRKAA1, TR…
	GOBP_POSITIVE_REGULATION_OF_MAPK_CASCADE		0.0128	0.6	0.2258	324	GADD45B, KSR1, AKAP13, FGA, TAB1, TIRAP, DAB2IP, TAB2, TAB3, TRAF4, THBS1, IRAK1, MAP2K2, TAOK2, ARRB2, RIPK2, MYD88, TMEM106A, INSR, MAP3K7, TLR3, PLCE1, TLR4, PRKAA1, TRAF3, TRAF6, UBB, SPAG9, UBC, MAPKAPK3, BRAF, HAVCR2, AJUBA, IKBKG, MFHAS1, WNT5A, MAPKAPK2, PJA2, SORBS3, TENM1, FGFR2, ERP29, PRKD2, KLHDC10, WWC1, ARRB1, SHC2, RELL1, GNG3, NOD1, ROR1, CD24, DOK5, S1PR2, PHB2, EDN1, MAPK10, NM…
	GOBP_POSITIVE_REGULATION_OF_MEMBRANE_DEPOLARIZATION	0.821	0.0201	0.2716	0.0672	6	TSPO, ANK3, MLLT11, PARP1, DCN, TRPM4
	GOBP_POSITIVE_REGULATION_OF_MITOCHONDRIAL_DEPOLARIZATION		0.0237	0.3216	0.0518	4	TSPO, MLLT11, PARP1, DCN
	GOBP_POSITIVE_REGULATION_OF_MITOCHONDRIAL_OUTER_MEMBRANE_PERMEABILIZATION_INVOLVED_IN_APOPTOTIC_SIGNALING_PATHWAY		0.0323	0.8637	0.8642	30	YWHAG, YWHAH, E2F1, PPP3CC, PPP3R1, YWHAE, GSK3B, YWHAQ, BBC3, GSK3A, BAD, BAK1, BCL2, ZNF205, TFDP1, CASP8, MAPK8, PPP1R13B, TP53, BAX, BID, NMT1, BOK, YWHAZ, HIP1R, CHCHD10, PMAIP1, TFDP2, TP53BP2, YWHAB
	GOBP_POSITIVE_REGULATION_OF_MITOCHONDRION_ORGANIZATION		0.0458	0.5425	0.4128	67	YWHAH, PPIF, PLAUR, YWHAE, BCL2L11, YWHAQ, FAM162A, BBC3, FIS1, ZDHHC6, DDHD2, BMF, BAD, BAK1, BCL2, ZNF205, ADCK1, DNM1L, PDCD5, CASP8, VPS35, MCU, MIEF2, MAPK8, PPP1R13B, HRK, MLLT11, WDR35, TP53, VDAC1, MIEF1, BNIP3, CAMKK2, PPARGC1A, BOK, YWHAZ, CHCHD10, TFDP2, TP53BP2, YWHAB, YWHAG, SPIRE1, E2F1, MFF, PARK7, PPP3CC, PPP3R1, GSK3B, GSK3A, DDHD1, GPER1, TFDP1, MUL1, FBXO7, HTRA2, HTT, VPS13D, …
	GOBP_POSITIVE_REGULATION_OF_MITOTIC_NUCLEAR_DIVISION	0.4101	0.0346			29	EGF, AURKA, PDGFRB, ANAPC4, NSMCE2, NUSAP1, ANAPC5, LRP5, ANAPC7, SMPD3, ANAPC11, PDGFB, CDC23, EDN1, CDC16, IGF2, CUL3, ESPL1, DLGAP5, CDC27, RGCC, RB1, NUP62, INSR, PHIP, CDT1, SH2B1, SPHK1, MAD2L1BP
	GOBP_POSITIVE_REGULATION_OF_MONONUCLEAR_CELL_MIGRATION		0.0336	0.4046	0.0924	31	WNK1, CALR, JAM2, WNT5A, CD99L2, HMGB1, ADAM10, ANO6, SERPINE1, CXCL14, ADAM8, LGMN, CREB3, TNFRSF14, MOSPD2, LGALS3, TMEM102, FADD, APP, RHOA, GAS6, LGALS9, C1QBP, STK39, PDGFD, ITGA4, ADAM17, OXSR1, IL12A, AGER, PTK2B
	GOBP_POSITIVE_REGULATION_OF_MORPHOGENESIS_OF_AN_EPITHELIUM		0.0056	0.8587		22	EGF, AR, BMP4, GJA1, SMO, SOX9, WNT4, ABL1, SIX4, SIX1, WNT2B, WNT5B, FGF2, LGR4, VEGFA, MDK, GREM1, SIRT6, SOX8, PIK3CD, LHX1, LIF
	GOBP_POSITIVE_REGULATION_OF_MUSCLE_CONTRACTION		0.0441			22	F2R, ENO1, ITGA2, RGS2, CHGA, KIT, OXTR, MYOCD, TACR3, GSTO1, ADRA2B, SRF, CTTN, ATP1A1, NMU, ATP2A1, CHRM3, SPX, SPHK1, EDN1, ADA, GPER1
	GOBP_POSITIVE_REGULATION_OF_MYELOID_CELL_DIFFERENTIATION		0.0148	0.6024	0.882	65	STAT5B, GPR68, HMGB1, STAT3, MAPK14, JUN, ACVR1B, MTURN, LEF1, ACVR2A, ZFP36L1, HAX1, PPARGC1B, TMEM64, TGFB1, ACIN1, GNAS, KITLG, CASP8, ROR2, CTNNBIP1, KAT7, ATP6AP1, RUNX1, POU4F1, FAM210B, POU4F2, FADD, ANKRD54, RB1, FOXO3, KLF10, SLC9B2, CD101, BRD1, PRKCA, PRMT1, ETS1, INPP5D, TRAF6, CA2, LIF, ISG15, HSPA1A, STAT1, HSPA1B, FAXDC2, RCOR1, ZNF16, HMGB2, NOTCH2, FOS, RIPK1, JAG1, SMAP1, CSF1, …
	GOBP_POSITIVE_REGULATION_OF_MYELOID_LEUKOCYTE_DIFFERENTIATION		0.0162	0.7035	0.5817	34	GPR68, JUN, NOTCH2, LEF1, ZFP36L1, HAX1, PPARGC1B, TMEM64, TGFB1, ACIN1, FOS, RIPK1, GNAS, KITLG, CASP8, ROR2, CTNNBIP1, ATP6AP1, RUNX1, POU4F1, POU4F2, FADD, RB1, KLF10, SLC9B2, CD101, PRKCA, CSF1, PLA2G3, TRIB1, CREB1, TRAF6, CA2, LIF
	GOBP_POSITIVE_REGULATION_OF_NATURAL_KILLER_CELL_ACTIVATION	0.9821	0.0442	0.7229	0.5296	10	STAT5B, LAMP1, AXL, HLA-E, BLOC1S3, GAS6, IL12A, TOX, AP1G1, ZBTB1
	GOBP_POSITIVE_REGULATION_OF_NECROTIC_CELL_DEATH		0.0387	0.6082	0.3342	7	BNIP3, TSPO, MT-CO2, HEBP2, SLC6A6, RIPK1, TP53
	GOBP_POSITIVE_REGULATION_OF_NEURON_DEATH		0.0289	0.3351	0.1049	75	ELK1, MTOR, BCL2L11, CASP2, CASP3, GRIK2, CAPN2, CDK5R1, SNCA, REST, EFNB2, SARM1, PCSK9, JUN, GRIN2B, CDK5, TFAP2A, PIN1, NQO2, BAD, DKK1, CASP8, HDAC4, AIMP2, MAP3K11, FOXO3, PPP1R13B, ABL1, MIR125B1, TP53, FYN, TGFB2, TLR4, ZNF746, EIF2S1, GRN, MYBL2, CLU, CDC34, MYB, TP53BP2, PAK3, WNT5A, CDC42, ATF2, EGR1, DDIT4, GSK3B, MAPT, SSH1, TFAP2B, DDIT3, GSK3A, ADORA1, SRPK2, PARP1, FOS, CTNNB1, NF1…
	GOBP_POSITIVE_REGULATION_OF_NEURON_PROJECTION_REGENERATION	0.5208	0.0496		0.2957	8	FLNA, CNTF, FKBP1B, GRN, LRP1, NDEL1, PTN, HGF
	GOBP_POSITIVE_REGULATION_OF_NF_KAPPAB_TRANSCRIPTION_FACTOR_ACTIVITY		0.0035	0.8652	0.25	110	TAB1, IRAK3, TIRAP, CHUK, PPIA, TAB2, TRIM32, TAB3, IKBKB, CX3CL1, IRAK1, RIPK2, MYD88, PRKCI, MAP3K13, CTH, MAP3K7, TLR3, TLR4, TRIM37, TRAF6, UBB, CAV1, UBC, FER, AMH, NTRK1, IKBKG, LRRFIP1, TRIM13, BCL10, HSPA1A, MID2, HSPA1B, WNT5A, NPM1, RNF25, TRAPPC9, PRKCB, UBE2N, TRIM52, LAMTOR5, UBE2V1, DHX33, PRKD2, NOD1, RBCK1, ROR1, AR, RTKN2, NFKB1, ICAM1, APP, LGALS9, DHX9, RPS3, TRIM21, TERF2IP, R…
	GOBP_POSITIVE_REGULATION_OF_NIK_NF_KAPPAB_SIGNALING		0.0085		0.8415	39	HAVCR2, ACTN4, CALR, NMI, HMGB1, DDX3X, NOD1, RBCK1, NFAT5, PTP4A3, PHB2, EDN1, IRAK1, RC3H1, EGFR, AGO3, EP300, RTKN2, SASH1, PDCD4, APP, RHOA, LGALS9, RPS3, PHB, TERF2IP, RC3H2, TRIM44, TLR3, TLR4, ILK, LIMS1, EIF2AK2, TRAF6, RELA, TRIP6, GREM1, AGER, SPHK1
	GOBP_POSITIVE_REGULATION_OF_NITRIC_OXIDE_SYNTHASE_ACTIVITY	0.2035	0.0404		0.8092	15	NUS1, AKT1, SCARB1, CALM1, CALM3, DHFR, HIF1A, TERF2, NOS1AP, APOE, PIK3CB, NOD1, GCH1, PTK2B, KRAS
	GOBP_POSITIVE_REGULATION_OF_NITRIC_OXIDE_SYNTHASE_BIOSYNTHETIC_PROCESS		0.2236	0.9986	0.0284	10	MAP2K4, IL33, AKAP12, TLR4, LRRK2, JAK2, CCL2, KDR, MAP2K6, NAMPT
	GOBP_POSITIVE_REGULATION_OF_NUCLEAR_DIVISION	0.5214	0.0392			36	EGF, SIRT2, RAD51AP1, AURKA, PLCB1, WNT4, WNT5A, MSX1, PDGFRB, ANAPC4, NSMCE2, NUSAP1, ANAPC5, LRP5, ANAPC7, SMPD3, ANAPC11, PDGFB, CDC23, EDN1, CDC16, IGF2, CUL3, ESPL1, DLGAP5, CDC27, RGCC, RB1, NUP62, INSR, PHIP, UBE2B, CDT1, SH2B1, SPHK1, MAD2L1BP
	GOBP_POSITIVE_REGULATION_OF_ODONTOGENESIS		0.0459		0.5024	4	NGFR, BMP2, CSF1, EDN1
	GOBP_POSITIVE_REGULATION_OF_OXIDOREDUCTASE_ACTIVITY		0.0469		0.5319	32	COX17, ABL2, PARK7, SNCA, PDP2, APOE, PIK3CB, NOD1, GCH1, EDN1, KRAS, NUS1, AKT1, FXN, SCARB1, CCS, CALM1, ABL1, CALM3, SIRT3, DHFR, GNAI2, PDP1, CDH3, GNAI3, ATP7A, POR, RFK, HIF1A, TERF2, NOS1AP, PTK2B
	GOBP_POSITIVE_REGULATION_OF_PATHWAY_RESTRICTED_SMAD_PROTEIN_PHOSPHORYLATION	0.3701	0.0007	0.2637	0.5242	33	INHBB, BMP4, BMP3, BMP7, TWSG1, GDF11, GDF10, BMP2, CSNK2B, TTK, GDF9, GDF15, BMP5, ACVR1B, ACVR2A, SMAD4, ENG, TGFB1, TGFB3, TGFBR1, GDF5, ACVR1, SDCBP, DAB2, HFE, INHBA, GDF6, RBPMS, GDF7, BMP6, TGFB2, BMPR1A, BMPR2
	GOBP_POSITIVE_REGULATION_OF_PATTERN_RECOGNITION_RECEPTOR_SIGNALING_PATHWAY		0.026	0.7147	0.1809	26	ZDHHC5, NR1H3, ANKRD17, HSPA1A, MFHAS1, HSPA1B, TIRAP, HMGB1, SLC15A3, DDX3X, DDX60, SLC15A4, PJA2, F2RL1, ZCCHC3, PUM1, USP15, RTN4, PELI1, WDFY1, CYBA, TLR3, TLR4, CAV1, FLOT1, PUM2
	GOBP_POSITIVE_REGULATION_OF_PEPTIDASE_ACTIVITY		0.0235	0.3833	0.4988	143	TANK, PDCD6, CYFIP2, HMGB1, GRIN2A, APH1B, CLPX, CASP2, ADRM1, EGLN3, IFI16, CTSD, DAP, SNCA, DAPK1, ASPH, DLC1, BCL2L13, CASC2, PSME1, GRAMD4, FAM162A, BBC3, PSME2, PCOLCE2, FIS1, GRIN2B, SENP1, HSPE1, ACER2, ST20, PCOLCE, LGMN, EPHA4, PDCD2, BAD, HSPD1, RCN3, BAK1, RPS27L, PERP, CASP9, NCSTN, AIFM1, PDCD5, TBC1D10A, CASP8, RIPK2, FADD, WDR35, CYCS, MAPK12, BOK, CAV1, APAF1, BCL10, PML, ACVR1C, …
	GOBP_POSITIVE_REGULATION_OF_PEPTIDE_HORMONE_SECRETION		0.016		0.0041	63	GPR68, SOX4, STX4, FGA, JAK2, FGB, FGG, PHPT1, PRKCE, PSMD9, ADCY8, ISL1, AACS, NNAT, KIF5B, GPLD1, PCK2, BAD, RASL10B, GIPR, MCU, GPR27, HFE, SIRT3, ANO1, DYNLL1, CAPN10, LRP1, RAC1, CFTR, ADCYAP1, TARDBP, AIMP1, DRD2, ACSL4, RAB8B, CAMK2N1, NKX6-1, PPP3CB, GPER1, EGFR, SRI, GJA1, TRH, ITSN1, PLA2G6, IRS2, TRPM4, C2CD2L, HIF1A, PPARD, MPC2, NMU, GLUD1, OXCT1, TM7SF3, PFKFB2, APLN, NLGN2, NADK, D…
	GOBP_POSITIVE_REGULATION_OF_PEPTIDE_SECRETION		0.0171		0.0087	106	SOX4, STX4, FGA, FGB, FGG, PPIA, GOLPH3, PRKCE, PSMD9, ADCY8, NNAT, BAD, ARF6, TGFB1, DNM1L, APBB3, GIPR, TGFB3, MCU, GPR27, APBB1, ANO1, MYOM1, ANKRD1, TGFB2, DYNLL1, PPID, CAPN10, GOLPH3L, TLR4, FRMD4A, VEGFC, EXOC1, SYTL4, MYO18A, TTN, CFTR, ADCYAP1, TARDBP, AIMP1, ADAM9, ACSL4, NKX6-1, PPP3CB, C1QTNF3, PARD6A, EGFR, SRI, TMED10, GJA1, IRS2, TRPM4, C2CD2L, PPARD, EXPH5, APLN, GPR68, NPY2R, JAK…
	GOBP_POSITIVE_REGULATION_OF_PEPTIDYL_TYROSINE_PHOSPHORYLATION	0.5739	0.0008	0.375	0.1181	104	FGFR3, HBEGF, MTOR, NTF3, NTRK2, BDNF, NRG1, EPHA4, HAX1, DVL2, TGFB1, IGF2, KITLG, THBS4, CNTN1, ADRA2A, ARRB2, RIPK2, ABI1, LRP4, PIBF1, ABL1, GAS6, GRM5, ANGPT1, PARP14, VEGFA, DGKQ, FGF10, SOCS3, PTK2B, PTPRJ, IQGAP1, EFNA1, DLG3, CD24, AFAP1L2, ICAM1, CSPG4, HDAC2, NCAPG2, FBXW7, RELN, PTPN1, ADAM17, TNFRSF1A, LRP8, NOX4, NEURL1, PARP9, EGF, ERBB4, GHR, JAK2, ERBB3, KIT, CD44, STAT3, ISL1, H…
	GOBP_POSITIVE_REGULATION_OF_PHOSPHATASE_ACTIVITY	0.4547	0.0292		0.5659	21	ITGA1, PPP1R15A, ITGA2, JAK2, MTMR9, CALM1, MTOR, SLC39A10, CALM3, BMP2, CALM2, HSP90AB1, MAGI2, PDGFRB, SMAD3, PPP1R12A, VRK3, MEF2C, GPLD1, PPARGC1B, PPP1R15B
	GOBP_POSITIVE_REGULATION_OF_PHOSPHATIDYLINOSITOL_3_KINASE_SIGNALING	0.2143	0.0097	0.7699	0.5857	58	EGF, ERBB4, FGFR1, SIRT1, JAK2, ERBB3, KIT, PRR5L, NTF3, NTRK2, NTRK3, PTK2, F2RL1, GAB1, PDGFA, PDGFB, PDGFRA, HAX1, PIK3R1, PDGFC, PIK3CD, SEMA4D, ROR2, MYDGF, CAT, LYN, FN1, ANGPT1, INSR, FGF2, BECN1, FYN, NEDD4, TGFB2, UBE3A, IGF1R, CBL, NTRK1, RGL2, SOX9, PIK3CA, HGF, PDGFRB, EPOR, PIK3CB, PLXNB1, ROR1, PTPN6, GPER1, F2R, SRC, IRS2, UNC5B, PPARD, PRR5, PDGFD, MAZ, DCN
	GOBP_POSITIVE_REGULATION_OF_PRI_MIRNA_TRANSCRIPTION_BY_RNA_POLYMERASE_II		0.0127		0.7059	31	SMAD6, NR3C1, KLF4, EGR1, BMP2, STAT3, SREBF2, JUN, SMARCA4, SMAD4, PDGFB, TGFB1, FOS, FOXO3, FOSL1, ATOH8, ETS1, TP53, FGF2, SRF, HIF1A, NGFR, TGFB2, SMAD3, SMAD1, GNL3, BMPR1A, TEAD1, RELA, APLN, KLF5
	GOBP_POSITIVE_REGULATION_OF_PRODUCTION_OF_MOLECULAR_MEDIATOR_OF_IMMUNE_RESPONSE	0.9381	0.0172	0.9268	0.3921	42	DDX58, EXOSC3, STX4, BCL10, CD81, HPX, PRKCZ, WNT5A, GPI, NR4A3, F2RL1, TFRC, XBP1, MLH1, TRAF2, PAXIP1, FZD5, MAVS, RIF1, TGFB1, TNFRSF14, B2M, DDX21, GPRC5B, SLC7A5, SEMA7A, MALT1, HLA-A, HLA-E, DHX36, CD226, EXOSC6, IL1R1, MAP3K7, MSH2, TLR4, HMCES, MAD2L2, TP53BP1, HK1, TRAF6, IL4R
	GOBP_POSITIVE_REGULATION_OF_PROTEASOMAL_UBIQUITIN_DEPENDENT_PROTEIN_CATABOLIC_PROCESS		0.0277	0.5934	0.5294	79	PIAS1, SIRT2, GBA, FAM122A, AURKA, HECTD1, CDC20, HSPBP1, RCHY1, PSMD10, FBXW8, NKD2, FBXO22, NFE2L2, SH3RF2, FZR1, SIRT6, PSEN1, ARIH2, ZER1, RNF217, RNF144B, ARIH1, MDM2, DAB2, NUB1, ANKIB1, DET1, RAD23A, PLK2, SUMO2, UBE2V2, ZYG11B, USP5, RNF144A, PLK1, RBX1, PLK3, CAV1, CLU, RNF180, CSNK1D, CSNK1E, SMAD7, UBQLN2, HSPA1A, HSPA1B, SGTA, HERPUD1, RNF14, GSK3B, PRICKLE1, DDA1, RNF19B, CEBPA, GSK3…
	GOBP_POSITIVE_REGULATION_OF_PROTEIN_AUTOPHOSPHORYLATION		0.0079	0.4465	0.3093	24	RASSF2, IQGAP1, SRC, NBN, CALM1, CALM3, NEK10, DDX3X, CALM2, TNKS1BP1, VEGFA, PDGFD, GPNMB, VEGFC, PDGFA, PDGFB, TOM1L1, RAD50, GREM1, RAP2A, PDGFC, RAP2C, RAP2B, TAOK2
	GOBP_POSITIVE_REGULATION_OF_PROTEIN_BINDING	0.7602	0.0083	0.5685	0.0303	71	AKTIP, STK3, STK4, EPB41, FKBP1A, PLCL2, BMP2, MARK3, BDNF, ADD1, HSF1, DERL1, APOE, HIPK2, CDK5, PIN1, MEN1, PSEN1, NMD3, VTN, RIPK2, RAMP2, RAN, ABL1, HFE, PLXND1, HSP90AB1, PLK2, MAPRE1, PPP2CB, PPP2CA, CLDN5, LRP1, CAV1, IDE, PLCL1, NVL, EPB41L5, ANXA2, BMP4, NRP1, WNT5A, RFNG, RPL11, GSK3B, MFNG, SPON1, PKD1, MAPRE3, LRRK2, SPPL3, DTX3L, B2M, TRIB3, EP300, BAMBI, USP33, APP, ADD2, RALB, TRIM…
	GOBP_POSITIVE_REGULATION_OF_PROTEIN_DEPHOSPHORYLATION	0.5004	0.0241	0.9718	0.3916	37	GBA, CAMTA1, NSMF, JAK2, MTOR, SLC39A10, PPIA, PTBP1, CALM2, PDGFRB, PPP1R16B, DLC1, CNEP1R1, ADORA1, SPPL3, CDCA2, PIN1, PPP1R7, PRKCD, TGFB1, PPP1R15B, ITGA1, PPP2R5A, PPP1R15A, CDH5, PPP2R5D, CALM1, CALM3, HSP90AB1, ANKLE2, MAGI2, SYMPK, DUSP26, PPP1R12A, VRK3, PINK1, SMPD1
	GOBP_POSITIVE_REGULATION_OF_PROTEIN_KINASE_ACTIVITY	0.5427	0.0218	0.5339		385	AKAP13, ADCY1, ADCY8, ECT2, MAPKAP1, THBS1, MAP2K2, RIPK2, PIBF1, DAB1, TXN, MIR125B1, DLG1, MNAT1, DGKQ, PPP2CA, CCNT2, PLCE1, PRKAA1, RPTOR, SOCS1, BRAF, AJUBA, WNT5A, CALM2, ADAM9, TENM1, ERP29, DLG3, SHC2, GNG3, CD24, S1PR2, EDN1, MAPK10, SDC4, OSBPL8, EGFR, CDK1, AKT1, F2R, DAXX, AGER, GADD45A, EGF, MAP2K5, GHR, WNK1, JAK2, MMD, KIT, CDK5R1, PDGFA, PDGFB, PRKCD, FZD5, PSEN1, DBF4, PRDX2, SLC…
	GOBP_POSITIVE_REGULATION_OF_PROTEIN_KINASE_B_SIGNALING	0.1771	0.0055	0.4532	0.3928	94	EGF, ARFGEF1, ERBB4, FGFR1, STK3, FERMT2, FGFR3, HBEGF, LRP2, TSPYL5, FGF9, ERBB3, MTOR, KIT, PTK2, F3, FRS2, SPRY2, GAB1, GRB2, NRG1, PDGFA, ADAM8, PDGFB, PDGFRA, HAX1, FGF18, PIK3R1, TGFB1, THBS1, PIK3CD, CX3CL1, IGF2, KITLG, MYDGF, TGFBR1, TPBG, ARRB2, GAS6, RICTOR, HSP90AA1, TXN, ANGPT1, HSP90AB1, INSR, RTN4, P2RX4, C1QBP, FGF2, FYN, SEMA5A, BAG4, FGF10, ERBB2, FGFR4, FGF19, IGF1R, RAC1, PTPR…
	GOBP_POSITIVE_REGULATION_OF_PROTEIN_LOCALIZATION_TO_EARLY_ENDOSOME		0.011	0.3836	0.9324	8	EGF, SORL1, RDX, MGAT3, DTX3L, MSN, EZR, ROCK2
	GOBP_POSITIVE_REGULATION_OF_PROTEIN_LOCALIZATION_TO_MEMBRANE	0.3489	0.0221	0.5052	0.4782	104	ZDHHC2, YWHAH, STX4, PTPN9, KCNB1, HRAS, SORBS1, PRKCE, RAB11FIP2, PPP1R9B, STAC3, YWHAQ, EPHA3, BBC3, AKAP5, FIS1, NKD2, CDK5, BAD, BCL2, ARF6, PIK3R1, PDCD5, CASP8, MIEF2, STOM, LRP4, MTCL1, PRKCI, PPP1R13B, DLG1, PDPK1, MIEF1, TFDP2, TP53BP2, YWHAB, YWHAG, ZDHHC5, EFCAB7, E2F1, MFF, PPP3CC, PPP3R1, MYO1C, SSH1, CNPY4, EGFR, AKT1, ITGA3, AKT2, ATP2B4, CLIP3, BID, ARHGEF16, PTN, EPHA2, CNST, CAC…
	GOBP_POSITIVE_REGULATION_OF_PROTEIN_TYROSINE_KINASE_ACTIVITY		0.0422	0.4482	0.172	39	EGF, PAK2, HBEGF, ERBB3, NTRK2, BDNF, EFNA1, ADORA1, DLG3, NRG1, PDGFB, EPHA4, DVL2, CD24, AFAP1L2, GPRC5B, ADRA2A, SRC, ABI1, SRCIN1, GAS6, GRM5, DLG4, WNT3A, FYN, NCAPG2, FBXW7, RELN, ERCC6, PTPN1, NEDD9, ADAM17, LRP8, GREM1, NOX4, PRNP, UNC119, NEURL1, DOCK3
	GOBP_POSITIVE_REGULATION_OF_PROTEOLYSIS		0.0204	0.3624	0.6746	283	PSMC2, PSMC3, TANK, PSMC4, ENO1, TNIP1, PDCD6, CYFIP2, GRIN2A, CLPX, ADRM1, EGLN3, IFI16, CTSD, PSMD10, DAB2IP, DAP, MMP14, DAPK1, ASPH, BCL2L13, FURIN, CASC2, PSME1, GRAMD4, FAM162A, PSME2, PCOLCE2, GRIN2B, SENP1, HSPE1, MAGEF1, ST20, PLGRKT, BTRC, PCOLCE, LGMN, PDCD2, BAD, HSPD1, RCN3, BAK1, RPS27L, PERP, CASP9, NCSTN, AIFM1, PDCD5, TBC1D10A, ZER1, CASP8, RNF217, TMTC3, RNF144B, RIPK2, ARIH1, M…
	GOBP_POSITIVE_REGULATION_OF_PROTEOLYSIS_INVOLVED_IN_CELLULAR_PROTEIN_CATABOLIC_PROCESS		0.0292	0.3987	0.5844	109	PSMC2, PSMC3, PSMC4, PSMD10, PTK2, DAB2IP, NKD2, SH3RF2, MAGEF1, ATXN3, BAG2, ARIH2, ZER1, RNF217, TMTC3, RNF144B, ARIH1, MDM2, TRIM67, ANKIB1, DET1, RAD23A, SUMO2, UBE2V2, ZYG11B, USP5, RNF144A, PLK1, CAV1, PTK2B, HSPA1A, HSPA1B, BAG6, RNF19B, CEBPA, CSNK1A1, DVL1, AKT1, OSBPL7, SMURF1, TRIB1, RNF19A, FBXW7, SOCS4, TAF1, SUMO1, EGF, PIAS1, SIRT2, GBA, FAM122A, CTSC, AURKA, HECTD1, CDC20, HSPBP1,…
	GOBP_POSITIVE_REGULATION_OF_REACTIVE_OXYGEN_SPECIES_BIOSYNTHETIC_PROCESS		0.0389	0.9257	0.5249	30	JAK2, MTOR, KLF4, PARK7, PKD2, DDAH1, CLCN3, MT-CO2, SLC5A3, ZNF205, EDN1, HDAC4, AKT1, ICAM1, DDAH2, SOD2, HSP90AA1, ASS1, HSP90AB1, INSR, P2RX4, DNM2, PTX3, CYBA, SMAD3, NOS1AP, TLR4, CLU, PTK2B, RAB27A
	GOBP_POSITIVE_REGULATION_OF_REACTIVE_OXYGEN_SPECIES_METABOLIC_PROCESS		0.0023	0.4423	0.0853	60	JAK2, MTOR, KLF4, SNCA, MAPK14, F2RL1, GRB2, CLCN3, NFE2L2, MT-CO2, PDGFB, NQO2, PRKCD, SLC5A3, ZNF205, GSTP1, TGFB1, THBS1, HDAC4, TMEM106A, DDAH2, HSP90AA1, ASS1, HSP90AB1, INSR, P2RX4, DNM2, TP53, PTX3, CYBA, SMAD3, NOS1AP, TLR4, CLU, PTK2B, RAB27A, PARK7, ROMO1, PDGFRB, MAPT, PKD2, DDAH1, TGFBR2, CDKN1A, HVCN1, EDN1, RIPK1, EGFR, RNF41, AKT1, TSPO, ICAM1, SOD1, SOD2, GNAI2, GNAI3, NOX4, ZC3H1…
	GOBP_POSITIVE_REGULATION_OF_RECEPTOR_INTERNALIZATION		0.0249	0.6005	0.1888	22	EGF, TBC1D5, ARRB2, PLCG2, NTF3, ANGPT1, INSR, MAGI2, WNT3A, DRD2, VEGFA, PCSK9, ATAD1, FMR1, SFRP4, ARRB1, AHI1, APLN, GREM1, CD63, SCYL2, PICK1
	GOBP_POSITIVE_REGULATION_OF_RECEPTOR_MEDIATED_ENDOCYTOSIS		0.002	0.5353	0.0014	43	EGF, TBC1D5, SGIP1, ANXA2, HIP1, HNRNPK, PLCG2, WASL, NTF3, DRD2, PCSK9, SERPINE1, ARRB1, AHI1, PPT1, SCYL2, B2M, VTN, C3, ARRB2, AP2A1, TF, DAB2, RAB21, HFE, ANGPT1, INSR, MAGI2, WNT3A, DNM2, VEGFA, BICD1, ATAD1, FMR1, SFRP4, DGKD, APLN, CLU, LDLRAP1, GREM1, CD63, CBL, PICK1
	GOBP_POSITIVE_REGULATION_OF_REGULATED_SECRETORY_PATHWAY	0.0446	0.0933	0.5469	0.0028	37	SYT1, SYT4, STX4, KCNB1, ARF1, HYAL3, F2RL1, SYT7, SYT9, RAB15, SCAMP5, CDK5, SPHK2, NLGN1, DNM1L, CACNA1H, GAB2, ZP3, CACNA1G, CNR1, SLC4A8, SYT10, RAB3D, GATA2, AP1G1, PLA2G3, STXBP1, LAMP1, CACNA1I, VAMP7, SNX4, IL4R, CACNB2, DOC2B, RAB3A, STX1A, RAB27A
	GOBP_POSITIVE_REGULATION_OF_RELEASE_OF_CYTOCHROME_C_FROM_MITOCHONDRIA		0.023	0.1911	0.4388	22	MFF, PPIF, PLAUR, BCL2L11, HRK, MLLT11, WDR35, TP53, BNIP3, FAM162A, BBC3, BAX, BID, MOAP1, PINK1, BMF, BAD, BAK1, PMAIP1, DNM1L, PDCD5, GPER1
	GOBP_POSITIVE_REGULATION_OF_RESPONSE_TO_BIOTIC_STIMULUS		0.0235	0.4817		150	PSMC2, PSMC3, PSMC4, CREBBP, PSMC5, PSMC6, TAB1, PSMD1, PSMD2, PSMD3, HMGB1, PSMD4, CHUK, HRAS, PSMD5, SLC15A4, PSMD7, PSMD8, IFI16, PSMD9, PSMD10, PSMD11, PSMD12, PSMD13, TAB2, PSME1, PSME2, TAB3, SKP1, SFPQ, CUL1, TBK1, BTRC, PSMF1, HSPD1, PSMD6, IKBKB, IRF3, IRF7, XRCC5, FADD, HSP90AA1, CD226, PDPK1, PVR, FBXO38, CYBA, MAP3K7, TLR4, POLR3F, POLR3G, TRAF6, POLR3C, NRAS, POLR3B, PUM2, POLR3D, HA…
	GOBP_POSITIVE_REGULATION_OF_RESPONSE_TO_CYTOKINE_STIMULUS		0.0022		0.2682	35	DDX58, LSM14A, HSPA1A, HPX, HSPA1B, WNT5A, IKBKE, TRIM32, CXCR4, TBK1, TRAF2, MAVS, EDN1, RIPK1, IRF3, IRF7, RIPK2, FADD, AGPAT1, AGPAT2, GAS6, CSF1, DHX9, UBE2K, PARP14, TRIM44, HIF1A, IL1R1, MED1, TLR4, AXL, ADAM17, TAF9, CPNE1, PARP9
	GOBP_POSITIVE_REGULATION_OF_RESPONSE_TO_ENDOPLASMIC_RETICULUM_STRESS		0.0205	0.4631	0.3422	32	SIRT1, UBQLN2, SGTA, BAG6, HERPUD1, BCL2L11, DAB2IP, SERINC3, DDIT3, XBP1, NFE2L2, ATXN3, NCK2, BAK1, BCAP31, PIK3R1, ERN1, PPP1R15A, UBQLN1, PTPN2, BAX, PTPN1, BOK, CAV1, ATF6, RNFT1, TMEM33, PMAIP1, USP13, TMEM259, NCK1, RNF185
	GOBP_POSITIVE_REGULATION_OF_RESPONSE_TO_EXTERNAL_STIMULUS		0.0032	0.6419	0.1366	279	PSMC2, PSMC3, PSMC4, CREBBP, PSMC5, TNIP1, PSMC6, TAB1, PSMD1, PSMD2, PSMD3, TIRAP, PSMD4, CHUK, PSMD5, SLC15A4, PSMD7, PSMD8, IFI16, PSMD9, PSMD10, PSMD11, PSMD12, PSMD13, TAB2, SERPINE1, PSME1, PSME2, TAB3, SKP1, CUL1, TBK1, BTRC, LGMN, PSMF1, PSMD6, THBS1, IKBKB, IRF3, IRF7, XRCC5, RIPK2, FADD, NFKBIA, HSP90AA1, P2RX4, MAP3K7, TLR3, TLR4, POLR3F, POLR3G, TRAF6, POLR3C, NRAS, POLR3B, POLR3D, HA…
	GOBP_POSITIVE_REGULATION_OF_SECRETION	0.3965	0.0031	0.612	0	197	SOX4, SOX11, FGA, FGB, FGG, PSMD9, ADCY8, NNAT, SYT9, NLGN1, BAD, GIPR, GPR27, SYT10, RAB3D, SNF8, P2RX4, ANO1, MYOM1, DYNLL1, TLR4, PLA2G4A, SDC1, HGS, SYT1, SYT4, TTN, AIMP1, ADAM9, SYT7, SPP1, NKX6-1, PPP3CB, EDN1, C1QTNF3, SDC4, EDNRB, EGFR, SRI, TMED10, GJA1, IRS2, OXTR, TRPM4, AVPR1A, C2CD2L, APLN, INHBB, JAK2, PHPT1, MYH10, F2RL1, SMAD4, GPLD1, CNR1, SLC4A8, HFE, BMP6, RAB7A, CLASP2, CLASP…
	GOBP_POSITIVE_REGULATION_OF_STEROID_METABOLIC_PROCESS		0.018	0.5458	0.4023	14	WNT4, NR1D1, STARD4, STAR, APOC1, BMP6, PPARGC1A, APOE, PRKAA1, SCAP, ADM, LDLRAP1, SREBF1, ABCG1
	GOBP_POSITIVE_REGULATION_OF_STEROL_TRANSPORT		0.0252		0.372	23	ABCA12, SIRT1, ABCA3, ANXA2, NR1H3, LIPG, NFKBIA, PTCH1, NR1H2, LPCAT3, ABCB4, SCP2, ABCA8, APOE, ABCA1, LRP1, GPS2, ABCA7, ZDHHC8, CAV1, EEPD1, LDLRAP1, PLTP
	GOBP_POSITIVE_REGULATION_OF_STRIATED_MUSCLE_CONTRACTION		0.0474	0.3218		5	ATP1A1, RGS2, CHGA, ATP2A1, GSTO1
	GOBP_POSITIVE_REGULATION_OF_SYNAPSE_ASSEMBLY	0.0298	0.5389	0.0191	0.058	50	ADGRL2, NTRK2, SLITRK3, BDNF, DLG5, EPHB2, SLITRK6, AMIGO1, NLGN1, FLRT3, SEMA4D, TPBG, EEF2K, CLSTN3, SLITRK1, IL1RAP, EPHB1, UBE2V2, SRPX2, LINGO2, AMIGO2, LRRC24, LRRN3, PTPRD, LRRN1, CLSTN2, LRRTM2, NTRK1, FLRT2, CBLN1, LRRC4B, NRXN1, CBLN2, AGRN, SYNDIG1, SEMA4A, CLSTN1, GRID2, SLITRK5, ADGRB3, WNT7A, IL1RAPL1, ASIC2, CUX2, OXTR, NLGN3, LRRTM3, EPHB3, NLGN2, BHLHB9
	GOBP_POSITIVE_REGULATION_OF_SYNAPTIC_TRANSMISSION	0.1774	0.0454	0.3196	0.0142	120	ZDHHC2, STX4, GRIN2A, NTRK2, ADCY1, PRKCE, STAU1, ADCY8, GRIK2, GRIN2D, GRIN2C, AKAP5, GRIN2B, SERPINE2, CDK5, RIMS2, MPP2, LGMN, EPHA4, NLGN1, ZDHHC12, NCSTN, DNM1L, ROR2, ARRB2, ABL1, DTNBP1, ITPR3, NFATC4, LAMA2, STXBP1, CLSTN2, CALB1, PTK2B, IGSF11, SHANK2, NTRK1, SYT1, TSHZ3, ADCYAP1, PAIP2, CRTC1, NRXN1, YTHDF1, ADRA1A, HAP1, EGFR, RASGRF2, SHISA7, PRRT1, APP, SCGN, OXTR, ARC, MME, CACNG4, …
	GOBP_POSITIVE_REGULATION_OF_SYNAPTIC_TRANSMISSION_GLUTAMATERGIC	0.0195	0.7427	0.9071	0.0401	23	EGFR, ROR2, CACNG8, CACNG7, SHANK1, CCL2, TSHZ3, ADCYAP1, OXTR, NRXN1, CACNG4, STXBP1, NLGN3, ADORA2A, RELN, NLGN1, NLGN2, SHANK3, RAB3GAP1, PTK2B, CACNG5, SHANK2, NTRK1
	GOBP_POSITIVE_REGULATION_OF_T_CELL_CYTOKINE_PRODUCTION		0.0155		0.8521	10	IL1R1, MAP3K7, MALT1, HLA-A, CD81, PRKCZ, TRAF6, TRAF2, FZD5, B2M
	GOBP_POSITIVE_REGULATION_OF_T_CELL_MEDIATED_CYTOTOXICITY		0.0163	0.4306	0.1124	8	STX7, FADD, HLA-A, HLA-E, IL12A, PVR, B2M, HLA-B
	GOBP_POSITIVE_REGULATION_OF_T_CELL_MEDIATED_IMMUNITY		0.0049	0.7404	0.8426	19	FADD, MALT1, HLA-A, CD81, HLA-E, PRKCZ, ZBTB1, PVR, FBXO38, HLA-B, IL1R1, MAP3K7, STX7, TRAF6, TRAF2, IL12A, FZD5, HSPD1, B2M
	GOBP_POSITIVE_REGULATION_OF_TRANSCRIPTION_FROM_RNA_POLYMERASE_II_PROMOTER_IN_RESPONSE_TO_STRESS	0.8769	0.0248	0.9185	0.373	20	HSPA5, MAPK7, MBTPS2, CEBPB, NOTCH1, ATF6B, TP53, HSF1, VEGFA, HIF1A, DDIT3, CHD6, RBPJ, NFE2L2, SESN2, MUC1, ATF6, ATF4, ATF3, CREB3L1
	GOBP_POSITIVE_REGULATION_OF_TRANSMEMBRANE_RECEPTOR_PROTEIN_SERINE_THREONINE_KINASE_SIGNALING_PATHWAY	0.1751	0.0067	0.4035		82	INHBB, SOX11, CREBBP, UBE2O, BMP3, BMP7, JAK2, TWSG1, GDF11, GDF10, NOTCH1, BMP2, GPC3, MYOCD, MSX1, HIPK2, ACVR1B, SLC2A10, ACVR2A, SMAD4, ACVR2B, MEN1, TGFB1, THBS1, TGFB1I1, TGFB3, ING2, TGFBR1, GDF5, CITED2, ACVR1, CDH5, NEO1, CDKN1C, DAB2, HFE, PELO, HSP90AB1, GDF6, RBPMS, FLCN, BMP6, TGFB2, GIPC1, BMPR1A, ZNF423, FKBP8, CITED1, BMP4, GOT1, RNF111, HES1, FBXL15, HES5, NUP93, CSNK2B, TTK, GDF…
	GOBP_POSITIVE_REGULATION_OF_TUMOR_NECROSIS_FACTOR_SUPERFAMILY_CYTOKINE_PRODUCTION		0.0046	0.8864	0.3416	45	DDX58, HAVCR2, BCL10, JAK2, ARFGEF2, WNT5A, MAPKAPK2, FRMD8, TIRAP, HMGB1, PTPN11, STAT3, ISL1, RASGRP1, ADAM8, HSPB1, NOD1, FZD5, MAVS, LPL, PIK3R1, PSEN1, THBS1, RIPK1, ARHGEF2, RIPK2, FADD, MYD88, TWIST1, DDT, HLA-E, APP, MIF, LGALS9, DHX9, NFATC4, CARD9, IFNGR1, CYBA, HDAC2, TLR3, TLR4, CLU, AGER, PTPRJ
	GOBP_POSITIVE_REGULATION_OF_TYROSINE_PHOSPHORYLATION_OF_STAT_PROTEIN		0.0108	0.3381	0.6053	26	ERBB4, FGFR3, GHR, JAK2, HPX, KIT, HES1, STAT3, HES5, ISL1, HSF1, IL6ST, IL6R, ARL2BP, LYN, STAP2, PIBF1, PARP14, FYN, HDAC2, CNTF, TNFRSF1A, IL12A, SOCS3, LIF, PARP9
	GOBP_POSITIVE_REGULATION_OF_UBIQUITIN_DEPENDENT_PROTEIN_CATABOLIC_PROCESS		0.0297	0.3601	0.5008	92	EGF, PIAS1, SIRT2, GBA, FAM122A, AURKA, HECTD1, CDC20, HSPBP1, RCHY1, PSMD10, PTK2, CCDC22, FBXW8, NKD2, FBXO22, NFE2L2, SH3RF2, FZR1, MAGEF1, SIRT6, PSEN1, AXIN1, ARIH2, ZER1, RNF217, RNF144B, ARIH1, MDM2, TRIM67, DAB2, NUB1, ANKIB1, DET1, RAD23A, PLK2, SUMO2, UBE2V2, ZYG11B, USP5, RNF144A, PLK1, PTEN, RBX1, PLK3, CAV1, DISC1, CLU, RNF180, CSNK1D, CSNK1E, PTK2B, SMAD7, UBQLN2, HSPA1A, HSPA1B, SG…
	GOBP_POSITIVE_REGULATION_OF_UNSATURATED_FATTY_ACID_BIOSYNTHETIC_PROCESS		0.0329	0.9904	0.263	5	ANXA1, ABCD1, ABCD2, PLA2G3, AVPR1A
	GOBP_POSITIVE_REGULATION_OF_VASCULAR_PERMEABILITY	0.2802	0.0316	0.3901	0.3273	11	OCLN, VEGFA, TJP1, TJP2, PDE3A, APOE, FGFBP3, ANGPT1, TGFB1, PDE2A, BMP6
	GOBP_POSITIVE_REGULATION_OF_VASCULATURE_DEVELOPMENT		0.0119		0.2093	99	PDCD6, HMGB1, SMOC2, SERPINE1, CCBE1, XBP1, CXCR4, ECM1, THBS1, C3, RUNX1, HIPK1, CDH5, TWIST1, PLCG1, PAK4, ABL1, ETS1, PDPK1, PTGIS, VEGFA, TLR3, SEMA5A, SMAD1, VEGFB, VEGFC, PTK2B, STIM1, WNT5A, PRKCB, PRKD2, ENG, AGO2, ADM, ANGPT2, AGGF1, TIE1, SASH1, ZC3H12A, SPHK1, CYP1B1, SIRT1, KLF4, ISL1, ANXA3, RAPGEF3, F3, BMPER, GAB1, EMC10, HIPK2, NFE2L2, DLL1, HK2, HSPB1, JMJD8, RHOB, MIR30A, VASH2,…
	GOBP_POSITIVE_REGULATION_OF_VASOCONSTRICTION		0.0164		0.0818	11	EGFR, AKT1, ADRA1B, F2R, GJA1, FGA, ICAM1, CAV1, OXTR, TRPM4, AVPR1A
	GOBP_POSITIVE_REGULATION_OF_VESICLE_FUSION		0.0993	0.9324	0.0094	9	SYT1, SYT9, ANXA2, KIF5B, AKT2, ANXA1, DOC2B, SNCA, C2CD5
	GOBP_POST_TRANSLATIONAL_PROTEIN_MODIFICATION		0.0217	0.7647	0.3616	295	FAM20C, PSMC2, WFS1, PSMC3, PSMC4, PSMC5, FGA, PSMC6, PSMD1, PSMD2, PSMD3, FBN1, PSMD4, PSMD5, GPC3, PSMD7, PSMD8, PSMD9, PSMD10, PSMD11, PSMD12, PSMD13, PSME1, PSME2, SKP1, CUL1, BTRC, PSMF1, APOB, PSMD6, HSP90B1, VHL, SOCS2, SOCS3, FBXL15, TNC, PDIA6, DCAF7, LRRC41, CRTAP, SPP1, ATG7, TGOLN2, CKAP4, COPS6, WDR5, PRSS23, RAB1A, CHGB, FSTL1, SDC2, CHM, CHML, KLHL2, MGAT4A, ESCO1, CISH, ERCC8, ANK…
	GOBP_POSTSYNAPSE_ORGANIZATION	0.102	0.3512	0.7445	0.05	143	PDLIM5, ZDHHC2, ARF4, HSPA8, ZDHHC15, LRRC4, ACTG1, GRIN2B, CDK5, LGMN, EPHA4, NLGN1, ZDHHC12, ARF6, PPFIA2, DNM1L, ABHD17B, EEF2K, ABHD17C, ABHD17A, LRP4, WASF2, DLG1, EPHB1, INSR, LHFPL4, DGKB, PTPRS, NOS1AP, PTPRD, ACTN1, IGF1R, SHANK2, ZMYND8, CEL, ARHGAP33, WNT5A, CFL1, LRRTM1, KIF1A, LRFN4, ARHGAP39, CBLN1, LRRC4B, EFNA1, NRXN1, SSH1, HOMER1, FNTA, CHRNB1, NRP2, INA, DVL1, NLGN4Y, GRID2, SH…
	GOBP_POSTSYNAPTIC_SIGNAL_TRANSDUCTION	0.5703	0.2658	0.6683	0.0232	26	GNAQ, JAK2, PLCB1, CHRM2, CHRNA3, CDK5R1, CRTC1, ACHE, RGS10, LYPD1, OPRM1, AGRN, RGS8, CHRM3, LY6H, PRR7, HRH3, KPNA2, GNA11, GNB1, KPNA1, GNAI2, CRKL, CHRNB2, CHRNA7, RELA
	GOBP_PRI_MIRNA_TRANSCRIPTION_BY_RNA_POLYMERASE_II		0.0147		0.7796	41	SMAD6, NFIB, BMP4, SOX9, NR3C1, KLF4, EGR1, BMP2, STAT3, NFATC3, SREBF2, DDX5, JUN, SMARCA4, SMAD4, PDGFB, TGFB1, YY1, FOS, HDAC4, FOXO3, FOSL1, ATOH8, NFATC4, ETS1, TP53, FGF2, SRF, HIF1A, NGFR, PPARD, TGFB2, SMAD3, SMAD1, GNL3, BMPR1A, TEAD1, RELA, APLN, PPARA, KLF5
	GOBP_PRODUCTION_OF_MOLECULAR_MEDIATOR_INVOLVED_IN_INFLAMMATORY_RESPONSE		0.0273	0.9544	0.4476	33	PER1, ADCY7, STAT3, MAPK14, SERPINE1, CUEDC2, KPNA6, APPL1, IL17D, PLD3, PRDX2, LYN, MYD88, PDCD4, DUSP10, IL17RC, ABCD1, ABCD2, APPL2, PLA2G3, BAP1, SIRPA, CHID1, HIF1A, VAMP7, TLR4, GRN, SNX4, SNAP23, IL4R, ZC3H12A, RPS19, PPARA
	GOBP_PRODUCTION_OF_MOLECULAR_MEDIATOR_OF_IMMUNE_RESPONSE		0.0128	0.5498	0.5701	101	EXOSC3, STX4, IRAK3, SLC15A4, PKN1, SUPT6H, XBP1, TNFRSF1B, HSPD1, RIF1, TGFB1, TGFB3, ANGPT1, CD226, MAP3K7, TGFB2, TLR3, TLR4, TCF3, TRAF6, DENND1B, RNF168, LACC1, DDX58, MSH6, NBN, BCL10, CHGA, WNT5A, UNG, TRIL, GPI, RNF8, LIG4, PAXIP1, MAVS, PHB2, DDX21, MSH3, DHX36, PHB, TRPM4, IL1R1, PRKDC, MSH2, HMCES, TP53BP1, HK1, POLB, SIRT1, JAK3, KIT, NR4A3, PARP3, IL13RA2, F2RL1, TMBIM6, CUEDC2, POLQ…
	GOBP_PROGRAMMED_NECROTIC_CELL_DEATH		0.0044		0.4959	31	SPATA2, PPIF, FAS, ALKBH7, TRAF2, BIRC2, RBCK1, PGAM5, IPMK, ITPK1, DNM1L, TRPM7, RIPK1, CASP8, CYLD, IRF3, CFLAR, ARHGEF2, SLC25A4, FADD, FZD9, YBX3, PYGL, PELI1, TP53, TLR3, TLR4, BAX, BOK, CAV1, ASAH1
	GOBP_PROSTANOID_BIOSYNTHETIC_PROCESS		0.0036	0.7991	0.0176	19	SIRT1, CBR1, PIBF1, MIF, ANXA1, AKR1C3, PNPLA8, PTGES3, PLA2G3, PTGIS, AVPR1A, FABP5, PTGDS, TBXAS1, PLA2G4A, DAGLB, PTGES2, PTGS1, EDN1
	GOBP_PROSTANOID_METABOLIC_PROCESS		0.0012	0.2388	0.0001	33	SIRT1, AKR1C1, ANXA1, PLAA, FABP5, PTGDS, TBXAS1, DAGLB, PTGES2, GSTP1, EDN1, HPGD, CBR1, PIBF1, MIF, AKR1C3, ZADH2, PNPLA8, PTGES3, PLA2G3, ATP6V1B1, AKR1C2, PTGIS, AVPR1A, GSTM1, PLA2G4A, TNFRSF1A, PTGS1, PTGR2, PTGR1, CES2, GSTA1, ACOX1
	GOBP_PROTEIN_CONTAINING_COMPLEX_REMODELING		0.0455		0.6308	16	SCARB1, LIPG, APOC1, PLA2G3, MTTP, APOE, TAF8, ALB, APOM, ABCA5, GTF2E1, APOB, LCAT, LPL, PLTP, ABCG1
	GOBP_PROTEIN_HYDROXYLATION	0.9815	0.0347	0.981	0.4376	25	JMJD7, PRDX4, OGFOD1, JMJD4, P3H3, P3H2, P3H1, P4HA2, VIPAS39, EGLN3, ASPH, JMJD6, CRTAP, PLOD1, PLOD2, P3H4, VPS33B, PLOD3, EGLN2, P4HTM, P4HA1, HIF1AN, P4HB, FKBP10, EGLN1
	GOBP_PROTEIN_KINASE_B_SIGNALING	0.5039	0.0071	0.7119	0.2592	155	GRM2, ARFGEF1, FGFR1, STK3, FERMT2, FGFR3, HBEGF, TSPYL5, PDCD6, CRYBA1, MTOR, NTRK2, NTRK3, PTK2, LEMD2, PHLPP1, NRG1, SESN2, HAX1, RCN3, PIK3R1, TGFB1, THBS1, CX3CL1, IGF2, KITLG, TGFBR1, ARRB2, SH2B3, INPP5F, GAS6, HSP90AA1, TXN, ANGPT1, HSP90AB1, DAG1, DLG1, INSR, RTN4, P2RX4, SEMA5A, FGF10, TYRO3, MERTK, SETX, RAPGEF1, FGFR4, FGF19, IGF1R, PTPRJ, NTRK1, MFHAS1, NRG2, DDIT3, FGFR2, STK11, RPS…
	GOBP_PROTEIN_LOCALIZATION_TO_EARLY_ENDOSOME		0.0311	0.4074	0.8151	10	EGF, SORL1, NRP1, RDX, MGAT3, DTX3L, SCRIB, MSN, EZR, ROCK2
	GOBP_PROTEIN_LOCALIZATION_TO_ENDOPLASMIC_RETICULUM		0.1096	0	0.034	139	RTN4, SEC61B, RPL35, SEC63, ZFAND2B, TRAM1L1, TRAM1, RPL13A, RPL36, SEC61A1, RPSA, RPL10A, SEC61A2, RN7SL1, RPL3, RPL4, RPL5, RPL6, RPL7, RPL7A, RPL8, RPL9, RPL10, RPL11, RPL12, RPL13, RPL15, RPL17, RPL18, RPL18A, RPL19, RPL21, RPL22, RPL23A, RPL24, RPS4Y1, RPL26, RPL27, RPL30, RPL27A, RPL28, RPL29, RPL31, RPL32, RPL34, RPL35A, RPL37, RPL37A, RPL38, GJA1, RPL39, RPL41, RPL36A, RPLP0, RPLP1, RPLP2…
	GOBP_PROTEIN_LOCALIZATION_TO_PLASMA_MEMBRANE	0.2371	0.0382	0.6238	0.3068	218	GORASP1, PTPN9, TSPAN15, TSPAN17, SORBS1, TSPAN33, MMP14, RAB11FIP2, TMEM150A, STAC3, TTC7B, EFR3B, EFR3A, APPL1, FAM126B, GORASP2, TSPAN14, FAM126A, PPFIA1, IKBKB, GPR158, RAB3D, TTC7A, DLG1, CCDC88A, IFT20, RAB12, NFASC, MYO5A, RAB40B, DENND4C, CNPY4, EGFR, AKT1, PPP2R5A, AKT2, PTCH1, LYPLA1, OPTN, CLIP3, BBS2, ZDHHC3, TNFRSF1A, FLOT1, EPHA2, CNST, EPB41L3, MYADM, RILPL2, GRIP1, EPHB2, RILPL1, …
	GOBP_PROTEIN_MATURATION		0.0381		0.239	200	GLRX3, WFS1, PRDX4, OMA1, SOX4, CAST, ISCA2, CTSL, CREBBP, ENO1, HSCB, FGA, DHPS, FKBP1A, TSPAN15, GGT1, SNAPIN, CYFIP2, GALNT2, GRIN2A, TSPAN17, HGFAC, GCSH, HP, NFU1, IFI16, CISD3, TSPAN33, MMP14, LIPT2, ASPH, NDUFAB1, FURIN, SERPINE1, GLRX5, C1RL, LIPT1, PGK1, DNAJB11, SERPINE2, PLAT, TASP1, PLAU, MAGEF1, PLGRKT, MMS19, LGMN, NAA40, BAD, NAA50, HSPD1, BAK1, TSPAN14, PERP, ISCA1, NCSTN, THBS1, …
	GOBP_PROTEIN_PROCESSING		0.0352		0.178	146	FAM111A, OMA1, XPNPEP3, CAST, CTSL, SCG5, ENO1, SPG7, FGA, MYRF, CHAC1, FKRP, GGT1, DYNC2H1, CYFIP2, HM13, GRIN2A, APH1B, HGFAC, CASP2, HP, BCL2L12, IFI16, PCSK6, CASP3, LONP2, MMP14, SPRTN, ASPH, IMMP2L, FURIN, RHBDD1, SERPINE1, DDI2, C1RL, OGT, CCBE1, PGK1, NKD2, SERPINE2, SEC11C, PLAT, PCSK7, PLAU, ECEL1, PLGRKT, ADAMTS3, LGMN, PMPCB, BAD, TMEM59, BAK1, BAG2, PERP, ECE2, NCSTN, THBS1, RCE1, TB…
	GOBP_PROTEIN_TARGETING		0.2416	0.0275	0.1645	384	HSPA8, NUP54, TIMM10B, YWHAQ, MTERF4, PIK3R4, NLGN1, AP1M2, HSPD1, AIFM1, PDCD5, GDI1, TAOK2, AIP, HSP90AA1, BAP1, SCP2, TRAK1, LEPROT, NEDD4, TRAK2, BNIP3L, PRKAA1, UBB, UBC, UBE2D1, UBE2D2, HGS, UBE2D3, AP3B1, MFF, PARD3, PARL, MYO1C, KATNB1, PECR, CHM, ACOT8, AKT2, MLYCD, ZDHHC21, CDC37, GABARAP, AMACR, VPS13C, VPS13D, DECR2, ZDHHC3, RNF31, BID, SYNGR1, BAG3, BAAT, ICMT, DMTN, CDK5R1, SLC1A1, …
	GOBP_PROTEIN_TARGETING_TO_MEMBRANE		0.225	0.0069	0.1323	181	ZDHHC2, RAB3IP, VPS37A, VPS37D, KCNB1, ZDHHC15, HRAS, NACAD, ZDHHC20, ZDHHC24, ZDHHC23, ZDHHC22, NACA, ZDHHC9, GOLGA7, FIS1, VPS37C, ZDHHC4, ZDHHC6, CDK5, ZDHHC11B, ZDHHC14, ZDHHC18, ZDHHC12, YIF1B, GDI1, TAOK2, MIEF2, STOM, MTCL1, PRKCI, MIEF1, PEX26, SEC61B, PEX19, RPL35, PEX5, SEC63, PEX3, ZFAND2B, PEX16, TRAM1L1, ARL6IP1, TRAM1, RPL13A, RPL36, SEC61A1, RPSA, RPL10A, SEC61A2, RN7SL1, RPL3, RPL…
	GOBP_PROTEOGLYCAN_METABOLIC_PROCESS	0.0747	0.0432	0.9166	0.6582	76	CHST14, CHST11, GLCE, CHST15, DSE, CHST7, CHSY3, COL11A1, NDST1, CHPF2, BMP2, CHST12, CHPF, GAL3ST4, DSEL, CHST3, SPOCK2, EXTL3, HS3ST5, FAM20B, SLC2A10, CHSY1, HYAL1, BGN, B3GAT3, CSPG5, ADAMTS12, NDNF, CYTL1, EGFLAM, CSGALNACT2, NDST4, GAL3ST3, CANT1, NDST3, HS6ST3, IDS, SGSH, HS6ST2, HS6ST1, HS2ST1, HS3ST3B1, NCAN, B3GAT2, UST, B4GALT7, B3GALT6, GPC1, EXT1, EXT2, PXYLP1, CSGALNACT1, B3GAT1, HE…
	GOBP_PROTON_TRANSMEMBRANE_TRANSPORT		0.0027	0.0176	0.0007	100	PPIF, SLC15A4, COX7A2, ATP6AP1, SLC9A6, COX4I1, SLC9A8, TWIST1, COX6A1, SLC9C2, COX6B1, SLC9A9, COX6C, COX7B, SLC4A10, COX7C, ATP12A, COX8A, SLC9A5, COX10, ATP6V1B1, COX15, ATP6AP1L, MT-CO3, NDUFA4, MT-CYB, ATP2A2, COX7A2L, COX5A, ATP1A1, UCP3, SLC15A2, SLC9A1, ATP2A1, SLC46A1, PHB2, ATP1A2, SLC25A14, SLC9A3R1, ATP7A, MT-ATP6, SLC30A5, DNAJC30, TMSB4X, NNT, NDUFS7, MT-CO1, TACO1, MT-ND4, MT-ND5, …
	GOBP_PULMONARY_VALVE_DEVELOPMENT	0.0523	0.0145	0.6225	0.8852	17	JAG1, SMAD6, BMP4, SLIT2, NOTCH1, NFATC1, ROBO2, STRA6, TGFB2, HEY1, ROBO1, RBPJ, BMPR2, NOTCH2, HEYL, TNFRSF1A, TNFRSF1B
	GOBP_PULMONARY_VALVE_MORPHOGENESIS	0.0491	0.0121	0.7696	0.9508	13	JAG1, SMAD6, BMP4, SLIT2, NOTCH1, NFATC1, ROBO2, STRA6, TGFB2, HEY1, ROBO1, NOTCH2, HEYL
	GOBP_PURINE_NUCLEOSIDE_MONOPHOSPHATE_CATABOLIC_PROCESS		0.0175	0.3982	0.2583	5	AMPD3, NT5C, ADA, HPRT1, NT5E
	GOBP_PURINE_RIBONUCLEOSIDE_MONOPHOSPHATE_CATABOLIC_PROCESS		0.0352	0.6082	0.2056	4	AMPD3, NT5C, HPRT1, NT5E
	GOBP_RAB_PROTEIN_SIGNAL_TRANSDUCTION	0.4913	0.8465	0.7803	0.0493	21	RAB12, MADD, DENND4C, RAB21, RAB39B, RAB33B, RAB30, RAB4B, RAB35, RAB15, RAB9A, DENND4A, RAB9B, DENND3, RAB39A, DENND1A, RAB33A, DENND4B, GDI1, SGSM3, RAB4A
	GOBP_RAS_PROTEIN_SIGNAL_TRANSDUCTION	0.5785	0.0408	0.9137	0.5487	274	KSR1, AKAP13, SPRY1, RASA4, RASGRP2, CHUK, DYNLT1, KPNB1, DAB2IP, NET1, MAPKAP1, GDI1, ARHGEF25, MYO9B, ARHGEF28, STARD8, WASF2, IQSEC2, GNB1, TRIM67, ITPKB, LIMK1, ARHGEF10, ARHGAP17, ALS2, PLCE1, G3BP2, NRAS, RAB12, DENND4C, ARHGAP24, RAB39B, ARHGAP5, RABL3, RTN4R, ARRB1, SHC2, ARHGAP42, RAB9B, RASGRF2, USP28, F2R, FARP2, RHOA, RALB, CSF1, IRS2, MRAS, NGFR, RAB35, CDC42EP3, CDC42EP1, FLOT1, JAK…
	GOBP_REACTIVE_NITROGEN_SPECIES_METABOLIC_PROCESS		0.0245	0.7183	0.289	46	JAK2, GCHFR, MTOR, KLF4, PKD2, DDAH1, ARG2, CPS1, GCH1, EDN1, AKT1, TSPO, GLA, ICAM1, ATP2B4, TMEM106A, DDAH2, HSP90AA1, ASS1, HSP90AB1, INSR, RORA, P2RX4, ROCK2, SIRPA, CYB5R3, PTGIS, NQO1, DNM2, WDR35, THAP4, PTX3, CYB5B, KHSRP, SPR, DYNLL1, SMAD3, NOS1AP, TLR4, CAV1, CLU, ZC3H12A, PTK2B, RAC1, CYP1B1, CD47
	GOBP_REACTIVE_OXYGEN_SPECIES_BIOSYNTHETIC_PROCESS		0.0311	0.6674	0.2647	70	JAK2, GCHFR, MTOR, KLF4, SNCA, ARG2, CLCN3, MT-CO2, SPHK2, SLC5A3, ZNF205, SLC25A33, HDAC4, TRAP1, CTNS, DDAH2, HSP90AA1, ASS1, HSP90AB1, INSR, RORA, P2RX4, SLC30A10, PTGIS, MIR590, DNM2, WDR35, PTX3, CYBA, KHSRP, FYN, DYNLL1, SMAD3, NOS1AP, TLR4, PIKFYVE, CAV1, CLU, PTK2B, RAC1, RAB27A, PARK7, PKD2, DDAH1, GCH1, EDN1, CFLAR, AKT1, TSPO, GLA, ICAM1, ATP2B4, SOD1, SOD2, ABCD1, ABCD2, GBF1, ROCK2, …
	GOBP_REACTIVE_OXYGEN_SPECIES_METABOLIC_PROCESS		0.0026	0.2005	0.1763	163	PRDX4, GCHFR, ARF4, MTOR, HP, CYB5R4, SNCA, MAPK14, IMMP2L, SESN2, TFAP2A, BIRC2, FANCC, BCL2, TGFB1, THBS1, CCS, TMEM106A, DDAH2, HSP90AA1, HSP90AB1, INSR, P2RX4, PTGIS, MIR590, WDR35, PTX3, CYBA, KHSRP, DYNLL1, NOS1AP, TLR4, CAV1, MT-ND2, PTK2B, RAB27A, ROMO1, COQ7, PARL, STK17A, NDUFS1, NDUFS3, BST1, NDUFS4, EDN1, EGFR, AKT1, TSPO, BCO2, HDAC6, GLA, ICAM1, ATP2B4, IFI6, MPV17, DHFR, PRDX5, GNA…
	GOBP_RECEPTOR_CATABOLIC_PROCESS	0.7907	0.0115	0.5868	0.3747	34	ANXA2, SNX25, GPRASP1, MTMR2, MYLIP, FURIN, PCSK9, APOE, ITCH, CDK5, PIK3R4, LGMN, DTX3L, RNF43, TGFB1, AP2M1, AP2S1, CLTA, ZNRF3, CLTC, AP2A1, SMURF1, AP2A2, AP2B1, SH3GLB1, VLDLR, ABCA2, KIF16B, BECN1, NEDD4, PTPN1, UVRAG, MVB12A, CAPN1
	GOBP_RECEPTOR_INTERNALIZATION		0.0392	0.6123	0.1589	78	EGF, TBC1D5, PLCG2, MTMR2, NTF3, USP46, SNCA, PCSK9, GRB2, CALCRL, DKK1, RAB31, AP2M1, RSPO1, ARRB2, CD9, CLTC, ANKRD13B, RIN3, AP2B1, ANGPT1, INSR, DLG4, DNM1, DNM2, VEGFA, NEDD4, FMR1, LRP1, SFRP4, EPS15, CAV1, LRRTM2, DNM3, LDLRAP1, GREM1, CD63, GRK4, GRIA1, GTF2H2, UBQLN2, CD81, ANKRD13D, ARF1, LRPAP1, MKLN1, ACHE, DRD2, MX1, OPHN1, TFRC, ARRB1, NECAB2, AHI1, ADM, SCYL2, RAB5A, CACNG8, CACNG7…
	GOBP_RECEPTOR_MEDIATED_ENDOCYTOSIS		0.0011	0.4102	0.0177	196	TBC1D5, SNX17, CTSL, DNAJC6, FCHSD2, SNAP91, HP, SERPINE1, SYT11, APOB, ARRB2, INPP5F, HSP90AA1, INSR, NEDD4, HSP90B1, CAV1, SPARC, COLEC12, ARRB1, ADM, MAGI2, APLN, FLOT1, EGF, LRP2, USP46, GRB2, APOE, DLL1, SORL1, VTN, HSPH1, CD9, CD36, HFE, PIKFYVE, EPS15, TPCN2, CAV2, GREM1, TFRC, CLN3, ADRB2, LDLRAD3, TGFBR2, WNT3A, PLA2R1, ITGA4, ACKR3, BICD1, ITGAV, ITGB1, NTF3, SNCA, ALB, DKK1, ARF6, C3, …
	GOBP_RECEPTOR_METABOLIC_PROCESS	0.646	0.0049	0.4645	0.0834	128	TBC1D5, EHD3, BVES, ARFGEF2, NTF3, SNCA, FURIN, CDK5, PIK3R4, LGMN, RNF43, DKK1, TGFB1, ARRB2, INPP5F, ANGPT1, INSR, SH3GLB1, VEGFA, NEDD4, SFRP4, CAV1, CD63, SNX25, LAMTOR1, ITCH, ARRB1, FNTA, ADM, ECE1, ZNRF3, SMURF1, OPTN, MAGI2, ARC, CACNG4, PTPN1, APLN, ARAP1, FLOT1, EGF, GPRASP1, PLCG2, LMTK2, MTMR2, USP46, PCSK9, GRB2, APOE, CALCRL, CHMP5, PSEN1, RAB31, AP2M1, RSPO1, SORL1, AP2S1, CLTA, CD…
	GOBP_RECEPTOR_RECYCLING	0.5215	0.0726	0.3759	0.0467	27	ANXA2, EHD3, BVES, ARFGEF2, LMTK2, LAMTOR1, ACHE, SNCA, PCSK9, CHMP5, ECE1, PSEN1, SORL1, NSF, PLEKHJ1, VAMP3, INPP5F, OPTN, REP15, KIF16B, RAB11B, EPS15, TBC1D16, AP1AR, ARAP1, SCRIB, RAB29
	GOBP_RECEPTOR_SIGNALING_PATHWAY_VIA_STAT		0.0163	0.497	0.5797	86	EGF, STAT5B, PIAS1, ERBB4, FGFR3, GHR, IL10RB, JAK2, JAK3, KIT, MGAT5, NOTCH1, CRLF3, NLK, STAT3, ELP2, SOCS6, CENPJ, DOT1L, ISL1, CDK5R1, HSF1, IFNAR1, CDK5, IL6ST, STAMBP, IL6R, ARL2BP, LYN, STAP2, CTR9, STAT2, STAT4, SH2B3, CCL2, STAT6, PIBF1, DAB1, INPP5F, SUZ12, MIR125B1, NEUROD1, NF2, ADIPOR1, PARP14, LEPROT, FYN, PPP2CA, CNTF, PPP2R1A, UBAP2, PTPN2, PTPRD, VHL, GGNBP2, IL12A, CAV1, SOCS1, …
	GOBP_REGENERATION	0.6566	0.007		0.375	133	ANXA1, NOTCH1, ADAM15, PRMT5, CLDN1, EPHA4, BAK1, BCL2, RTN4RL2, MTR, ATIC, BIN3, NREP, MAPK8IP3, RUNX1, GLI1, BCL9, CSNK2A2, INPP5F, GAS6, FZD7, DAG1, PTPN3, MIR590, WDR35, CTNNA1, MT-CYB, PTPRS, PPP3CA, FGF10, TARBP2, PRRX1, KLF5, SRSF5, PFKFB1, TYMS, RTN4RL1, TNC, EYS, MAP1B, CERS2, RGMA, RTN4R, SPP1, KREMEN1, KIAA0319, RPL30, LRIG2, ADM, ANGPT2, EGFR, TGFBR3, GLI3, PTGFRN, TSPO, WNT7A, ENO3, …
	GOBP_REGULATION_OF_ACTIN_FILAMENT_BASED_PROCESS	0.5488	0.0367		0.494	297	TMSB10, CFL2, FCHSD2, AKAP13, CYFIP2, WHAMM, ELN, ADD1, DIXDC1, ECT2, NEB, PPFIA1, TAOK2, WASF2, SYNPO, SVIL, SYNPO2, FHOD1, LIMK1, DLG1, ARHGEF10L, FHOD3, CCDC88A, AVIL, NF2, ARHGEF10, ARHGAP17, CTNNA2, CAV1, WASF3, SPIRE1, COTL1, CAMK2D, MYO1C, ARPC5, SSH1, SORBS3, TENM1, DSTN, SPIRE2, EDN1, TSC1, SDC4, CDK10, RND1, SRI, NPHS1, ICAM1, ARFIP2, RHOA, ATP1A2, SPTAN1, TRPM4, CNN2, BAIAP2, CDC42EP3,…
	GOBP_REGULATION_OF_ADAPTIVE_IMMUNE_RESPONSE		0.0058	0.886		77	SIRT1, EXOSC3, JAK3, ANXA1, HMGB1, SLC15A4, PKN1, SUPT6H, PARP3, HLA-B, TNFAIP3, THOC1, MEF2C, MLH1, TNFRSF1B, FZD5, HSPD1, IL6ST, RIF1, TGFB1, ADA, IRF1, IL20RB, IRF7, C3, RIPK2, FADD, MALT1, DUSP10, HFE, CD226, ZBTB1, PVR, FBXO38, MAP3K7, FOXJ1, TRAF6, IL4R, IL12A, SMAD7, SUSD4, HAVCR2, ZBTB7B, CD81, HPX, PRKCZ, ADCY7, BCL6, NFKBIZ, TFRC, LOXL3, TRAF2, PAXIP1, PPP3CB, NFKBID, TNFRSF14, PTPN6, B…
	GOBP_REGULATION_OF_ALPHA_BETA_T_CELL_ACTIVATION		0.0076	0.9175		48	AP3B1, SH3RF1, TWSG1, ZBTB7B, CD81, JAK3, PRKCZ, ANXA1, PRDM1, HMGB1, RARA, BCL6, NFKBIZ, CBLB, LOXL3, ARG2, ZBTB16, NKAP, MAPK8IP1, TGFBR2, NFKBID, CBFB, TNFRSF14, AP3D1, ADA, IRF1, RC3H1, CD83, RUNX1, GLI3, RIPK2, HSPH1, SOCS5, MALT1, HLA-A, HLA-E, HFE, LGALS9, ITPKB, RC3H2, IL4R, IL12A, SOCS1, ZC3H12A, SMAD7, AGER, MYB, PNP
	GOBP_REGULATION_OF_ALPHA_BETA_T_CELL_DIFFERENTIATION		0.028			35	AP3B1, SH3RF1, ZBTB7B, JAK3, PRKCZ, ANXA1, PRDM1, HMGB1, RARA, BCL6, NFKBIZ, LOXL3, ZBTB16, NKAP, TGFBR2, NFKBID, CBFB, AP3D1, ADA, RC3H1, CD83, GLI3, RUNX1, RIPK2, SOCS5, MALT1, LGALS9, ITPKB, RC3H2, IL4R, SOCS1, ZC3H12A, SMAD7, MYB, PNP
	GOBP_REGULATION_OF_AMINO_ACID_TRANSPORT	0.6505	0.3004	0.5449	0.0229	22	GRM7, SV2A, TRH, RGS2, SLC38A3, ATP1A2, STXBP1, SLC43A2, SLC43A1, ADORA1, ADORA2A, NTSR1, SLC12A2, ITGB1, ARL6IP1, PER2, RAB3GAP1, RGS4, PSEN1, ARL6IP5, NPY5R, HRH3
	GOBP_REGULATION_OF_AMYLOID_PRECURSOR_PROTEIN_CATABOLIC_PROCESS	0.5008	0.1014	0.0068	0.2368	37	MIR186, FKBP1A, SLC2A13, EFNA3, NTRK2, CASP3, EFNA1, BIN1, GSK3A, APOE, PIN1, EPHA4, GGA3, RTN3, HAP1, ABCG1, RTN1, SORL1, LYN, TMED10, SP1, ROCK1, RANBP9, RTN4, RTN2, ROCK2, ABCA2, FLOT2, IFNGR1, PICALM, LRRTM3, CHRNA7, ABCA7, RELA, CLU, AGER, PRNP
	GOBP_REGULATION_OF_ANATOMICAL_STRUCTURE_SIZE	0.3192	0.0142	0.6794	0.0649	357	TMSB10, CFL2, FCHSD2, FGA, CYFIP2, DRAXIN, DIP2B, WHAMM, ELN, ADD1, L1CAM, CLNS1A, NEB, GDI1, KDM1A, WASF2, SVIL, HSP90AB1, LIMK1, SNF8, DLG1, RTN4, FHOD3, MSN, AVIL, ALS2, PTPRS, CTNNA2, NRCAM, CAV1, RPTOR, WASF3, CRABP2, SPIRE1, VAV2, PEX11B, WNT5A, PEX11A, COTL1, WNT3, MYO1C, SLC12A6, ARPC5, SSH1, LAMTOR5, MAP1B, TENM1, DSTN, RTN4R, SPP1, SPIRE2, NKX6-1, RARG, KIAA0319, KCNMB2, CHRM3, ADM, ARH…
	GOBP_REGULATION_OF_ANIMAL_ORGAN_FORMATION	0.6241	0.0107	0.4697	0.3403	16	CITED2, AR, BMP4, BMP7, SPRY1, WNT5A, SULF1, SIX1, BMP2, WNT2B, ROBO2, WNT3A, FRS2, ROBO1, FGF10, DKK1
	GOBP_REGULATION_OF_ANIMAL_ORGAN_MORPHOGENESIS		0.0347	0.9641		140	PSMC2, PSMC3, PSMC4, PSMC5, PSMC6, PSMD1, SPRY1, WNT4, PSMD2, PSMD3, PSMD4, BMP2, PSMD5, GPC3, PSMD7, PSMD8, MSX1, PSMD9, ROBO2, PSMD10, PSMD11, PSMD12, PSMD13, PSME1, PSME2, PSMF1, DKK1, DVL2, FZD2, PSMD6, DVL3, FZD6, ROR2, BTBD7, ARRB2, SEC24B, ABL1, SIX4, SIX1, WNT2B, FZD7, VEGFA, BMPR1A, FGF10, GPC6, VANGL2, WNT5A, GPC4, RYK, GRHL3, PRICKLE2, ROR1, CELSR3, PHB2, EDN1, DAAM1, DVL1, PARD6A, PLE…
	GOBP_REGULATION_OF_ANTIGEN_RECEPTOR_MEDIATED_SIGNALING_PATHWAY		0.0373	0.4075	0.6253	34	BCL10, THY1, CD81, ELF2, PLCL2, SLC39A10, LPXN, PHPT1, PRKCB, CBLB, PRKD2, GPS2, DUSP3, CBFB, PTPN6, ADA, RC3H1, LGALS3, LYN, RUNX1, MALT1, PAX5, RPS3, ELF1, CD226, EZR, PTPN2, DGKZ, RELA, FOXP1, PRNP, PAWR, PTPRJ, RAB29
	GOBP_REGULATION_OF_APOPTOTIC_SIGNALING_PATHWAY		0.0038	0.5669	0.2816	268	SLC35F6, TPT1, ARMC10, ENO1, FGA, PPIF, PSMD10, DAB2IP, SERPINE1, BAD, THBS1, CASP8, KDM1A, ARRB2, MDM2, FADD, PTTG1IP, CTH, CTNNA1, PCGF2, PTPN2, UBB, CAV1, PLAGL2, APAF1, BCL10, PRKRA, PML, DDIT3, ERP29, RBCK1, FIGNL1, HYAL2, CYLD, CDKN2D, AKT1, RTKN2, CSNK2A1, ICAM1, IFI6, GNAI3, DEDD2, NGFR, BAX, BID, PTPN1, RELA, MUC1, TRIAP1, CRADD, TAF9, TRAF1, NLE1, ASAH2, PIH1D1, NOL3, USP47, MAPK7, SIRT…
	GOBP_REGULATION_OF_AXONOGENESIS	0.0362	0.2027	0.0777	0.0194	138	KIF13B, SHTN1, FSTL4, DRAXIN, MCF2, NTRK2, DIP2B, ROBO2, LRRC4C, BDNF, LINGO1, L1CAM, MACF1, BRSK2, CDK5, EPHA4, SHOX2, STK25, GDI1, TIAM2, SEMA3E, POU4F2, LRP4, RUFY3, DAB1, PLXND1, LIMK1, MAP3K13, PLXNC1, RTN4, DSCAM, DCC, PLXNB2, PTPRS, SRF, ARHGDIA, VEGFA, TRAK2, SEMA5A, PLXNA1, CHN1, PLXNA2, PLXNB3, PLXNA3, PLXNA4, EIF4G2, CRABP2, WNT5A, UST, WNT3, RYK, SEMA3B, EFNA1, NTN1, MAP1B, SEMA5B, ST…
	GOBP_REGULATION_OF_B_CELL_ACTIVATION		0.0431	0.8727	0.8853	64	STAT5B, EXOSC3, VAV3, AHR, SLC39A10, TIRAP, SLC15A4, PKN1, SUPT6H, PARP3, CASP3, MMP14, ZFP36L2, TNFAIP3, XBP1, THOC1, MEF2C, MLH1, ZFP36L1, BAD, BCL2, RIF1, TGFB1, ADA, LYN, MIF, PELI1, TNIP2, CHRNB2, ATP11C, TLR4, INPP5D, PCID2, FOXJ1, TRDC, NFATC2, CD81, PPP2R3C, TNFRSF21, BCL6, TFRC, BST1, SH3KBP1, PAXIP1, CDKN1A, PTPN6, RC3H1, ATM, IL27RA, HMGB3, INHBA, IRS2, MIR17HG, WNT3A, CD320, EXOSC6, N…
	GOBP_REGULATION_OF_B_CELL_PROLIFERATION		0.0025	0.6379	0.5738	29	NFATC2, VAV3, AHR, CD81, SLC39A10, TIRAP, TNFRSF21, PKN1, BCL6, CASP3, TFRC, BST1, MEF2C, BCL2, CDKN1A, ADA, RC3H1, LYN, ATM, MIF, IRS2, PELI1, WNT3A, CD320, CHRNB2, TLR4, INPP5D, TNFRSF13C, PAWR
	GOBP_REGULATION_OF_BEHAVIOR		0.0315	0.2395	0.2654	36	SGIP1, LEPR, MTOR, NR1D1, STAT3, PER3, RAG1, NR4A3, DRD2, ADORA1, PTGDS, ADORA2A, APOE, MEF2C, MBD5, AHI1, NLGN1, ADA, HDAC4, GJA1, TRH, CNTNAP4, ARRDC3, CNR1, DLG4, ZFHX3, TACR3, STRA6, HDAC2, CHRNB2, NMU, HCRTR2, RELN, NAPEPLD, CFAP20, EIF2AK4
	GOBP_REGULATION_OF_BIOLOGICAL_PROCESS_INVOLVED_IN_SYMBIOTIC_INTERACTION		0.0318	0.5996	0.9775	139	FAM111A, TNIP1, NOTCH1, PPIA, IFI16, STAU1, DYNLT1, PPIH, POLR2A, POLR2B, TRIM32, POLR2C, POLR2E, POLR2H, CXCR4, POLR2I, POLR2J, POLR2K, POLR2L, PROX1, BCL2, MDFIC, KPNA2, HACD3, APOBEC3C, RAD23A, SNF8, PTX3, IFITM2, PPID, ISG20, TARBP2, PPIE, IFITM1, TYRO3, PARP10, ZFP36, CAV1, UBP1, TRIM13, LARP1, IFITM3, TRIM28, HEXIM1, MID2, PML, NELFB, GTF2F1, POLR2D, GTF2F2, POLR2G, NELFCD, LARP7, RSF1, KPN…
	GOBP_REGULATION_OF_BIOMINERALIZATION		0.0467	0.26		58	BMP7, MATN1, WNT4, NOTCH1, BMP2, SGMS2, FBN2, ANO6, GPM6B, LTBP3, NBR1, DDR2, HEY1, ENPP1, BCOR, TXLNG, ANKH, MEF2C, TFAP2A, ACVR2A, ECM1, PKDCC, ACVR2B, TGFB1, FBLN7, FBXO5, TGFB3, ASPN, ACVR1, TWIST1, CEBPB, GAS6, BMP6, SMAD3, BMPR1A, OSR1, GREM1, PTK2B, BMP4, ISG15, S1PR1, SOX9, ZMPSTE24, ADGRV1, ADRB2, ATRAID, BMP2K, FZD9, ROCK1, ATP2B1, ROCK2, TRPM4, HIF1A, SLC8A1, BMPR2, ATF4, PTN, BMPR1B
	GOBP_REGULATION_OF_BLOOD_CIRCULATION		0.0453		0.0234	179	GLRX3, EHD3, BVES, HBEGF, FGA, FGB, FGG, AHCYL1, ASPH, MYH7, ADRA2A, KCNJ3, KCNIP2, KCNJ4, POPDC2, KCNJ12, KCNN2, ITPR3, DLG1, P2RX4, MEF2A, ATP2A2, SCN3B, TGFB2, NOS1AP, ATP1A1, NPR2, CELF2, CAV1, RYR3, SPX, STIM1, ADRA1B, RNLS, TRPC1, CHGA, ITPR2, CALM2, CAMK2D, NUP155, ADRA2B, DMD, SLC9A1, ADRA1A, GJC1, AGTR1, SEMA3A, ATP2A1, KCNMB2, CHRM3, ADM, ARHGAP42, ECE1, EDN1, EGFR, SRI, AKT1, F2R, RYR1…
	GOBP_REGULATION_OF_BLOOD_PRESSURE		0.0056	0.3253	0.1933	89	RENBP, AGTRAP, TAC1, NR2F2, ACSM3, F2RL1, GNB3, ATP6AP2, DLL1, HSD11B2, PDGFB, PCSK5, PDE4D, TPM1, RASL10B, ERAP1, PTPRO, CNR1, GAS6, POSTN, PRCP, P2RX4, NISCH, COL1A2, TRHDE, SMAD3, ATP1A1, NPY, NPR2, VEGFC, NPY1R, ERAP2, SPX, ADH5, ADRA1B, F11R, RNLS, CHGA, ID2, CORO2B, HMOX1, ADRA2B, ADAMTS16, DRD2, EMP2, DDAH1, GSK3A, ADORA1, MECP2, LRP5, PLCB3, ADRB2, CAMK2N1, EXT1, EXT2, RARRES2, ADM, UTS2B…
	GOBP_REGULATION_OF_BODY_FLUID_LEVELS		0.0002		0.2503	293	WFS1, NR1H3, FGA, GUCA1B, HGFAC, ADCY1, ADCY8, RAB11FIP2, SERPINE1, SERPINE2, PLAT, PLAU, THBS1, IRF1, KDM1A, ARRB2, SH2B3, GNA11, GNB1, ITPR3, OPRK1, P2RX4, DGKA, DGKB, DGKH, DGKQ, TLR4, DGKZ, TYRO3, DGKE, CAV1, DGKI, SOCS2, VAV2, AP3B1, TRPC3, NCOR2, MAFG, ARRB1, CHRM3, ADM, EDN1, HYAL2, EDNRB, F2R, GJA1, OXTR, AXL, APLN, ERBB4, JAK2, MICAL1, CCND1, PLAUR, PROS1, SERPING1, UGCG, TFPI2, SLC29A1,…
	GOBP_REGULATION_OF_BRANCHING_INVOLVED_IN_URETERIC_BUD_MORPHOGENESIS		0.0323	0.9813		11	VEGFA, BMP4, SMO, SOX9, SIX4, SIX1, WNT2B, GREM1, SOX8, LHX1, LGR4
	GOBP_REGULATION_OF_CALCIUM_ION_DEPENDENT_EXOCYTOSIS	0.1773	0.3623	0.0502	0.0054	31	SYT1, SYT4, SYT5, NOTCH1, KCNB1, ARF1, HYAL3, SYT2, REST, SYT7, SYT9, SYT6, SCAMP5, CDK5, SYT11, TRIM9, RAP1B, CACNA1H, CACNA1G, SYT10, GNAI2, SYT3, DOC2A, ATP2A2, STXBP1, SYT17, SYT13, RAB3GAP1, DOC2B, STX1A, STXBP3
	GOBP_REGULATION_OF_CALCIUM_ION_IMPORT	0.6587	0.0006	0.1399	0.0134	19	EGF, LGALS3, STC1, CCL2, WNK3, TRPV3, PDGFRB, PKD2, VDAC1, FYN, HOMER1, ATP2A1, PDGFB, TRIM27, SPHK2, SLC30A1, PRNP, CTNNB1, PSEN2
	GOBP_REGULATION_OF_CALCIUM_ION_TRANSMEMBRANE_TRANSPORT		0.0378	0.8162	0.3509	87	GNB5, GEM, EHD3, THY1, PLCG2, FKBP1A, CACNB3, YWHAE, PRKCE, BIN1, SNCA, STAC3, FGF14, G6PD, CDK5, TMEM38B, STIM2, STAC, PDE4B, PDE4D, JPH3, CLIC2, CX3CL1, AKAP6, LYN, ADRA2A, CHD7, UBASH3B, CORO1A, PLCG1, SESTD1, ABL1, PDPK1, ATP1B1, VDAC1, FYN, NOS1AP, FKBP1B, FMR1, TSPAN13, CACNA1C, CACNA2D1, CACNB1, CACNB2, PTK2B, CACNB4, TMEM38A, STIM1, TRPC1, RYR2, AHNAK, CALM2, CRACR2A, CAMK2D, CEMIP, PKD2,…
	GOBP_REGULATION_OF_CALCIUM_ION_TRANSPORT_INTO_CYTOSOL		0.0266	0.3753	0.1047	58	THY1, FKBP1A, PRKCE, P2RX3, SNCA, TMBIM6, TMEM38B, PDE4D, BAK1, BCL2, JPH3, CLIC2, CX3CL1, AKAP6, LYN, CHD7, UBASH3B, CORO1A, PLCG1, ABL1, P2RX4, PDPK1, FYN, FKBP1B, CACNA1C, CAV1, PTK2B, TMEM38A, TRPC1, TRPC3, RYR2, PML, CALM2, CAMK2D, CEMIP, PKD2, DMD, PTPN6, HAP1, GPER1, SRI, F2R, ANK2, CALM1, CALM3, ATP1A2, GSTM2, ATG5, DIAPH1, HTT, JPH2, GSTO1, LIME1, SLC8A1, BAX, PRKACA, PRNP, JPH4
	GOBP_REGULATION_OF_CARDIAC_EPITHELIAL_TO_MESENCHYMAL_TRANSITION		0.0352	0.8615	0.6383	8	JAG1, TGFBR1, TGFB2, ACVR1, TWIST1, NOTCH1, ENG, TGFBR2
	GOBP_REGULATION_OF_CARDIAC_MUSCLE_CELL_DIFFERENTIATION		0.0325		0.6383	17	ARRB2, BMP4, BMP2, FZD7, MYOCD, WNT3A, MIR590, EFNB2, FRS2, KAT2A, DLL1, MEF2C, SMAD4, SOX6, DKK1, GREM1, TGFB1
	GOBP_REGULATION_OF_CARDIOCYTE_DIFFERENTIATION		0.0146		0.365	22	EGFR, ARRB2, BMP4, DHX36, BMP2, FZD7, MYOCD, PRICKLE1, WNT3A, MIR590, EFNB2, FRS2, TGFB2, KAT2A, DLL1, MEF2C, SMAD4, SOX6, DKK1, GREM1, TGFB1, GPER1
	GOBP_REGULATION_OF_CARTILAGE_DEVELOPMENT		0.0212	0.887		44	MAF, BMP4, ZNF219, SOX9, WNT5A, SOX5, BMP2, TRPS1, PTPN11, LTBP3, LOXL2, FRZB, KAT2A, SMPD3, ZBTB16, RARG, AXIN2, PKDCC, SOX6, SHOX2, FGF18, SNAI2, ADAMTS7, TGFBR1, GDF5, GLI3, RARB, TAPT1, WNT9A, GLG1, GDF6, BMP1, BMP6, ADAMTS12, SMAD3, GLI2, SMAD1, BMPR2, MDK, GREM1, SMAD7, MBOAT2, EFEMP1, BMPR1B
	GOBP_REGULATION_OF_CATION_CHANNEL_ACTIVITY		0.4362		0.0453	117	GNB5, FGF12, GEM, EHD3, FKBP1A, GRIN2A, CTSS, MAPK8IP2, DAPK1, STAC3, OPRM1, GRIN2B, CDK5, MEF2C, NLGN1, AKAP6, STOM, KCNIP2, DLG1, PPARGC1A, NOS1AP, CAV1, PTK2B, SHANK2, STIM1, CNIH2, AHNAK, CALM2, NETO1, CRACR2A, CAMK2D, CRHBP, DMD, HOMER1, CNIH3, DLG3, KCNC2, GRIA2, GRIA3, GRIA4, HAP1, LRRC7, RASGRF2, SRI, SHISA7, PRRT1, NETO2, APP, HTT, ARC, CACNG4, NLGN3, RELN, PINK1, TMSB4X, SHANK3, SUMO1, …
	GOBP_REGULATION_OF_CD4_POSITIVE_ALPHA_BETA_T_CELL_ACTIVATION		0.0233			30	SH3RF1, ZBTB7B, TWSG1, CD81, JAK3, PRKCZ, ANXA1, HMGB1, RARA, BCL6, NFKBIZ, LOXL3, ARG2, TGFBR2, NFKBID, CBFB, RC3H1, CD83, RUNX1, RIPK2, SOCS5, MALT1, LGALS9, RC3H2, IL4R, SOCS1, ZC3H12A, AGER, SMAD7, MYB
	GOBP_REGULATION_OF_CD4_POSITIVE_ALPHA_BETA_T_CELL_DIFFERENTIATION		0.0291			25	SH3RF1, ZBTB7B, JAK3, PRKCZ, ANXA1, HMGB1, RARA, BCL6, NFKBIZ, LOXL3, NFKBID, CBFB, RC3H1, CD83, RUNX1, RIPK2, SOCS5, MALT1, LGALS9, RC3H2, IL4R, SOCS1, ZC3H12A, SMAD7, MYB
	GOBP_REGULATION_OF_CD8_POSITIVE_ALPHA_BETA_T_CELL_ACTIVATION		0.0219	0.8504		10	RUNX1, SH3RF1, HLA-A, ZBTB7B, HLA-E, MAPK8IP1, HFE, SOCS1, CBFB, IRF1
	GOBP_REGULATION_OF_CELL_ACTIVATION		0.0063	0.8647	0.6314	292	EXOSC3, SOX4, SOX11, NR1H3, TIRAP, SLC15A4, DLG5, MMP14, CBLB, SERPINE2, BAD, HSPD1, SYT11, RIF1, THBS1, IRF1, RUNX1, RIPK2, FADD, SH2B3, MYD88, PIBF1, ITPKB, DLG1, ADGRF5, PELI1, TLR4, PTPN2, TRAF6, TYRO3, CAV1, SOCS1, HAVCR2, AP3B1, BCL10, MFHAS1, WNT5A, NR1D1, PJA2, SART1, CD24, SDC4, RC3H1, AKT1, GLI3, LGALS9, IRS2, MICA, RC3H2, MSH2, AXL, HMCES, TP53BP1, ZC3H12A, AGER, SPHK1, RPS6KA1, AHR, J…
	GOBP_REGULATION_OF_CELL_ADHESION		0.0002		0.3097	462	SOX4, FGA, DLG5, MMP14, CBLB, SERPINE1, SERPINE2, PLAU, BAD, THBS1, RUNX1, RIPK2, FADD, SH2B3, DAB1, ITPKB, DLG1, NF2, PPP2CA, PPP2R1A, PPP3CA, PTPN2, CAV1, SOCS1, WNT5A, ADAM9, TNC, SART1, PLXNB1, CD24, SDC4, JAG1, AKT1, GLI3, PODXL, ICAM1, PRKX, ZDHHC21, DOCK5, CCDC80, FLOT1, AGER, GCNT2, CYP1B1, EPHA2, MBP, MAPK7, MAP2K5, WNK1, BMP7, JAK2, THY1, JAK3, MYADM, KLF4, CD44, PLAUR, DMTN, SPINT2, AR…
	GOBP_REGULATION_OF_CELL_ADHESION_MEDIATED_BY_INTEGRIN		0.0006		0.5284	31	WNK1, IFT74, FERMT3, PTPN11, LPXN, PTK2, EFNA1, ADAM9, SERPINE1, PDE3B, SFRP2, ACER2, PLAU, PTPN6, ADA, SNAI2, LYN, PIEZO1, PODXL, CIB1, ITGB1BP1, CRKL, CRK, TGFB2, MUC1, SWAP70, JAM3, CYP1B1, EPHA2, LIF, RAC3
	GOBP_REGULATION_OF_CELL_CELL_ADHESION		0.0021		0.5094	238	SOX4, FGA, DLG5, CBLB, SERPINE2, BAD, HSPD1, IRAK1, IRF1, RUNX1, RIPK2, FADD, SH2B3, ITPKB, DLG1, PELI1, NF2, PTPN2, TRAF6, CAV1, SOCS1, HAVCR2, AP3B1, BCL10, WNT5A, SART1, NFAT5, CD24, SDC4, RC3H1, JAG1, AKT1, GLI3, PODXL, ICAM1, ZDHHC21, RHOA, LGALS9, RC3H2, RELA, FLOT1, ZC3H12A, AGER, GCNT2, MBP, MAPK7, MAP2K5, WNK1, BMP7, JAK2, THY1, JAK3, MYADM, KLF4, CD44, PLAUR, NR4A3, DMTN, SPINT2, ARG2, …
	GOBP_REGULATION_OF_CELL_CELL_ADHESION_MEDIATED_BY_CADHERIN	0.0307	0.0131	0.6678	0.1434	14	RGCC, WNT5A, NOTCH1, NOTCH4, DENND6A, WNT3A, BMP6, VEGFA, PPM1F, TJP1, MAD2L2, FLOT1, ADAM19, PTPRU
	GOBP_REGULATION_OF_CELL_CELL_ADHESION_MEDIATED_BY_INTEGRIN	0.2093	0.0317		0.9778	6	WNK1, PIEZO1, PODXL, FERMT3, SWAP70, ADA
	GOBP_REGULATION_OF_CELL_JUNCTION_ASSEMBLY	0.5	0.0252	0.4306	0.1477	160	OCLN, PDLIM5, FERMT2, WNT4, LRFN3, ARHGAP6, NTRK2, SLITRK3, ROBO2, GPM6B, PTK2, BDNF, DLG5, MMP14, SNCA, DLC1, SLIT1, ACTG1, EPHA3, LIMCH1, MACF1, CLDN1, MEF2C, DUSP3, WDPCP, NLGN1, FLRT3, BCAS3, DUSP22, ARF6, CAMSAP3, PTPRA, THBS1, IKBKB, SNAI2, PEAK1, LDB1, RUNX1, EEF2K, MAP4K4, SLK, ABL1, SIX4, SIX1, EPHB1, LHFPL4, UBE2V2, PTPRS, VEGFA, LINGO2, AMIGO2, VCL, LRRC24, CLDN5, LRRN3, PTPRD, LRRN1, …
	GOBP_REGULATION_OF_CELL_KILLING		0.0021	0.1682	0.0568	33	LAG3, STAT5B, HAVCR2, CD59, BCL2L11, F2RL1, HLA-B, RASGRP1, BCL2L1, DNASE1, PPP3CB, BAD, SERPINB9, B2M, CASP8, ARRB2, FADD, HLA-A, HLA-E, ICAM1, LGALS9, MICA, HSP90AB1, AP1G1, CD226, PVR, CRK, CADM1, LAMP1, STX7, IL12A, CFH, AGER
	GOBP_REGULATION_OF_CELL_MATRIX_ADHESION		0.0076	0.9905	0.303	97	FERMT2, WNT4, ARHGAP6, ADAM15, GPM6B, PTK2, MMP14, DLC1, SERPINE1, ACTG1, EPHA3, LIMCH1, MACF1, ONECUT1, ACER2, PLAU, DUSP3, WDPCP, BCAS3, DUSP22, BCL2, CAMSAP3, PIK3R1, PTPRA, THBS1, CX3CL1, PEAK1, LDB1, ONECUT2, SEMA3E, MAP4K4, SLK, ABL1, DAG1, NF2, VEGFA, VCL, PTK2B, PTPRJ, DDR1, IQGAP1, COL16A1, EMP2, SLC9A1, BST1, TSC1, SDC4, NF1, RASA1, JAG1, RHOA, CSF1, THY1, DAPK3, DMTN, AJAP1, CIB1, POST…
	GOBP_REGULATION_OF_CELL_PROLIFERATION_INVOLVED_IN_KIDNEY_DEVELOPMENT		0.0117		0.5529	10	CFLAR, PDGFD, BMP4, BMP7, PDGFB, EGR1, FLCN, MYC, LIN28A, IL6R
	GOBP_REGULATION_OF_CELL_SHAPE	0.6202	0.0276	0.8323	0.4299	118	LPAR1, RHOU, FERMT2, BVES, EPB41, RDX, RHOC, ANXA1, RHOBTB3, PTK2, DLC1, WDPCP, ALDOA, TAOK2, SEMA3E, PLXND1, PLXNC1, DAG1, DLG1, MSN, PLXNB2, VEGFA, PLXNA1, PLXNA2, PLXNB3, PLXNA3, WASF3, PLXNA4, PTK2B, WDR1, LIMD1, FMNL3, PRPF40A, BRWD1, PALM, PLXNB1, SEMA4A, HEXB, RASA1, RND1, PLEKHO1, BAMBI, ICAM1, RHOA, CDC42EP5, DIAPH1, SLC9A3R1, BAIAP2, PHIP, CFDP1, CDC42EP3, CDC42EP1, FMNL2, S100A13, ARAP…
	GOBP_REGULATION_OF_CELL_SIZE	0.0203	0.0322	0.3549	0.0897	149	SHTN1, RDX, FSTL4, MTOR, DRAXIN, DIP2B, BDNF, ADD1, L1CAM, CLNS1A, MACF1, CDK5, SLC12A7, LAMTOR4, SLC12A9, SLC12A4, SLC12A8, GDI1, SEMA3E, KDM1A, POU4F2, RUFY3, ABL1, HSP90AB1, LIMK1, MAP3K13, RTN4, DSCAM, MSN, DCC, PTPRS, SRF, VEGFA, SEMA5A, NRCAM, AKT1S1, PLXNA3, RPTOR, PLXNA4, EIF4G2, CRABP2, VAV2, WNT5A, WNT3, RYK, SEMA3B, SLC12A6, NTN1, LAMTOR5, MAP1B, OLFM1, SEMA5B, RTN4R, SPP1, SEMA3A, SEM…
	GOBP_REGULATION_OF_CELL_SUBSTRATE_ADHESION		0.0003		0.1465	164	FERMT2, STK4, FGA, KANK1, WNT4, ARHGAP6, NOTCH1, PRKCE, ADAM15, GPM6B, PTK2, MMP14, RREB1, DLC1, COL1A1, SERPINE1, ACTG1, EPHA3, LIMCH1, MACF1, ONECUT1, ACER2, PLAU, ATXN3, DUSP3, WDPCP, BCAS3, DUSP22, BCL2, CAMSAP3, PIK3R1, PTPRA, THBS1, CX3CL1, TBCD, PEAK1, LDB1, ONECUT2, SEMA3E, MAP4K4, SLK, ABL1, FZD7, DAG1, NF2, VEGFA, NDNF, VCL, PTK2B, EMILIN1, PTPRJ, DDR1, IQGAP1, COL16A1, EMP2, SLC9A1, BS…
	GOBP_REGULATION_OF_CELL_SUBSTRATE_JUNCTION_ORGANIZATION		0.0391		0.6287	62	FERMT2, THY1, LAMTOR2, WNT4, ARHGAP6, DAPK3, DMTN, GPM6B, PTK2, MMP14, DLC1, ACTG1, EPHA3, LIMCH1, MACF1, MAPRE2, DUSP3, WDPCP, BCAS3, DUSP22, ARF6, CAMSAP3, PIK3R1, PTPRA, THBS1, PEAK1, LDB1, MAP4K4, SLK, IQSEC1, ABL1, EFNA5, CLASP2, VEGFA, CLASP1, PPM1F, CORO1C, SMAD3, PTEN, VCL, LIMS1, LRP1, PHLDB2, GREM1, RCC2, FMN1, RAC1, PTPRJ, S100A10, EPB41L5, IQGAP1, NRP1, COL16A1, SLC9A1, TSC1, SDC4, SR…
	GOBP_REGULATION_OF_CELLULAR_AMINO_ACID_METABOLIC_PROCESS	0.981	0.1717	0.0277	0.0851	50	PSMC2, PSMC3, PSMC4, PSMC5, PSMC6, PSMD1, PSMD2, PSMD3, PSMD4, PSMD5, PSMD7, PSMD8, PSMD9, PSMD10, PSMD11, PSMD12, PSMD13, PSME1, PSME2, PSMF1, PSMD6, OAZ1, OAZ2, ATCAY, SLC7A11, PARK7, AZIN1, CLN3, SIRT4, PSME3, PSMD14, ATP2B4, PSME4, NQO1, PSMA1, PSMA2, PSMA3, PSMA4, PSMA5, PSMA6, PSMA7, PSMB1, PSMB2, PSMB3, PSMB4, PSMB5, PSMB6, PSMB7, ODC1, PSMC1
	GOBP_REGULATION_OF_CELLULAR_COMPONENT_SIZE	0.0312	0.0416	0.5855	0.1705	300	TMSB10, CFL2, FCHSD2, FSTL4, CYFIP2, DRAXIN, DIP2B, WHAMM, ELN, ADD1, L1CAM, CLNS1A, NEB, GDI1, KDM1A, WASF2, SVIL, HSP90AB1, LIMK1, SNF8, DLG1, RTN4, FHOD3, MSN, AVIL, ALS2, PTPRS, CTNNA2, NRCAM, RPTOR, WASF3, CRABP2, SPIRE1, VAV2, PEX11B, WNT5A, PEX11A, PEX11G, COTL1, WNT3, MYO1C, SLC12A6, ARPC5, SSH1, LAMTOR5, MAP1B, TENM1, DSTN, RTN4R, SPP1, SPIRE2, NKX6-1, RARG, KIAA0319, SEMA4A, EDN1, TSC1,…
	GOBP_REGULATION_OF_CELLULAR_KETONE_METABOLIC_PROCESS		0.0258	0.5416	0.1761	140	PSMC2, PSMC3, PSMC4, NR1H3, PSMC5, PSMC6, PSMD1, MTOR, WNT4, PSMD2, RDH10, ANXA1, PSMD3, PSMD4, BMP2, PSMD5, PSMD7, PSMD8, PRKCE, PSMD9, PSMD10, LONP2, PSMD11, PSMD12, PSMD13, PSME1, PSME2, PROX1, PSMF1, PSMD6, TWIST1, PIBF1, PPTC7, OAZ1, OAZ2, COQ3, APPL2, ATCAY, ADIPOR1, DGKQ, ADIPOR2, PPARGC1A, PRKAA2, CAV1, FGFR4, FGF19, NR1D1, STARD4, NCOR1, APOC1, NCOR2, DKKL1, ADM, DKK3, AKT1, AKT2, ATP2B4…
	GOBP_REGULATION_OF_CELLULAR_PROTEIN_CATABOLIC_PROCESS	0.9817	0.0277	0.2799	0.7056	217	PSMC2, PSMC3, PSMC4, PSMD10, DAB2IP, FURIN, PSME1, PSME2, MAGEF1, BTRC, PSMF1, ZER1, RNF217, TMTC3, RNF144B, ARIH1, MDM2, DESI1, PTTG1IP, ARAF, TRIM67, ANKIB1, HSP90AA1, DET1, HSP90AB1, RAD23A, RHBDF1, MSN, SUMO2, UQCC2, UBE2V2, ZYG11B, CDK5RAP3, USP5, RNF144A, RGP1, PLK1, VGLL4, UBB, CAV1, SUFU, SMARCC1, PML, BAG6, ALAD, RNF19B, ATRAID, CSNK1A1, AMER1, AKT1, CSNK2A1, OSBPL7, TRIB1, UBE2K, COMMD1…
	GOBP_REGULATION_OF_CELLULAR_RESPONSE_TO_GROWTH_FACTOR_STIMULUS	0.5359	0.0059	0.4507	0.7183	216	SOX11, CREBBP, CHST11, PDCD6, SPRY1, FBN1, GPC3, DAB2IP, LEMD2, BCL9L, THBS1, NEO1, ZDHHC17, HSP90AB1, MIR573, NEDD4, UBB, CAV1, UBC, HGS, FKBP8, SOSTDC1, LATS2, HHIP, WNT5A, FBXL15, MYO1C, CHRD, GPC1, RBPMS2, PRKD2, SKI, DOK5, FSTL1, PPP2R5B, EP300, EID2, CRB2, NGFR, PPM1A, RNF165, BMPR2, CRIM1, PTPN1, CDKN2B, APLN, DCN, SIRT1, UBE2O, LRP2, FGFBP3, SPRY2, DLL1, SLC2A10, DSTYK, SMAD4, NPTN, LTBP1…
	GOBP_REGULATION_OF_CELLULAR_RESPONSE_TO_TRANSFORMING_GROWTH_FACTOR_BETA_STIMULUS		0.0329	0.6123		106	SOX11, CREBBP, CHST11, SPRY1, FBN1, FBN2, MYOCD, LTBP4, BCL9L, ONECUT1, PIN1, TGFB1, THBS1, NREP, TGFB3, TGFBR1, ONECUT2, HSP90AB1, PDPK1, WFIKKN1, WFIKKN2, UBB, CAV1, UBC, EMILIN1, STRAP, SMAD6, PMEPA1, PBLD, LATS2, LDLRAD4, SNX25, GOT1, HSPA1A, ZNF703, LATS1, STK11, ENG, SKI, DKK3, SMAD2, TGFBR3, EP300, LEMD3, BAMBI, ITGA3, EID2, TRIM33, SMURF1, PPM1A, CDKN2B, ADAM17, SMURF2, SIRT1, RPS27A, HTR…
	GOBP_REGULATION_OF_CELLULAR_RESPONSE_TO_VASCULAR_ENDOTHELIAL_GROWTH_FACTOR_STIMULUS	0.5191	0.0121	0.2295	0.9243	18	CADM4, ATP2B4, TSPAN12, ADGRA2, MYO1C, ADAMTS12, DAB2IP, SMOC2, SPRY2, CCBE1, ROBO1, PIK3CB, DLL1, SEMA6A, ADAMTS3, IL12A, CD63, DCN
	GOBP_REGULATION_OF_CHEMOTAXIS	0.3887	0.003	0.4578	0.0058	144	LPAR1, PADI2, FGFR1, STX4, NOTCH1, TIRAP, HMGB1, NTF3, NTRK3, ROBO2, PTK2, SMOC2, EFNB2, SERPINE1, CXCR4, DUSP3, LGMN, TGFB1, THBS1, DNM1L, CAMK1D, THBS4, MCU, SEMA3E, TMEM102, POU4F2, MPP1, MST1, MTUS1, GAS6, SLC8B1, KDR, DSCAM, P2RX4, SCG2, ZSWIM8, ZSWIM5, VEGFA, ZSWIM4, SEMA5A, PTPN2, VEGFB, FGF10, VEGFC, PLXNA3, PLXNA4, PTK2B, MAPK3, WNT5A, WNT3, RYK, SEMA3B, YTHDF1, SEMA5B, BST1, PRKD2, CXCL…
	GOBP_REGULATION_OF_CHOLESTEROL_EFFLUX		0.0441		0.2329	23	EGF, ABCA12, SIRT1, ABCA3, NR1H3, NFKBIA, PTCH1, NR1H2, LAMTOR1, SREBF2, ABCA2, ABCA8, TTC39B, APOE, ABCA1, LRP1, GPS2, ABCA7, ZDHHC8, CAV1, EEPD1, YJEFN3, PLTP
	GOBP_REGULATION_OF_CHONDROCYTE_DIFFERENTIATION		0.0295	0.9408		35	MAF, BMP4, ZNF219, SOX9, SOX5, TRPS1, PTPN11, LTBP3, LOXL2, ZBTB16, RARG, AXIN2, PKDCC, SOX6, SHOX2, FGF18, SNAI2, ADAMTS7, TGFBR1, GDF5, GLI3, RARB, WNT9A, GLG1, GDF6, BMP6, ADAMTS12, SMAD3, GLI2, MDK, GREM1, SMAD7, MBOAT2, EFEMP1, BMPR1B
	GOBP_REGULATION_OF_COAGULATION		0.0016		0.0176	44	FGA, KLKB1, FGB, FGG, PLAUR, PROS1, SERPING1, USF1, ANO6, DMTN, APOH, EPHB2, F2RL1, F3, HS3ST5, SERPINE1, ENPP4, ANXA5, APOE, SERPINE2, ADAMTS18, NFE2L2, PLAT, PDGFA, PLAU, PDGFB, PDGFRA, PRKCD, PRKG1, PSEN1, THBS1, EDN1, ST3GAL4, PRDX2, TFPI, VTN, VKORC1, F2R, UBASH3B, CD9, SH2B3, CD36, C1QTNF1, CAV1
	GOBP_REGULATION_OF_COLLAGEN_METABOLIC_PROCESS	0.8461	0.0364	0.9123	0.8374	27	BMP4, GOT1, SUCO, WNT4, ERRFI1, PDGFRB, MFAP4, LARP6, ENG, TGFB1, CREB3L1, TGFB3, RUNX1, F2R, ARRB2, RGCC, ITGA2, CBX8, CST3, HDAC2, NPPC, PPARD, ITGB1, RAP1A, VIM, MYB, EMILIN1
	GOBP_REGULATION_OF_COLLATERAL_SPROUTING	0.0554	0.0207	0.2797	0.0284	14	CRABP2, FSTL4, WNT3, WNT3A, IST1, DCC, BDNF, PTPRS, LRP1, SPP1, RND2, EPHA7, SEMA4D, FGF13
	GOBP_REGULATION_OF_COMPLEMENT_ACTIVATION		0.0085		0.0054	19	C1S, VTN, C3, C4A, C5, CD59, CD81, A2M, PROS1, SERPING1, C1QBP, PHB, CLU, CFH, CFI, CD46, C1R, CFP, SUSD4
	GOBP_REGULATION_OF_CYTOSOLIC_CALCIUM_ION_CONCENTRATION		0.0045	0.3205	0.0284	186	LPAR1, CDH23, ABL2, FKBP1A, HMGB1, GRIN2A, PRKCE, ADCY8, GRIN2D, P2RX3, SNCA, LPAR2, GRIN2C, CACNA1A, FIS1, GRIN2B, CXCR4, CDK5, BAK1, BCL2, TMEM64, GPR17, CX3CL1, GIPR, AKAP6, TRPC4, PLCG1, GNB1, ABL1, GRM5, SLC8B1, ITPR3, P2RX4, PDPK1, PLCE1, BOK, MCOLN1, CALB1, CAV1, RYR3, PTK2B, CHERP, ADRA1B, TRPC1, TRPC3, GOT1, ITPR2, WNT5A, PML, CALM2, ADCYAP1, CAMK2D, PTH1R, DMD, ADRA1A, DDIT3, AGTR1, TGM…
	GOBP_REGULATION_OF_DEFENSE_RESPONSE		0.0052	0.661	0.3665	378	PSMC2, PSMC3, PSMC4, NR1H3, CREBBP, PSMC5, TNIP1, PSMC6, TAB1, PSMD1, PSMD2, IRAK3, GGT1, PSMD3, TIRAP, PSMD4, CHUK, PSMD5, SLC15A4, PSMD7, PSMD8, IFI16, PSMD9, PSMD10, PSMD11, HLA-B, PSMD12, PSMD13, TAB2, SERPINE1, PSME1, PSME2, TAB3, SKP1, APPL1, GPS2, CUL1, TBK1, BTRC, BIRC2, PSMF1, ZYX, SYT11, PSMD6, IKBKB, IRF1, IRF3, IRF7, ARRB2, XRCC5, RIPK2, FADD, MYD88, NFKBIA, HSP90AA1, HSP90AB1, APPL2,…
	GOBP_REGULATION_OF_DNA_BINDING_TRANSCRIPTION_FACTOR_ACTIVITY		0.0316	0.6854	0.4953	311	WFS1, TAB1, IRAK3, TIRAP, CHUK, ADCY1, ID3, ADCY8, PSMD10, DAB2IP, DAP, TAB2, TAB3, CRTC3, BTRC, IKBKB, PIM1, IRAK1, KDM1A, ARRB2, RIPK2, MYD88, TWIST1, NFKBIA, NFKBIL1, OPRD1, NEUROD1, PELI1, PTGIS, CTH, CDK5RAP3, COMMD6, BRMS1, MAP3K7, RWDD3, TLR3, PPP3CA, TLR4, TRIM37, TCEAL7, TRAF3, TCF3, TRAF6, G3BP2, PARP10, UBB, CAV1, UBC, AMH, HAVCR2, IKBKG, LRRFIP1, SUFU, BCL10, WNT5A, CARF, LRRC14, CEBP…
	GOBP_REGULATION_OF_ENDOCYTOSIS		0.0137	0.528	0.032	166	TBC1D5, SNX17, DNAJC6, NR1H3, ABL2, CD151, SNAP91, NTF3, GPC3, SNCA, SERPINE1, EPHA3, APPL1, NLGN1, DKK1, SYT11, ARF6, DNM1L, C3, EEF2K, ARRB2, ABL1, ANGPT1, APPL2, INSR, VEGFA, DGKQ, PPP3CA, SFRP4, ABCA7, CAV1, CBLL1, CD63, SMPD1, CBL, SYT4, WNT5A, PPP3CC, APOC1, ARRB1, PPP3CB, ITGA2, RAB21, MAGI2, CLIP3, ARC, AXL, PTPN1, APLN, FLOT1, SPHK1, EGF, TSG101, SGIP1, PLCG2, MTMR2, WASL, ANO6, BIN1, MI…
	GOBP_REGULATION_OF_ENDOPLASMIC_RETICULUM_STRESS_INDUCED_INTRINSIC_APOPTOTIC_SIGNALING_PATHWAY		0.0279	0.2322	0.3928	25	SIRT1, HSPA1A, PARK7, HERPUD1, EIF2AK3, BCL2L11, SERINC3, TMBIM6, DDIT3, BCL2L1, XBP1, SYVN1, ERP29, LRRK2, NCK2, CREB3, CREB3L1, OPA1, PTPN2, PTPN1, BOK, GRINA, PMAIP1, TXNDC12, NCK1
	GOBP_REGULATION_OF_ENDOTHELIAL_CELL_DIFFERENTIATION	0.6627	0.0207	0.3892	0.6323	27	BMP4, F11R, PLCB1, NOTCH1, APOLD1, NOTCH4, ADD1, ID1, FOXJ2, ZEB1, S1PR2, IKBKB, JAG1, BTG1, CDH5, ROCK1, ZDHHC21, ATOH8, ROCK2, BMP6, VEGFA, VCL, S1PR3, CLDN5, TNFRSF1A, TMEM100, VEZF1
	GOBP_REGULATION_OF_ENDOTHELIAL_CELL_MIGRATION		0.0064	0.5457	0.0518	125	FGFR1, PDCD6, ANXA1, NOTCH1, HMGB1, PTK2, DAB2IP, SMOC2, CCBE1, FLT4, MEF2C, PROX1, LGMN, BCAS3, TGFB1, THBS1, NUS1, RGCC, PLCG1, ABL1, ANGPT1, ETS1, P2RX4, PDPK1, VEGFA, KRIT1, SEMA5A, VEGFC, PTK2B, SPARC, WNT5A, GPI, CSNK2B, EFNA1, SH3BP1, EMP2, MAP2K3, PATZ1, PRKD2, ZNF580, SEMA4A, ANGPT2, NRP2, EDN1, NF1, AKT1, WNT7A, SASH1, ATP2B4, RHOA, HDAC7, PIK3C2A, FBXW7, BMPR2, ADAM17, TMSB4X, PTN, ZC3…
	GOBP_REGULATION_OF_EPITHELIAL_CELL_APOPTOTIC_PROCESS		0.0243		0.0008	59	MAPK7, WFS1, CAST, FGA, JAK2, FGB, MTOR, FGG, ANO6, SRSF6, SERPINE1, TNFAIP3, NFE2L2, ZFP36L1, BAD, THBS1, ARRB2, RGCC, CDH5, CCL2, PLCG1, RAMP2, PAK4, PRKCI, ABL1, AKR1C3, GAS6, ANGPT1, KDR, NEUROD1, PDPK1, MIR590, SCG2, TNIP2, NDNF, KRIT1, PPARGC1A, SEMA5A, CAPN10, EIF2S1, SFRP4, MDK, BOK, TIA1, ZFP36, HMOX1, GPER1, PIAS4, CFLAR, PDCD4, ICAM1, GSN, PLA2R1, SORT1, ITGA4, YAP1, PKHD1, PPARA, TCF7…
	GOBP_REGULATION_OF_EPITHELIAL_CELL_MIGRATION		0.0063	0.6847	0.0303	182	SP100, FGFR1, HBEGF, PDCD6, MTOR, ANXA1, NOTCH1, HMGB1, PRKCE, PTK2, APOH, DAB2IP, RREB1, SMOC2, CCBE1, FLT4, MACF1, MEF2C, MAPRE2, PROX1, LGMN, BCAS3, ARF6, TGFB1, THBS1, NUS1, MAP4K4, RGCC, IQSEC1, PLCG1, ABL1, ANGPT1, RTN4, KDR, ETS1, P2RX4, PDPK1, ADIPOR1, VEGFA, TGFB2, KRIT1, SEMA5A, FGF10, VEGFC, PTK2B, SPARC, STRAP, PBLD, WNT5A, GPI, CSNK2B, EFNA1, ADAM9, SH3BP1, EMP2, MAP2K3, PATZ1, STAT5…
	GOBP_REGULATION_OF_EPITHELIAL_TO_MESENCHYMAL_TRANSITION		0.0071	0.3257	0.8356	78	FERMT2, BMP7, DACT3, SPRY1, MTOR, NOTCH1, BMP2, FUZ, ISL1, DAB2IP, COL1A1, TRIM62, EPHA3, SPRY2, EZH2, BCL9L, GLIPR2, LEF1, SMAD4, AXIN2, TGFB1, TGFB1I1, TGFB3, TGFBR1, SPRED2, ACVR1, RGCC, SPRED3, TWIST1, DAB2, PDPN, DAG1, MIR573, SPRED1, MIR590, ADIPOR1, CLASP2, CLASP1, PPP2CA, TGFB2, SMAD3, PTEN, MDK, PHLDB2, GREM1, SMAD7, STRAP, PBLD, BMP4, LDLRAD4, PHLDB1, SNAI1, WWTR1, EFNA1, ZNF703, POFUT2…
	GOBP_REGULATION_OF_EXOCYTOSIS	0.4858	0.1826	0.3751	0.0174	142	STX4, FGA, PCLO, PDCD6IP, FGB, PRKCG, FGG, STAM, ANXA1, NOTCH1, SNAPIN, KCNB1, ADCY1, SNCA, SYT2, SYT9, STXBP5, SYT6, RAB15, RAB2B, CDK5, CADPS, STXBP5L, CADPS2, RIMS2, RAB9A, NLGN1, SYT11, PPFIA2, DNM1L, APBA1, ATP6AP1, SYT10, DTNBP1, RAB3D, SNF8, PDPK1, RAB27B, ATP2A2, STXBP1, SYT17, SYT13, FER, RAB3B, SYTL4, SDC1, HGS, RAB27A, SYT1, SYT4, RAB12, SYT5, PRKCB, SYT7, ADRA1A, GIT1, RALA, GRIN3A, H…
	GOBP_REGULATION_OF_EXTENT_OF_CELL_GROWTH	0.0007	0.0192	0.032	0.014	94	SHTN1, MEGF8, FSTL4, ARHGAP4, DRAXIN, DIP2B, BDNF, CDK5R1, L1CAM, MACF1, APOE, RND2, CDK5, DPYSL2, SEMA4D, GDI1, FGF13, SEMA3E, CDH4, POU4F2, SEMA7A, ZFYVE27, RUFY3, CXCL12, ABL1, GOLGA4, FN1, LIMK1, ISLR2, MAP3K13, RTN4, DSCAM, IST1, DCC, DNM2, PTPRS, SRF, CTTN, VEGFA, SEMA5A, NRCAM, LRP1, TRIM46, PLXNA3, NDEL1, DISC1, PLXNA4, RNF6, EIF4G2, PAK1, CRABP2, NRP1, CYFIP1, WNT5A, WNT3, GSK3B, RYK, MA…
	GOBP_REGULATION_OF_EXTRACELLULAR_MATRIX_ORGANIZATION	0.5976	0.0089	0.6373	0.4974	33	DDR1, AEBP1, SOX9, NOTCH1, BMP2, PHLDB1, DDR2, SLC2A10, ANTXR1, TNFRSF1B, RIC1, TGFB1, FSCN1, CFLAR, TIE1, RUNX1, COLGALT1, RGCC, RB1, CST3, ABL1, PDPN, EFEMP2, DAG1, ETS1, CLASP2, CLASP1, SMAD3, LRP1, TNFRSF1A, PHLDB2, FGFR4, EMILIN1
	GOBP_REGULATION_OF_EXTRINSIC_APOPTOTIC_SIGNALING_PATHWAY		0.0059		0.2225	119	FGFR1, STK3, STK4, STX4, FGA, TIMP3, MADD, TNFRSF12A, BCL2L12, SERPINE1, TNFAIP3, BCL2, THBS1, SNAI2, CASP8, TGFBR1, FADD, SCG2, CTNNA1, EYA2, FGF10, CAV1, BCL10, HSPA1A, HSPA1B, PML, RBCK1, HYAL2, CYLD, AKT1, AR, ZMYND11, ICAM1, COL2A1, EYA4, EYA1, IFI6, EYA3, UNC5B, HTT, MCL1, DEDD2, ZC3HC1, PHIP, STRADB, BID, RELA, TRAF1, NOL3, MAPK7, MAP2K5, SIAH2, PDIA3, WWOX, PPP2R1B, DEPTOR, ITM2C, DAPK3, …
	GOBP_REGULATION_OF_EXTRINSIC_APOPTOTIC_SIGNALING_PATHWAY_VIA_DEATH_DOMAIN_RECEPTORS		0.0062		0.0957	48	STK3, STK4, STX4, FGA, TIMP3, MADD, PARK7, RFFL, DDX3X, FAIM2, GSK3B, HGF, HMGB2, HMOX1, FAS, FAIM, SERPINE1, RAF1, TNFAIP3, BCL2L1, TMBIM1, SFRP2, BMP5, BRCA1, TRAF2, RNF34, ITPRIP, SCRT2, PEA15, THBS1, RIPK1, TNFRSF10B, CASP8, GPX1, TNFRSF10A, LGALS3, CFLAR, ARHGEF2, FADD, ICAM1, PTEN, FEM1B, FAF1, ATF3, PMAIP1, SFRP1, SKIL, BMPR1B
	GOBP_REGULATION_OF_FATTY_ACID_BIOSYNTHETIC_PROCESS		0.0407	0.5476	0.6349	30	SIRT1, NR1H3, ANXA1, APOC1, FABP5, ERLIN1, INSIG1, BRCA1, ERLIN2, SCAP, WDTC1, EIF6, ACADVL, PRKAG2, PDK4, PRKAB2, TRIB3, PIBF1, NR1H2, ABCD1, ABCD2, PLA2G3, MID1IP1, ELOVL5, ADIPOR1, AVPR1A, SLC45A3, LPGAT1, ADIPOR2, PRKAA2
	GOBP_REGULATION_OF_FATTY_ACID_METABOLIC_PROCESS		0.0319	0.8424	0.2491	65	SIRT1, NR1H3, MTOR, ANXA1, CPT1A, GSTZ1, NR4A3, ACACB, PDK1, LONP2, PDK2, PDK3, PDPR, PDP2, FABP3, FABP5, INSIG1, PLIN5, SREBF1, PANK2, DGAT2, MFSD2A, TWIST1, PIBF1, CNR1, APPL2, PDP1, ADIPOR1, ADIPOR2, PPARGC1A, PRKAA2, CAV1, SOX9, NCOR1, APOC1, TREX1, ERLIN1, BRCA1, ERLIN2, SCAP, WDTC1, EIF6, TYSND1, ACADVL, PRKAG2, SIRT4, PDK4, PRKAB2, TRIB3, AKT1, AKT2, MLYCD, IRS1, NR1H2, ABCD1, IRS2, ABCD2,…
	GOBP_REGULATION_OF_FATTY_ACID_TRANSPORT		0.0621	0.8799	0.0459	28	MAP2K6, ACSL1, FABP3, ADORA1, FIS1, ADORA2A, NTSR1, PSEN1, THBS1, ARL6IP5, NPY5R, HRH3, GRM7, AKT1, TRH, AKT2, ATP1A2, IRS2, PLA2G3, P2RX4, PLA2R1, STXBP1, PLA2G4A, ITGB1, ARL6IP1, PER2, RAB3GAP1, PPARA
	GOBP_REGULATION_OF_FIBROBLAST_GROWTH_FACTOR_RECEPTOR_SIGNALING_PATHWAY	0.6394	0.0205		0.2044	23	SPRY4, HHIP, SPRY1, WNT4, WNT5A, SULF1, SPRY3, FGFBP3, FUZ, MIR573, SHISA2, GPC1, SULF2, FGF2, SMOC2, NGFR, SPRY2, PRKD2, DSTYK, NPTN, APLN, THBS1, CREB3L1
	GOBP_REGULATION_OF_GLOMERULAR_FILTRATION	0.4389	0.0378	0.5284	0.1618	9	EMP2, F2R, ADORA1, GJA1, PTPRO, PDGFB, GAS6, CORO2B, F2RL1
	GOBP_REGULATION_OF_GLUTAMATE_RECEPTOR_SIGNALING_PATHWAY	0.1537	0.0497	0.5147	0.1171	6	FYN, FRRS1L, NECAB2, SHANK3, PRNP, CX3CL1
	GOBP_REGULATION_OF_GLUTAMATE_SECRETION		0.2075	0.6415	0.014	9	GRM7, STXBP1, ADORA1, ADORA2A, NTSR1, TRH, RAB3GAP1, NPY5R, HRH3
	GOBP_REGULATION_OF_HEART_CONTRACTION	0.4795	0.0332		0.0735	148	GLRX3, EHD3, BVES, HBEGF, AHCYL1, ASPH, MYH7, KCNJ3, KCNIP2, KCNJ4, POPDC2, KCNJ12, KCNN2, ITPR3, DLG1, P2RX4, MEF2A, ATP2A2, SCN3B, TGFB2, NOS1AP, ATP1A1, NPR2, CELF2, CAV1, RYR3, SPX, STIM1, ADRA1B, RNLS, TRPC1, CHGA, ITPR2, CALM2, CAMK2D, NUP155, DMD, SLC9A1, GJC1, SEMA3A, ATP2A1, ADM, EDN1, SRI, RYR1, GJA1, ATP2B4, ATP1A2, ATP2B1, TRPM4, AVPR1A, CACNG4, SLC8A1, SNTA1, APLN, ZC3H12A, STC1, TAC…
	GOBP_REGULATION_OF_HOMOTYPIC_CELL_CELL_ADHESION	0.8453	0.0086	0.7739		18	LYN, UBASH3B, F11R, CD9, SH2B3, RDX, PRKCA, PLAUR, PDPN, DMTN, ZNF703, C1QTNF1, ANK3, SERPINE2, JAK1, PRKCD, LGALS1, PRKG1
	GOBP_REGULATION_OF_HORMONE_BIOSYNTHETIC_PROCESS	0.8546	0.0122	0.759		17	NFKB1, WNT4, EGR1, BMP2, H6PD, BMP6, CLCN2, REST, DGKQ, HIF1A, PPARGC1A, ATP1A1, STC2, BMP5, ADM, ARNT, DKK3
	GOBP_REGULATION_OF_HORMONE_LEVELS		0.0051	0.4481	0.0192	315	SNX19, SOX4, CTSL, SOX11, FGA, FGB, FGG, RDH10, CTSK, PSMD9, LRAT, ADCY8, RAB11FIP2, FURIN, NNAT, SYT9, BAD, GIPR, GPR27, ITPR3, HSD17B2, NEUROD1, ANO1, UQCC2, DGKQ, DYNLL1, PPP3CA, RDH13, ADH1B, CRABP1, CRABP2, DHRS13, PLB1, CYP2D6, CYP26A1, AKR1C1, NR1D1, LRP5L, AIMP1, ZBED6, MAFA, SYT7, CYP27C1, CYP26C1, LRP5, RDH11, SPP1, AGTR1, RETSAT, KCNC2, NKX6-1, PPP3CB, RDH14, ADM, RBP1, KLF7, RAB1A, RD…
	GOBP_REGULATION_OF_HORMONE_METABOLIC_PROCESS	0.5574	0.0205	0.5706	0.5242	23	SLCO1C1, NFKB1, WNT4, RDH10, EGR1, BMP2, H6PD, ZMPSTE24, BMP6, CLCN2, REST, DGKQ, HIF1A, PPARGC1A, ATP1A1, STC2, GNB3, BMP5, ADM, ARNT, DKK3, STUB1, TCF7L2
	GOBP_REGULATION_OF_HORMONE_SECRETION		0.0156		0.0564	166	ENSA, EPHA5, SOX4, PASK, SCG5, SOX11, STXBP4, STX4, FGA, SLC25A5, SLC25A6, ANXA1, ICA1, KCNB1, PIM3, CDK16, PRKCE, PSMD9, ADCY8, ENY2, ABCC8, CACNA1A, CACNA1E, MIDN, BRSK2, HMGN3, STXBP5L, RFX3, BAD, GNAS, GIPR, MCU, ADRA2A, GPR27, KCNS3, SLC8B1, ITPR3, NEUROD1, ANO1, UQCC2, DYNLL1, CAPN10, PPP3CA, SYTL4, CFTR, CHGA, ITPR2, NR1D1, ADCYAP1, TARDBP, ACVR1C, LRP5L, AIMP1, CRHBP, ZBED6, SYT7, ACSL4, …
	GOBP_REGULATION_OF_HUMORAL_IMMUNE_RESPONSE		0.0128		0.0131	25	C1S, C4A, C5, CD59, CD81, SPNS2, HPX, PPP2R3C, PROS1, SERPING1, PTPN6, C1R, VTN, C3, SPINK5, A2M, C1QBP, PHB, FOXJ1, CLU, CFH, CFI, CD46, CFP, SUSD4
	GOBP_REGULATION_OF_HYALURONAN_BIOSYNTHETIC_PROCESS	0.946	0.036		0.0092	8	EGF, HAS2, CLTC, SMPD3, NFKB1, AP2A1, PDGFB, TGFB1
	GOBP_REGULATION_OF_HYDROGEN_PEROXIDE_METABOLIC_PROCESS		0.1215		0.0262	13	HDAC6, CTNS, SOD2, HP, SNCA, FYN, PINK1, MT-CO2, ZNF205, NNT, RAC1, PRDX2, MPV17L
	GOBP_REGULATION_OF_IMMUNE_EFFECTOR_PROCESS		0.0024	0.6135	0.2174	184	EXOSC3, STX4, IRAK3, ANXA1, HMGB1, SLC15A4, PKN1, SUPT6H, HLA-B, TNFAIP3, XBP1, APPL1, TNFRSF1B, HSPD1, RIF1, TGFB1, TGFB3, C3, ARRB2, RIPK2, FADD, HSP90AA1, ANGPT1, APPL2, CD226, PDPK1, PVR, FBXO38, STXBP1, MAP3K7, TGFB2, TLR3, TLR4, TARBP2, TRAF3, FOXJ1, TRAF6, FER, RAPGEF1, MYO18A, PTPRJ, DDX58, HAVCR2, TKFC, ANKRD17, BCL10, TRAF3IP2, WNT5A, DDX60, NPLOC4, TRIL, GPI, GPATCH3, SEC14L1, NLRX1, I…
	GOBP_REGULATION_OF_IMMUNE_RESPONSE		0.0028	0.5992	0.3963	470	CYFIP2, IFI16, HLA-B, CBLB, C1RL, RIF1, RUNX1, RIPK2, FADD, PARP14, PPP3CA, PTPN2, POLR3F, PTPRD, POLR3G, DGKZ, POLR3C, NRAS, SOCS1, BTN3A3, BTN3A2, SOCS3, DENND1B, POLR3B, POLR3D, WNT5A, CACTIN, CD24, MAPK10, ICAM1, MICA, TRPM4, BAIAP2, BAX, AGER, COCH, WNK1, JAK2, THY1, JAK3, KIT, PROS1, SERPING1, F2RL1, JUN, ARG2, GRB2, APOE, MLH1, PDE4B, PRKCD, FZD5, ERAP1, PSEN1, SERPINB9, ADA, AKIRIN2, VTN,…
	GOBP_REGULATION_OF_INFLAMMATORY_RESPONSE		0.008	0.7331	0.1201	166	NR1H3, TNIP1, GGT1, ANXA1, AKNA, SNCA, SERPINE1, TNFAIP3, GPS2, BIRC2, TNFRSF1B, ZYX, SYT11, GPR17, CX3CL1, IRF3, C3, CDH5, MYD88, RB1, NFKBIA, MVK, BAP1, ETS1, PTGIS, MIR590, TLR3, TLR4, PTPN2, CELF1, TYRO3, SBNO2, SOCS3, LACC1, KLKB1, NMI, MFHAS1, WNT5A, XIAP, NR1D1, ADCYAP1, NT5E, CEBPA, GIT1, NLRX1, BST1, TGM2, OTULIN, LRFN5, HYAL2, C1QTNF3, EDNRB, CYLD, EGFR, METRNL, ATM, ITGA2, PDCD4, NFKB1…
	GOBP_REGULATION_OF_INNATE_IMMUNE_RESPONSE		0.011	0.4966	0.9085	201	PSMC2, PSMC3, PSMC4, NR1H3, CREBBP, PSMC5, PSMC6, TAB1, PSMD1, PSMD2, IRAK3, PSMD3, TIRAP, PSMD4, CHUK, PSMD5, SLC15A4, PSMD7, PSMD8, IFI16, PSMD9, PSMD10, PSMD11, HLA-B, PSMD12, PSMD13, TAB2, PSME1, PSME2, TAB3, SKP1, APPL1, CUL1, TBK1, BTRC, BIRC2, PSMF1, PSMD6, IKBKB, IRF1, IRF3, IRF7, ARRB2, XRCC5, FADD, HSP90AA1, HSP90AB1, APPL2, PARP14, MAP3K7, TLR4, PTPN2, POLR3F, POLR3G, TRAF6, POLR3C, NR…
	GOBP_REGULATION_OF_INTEGRIN_MEDIATED_SIGNALING_PATHWAY	0.3873	0.0103		0.904	14	TIMP1, ITGB1BP1, DMTN, CTNNA1, EMP2, FLNA, LOXL3, BST1, LIMS1, PHACTR4, SLC2A10, LIMS2, CD63, PRKD1
	GOBP_REGULATION_OF_INTRINSIC_APOPTOTIC_SIGNALING_PATHWAY		0.0298	0.3979	0.5499	124	TPT1, ARMC10, ENO1, PPIF, PPIA, BCL2L12, MSX1, SERINC3, NACC2, TRIM32, BBC3, FIS1, XBP1, STYXL1, SFPQ, SIAH1, BMF, BCLAF1, BAD, BCL2, NME5, DNM1L, SNAI2, KDM1A, MDM2, PTTG1IP, CCAR2, BCL2L2, BAG5, PTPN2, BOK, UBB, CAV1, NOC2L, PLAGL2, PRKRA, HSPA1A, RPL11, DDIT3, NDUFS3, ERP29, NONO, RPL26, FIGNL1, ZNF385A, CYLD, CDKN2D, AKT1, RTKN2, RPS3, SLC9A3R1, MCL1, OPA1, RPS7, HDAC1, FBXW7, BAX, BID, PTPN1…
	GOBP_REGULATION_OF_KIDNEY_DEVELOPMENT		0.0279	0.8643		16	BMP4, SMO, SOX9, STAT1, WNT4, SIX4, BASP1, SIX1, WNT2B, LGR4, VEGFA, OSR1, GREM1, SOX8, LHX1, MYC
	GOBP_REGULATION_OF_LEUKOCYTE_APOPTOTIC_PROCESS		0.0025	0.4529	0.3791	47	SIRT1, BMP4, BCL10, JAK3, WNT5A, ANXA1, SLC39A10, ZC3H8, GPAM, RAG1, BCL6, ORMDL3, EFNA1, FNIP1, ST3GAL1, ARG2, PIK3CB, MEF2C, ADAM8, TSC22D3, PIK3CD, ADA, KITLG, LGALS3, IRF7, LYN, TCP1, FADD, GAS6, LGALS9, ITPKB, IRS2, MIR17HG, TP53, HIF1A, PTEN, AXL, BAX, ADAM17, CDKN2A, MERTK, AURKB, RAPGEF2, FOXP1, SLC7A11, NOC2L, PRELID1
	GOBP_REGULATION_OF_LEUKOCYTE_CHEMOTAXIS		0.0049	0.9716	0.1421	62	PADI2, WNK1, TIRAP, HMGB1, ANO6, PTK2, DAPK2, F2RL1, SERPINE1, LGMN, CREB3, PGF, THBS1, DNM1L, MOSPD2, DUSP1, CAMK1D, IL6R, THBS4, MCU, LYN, NBL1, TMEM102, MPP1, CCL2, DDT, MST1, MIF, MTUS1, SLIT2, RIN3, GAS6, SLC8B1, C1QBP, VEGFA, VEGFB, VEGFC, MDK, IL12A, GREM1, PTK2B, RAC1, MAPK3, C5, CALR, WNT5A, ADAM10, BST1, CXCL14, ZNF580, AKIRIN1, RARRES2, EDN1, LGALS9, CSF1, STK39, MAPK1, ADAM17, OXSR1, …
	GOBP_REGULATION_OF_LEUKOCYTE_DIFFERENTIATION		0.027	0.8367		162	SOX4, MTOR, ANXA1, PRDM1, TOB2, FBN1, HMGB1, MMP14, HLA-B, KAT2A, XBP1, CYP26B1, BAD, HAX1, PPARGC1B, TMEM64, PIK3R1, TGFB1, ACIN1, GNAS, IRF1, KITLG, CASP8, ROR2, IRF7, ATP6AP1, RUNX1, POU4F1, RIPK2, POU4F2, FADD, RB1, KLF10, CD101, ABL1, GAS6, ITPKB, MIR125B1, TLR3, TLR4, PTPN2, FOXJ1, TRAF6, SOCS1, AP3B1, TFE3, SART1, PTPN6, MYC, RC3H1, GLI3, LGALS9, CSF1, TRIB1, RC3H2, PRKDC, FBXW7, AXL, ZC3H…
	GOBP_REGULATION_OF_LEUKOCYTE_MEDIATED_CYTOTOXICITY		0.0103	0.3352	0.2169	26	LAG3, STAT5B, HAVCR2, F2RL1, HLA-B, RASGRP1, DNASE1, PPP3CB, SERPINB9, B2M, ARRB2, FADD, HLA-A, HLA-E, ICAM1, LGALS9, MICA, AP1G1, CD226, PVR, CRK, CADM1, LAMP1, STX7, IL12A, AGER
	GOBP_REGULATION_OF_LEUKOCYTE_MEDIATED_IMMUNITY		0.0034	0.528	0.293	87	STAT5B, EXOSC3, STX4, JAK3, HMGB1, SLC15A4, SUPT6H, PARP3, IL13RA2, F2RL1, HLA-B, RASGRP1, THOC1, MLH1, DNASE1, SPHK2, TNFRSF1B, FZD5, HSPD1, RIF1, TGFB1, SERPINB9, IL20RB, LYN, C3, ARRB2, FADD, MALT1, HFE, AP1G1, CD226, PDPK1, ZBTB1, PVR, CRK, FBXO38, STXBP1, MAP3K7, TLR3, TLR4, FOXJ1, TRAF6, IL4R, IL12A, FER, SMAD7, SUSD4, DDX58, LAG3, HAVCR2, CD81, HPX, PRKCZ, BCL6, HMOX1, TFRC, TRAF2, PAXIP1,…
	GOBP_REGULATION_OF_LEUKOCYTE_MIGRATION		0.0009	0.759	0.0088	110	PADI2, ANXA1, TIRAP, HMGB1, PTK2, MMP14, SERPINE1, ECM1, LGMN, THBS1, DNM1L, CX3CL1, CAMK1D, KITLG, THBS4, MCU, ITGA2B, TMEM102, FADD, MPP1, MYD88, MST1, MTUS1, GAS6, SLC8B1, MSN, P2RX4, VEGFA, VEGFB, VEGFC, PTK2B, EMILIN1, MAPK3, WNT5A, BST1, CXCL14, ZNF580, EDN1, AKT1, STK10, IL33, ITGA2, ICAM1, APP, RHOA, LGALS9, CSF1, IL1R1, PDGFD, MAPK1, ADAM17, PTN, AGER, WNK1, THY1, CD99, PLCB1, JAM2, CD99…
	GOBP_REGULATION_OF_LEUKOCYTE_PROLIFERATION		0.001	0.6524	0.2652	107	LMO1, PRKAR1A, SOX11, TWSG1, ANXA1, VTCN1, TIRAP, HMGB1, MAD1L1, PKN1, CASP3, PTK2, DLG5, CBLB, TNFAIP3, MEF2C, TNFRSF1B, BCL2, IGF2, IRF1, KITLG, RIPK2, FADD, MYD88, DLG1, PELI1, TLR4, FGF10, FOXJ1, TRAF6, MAPK3, HAVCR2, TNFRSF21, BST1, GLMN, GNRH1, CD24, PTPN6, SDC4, RC3H1, IGFBP2, ATM, LGALS9, CSF1, IRS2, RPS3, MAPK1, AGER, TNFRSF13C, STAT5B, VAV3, TAC1, AHR, JAK3, SLC39A10, ARG2, GPNMB, MAPK8…
	GOBP_REGULATION_OF_LIPID_BIOSYNTHETIC_PROCESS		0.0029	0.4979	0.0707	149	NR1H3, MTOR, WNT4, RDH10, ANXA1, BMP2, SORBS1, CYP51A1, SEC14L2, KPNB1, NFYB, NFYC, SC5D, SQLE, TM7SF2, PROX1, APOB, SNAI2, PMVK, C3, PIBF1, HMGCR, IDI1, RAN, MVD, MVK, ADGRF5, AVIL, ADIPOR1, SAMD8, DGKQ, ADIPOR2, PPARGC1A, ASXL3, ATP1A1, NSMAF, PRKAA1, PRKAA2, FGFR4, FGF19, ABCA3, NR1D1, STARD4, FDFT1, FDPS, APOC1, SREBF2, HMGCS1, FAM3A, NFYA, LSS, DKKL1, ADM, DKK3, AKT1, IGFBP7, TSPO, GGPS1, NF…
	GOBP_REGULATION_OF_LIPID_LOCALIZATION		0.0006	0.4359	0.0135	113	NR1H3, LRAT, FURIN, FIS1, GPS2, APOB, THBS1, NUS1, C3, NFKBIA, DBI, TMEM30A, SCP2, P2RX4, STXBP1, PTPN2, PLA2G4A, ABCA7, ARL6IP1, CAV1, YJEFN3, ABCA3, IKBKE, LAMTOR1, APOC1, MAP2K6, SREBF2, ATP8A2, SPP1, AGTR1, ARL6IP5, EDN1, KDM5B, HRH3, ASXL1, OSBPL8, GRM7, AKT1, ARV1, TSPO, NFKB1, OSBPL6, AKT2, PTCH1, ATP1A2, IRS2, AVPR1A, C1QTNF1, PPARD, TRIAP1, PER2, ZC3H12A, EGF, ABCA12, SIRT1, TAC1, ATP8A1…
	GOBP_REGULATION_OF_LIPID_METABOLIC_PROCESS		0.0026	0.6235	0.1422	282	NR1H3, CREBBP, RDH10, SORBS1, CYP51A1, SEC14L2, KPNB1, DAB2IP, NFYB, NFYC, SC5D, TM7SF2, BSCL2, PIP4K2C, CRTC3, PIP4K2B, GPS2, PIK3R4, APOB, TWIST1, PIBF1, RAN, TGS1, APPL2, ADGRF5, AVIL, ADIPOR1, SAMD8, DGKQ, ASXL3, SMARCD3, NSMAF, PRKAA1, PRKAA2, DGKZ, CAV1, VAV2, PEX11A, NR1D1, FDFT1, NCOR1, FDPS, NCOR2, HMGCS1, LSS, ADM, PHB2, AKT1, PPP2R5A, GGPS1, AKT2, MLYCD, IRS1, IRS2, AVPR1A, FADS1, SMPD…
	GOBP_REGULATION_OF_LIPID_STORAGE		0.041	0.9132	0.6434	39	SIRT1, NR1H3, IKBKE, FITM2, CPT1A, MEST, ACACB, SREBF2, EHD1, FTO, ALKBH7, TTC39B, ABCA1, APOB, LPL, PLIN5, SREBF1, ABHD5, ABCG1, PNPLA2, ASXL1, OSBPL8, C3, SCARB1, PLIN3, NFKB1, NFKBIA, OSBPL11, PLIN2, VSTM2A, NR1H2, HILPDA, ASXL2, PPARD, FBXW7, PTPN2, ITGAV, ZC3H12A, PPARA
	GOBP_REGULATION_OF_LIPID_TRANSPORT		0.0015	0.3338	0.0043	89	EGF, ABCA12, SIRT1, NR1H3, TAC1, ATP8A1, ABCB4, LRAT, ACSL1, FURIN, PCSK9, FABP3, ABCA8, FIS1, TTC39B, APOE, ABCA1, GPS2, ZDHHC8, PRKCD, EEPD1, APOA2, PSEN1, THBS1, NPY5R, NUS1, LIPG, NFKBIA, DBI, TMEM30A, SCP2, P2RX4, BMP6, ABCA2, STXBP1, TMF1, PLA2G4A, CRY1, LRP1, SLC12A2, ABCA7, ARL6IP1, CAV1, RAB3GAP1, LDLRAP1, YJEFN3, MYB, PRELID1, ABCA3, ANXA2, LPCAT3, LAMTOR1, PTPN11, APOC1, MAP2K6, SREBF2…
	GOBP_REGULATION_OF_LOW_DENSITY_LIPOPROTEIN_PARTICLE_RECEPTOR_CATABOLIC_PROCESS	0.3252	0.0259	0.6287	0.0468	6	MYLIP, FURIN, PCSK9, ANXA2, APOE, ABCA2
	GOBP_REGULATION_OF_LYMPHOCYTE_ACTIVATION		0.039	0.9744		232	EXOSC3, SOX4, SOX11, TIRAP, SLC15A4, DLG5, MMP14, CBLB, BAD, HSPD1, RIF1, IRF1, RUNX1, RIPK2, FADD, MYD88, PIBF1, ITPKB, DLG1, PELI1, TLR4, PTPN2, TRAF6, TYRO3, CAV1, SOCS1, HAVCR2, AP3B1, BCL10, SART1, CD24, SDC4, RC3H1, AKT1, GLI3, LGALS9, IRS2, MICA, RC3H2, MSH2, AXL, HMCES, TP53BP1, ZC3H12A, AGER, AHR, THY1, JAK3, ARG2, GPNMB, GRB2, MLH1, LEF1, ZFP36L1, ADA, PRDX2, HSPH1, MALT1, CEBPB, CORO1A…
	GOBP_REGULATION_OF_LYMPHOCYTE_APOPTOTIC_PROCESS		0.031	0.6606	0.7635	31	BMP4, BCL10, JAK3, WNT5A, SLC39A10, ZC3H8, GPAM, RAG1, BCL6, ORMDL3, EFNA1, FNIP1, ST3GAL1, ARG2, ADAM8, TSC22D3, ADA, LGALS3, LYN, FADD, LGALS9, IRS2, MIR17HG, TP53, HIF1A, PTEN, BAX, AURKB, FOXP1, NOC2L, PRELID1
	GOBP_REGULATION_OF_LYMPHOCYTE_MEDIATED_IMMUNITY		0.0079	0.52	0.6374	63	STAT5B, EXOSC3, HMGB1, SLC15A4, SUPT6H, PARP3, HLA-B, RASGRP1, THOC1, MLH1, TNFRSF1B, FZD5, HSPD1, RIF1, TGFB1, SERPINB9, IL20RB, C3, ARRB2, FADD, MALT1, HFE, AP1G1, CD226, ZBTB1, PVR, CRK, FBXO38, MAP3K7, FOXJ1, TRAF6, IL12A, SMAD7, SUSD4, LAG3, HAVCR2, CD81, HPX, PRKCZ, BCL6, TFRC, TRAF2, PAXIP1, PPP3CB, PTPN6, B2M, IL27RA, HLA-A, HLA-E, LGALS9, MICA, TRPM4, EXOSC6, NDFIP1, CADM1, IL1R1, LAMP1,…
	GOBP_REGULATION_OF_MACROAUTOPHAGY	0.6057	0.2278	0.0092	0.0627	145	MTMR8, MTOR, CASP3, PIP4K2C, SPTLC1, PIP4K2B, SESN2, CDK5, SPTLC2, TBK1, SEC22B, LAMTOR4, MLST8, ERN1, HSPB8, RIPK2, WAC, SH3GLB1, QSOX1, PAFAH1B2, NEDD4, MAP3K7, FEZ1, BNIP3L, PRKAA1, PRKAA2, EXOC1, RPTOR, USP36, MAPK3, IKBKG, TRIM13, LARP1, ATG13, GAPDH, LAMTOR1, LAMTOR5, EXOC4, SUPT5H, NOD1, TSC1, EXOC7, AKT1, USP30, HDAC6, LZTS1, NRBP2, RALB, SNX5, OPTN, HTT, VPS13C, GNAI3, VPS13D, SESN3, PIN…
	GOBP_REGULATION_OF_MACROPHAGE_DIFFERENTIATION		0.0306	0.8397	0.8353	13	ROR2, FADD, RB1, PRKCA, CSF1, INHBA, TRIB1, ZBTB46, PTPN2, TGFB1, RIPK1, LIF, CASP8
	GOBP_REGULATION_OF_MACROPHAGE_MIGRATION	0.4575	0.0177	0.9414	0.38	20	MAPK3, C5, CD81, DDT, MST1, MIF, MTUS1, CSF1, P2RX4, PTK2, MMP14, MDK, MAPK1, AKIRIN1, RARRES2, CD200, PTK2B, THBS1, CX3CL1, EMILIN1
	GOBP_REGULATION_OF_MAP_KINASE_ACTIVITY		0.0153	0.402	0.4867	226	GADD45B, KSR1, AKAP13, TAB1, SPRY1, IRAK3, DAB2IP, TAB2, TAB3, GPS2, THBS1, IRAK1, MAP2K2, TAOK2, RIPK2, SH2B3, INSR, CDK5RAP3, PPP2CA, MAP3K7, PPP2R1A, PLCE1, TLR4, PRKAA1, TRAF6, UBB, CAV1, SPAG9, UBC, SMPD1, HGS, MAPKAPK3, AJUBA, IKBKG, AIDA, WNT5A, MAPKAPK2, TENM1, ERP29, ARRB1, SHC2, GNG3, NOD1, CD24, S1PR2, EDN1, MAPK10, HYAL2, EGFR, CDK1, SASH1, PDCD4, TRIB1, DAXX, LIME1, PTPN1, AGER, GADD…
	GOBP_REGULATION_OF_MAPK_CASCADE		0.0212	0.6018	0.3423	462	AKAP13, FGA, SPRY1, GRIK2, LEMD2, PHLPP1, PRMT5, THBS1, MAP2K2, RIPK2, SH2B3, ZDHHC17, DLG1, NF2, PPP2CA, PPP2R1A, PLCE1, PTPN2, PRKAA1, CAV1, SMPD1, BRAF, AJUBA, WNT5A, NCOR1, SORBS3, TENM1, FGFR2, ERP29, KLHDC10, WWC1, SHC2, GNG3, ROR1, CD24, DOK5, S1PR2, EDN1, MAPK10, NMNAT1, CDK10, EGFR, CDK1, AKT1, F2R, ICAM1, DAXX, AGER, GCNT2, EPHA2, GADD45A, EGF, ERBB4, MAP2K5, GHR, BMP7, KIT, KLF4, CD44,…
	GOBP_REGULATION_OF_MEMBRANE_DEPOLARIZATION	0.371	0.0181	0.6342	0.0195	30	FGF12, GOT1, NEDD4L, PPP2R3C, CAMK2D, SLMAP, LRRK2, NTSR1, BCL2, HCN4, PARP1, GCLM, GPD1L, TSPO, CACNA1G, SRC, RANGRF, FZD9, ABCD1, IFI6, FHL1, KDR, MLLT11, PTPN3, TRPM4, SCN3B, ANK3, BOK, DCN, SMAD7
	GOBP_REGULATION_OF_MEMBRANE_LIPID_DISTRIBUTION	0.0357	0.0962	0.36	0.4616	40	ATP10B, ATP11B, ATP11A, ATP8A1, ABCB4, ATP9A, ANO6, ATP8A2, ATP10A, XKR4, ABCA1, TLCD1, GBA2, ABCC1, PRKCD, ATP8B2, TLCD2, ABCG1, ANO4, ANO3, ARV1, MFSD2A, XKR6, PLSCR4, XKR7, TMEM30A, ATP9B, PLSCR1, XKR5, ATP8B4, ABCA2, XKR9, ATP11C, XKR8, ABCA7, TRIAP1, ATP8B3, RFT1, PRELID1, ATP10D
	GOBP_REGULATION_OF_MEMBRANE_PERMEABILITY	0.9879	0.045	0.8706	0.4959	71	SLC35F6, YWHAH, VDAC2, SPG7, CAMK2A, PDCD6IP, SLC25A5, PPIF, MTOR, YWHAE, BCL2L11, DYNLT1, YWHAQ, BBC3, ALKBH7, HK2, BMF, LAPTM4B, BAD, BAK1, BCL2, ZNF205, CASP8, TMEM102, MAPK8, PPP1R13B, RHOT1, RHOT2, TP53, BNIP3, EYA2, BNIP3L, BOK, YWHAZ, CHCHD10, TFDP2, TP53BP2, YWHAB, YWHAG, F11R, E2F1, HSPA1A, PPP3CC, ATF2, PPP3R1, GSK3B, SLC9A1, GSK3A, BCL2L1, TJP2, HEBP2, NAIF1, HEG1, TFDP1, THEM4, MUL1, …
	GOBP_REGULATION_OF_MEMBRANE_POTENTIAL	0.4472	0.3238	0.4355	0.0125	302	YWHAH, BVES, CHRNB4, CHRNA1, HCN1, GRIN2A, GRIK2, SCN1A, PIP5KL1, PIEZO2, GRIN2B, KCNK2, MPP2, NLGN1, BAD, BAK1, KCNMB3, ARRB2, KCNIP2, RGS7BP, POPDC2, GNA11, PYCR1, GRM5, OPRD1, DLG1, KCNH1, P2RX4, NEDD4, NOS1AP, PPP3CA, BNIP3L, UBB, CAV1, IGSF11, SHANK2, CELF4, ZMYND8, CNIH2, MFN1, NETO1, CAMK2D, TMEM25, CBLN1, NUP155, NRXN1, SSH1, ADRA1A, CNIH3, KCNC2, KCNMB2, GRIA3, S1PR2, SRI, AKT1, BCO2, CH…
	GOBP_REGULATION_OF_MEMBRANE_PROTEIN_ECTODOMAIN_PROTEOLYSIS		0.0433	0.7794	0.8586	17	ADRA2A, TIMP3, ROCK1, TIMP1, TIMP2, PTPN3, ADAM9, FURIN, SNX9, APOE, SNX33, ADAM8, PACSIN3, GPLD1, LRIG2, TNFRSF1B, SH3D19
	GOBP_REGULATION_OF_METAL_ION_TRANSPORT		0.0056	0.6602	0.0743	143	GNB5, WFS1, GEM, EHD3, EPB41, FKBP1A, MYLK, PRKCE, P2RX3, SNCA, STAC3, CXCR4, CDK5, BAK1, BCL2, CX3CL1, AKAP6, ADRA2A, ARRB2, KCNIP2, PLCG1, SESTD1, ABL1, SLC8B1, OPRD1, DLG1, P2RX4, PDPK1, NOS1AP, TSPAN13, CAV1, PTK2B, STIM1, EFHB, TRPC1, TRPC3, AHNAK, PML, CALM2, CRACR2A, CAMK2D, ORAI1, DMD, SLC9A1, HOMER1, BEST1, ATP2A1, PTPN6, HAP1, CTNNB1, SRI, TSPO, F2R, GJA1, CRACR2B, ICAM1, ATP1A2, ATP2B1…
	GOBP_REGULATION_OF_METALLOPEPTIDASE_ACTIVITY		0.0347	0.926		11	SORL1, RECK, PICALM, TIMP3, LRP1, TIMP1, ANTXR1, TIMP2, STAT3, DDRGK1, MBP
	GOBP_REGULATION_OF_MITOCHONDRIAL_MEMBRANE_PERMEABILITY		0.0404	0.9291	0.3747	64	SLC35F6, YWHAH, VDAC2, SPG7, CAMK2A, SLC25A5, PPIF, YWHAE, BCL2L11, DYNLT1, YWHAQ, BBC3, ALKBH7, HK2, BMF, BAD, BAK1, BCL2, ZNF205, CASP8, TMEM102, MAPK8, PPP1R13B, RHOT1, RHOT2, TP53, BNIP3, EYA2, BNIP3L, BOK, YWHAZ, CHCHD10, TFDP2, TP53BP2, YWHAB, YWHAG, E2F1, HSPA1A, PPP3CC, ATF2, PPP3R1, GSK3B, SLC9A1, GSK3A, BCL2L1, HEBP2, NAIF1, TFDP1, THEM4, MUL1, FZD9, BLOC1S2, BAX, BID, STPG1, ACAA2, NMT…
	GOBP_REGULATION_OF_MITOCHONDRIAL_MEMBRANE_POTENTIAL		0.0098	0.0584	0.1387	56	UCP2, PIP5KL1, BAD, BAK1, BCL2, SLC25A33, PANK2, PYCR1, ABL1, CTNS, OPRD1, MLLT11, BNIP3, BNIP3L, BOK, CLIC1, UBB, PRELID1, GOT1, PARK7, PPP2R3C, MFN1, PRDX3, MAPT, NDUFS1, BCL2L1, LRRK2, ADORA2A, HEBP2, STOX1, PARP1, ARL6IP5, GCLM, AKT1, TSPO, BCO2, SRC, MUL1, FZD9, AKT2, SOD1, ABCD1, IFI6, STOML2, PPA2, SLC25A36, RNF122, BAX, BID, TUSC2, PINK1, VCP, DCN, PMAIP1, SLC25A27, NNT
	GOBP_REGULATION_OF_MITOCHONDRIAL_OUTER_MEMBRANE_PERMEABILIZATION_INVOLVED_IN_APOPTOTIC_SIGNALING_PATHWAY		0.0324	0.9195	0.6437	39	SLC35F6, YWHAG, YWHAH, E2F1, SLC25A5, HSPA1A, PPP3CC, PPP3R1, YWHAE, GSK3B, YWHAQ, BBC3, GSK3A, BAD, BAK1, BCL2, ZNF205, TFDP1, CASP8, MUL1, TMEM102, FZD9, MAPK8, PPP1R13B, TP53, BAX, BID, ACAA2, NMT1, BOK, YWHAZ, TMEM14A, HIP1R, CHCHD10, PMAIP1, TFDP2, TP53BP2, MPV17L, YWHAB
	GOBP_REGULATION_OF_MITOCHONDRION_ORGANIZATION	0.5931	0.0311	0.2478	0.4733	127	SLC35F6, OMA1, YWHAH, SLC25A5, PPIF, GOLPH3, PSMD10, YWHAQ, FAM162A, BBC3, FIS1, ZDHHC6, BMF, BAD, HAX1, SIRT7, BAK1, BCL2, DNM1L, PDCD5, CASP8, MCU, MIEF2, ARRB2, TMEM102, CSNK2A2, PPP1R13B, MLLT11, WDR35, MIEF1, PPARGC1A, GHITM, BNIP3L, BOK, VAT1, USP36, TFDP2, TP53BP2, YWHAB, YWHAG, SPIRE1, E2F1, MFF, HSPA1A, PPP3CC, PPP3R1, PARL, SREBF2, DHODH, STOX1, AKT1, TSPO, EP300, USP30, HDAC6, HTT, VPS…
	GOBP_REGULATION_OF_MONOCYTE_CHEMOTAXIS		0.0207	0.6418	0.6431	11	LYN, SERPINE1, NBL1, SLIT2, HMGB1, LGMN, GREM1, CREB3, ANO6, MOSPD2, DUSP1
	GOBP_REGULATION_OF_MONONUCLEAR_CELL_MIGRATION		0.0098	0.5332	0.1892	60	PADI2, WNK1, PLCB1, JAM2, CD99L2, MIA3, HMGB1, WASL, ANO6, PTK2, SERPINE1, ADAM8, ECM1, LGMN, CREB3, THBS1, MOSPD2, DUSP1, LGALS3, LYN, NBL1, TMEM102, FADD, CCL2, SLIT2, GAS6, SLC8B1, MSN, C1QBP, CRKL, CRK, MDK, IL12A, GREM1, PTK2B, MAPK3, CALR, WNT5A, ADAM10, BMP5, CXCL14, AKIRIN1, RARRES2, TNFRSF14, AKT1, STK10, IL27RA, APP, RHOA, LGALS9, CSF1, LRCH1, STK39, PDGFD, ITGA4, MAPK1, ADAM17, OXSR1, …
	GOBP_REGULATION_OF_MORPHOGENESIS_OF_AN_EPITHELIUM		0.0055	0.7747		37	EGF, BMP4, BMP7, SMO, SOX9, WNT4, WNT5A, HGF, NKD1, LGR4, PDGFA, SIRT6, PHB2, PIK3CD, LHX1, BTBD7, AR, GJA1, NTN4, ABL1, SIX4, SULF1, SIX1, WNT2B, WNT5B, FKBPL, RNF207, ADAMTS12, FGF2, VEGFA, FGF10, MDK, FOXP1, GREM1, SOX8, SFRP1, LIF
	GOBP_REGULATION_OF_MUSCLE_CONTRACTION		0.0416		0.2879	98	EHD3, ENO1, ANXA6, MYOCD, MYH7, ADRA2A, DLG1, P2RX4, ATP2A2, SRF, ATP1A1, PLCE1, CAV1, MYLK2, SPX, ADRA1B, CHGA, CALM2, CAMK2D, ADRA2B, DMD, SLC9A1, ATP2A1, CHRM3, ARHGAP42, EDN1, SRI, F2R, ITGA2, ZDHHC21, ATP1A2, ATP2B1, OXTR, TRPM4, SLC8A1, DOCK5, DOCK4, ZC3H12A, SPHK1, STC1, KIT, CHRM2, CHRNA3, CNN1, DAPK3, SETD3, KCNB2, ORMDL3, BIN1, SSTR2, TNNT2, DMPK, TMEM38B, CALCRL, PDE4B, PDE4D, PRKG1, T…
	GOBP_REGULATION_OF_MUSCLE_ORGAN_DEVELOPMENT		0.0382	0.9639		28	SIRT2, BMP4, ERBB3, RPS6KB1, LOX, DLL1, MEF2C, LEF1, MEGF10, BCL2, SHOX2, TGFB1, IGF2, NEUROG1, TWIST1, YBX3, JPH2, WNT3A, CENPF, USP19, MTPN, CREB1, SMAD3, MTM1, CDON, SFMBT1, PRKAA1, FLOT1
	GOBP_REGULATION_OF_MYELOID_LEUKOCYTE_DIFFERENTIATION		0.0048	0.641	0.468	72	GPR68, RASSF2, MTOR, TOB2, FBN1, JUN, LEF1, ZFP36L1, HAX1, PPARGC1B, TMEM64, PIK3R1, TGFB1, ACIN1, GNAS, KITLG, CASP8, FSTL3, ROR2, CTNNBIP1, IRF7, LYN, ATP6AP1, RUNX1, POU4F1, UBASH3B, POU4F2, FADD, RB1, CEBPB, KLF10, SLC9B2, CD101, PRKCA, MIR125B1, ZBTB46, TLR3, TLR4, INPP5D, PTPN2, TRAF6, FOXP1, CA2, LIF, RARA, TFE3, ZNF675, NOTCH2, CAMK4, FOS, RIPK1, MYC, CDK6, LRRC17, PIAS3, TMEM178A, ZFPM1,…
	GOBP_REGULATION_OF_MYOBLAST_DIFFERENTIATION		0.0206		0.5238	29	BMP4, SOX9, PLCB1, NOTCH1, SRA1, EID2B, ID3, MYOCD, PRICKLE1, MAPK14, RBM24, DDIT3, IGFBP3, MBNL3, CXCL14, DLL1, MEF2C, AKIRIN1, ZFP36L1, TRIP4, TGFB1, BTG1, FLOT2, PPARD, CDON, HIF1AN, BOC, SOX8, SOSTDC1
	GOBP_REGULATION_OF_NATURAL_KILLER_CELL_ACTIVATION		0.0206	0.666		16	STAT5B, HAVCR2, PIBF1, HLA-E, BLOC1S3, PRDM1, GAS6, TOX, MICA, AP1G1, ZBTB1, LAMP1, AXL, DCAF15, IL12A, RHBDD3
	GOBP_REGULATION_OF_NATURAL_KILLER_CELL_MEDIATED_IMMUNITY		0.0288	0.2045	0.551	18	LAG3, STAT5B, HAVCR2, ARRB2, HLA-A, HLA-E, LGALS9, MICA, AP1G1, CD226, PVR, CRK, HLA-B, CADM1, RASGRP1, LAMP1, IL12A, SERPINB9
	GOBP_REGULATION_OF_NECROTIC_CELL_DEATH		0.0063		0.2172	24	CYLD, CFLAR, TSPO, ARHGEF2, SPATA2, SLC25A4, FADD, FZD9, YBX3, PPIF, PELI1, TP53, BNIP3, BOK, MT-CO2, CAV1, BIRC2, RBCK1, HEBP2, ASAH1, SLC6A6, RIPK1, NOL3, CASP8
	GOBP_REGULATION_OF_NEUROMUSCULAR_JUNCTION_DEVELOPMENT	0.2892	0.039	0.5109	0.4975	5	AGRN, DCTN1, SIX4, SIX1, PTN
	GOBP_REGULATION_OF_NEURON_PROJECTION_REGENERATION	0.1653	0.0117	0.631	0.1976	26	THY1, KLF4, HGF, RTN4RL1, CERS2, RGMA, RTN4R, SPP1, KREMEN1, KIAA0319, LRIG2, EPHA4, INPP5F, PTPRS, FLNA, CNTF, FKBP1B, PTEN, GRN, LRP1, PRRX1, MAP2K1, PTPRF, NDEL1, STK24, PTN
	GOBP_REGULATION_OF_NITRIC_OXIDE_METABOLIC_PROCESS		0.0347		0.605	35	JAK2, MTOR, KLF4, PKD2, DDAH1, EDN1, AKT1, TSPO, GLA, ICAM1, ATP2B4, TMEM106A, DDAH2, HSP90AA1, ASS1, HSP90AB1, INSR, P2RX4, ROCK2, SIRPA, PTGIS, DNM2, WDR35, PTX3, KHSRP, DYNLL1, SMAD3, NOS1AP, TLR4, CAV1, CLU, ZC3H12A, PTK2B, RAC1, CD47
	GOBP_REGULATION_OF_ODONTOGENESIS		0.0062		0.3195	7	NGFR, BMP4, TNFRSF11B, BMP2, CSF1, MSX1, EDN1
	GOBP_REGULATION_OF_ODONTOGENESIS_OF_DENTIN_CONTAINING_TOOTH	0.5139	0.0164	0.9165	0.3109	5	NGFR, BMP4, TNFRSF11B, BMP2, CSF1
	GOBP_REGULATION_OF_ORGANIC_ACID_TRANSPORT		0.1574	0.886	0.0288	35	SLC38A3, MAP2K6, ACSL1, SLC43A2, FABP3, SLC43A1, ADORA1, FIS1, ADORA2A, NTSR1, RGS4, PSEN1, THBS1, ARL6IP5, NPY5R, HRH3, GRM7, AKT1, SV2A, TRH, RGS2, AKT2, ATP1A2, IRS2, PLA2G3, P2RX4, PLA2R1, STXBP1, PLA2G4A, SLC12A2, ITGB1, ARL6IP1, PER2, RAB3GAP1, PPARA
	GOBP_REGULATION_OF_OSTEOCLAST_DIFFERENTIATION		0.0236	0.3199	0.2815	39	GPR68, RASSF2, MTOR, TOB2, FBN1, TFE3, ZNF675, NOTCH2, CAMK4, PPARGC1B, TMEM64, PIK3R1, FOS, GNAS, FSTL3, ATP6AP1, POU4F1, UBASH3B, LRRC17, POU4F2, PIAS3, CEBPB, TMEM178A, KLF10, SLC9B2, CSF1, MITF, GPR137, TCTA, GPR137B, CREB1, TLR3, MAFB, TLR4, INPP5D, FBXW7, TRAF6, SFRP1, CA2
	GOBP_REGULATION_OF_OXIDATIVE_STRESS_INDUCED_CELL_DEATH	0.856	0.0081	0.2998	0.1325	45	MAPK7, SIRT1, LANCL1, PARK7, PPIA, NR4A3, HGF, REST, LRRK2, NONO, NFE2L2, SFPQ, ATG7, ENDOG, HSPB1, PDE8A, PARP1, NME5, TSC1, RIPK1, GPX1, AKT1, STK26, HDAC6, PYCR1, TRAP1, FBXO7, SOD1, SOD2, TXN, HTRA2, UBQLN1, MCL1, FYN, HIF1A, BAG5, TLR4, FBXW7, PINK1, P4HB, SLC7A11, ATF4, GPR37, PAWR, NOL3
	GOBP_REGULATION_OF_OXIDATIVE_STRESS_INDUCED_NEURON_DEATH		0.0306	0.2583	0.2387	16	LANCL1, PARK7, FBXO7, NR4A3, MCL1, REST, HIF1A, TLR4, NONO, FBXW7, ATG7, PINK1, SLC7A11, ATF4, PARP1, TSC1
	GOBP_REGULATION_OF_PEPTIDASE_ACTIVITY		0.0027	0.4591	0.2077	272	CAST, TANK, PDCD6, CYFIP2, GRIN2A, CLPX, GPC3, ADRM1, EGLN3, IFI16, CTSD, DAP, DAPK1, ASPH, BCL2L13, FURIN, CASC2, SERPINE1, PSME1, GRAMD4, FAM162A, PSME2, PCOLCE2, GRIN2B, SERPINE2, SENP1, HSPE1, ST20, PCOLCE, LGMN, BIRC2, PDCD2, BAD, PSMF1, HSPD1, RCN3, BAK1, RPS27L, PERP, CASP9, NCSTN, THBS1, AIFM1, PDCD5, TBC1D10A, SERPINH1, CASP8, ARRB2, RIPK2, FADD, WDR35, RPS6KA3, MAPK12, CAV1, APAF1, BCL1…
	GOBP_REGULATION_OF_PEPTIDE_HORMONE_SECRETION	0.4976	0.044		0.1261	138	ENSA, EPHA5, SOX4, PASK, STXBP4, STX4, FGA, SLC25A5, SLC25A6, ICA1, KCNB1, PIM3, CDK16, PRKCE, PSMD9, ADCY8, ENY2, ABCC8, CACNA1A, CACNA1E, MIDN, BRSK2, HMGN3, STXBP5L, RFX3, BAD, GIPR, MCU, ADRA2A, GPR27, KCNS3, SLC8B1, ITPR3, NEUROD1, ANO1, UQCC2, DYNLL1, CAPN10, PPP3CA, SYTL4, CFTR, CHGA, ITPR2, NR1D1, ADCYAP1, TARDBP, ACVR1C, LRP5L, AIMP1, CRHBP, ZBED6, SYT7, ACSL4, LRP5, NKX6-1, PPP3CB, KLF7…
	GOBP_REGULATION_OF_PEPTIDE_SECRETION	0.4806	0.0234	0.6611	0.0347	211	SOX4, NR1H3, FGA, FGB, FGG, CYP51A1, PSMD9, ADCY8, NNAT, SYT9, BAD, GIPR, GPR27, ITPR3, RHBDF1, NEUROD1, ANO1, UQCC2, MYOM1, DYNLL1, PPP3CA, TLR4, TTN, NR1D1, LRP5L, AIMP1, ZBED6, ADAM9, SYT7, ERP29, LRP5, KCNC2, NKX6-1, PPP3CB, KLF7, C1QTNF3, PFKL, EGFR, SRI, TMED10, F2R, GJA1, IRS1, IRS2, TRPM4, C2CD2L, APLN, PER2, DISP1, INHBB, JAK2, PHPT1, MYH10, F2RL1, APOE, GPLD1, SLC16A1, ARFIP1, CHD7, CNR…
	GOBP_REGULATION_OF_PEPTIDYL_SERINE_PHOSPHORYLATION		0.0318	0.5483	0.117	95	RASSF2, STK4, PLCL2, CD44, NTF3, NTRK2, NTRK3, DMTN, BDNF, SNCA, TNKS1BP1, FNIP1, RAPGEF3, SPRY2, INPP5J, FNIP2, TBK1, MAPKAP1, PDE4D, HAX1, DKK1, BAK1, BCL2, AKAP9, TGFB1, AXIN1, PRKD1, GPD1L, ARRB2, RIPK2, SH2D3C, ARAF, MIF, INPP5F, GAS6, RICTOR, HSP90AA1, OPRD1, TXN, ANGPT1, HSP90AB1, PDCD10, CNKSR3, VEGFA, PPM1F, PTEN, BAG4, PRKAA1, GGNBP2, CAMK1, CAV1, RPTOR, SMAD7, LIF, NCK1, BRAF, PLCL1, P…
	GOBP_REGULATION_OF_PEPTIDYL_TYROSINE_PHOSPHORYLATION	0.6886	0.0002	0.3831	0.1133	156	SH3BP5, FGFR3, HBEGF, CADM4, MTOR, NTF3, NTRK2, PRKCE, BDNF, CBLB, NRG1, EPHA4, HAX1, DUSP22, DVL2, TGFB1, MVP, IGF2, KITLG, THBS4, CNTN1, ADRA2A, ARRB2, RIPK2, TMEM102, ABI1, SH2B3, LRP4, PIBF1, INPP5F, ABL1, SUZ12, GAS6, GRM5, ANGPT1, NF2, PARP14, VEGFA, DGKQ, PPP2CA, PPP2R1A, PTPN2, FGF10, GGNBP2, CAV1, SOCS1, SOCS3, PTK2B, CBL, PTPRJ, IQGAP1, EFNA1, BST1, DLG3, CD24, AFAP1L2, PTPN6, HYAL2, PP…
	GOBP_REGULATION_OF_PHAGOCYTOSIS		0.0258		0.3272	44	TUB, C4A, CALR, HMGB1, ANO6, F2RL1, SYT7, APPL1, DYSF, SYT11, RAB31, CAMK1D, FER1L5, C3, ITGA2, SCARB1, CCL2, SOD1, CSK, GAS6, APPL2, ATG5, PLSCR1, ATG3, SIRPA, DNM2, PTX3, CYBA, PTEN, ITGAV, LRP1, RAP1A, ABCA7, MERTK, LMAN2, RAPGEF1, MYO18A, MFGE8, SPHK1, LYAR, PTPRJ, SNX3, CD47, RAB27A
	GOBP_REGULATION_OF_PHOSPHATIDYLINOSITOL_3_KINASE_SIGNALING	0.2153	0.0062	0.7036	0.6895	87	EGF, ERBB4, FGFR1, SIRT1, JAK2, PIP5K1A, CRYBA1, ERBB3, KIT, KLF4, PRR5L, NTF3, NTRK2, NTRK3, FBXL2, PTK2, DAB2IP, F2RL1, GAB1, PIP4K2C, SERPINE2, PIP4K2B, PDGFA, PDGFB, PDGFRA, HAX1, PIP5K1B, PIK3R1, PDGFC, PIK3CD, SEMA4D, STAMBP, ROR2, MYDGF, CAT, LYN, CEP55, TWIST1, IER3, FN1, ANGPT1, INSR, FGF2, PTPN13, BECN1, FYN, NEDD4, TGFB2, PTEN, PIP5K1C, UBE3A, IGF1R, CBL, NTRK1, RGL2, MAPK3, SOX9, PIK3…
	GOBP_REGULATION_OF_PHOSPHOLIPID_METABOLIC_PROCESS	0.0317	0.0181	0.398	0.2695	29	RAB38, ABCA3, MTMR9, DNAJC19, ARF1, MTMR2, CHP1, APOC1, NR1H4, CAPN2, FABP3, GNB3, PDGFA, SLC27A1, PDGFB, LDLR, PRKCD, PHB2, MFSD2A, MTMR3, MTMR1, SCARB1, LPCAT1, ACSL3, ADGRF5, ABCA2, STOML2, IDH1, MTMR4
	GOBP_REGULATION_OF_PLASMA_LIPOPROTEIN_PARTICLE_LEVELS		0.0171	0.615	0.395	58	PCSK9, APOE, ABCA1, ALB, GPLD1, ZDHHC8, LDLR, APOB, LPL, AP2M1, DGAT2, AP2S1, MFSD2A, CLTA, DGAT1, SCARB1, CLTC, LIPG, AP2A1, CSK, AP2A2, AP2B1, MTTP, KHSRP, ABCA7, P4HB, LDLRAP1, PLAGL2, ANXA2, HNRNPK, CES3, ARF1, LPCAT3, APOC1, LRPAP1, CNPY2, NPC2, HMOX1, EHD1, MYLIP, HDLBP, LIPA, NPC1, NCEH1, SOAT1, APOM, ABCA5, LCAT, PLTP, ABCG1, NR1H2, ACSL3, PLA2G3, BMP1, VLDLR, CUBN, PRKACA, PRKACB
	GOBP_REGULATION_OF_PLASMA_MEMBRANE_ORGANIZATION	0.0742	0.0166	0.5546	0.9627	12	MYH9, ATP10A, ASAP1, SH3GL2, WASL, PLEKHM2, PRKCD, SYTL4, GSN, SH3GLB1, RAB3A, DNM2
	GOBP_REGULATION_OF_PLATELET_ACTIVATION	0.5446	0.0004	0.5295	0.3315	17	LYN, UBASH3B, F11R, CD9, SH2B3, PRKCA, PDPN, DMTN, C1QTNF1, TLR4, APOE, SERPINE2, PDGFA, PDGFB, PDGFRA, PRKCD, PRKG1
	GOBP_REGULATION_OF_PLATELET_AGGREGATION	0.5386	0.005	0.7989		12	LYN, UBASH3B, F11R, CD9, SH2B3, SERPINE2, PRKCA, PDPN, PRKCD, PRKG1, DMTN, C1QTNF1
	GOBP_REGULATION_OF_POSTSYNAPSE_ORGANIZATION	0.2141	0.401	0.5847	0.0304	76	PDLIM5, ARF4, HSPA8, ZDHHC15, CDK5R1, LZTS3, GRIN2B, APOE, KALRN, CDK5, EPHA4, NLGN1, PPFIA2, DNM1L, ABHD17B, VPS35, LRFN2, EEF2K, ABHD17C, ABHD17A, IL1RAP, SRCIN1, ZNF804A, ABI2, DGKB, PTPRS, FYN, ARHGAP44, PTEN, PTPRD, LRRTM2, DNM3, PPP1R9A, UBE3A, ZMYND8, SIPA1L1, PAK3, ARHGAP33, WNT5A, CFL1, ADAM10, LRRTM1, KIF1A, LRFN4, CBLN1, LRRC4B, EFNA1, HOMER1, LRRK2, NRP2, NGEF, GRID2, WNT7A, ACTR2, IL…
	GOBP_REGULATION_OF_POSTSYNAPTIC_MEMBRANE_POTENTIAL	0.4463		0.6218	0.0148	103	CHRNB4, CHRNA1, GRIN2A, MAPK8IP2, GRIK2, GRIN2D, P2RX3, GRIN2C, OPRM1, GRIN2B, CDK5, MEF2C, RIMS2, MPP2, NLGN1, CHRNA4, GABRA5, GABRB2, P2RX6, ARRB2, RGS7BP, GABBR1, GRM5, P2RX4, PPP3CA, IGSF11, PTK2B, SHANK2, CELF4, ZMYND8, NETO1, ADCYAP1, TMEM25, CBLN1, NRXN1, SSH1, CHRNB1, GRIA3, GRIN3A, S1PR2, DVL1, AKT1, GRID2, GRID1, WNT7A, CHRNA6, GRIK1, GRIK3, GRIK4, APP, CUX2, NLGN3, RELN, SHANK3, GABRA2…
	GOBP_REGULATION_OF_PRESYNAPTIC_CYTOSOLIC_CALCIUM_ION_CONCENTRATION		0.3488		0.0341	12	ATP2B2, P2RY1, ADORA1, ATP2B3, CALB2, CNR1, CDK5, CALB1, SCGN, ATP2B1, CACNB2, NCS1
	GOBP_REGULATION_OF_PRODUCTION_OF_MOLECULAR_MEDIATOR_OF_IMMUNE_RESPONSE		0.0049	0.7291	0.3545	69	EXOSC3, STX4, JAK3, IRAK3, SLC15A4, PKN1, SUPT6H, NR4A3, PARP3, IL13RA2, F2RL1, TMBIM6, CUEDC2, XBP1, THOC1, MLH1, TNFRSF1B, FZD5, RIF1, TGFB1, TGFB3, GPRC5B, SLC7A5, SEMA7A, MALT1, HFE, ANGPT1, CD226, MAP3K7, TGFB2, TLR3, TLR4, TRAF6, IL4R, SMAD7, DDX58, BCL10, CD81, HPX, PRKCZ, WNT5A, TRIL, GPI, BCL6, HMOX1, TFRC, TREX1, TRAF2, PAXIP1, MAVS, TNFRSF14, B2M, DDX21, IL27RA, SPINK5, HLA-A, HLA-E, D…
	GOBP_REGULATION_OF_PROGRAMMED_NECROTIC_CELL_DEATH		0.0411		0.435	17	CYLD, CFLAR, ARHGEF2, SPATA2, SLC25A4, FADD, FZD9, YBX3, PELI1, TP53, BOK, CAV1, BIRC2, RBCK1, ASAH1, RIPK1, CASP8
	GOBP_REGULATION_OF_PROTEASOMAL_PROTEIN_CATABOLIC_PROCESS	0.9848	0.0291	0.261	0.7204	158	GNA12, PSMC2, PSMC3, PSMC4, PSMD10, DAB2IP, PSME1, PSME2, OGT, NKD2, SH3RF2, ATXN3, BTRC, PSMF1, BAG2, ARIH2, ZER1, RNF217, AP006621.6, TMTC3, TLK2, RNF144B, ARIH1, MDM2, DESI1, FHIT, RYBP, ARAF, SVIP, USP25, ANKIB1, MAP1A, DET1, HSP90AB1, WAC, RAD23A, TRIM39, RHBDF1, SUMO2, CCAR2, UBE2V2, ZYG11B, USP7, USP5, CAMLG, F8A1, RNF144A, BAG5, PLK1, N4BP1, UBB, CAV1, HSPA1A, HSPA1B, SMARCC1, BAG6, ALAD,…
	GOBP_REGULATION_OF_PROTEASOMAL_UBIQUITIN_DEPENDENT_PROTEIN_CATABOLIC_PROCESS		0.0391	0.4183	0.8443	119	GNA12, PSMD10, OGT, NKD2, SH3RF2, ARIH2, ZER1, RNF217, AP006621.6, TLK2, RNF144B, ARIH1, MDM2, DESI1, FHIT, RYBP, ARAF, SVIP, ANKIB1, MAP1A, DET1, HSP90AB1, WAC, RAD23A, TRIM39, SUMO2, CCAR2, UBE2V2, ZYG11B, USP7, USP5, CAMLG, RNF144A, BAG5, PLK1, N4BP1, CAV1, HSPA1A, HSPA1B, SMARCC1, BAG6, RPL11, RNF19B, CEBPA, GLMN, CSNK1A1, DVL1, AKT1, EIF3H, PBK, TRIB1, UBE2K, COMMD1, RNF19A, UBXN1, UCHL5, TA…
	GOBP_REGULATION_OF_PROTEIN_AUTOPHOSPHORYLATION		0.0021	0.7957	0.27	40	TESK1, RASSF2, IQGAP1, NBN, CHP1, NEK10, DDX3X, ERRFI1, CALM2, TNKS1BP1, IMPACT, ENPP1, GPNMB, PDGFA, PDGFB, ENG, TOM1L1, RAD50, PDGFC, RAP2C, PPP2R5B, MVP, TAOK2, EEF2K, PPP2R5A, SRC, PPP2R5C, PPP2R5D, PPP2R5E, CALM1, MOB1B, CALM3, VEGFA, PDGFD, VEGFC, EPHA7, CAV1, GREM1, RAP2A, RAP2B
	GOBP_REGULATION_OF_PROTEIN_BINDING		0.0307	0.6418	0.6117	161	STK3, STK4, EPB41, FKBP1A, SNAPIN, BMP2, ADAM15, LRRC6, BDNF, ADD1, CBLB, DZIP1, CDK5, PIN1, PRMT7, DDX11, DKK1, BAG2, NMD3, TGFBR1, KDM1A, ARRB2, RIPK2, RAN, ABL1, DTNBP1, PLXND1, ANGPT1, HSP90AB1, NFATC4, ATP2A2, PPP2CA, WFIKKN1, WFIKKN2, PLK1, SMARCD3, CLDN5, CAMK1, CAV1, IDE, EFHB, NVL, MAPK3, WNT5A, RPL11, GTF2F1, ID1, NES, PRMT8, DVL1, TGFBR3, AKT1, EP300, BAMBI, IFIT1, APP, RALB, TFIP11, T…
	GOBP_REGULATION_OF_PROTEIN_DEPHOSPHORYLATION	0.4917	0.0355	0.7359	0.3487	118	ENSA, NSMF, FKBP1A, MTOR, PPIA, PPP1R9B, DLC1, STYXL1, SH3RF2, PIN1, PPP1R3B, TGFB1, IKBKB, CDH5, B3GAT3, HSP90AB1, ANKLE2, PPP1R12A, PPP2R1A, HSP90B1, SMPD1, PHACTR2, NUAK1, YWHAB, RCAN1, CAMTA1, MFHAS1, PPP3R1, PTBP1, CALM2, PPP1R1C, PPP1R15B, TSC1, PPP2R5B, PPP2R5A, PPP2R5C, PPP2R5D, PPP2R5E, GNAI2, MAGI2, HTT, EIF2AK2, PINK1, PTN, PHACTR3, GBA, FAM122A, JAK2, PHACTR1, PPP1R35, MGAT5, PPP2R1B,…
	GOBP_REGULATION_OF_PROTEIN_LOCALIZATION_TO_CELL_PERIPHERY	0.3173	0.0328	0.7045	0.7617	97	ZDHHC2, STX4, PTPN9, EPB41, HRAS, SORBS1, PRKCE, MMP14, RAB11FIP2, PPP1R9B, STAC3, EPHA3, AKAP5, NKD2, VTI1B, APPL1, CDK5, PKDCC, TMEM59, ARF6, PIK3R1, TGFB1, PPFIA1, IQSEC2, PRKCI, DAG1, DLG1, PDPK1, PLK1, GPC6, ZDHHC5, EFCAB7, GPC4, CNPY4, EGFR, AKT1, AR, PPP2R5A, ITGA3, SAPCD2, ATP2B4, LYPLA1, CLIP3, STX7, ARHGEF16, EPB41L2, NUMA1, EPHA2, STX8, CNST, GNAI1, EPHB2, KIF5B, PLS1, ZDHHC8, STAC, ZD…
	GOBP_REGULATION_OF_PROTEIN_LOCALIZATION_TO_MEMBRANE	0.2233	0.011	0.4111	0.3405	156	ZDHHC2, YWHAH, STX4, PTPN9, KCNB1, HRAS, GPC3, SORBS1, PRKCE, MMP14, RAB11FIP2, PPP1R9B, STAC3, YWHAQ, EPHA3, BBC3, AKAP5, FIS1, NKD2, VTI1B, APPL1, CDK5, PKDCC, BAD, TMEM59, BCL2, ARF6, PIK3R1, TGFB1, PPFIA1, PDCD5, GDI1, CASP8, MIEF2, STOM, LRP4, IQSEC2, MTCL1, PRKCI, PPP1R13B, DAG1, DLG1, PDPK1, MIEF1, GPC6, TFDP2, TP53BP2, YWHAB, ZMYND8, YWHAG, ZDHHC5, EFCAB7, E2F1, MFF, PPP3CC, GPC2, PPP3R1,…
	GOBP_REGULATION_OF_PROTEIN_LOCALIZATION_TO_PLASMA_MEMBRANE	0.3364	0.0266	0.6286	0.4398	79	ZDHHC2, STX8, STX4, CNST, PTPN9, SORBS1, PRKCE, EPHB2, MMP14, RAB11FIP2, PPP1R9B, STAC3, EPHA3, AKAP5, NKD2, VTI1B, APPL1, KIF5B, CDK5, PLS1, ZDHHC8, STAC, PKDCC, ZDHHC7, TMEM59, ARF6, PIK3R1, TGFB1, PPFIA1, AP2M1, LGALS3, RANGRF, CLTC, PRKCI, CIB1, CSK, DAB2, GRIPAP1, WNK3, DLG1, PDPK1, SQSTM1, STX3, ARHGAP44, LRP1, LDLRAP1, ACTB, ZDHHC5, RHOG, RHOQ, KCNJ11, CLN3, BCL2L1, TMBIM1, GOPC, CNPY4, SP…
	GOBP_REGULATION_OF_PROTEIN_NEDDYLATION		0.3884	0.7652	0.028	9	HIF1A, RPL5, DCUN1D3, EPAS1, DCUN1D4, DCUN1D1, DCUN1D2, RPL11, DCUN1D5
	GOBP_REGULATION_OF_PROTEIN_SERINE_THREONINE_KINASE_ACTIVITY	0.6883	0.0375	0.6188		373	GADD45B, CCNI, KSR1, AKAP13, TAB1, SPRY1, IRAK3, PSMD10, DAB2IP, TAB2, TAB3, GPS2, SPDYA, THBS1, IRAK1, MAP2K2, KAT2B, TAOK2, RIPK2, SH2B3, BLM, HSP90AB1, INSR, MNAT1, ALS2, CDK5RAP3, PPP2CA, MAP3K7, PPP2R1A, CCNT2, PLCE1, PLK1, PARP16, TLR4, PRKAA1, TRAF6, CAMK1, CCNB2, UBB, CAV1, SPAG9, CCNE2, RPTOR, UBC, SMPD1, HGS, MAPKAPK3, AJUBA, IKBKG, LATS2, GTF2H1, AIDA, WNT5A, MAPKAPK2, CALM2, TENM1, ER…
	GOBP_REGULATION_OF_PROTEIN_TYROSINE_KINASE_ACTIVITY		0.0113	0.5734	0.0644	66	EGF, SH3BP5, TSG101, HBEGF, THY1, ERBB3, NTRK2, BDNF, CBLB, NRG1, PDGFB, EPHA4, DUSP22, DVL2, PSEN1, RAP2C, MVP, GPRC5B, ADRA2A, ABI1, SRCIN1, GAS6, GRM5, DLG4, SHC1, FYN, PTPN2, NEDD9, GGNBP2, CAV1, GREM1, RAP2B, CBL, PAK2, ERRFI1, EFNA1, ADORA1, DLG3, NCK2, CD24, AFAP1L2, HYAL2, SRC, CHMP6, SOCS5, APP, VPS25, ZGPAT, GPRC5A, WNT3A, IBTK, SNX6, NCAPG2, FBXW7, RELN, ERCC6, PTPN1, ADAM17, LRP8, SOC…
	GOBP_REGULATION_OF_RAS_PROTEIN_SIGNAL_TRANSDUCTION	0.6069	0.0407	0.9139	0.657	148	LPAR1, ARFGEF1, ABL2, AKAP13, CADM4, ARFGEF2, KANK1, RDX, MADD, SPRY1, RASA4, NOTCH1, HRAS, DYNLT1, DAB2IP, DLC1, OGT, NET1, MAPRE2, MAPKAP1, ARF6, GPR17, AUTS2, ARHGEF25, KITLG, MYO9B, ARHGEF28, MAP4K4, STARD8, IQSEC1, IQSEC2, ABL1, TRIM67, ITPKB, LRRC59, STK19, ARHGEF10, ARHGAP17, ALS2, ARHGDIA, TGFB2, PLCE1, FGF10, RAPGEF1, CYTH1, CBL, KIF14, NTRK1, DENND4C, ARHGAP24, SH3BP1, EPOR, RABL3, RTN4…
	GOBP_REGULATION_OF_REACTIVE_OXYGEN_SPECIES_METABOLIC_PROCESS		0.007	0.5852	0.2222	122	ARF4, MTOR, HP, SNCA, MAPK14, TFAP2A, BIRC2, BCL2, TGFB1, THBS1, TMEM106A, DDAH2, HSP90AA1, HSP90AB1, INSR, P2RX4, PTGIS, MIR590, WDR35, PTX3, CYBA, KHSRP, DYNLL1, NOS1AP, TLR4, CAV1, PTK2B, RAB27A, ROMO1, COQ7, PARL, STK17A, BST1, EDN1, EGFR, AKT1, TSPO, BCO2, HDAC6, GLA, ICAM1, ATP2B4, MPV17, DHFR, GNAI2, GNAI3, TUSC2, PINK1, NOX4, ZC3H12A, NNT, CYP1B1, GADD45A, MPV17L, SIRT2, BMP7, JAK2, KLF4,…
	GOBP_REGULATION_OF_RECEPTOR_CATABOLIC_PROCESS	0.4684	0.0064	0.4301	0.0602	10	MYLIP, FURIN, PCSK9, ANXA2, APOE, ITCH, PTPN1, MTMR2, DTX3L, ABCA2
	GOBP_REGULATION_OF_RECEPTOR_CLUSTERING	0.123	0.0482	0.7212	0.3169	10	ZDHHC2, SSH1, SHISA7, LRP4, FZD9, CD81, SLC7A11, PTN, GSN, CRKL
	GOBP_REGULATION_OF_RECEPTOR_INTERNALIZATION		0.0311	0.5133	0.2552	44	EGF, TBC1D5, UBQLN2, PLCG2, ANKRD13D, ARF1, MTMR2, NTF3, LRPAP1, MKLN1, USP46, DRD2, PCSK9, OPHN1, ARRB1, NECAB2, AHI1, DKK1, SCYL2, RSPO1, ARRB2, ATXN2, ANKRD13B, SDCBP, RIN3, ANGPT1, INSR, MAGI2, DLG4, WNT3A, ARC, VEGFA, WDR54, ATAD1, FMR1, SFRP4, NUMB, ANKRD13A, APLN, LRRTM2, FLOT1, GREM1, CD63, PICK1
	GOBP_REGULATION_OF_RECEPTOR_MEDIATED_ENDOCYTOSIS		0.0023	0.4285	0.0118	85	EGF, TBC1D5, SGIP1, DNAJC6, SNAP91, PLCG2, MTMR2, WASL, NTF3, USP46, PCSK9, SERPINE1, TNK2, DKK1, SYT11, ARF6, NEU3, RSPO1, VTN, C3, ARRB2, ANKRD13B, AP2A1, RIN3, DAB2, HFE, ANGPT1, INSR, DLG4, DNM2, ABCA2, VEGFA, AAK1, FMR1, SFRP4, CD2AP, LRRTM2, CLU, LDLRAP1, GREM1, CD63, RAC1, CBL, UBQLN2, ANXA2, HIP1, HNRNPK, ANKRD13D, ARF1, APOC1, LRPAP1, MKLN1, DRD2, OPHN1, PIK3CB, ARRB1, NECAB2, AHI1, PPT1…
	GOBP_REGULATION_OF_RECEPTOR_RECYCLING	0.3888	0.057	0.5154	0.0186	20	ANXA2, BVES, NSF, VAMP3, INPP5F, LAMTOR1, OPTN, ACHE, SNCA, KIF16B, PCSK9, EPS15, TBC1D16, AP1AR, ARAP1, SCRIB, CHMP5, ECE1, PSEN1, RAB29
	GOBP_REGULATION_OF_RELEASE_OF_CYTOCHROME_C_FROM_MITOCHONDRIA	0.8471	0.0156	0.0502	0.448	35	MFF, PPIF, PLAUR, BCL2L11, HGF, PSMD10, FAM162A, BBC3, BCL2L1, BMF, BAD, BAK1, DNM1L, PDCD5, GPER1, GPX1, AKT1, FXN, ARRB2, HRK, MLLT11, WDR35, TP53, OPA1, BNIP3, GHITM, BAX, BID, MOAP1, PINK1, TRIAP1, CLU, PMAIP1, PRELID1, NOL3
	GOBP_REGULATION_OF_RELEASE_OF_SEQUESTERED_CALCIUM_ION_INTO_CYTOSOL		0.0272	0.3644	0.2402	48	TRPC1, THY1, RYR2, FKBP1A, CALM2, CAMK2D, PRKCE, CEMIP, SNCA, PKD2, DMD, TMEM38B, PDE4D, JPH3, CLIC2, CX3CL1, PTPN6, HAP1, GPER1, AKAP6, SRI, LYN, CHD7, UBASH3B, F2R, ANK2, CORO1A, PLCG1, CALM1, ABL1, CALM3, ATP1A2, GSTM2, ATG5, PDPK1, DIAPH1, HTT, JPH2, GSTO1, LIME1, FKBP1B, SLC8A1, BAX, CACNA1C, PRKACA, PTK2B, TMEM38A, JPH4
	GOBP_REGULATION_OF_RENAL_SYSTEM_PROCESS		0.0147	0.6852	0.2978	20	STC1, F2R, GJA1, PTPRO, TAC1, GAS6, SNX5, GNAI2, CORO2B, AVPR1A, F2RL1, DRD2, EMP2, ADORA1, ADORA2A, INPP5K, PDGFB, SPX, EDN1, EDNRB
	GOBP_REGULATION_OF_RESPIRATORY_GASEOUS_EXCHANGE	0.0275	0.5752		0.2294	16	PASK, MTG2, TLX3, TSHZ3, ATP1A2, MTG1, NLGN3, ADORA1, MECP2, NTSR1, APLN, NLGN1, NLGN2, SLC5A3, GLS, NR4A2
	GOBP_REGULATION_OF_RESPONSE_TO_BIOTIC_STIMULUS		0.0131	0.4315	0.8746	259	PSMC2, PSMC3, PSMC4, NR1H3, CREBBP, PSMC5, PSMC6, TAB1, PSMD1, PSMD2, IRAK3, PSMD3, TIRAP, PSMD4, CHUK, PSMD5, SLC15A4, PSMD7, PSMD8, IFI16, PSMD9, PSMD10, PSMD11, HLA-B, PSMD12, PSMD13, TAB2, PSME1, PSME2, TAB3, SKP1, APPL1, CUL1, TBK1, BTRC, BIRC2, PSMF1, HSPD1, SYT11, PSMD6, IKBKB, IRF1, IRF3, IRF7, ARRB2, XRCC5, RIPK2, FADD, NFKBIL1, HSP90AA1, HSP90AB1, APPL2, PARP14, MAP3K7, TLR4, PTPN2, POL…
	GOBP_REGULATION_OF_RESPONSE_TO_CYTOKINE_STIMULUS		0.0124	0.8225	0.5227	122	PADI2, NR1H3, MADD, IRAK3, CHUK, TRIM32, TNFAIP3, CXCR4, GPS2, ECM1, TBK1, BIRC2, IKBKB, IRAK1, CASP8, IRF3, IRF7, RUNX1, HIPK1, RIPK2, FADD, SH2B3, GAS6, OTUD4, ANGPT1, HSP90AB1, MIR125B1, PARP14, TLR4, PTPN2, CAV1, SOCS1, SOCS3, DDX58, IKBKG, LSM14A, HSPA1A, HSPA1B, WNT5A, IKBKE, CACTIN, OTULIN, RBCK1, MAVS, CD24, EDN1, PTPN6, CYLD, AGPAT1, AGPAT2, CDC37, USP18, CSF1, DHX9, ELF1, CLIP3, UBE2K, …
	GOBP_REGULATION_OF_RESPONSE_TO_ENDOPLASMIC_RETICULUM_STRESS		0.006	0.0761	0.0978	71	WFS1, SIRT1, NR1H3, EIF2AK3, BCL2L11, USP14, DAB2IP, SERINC3, TMBIM6, XBP1, NFE2L2, ATXN3, BAK1, CREB3, PIK3R1, ERN1, PIGBOS1, BFAR, SVIP, USP25, ATF6B, UFL1, COPS5, PTPN2, BOK, MANF, ABCA7, CAV1, CLU, NCK1, HSPA5, UBQLN2, HSPA1A, SGTA, TMED2, PARK7, BAG6, HERPUD1, LPCAT3, DNAJB9, DDIT3, DNAJC3, BCL2L1, SYVN1, ERP29, LRRK2, NCK2, BCAP31, PPP1R15B, CREB3L1, MBTPS2, PPP1R15A, NR1H2, DDRGK1, UBQLN1,…
	GOBP_REGULATION_OF_RESPONSE_TO_INTERFERON_GAMMA		0.047	0.6503	0.7782	18	PIAS1, NR1H3, JAK2, STAT1, HPX, CDC37, NR1H2, HSP90AB1, IFNGR1, PARP14, IFNGR2, MED1, PTPN2, JAK1, SOCS1, SUMO1, SOCS3, PARP9
	GOBP_REGULATION_OF_RESPONSE_TO_OXIDATIVE_STRESS	0.9321	0.0058	0.2861	0.5292	60	MAPK7, SIRT1, LANCL1, BMP7, NCOA7, OXR1, PPIA, GGT7, NR4A3, REST, NFE2L2, SFPQ, SESN2, AIFM2, ENDOG, HSPB1, MAPKAP1, PDE8A, NME5, STK26, FUT8, SESN1, PYCR1, TRAP1, TXN, FYN, BAG5, TLR4, P4HB, SLC7A11, GPR37, PARK7, HGF, LRRK2, NONO, ATG7, MCTP1, STOX1, GCH1, PARP1, TSC1, RIPK1, GPX1, AKT1, HDAC6, FBXO7, SOD1, SOD2, ABCD1, HTRA2, DHFR, UBQLN1, MCL1, SESN3, HIF1A, FBXW7, PINK1, ATF4, PAWR, NOL3
	GOBP_REGULATION_OF_RESPONSE_TO_REACTIVE_OXYGEN_SPECIES	0.5236	0.0115	0.5109	0.9364	22	STK26, HDAC6, BMP7, SESN1, PYCR1, TRAP1, PARK7, TXN, DHFR, NR4A3, HGF, SESN3, LRRK2, NFE2L2, SESN2, PINK1, ENDOG, GCH1, GPR37, PDE8A, RIPK1, PAWR
	GOBP_REGULATION_OF_RESPONSE_TO_WOUNDING		0.0021		0.0305	105	OCLN, ARFGEF1, FERMT2, HBEGF, CADM4, FGA, KANK1, FGB, MTOR, WNT4, FGG, ANXA1, HMGB1, HRAS, MYLK, TNFRSF12A, PRKCE, PTK2, APOH, RREB1, SMOC2, SRSF6, SERPINE1, ACTG1, TNFAIP3, XBP1, SERPINE2, CXCR4, PLAT, CLDN1, PLAU, EPHA4, THBS1, ADRA2A, SH2B3, INPP5F, PTPRS, CAV1, KLKB1, RTN4RL1, GIT1, CERS2, RGMA, RTN4R, SPP1, KREMEN1, KIAA0319, LRIG2, EDN1, F2R, GJA1, C1QTNF1, ATP7A, PTN, KLF4, PLAUR, PROS1, S…
	GOBP_REGULATION_OF_RHO_PROTEIN_SIGNAL_TRANSDUCTION	0.8287	0.0226	0.8707	0.4842	58	LPAR1, ABL2, STMN1, AKAP13, CCDC125, KANK1, ARHGEF18, KCTD13, SCAI, F2RL1, ARHGAP35, DLC1, TNFAIP1, CDC42SE2, APOE, KCTD10, NET1, ABCA1, GPR17, CDC42SE1, ARHGEF25, MYO9B, ARHGEF28, STARD8, ABL1, FLCN, ARHGEF10, ARHGDIA, ADGRG1, ARHGEF3, STARD13, RAC1, LPAR6, F11R, EPS8, NRP1, LPAR4, EPS8L1, PDGFRB, BCL6, OPHN1, RAF1, RTN4R, ARRB1, ARHGAP42, HEG1, EPS8L2, RASGRF2, CUL3, ARHGEF2, F2R, ITGA3, ARHGDI…
	GOBP_REGULATION_OF_SECONDARY_HEART_FIELD_CARDIOBLAST_PROLIFERATION	0.5047	0.0471	0.8203		4	NOTCH1, SIX1, HES1, ISL1
	GOBP_REGULATION_OF_SECRETION	0.2723	0.0204	0.3345	0.0056	408	SOX4, SOX11, CHRNB4, FGA, FGB, FGG, ADCY1, CYP51A1, ADCY8, SYT2, SYT9, SYT6, NLGN1, BAD, SYT11, GIPR, SYT10, ITPR3, SNF8, NEUROD1, UQCC2, MYOM1, SYT17, PPP3CA, PLA2G4A, PRKAA1, SYT13, SDC1, HGS, SYT1, SYT4, RAB12, SYT5, TTN, ZBED6, ADAM9, SYT7, ERP29, LRP5, NKX6-1, KLF7, EDN1, SDC4, EDNRB, EGFR, F2R, GJA1, KCNMB4, NPHS1, IRS1, IRS2, OXTR, TRPM4, AVPR1A, C2CD2L, TNFRSF1A, APLN, PER2, DISP1, EGF, J…
	GOBP_REGULATION_OF_SKELETAL_MUSCLE_CONTRACTION		0.0166	0.9133	0.3339	9	DMD, DMPK, ATP2A1, C12ORF57, SLC8A3, MYH7, KCNJ2, GSTM2, GSTO1
	GOBP_REGULATION_OF_SKELETAL_MUSCLE_TISSUE_DEVELOPMENT		0.0297	0.7815	0.6634	16	TWIST1, YBX3, RPS6KB1, WNT3A, USP19, MTM1, CDON, PRKAA1, DLL1, MEF2C, MEGF10, BCL2, FLOT1, SHOX2, TGFB1, IGF2
	GOBP_REGULATION_OF_STEROID_BIOSYNTHETIC_PROCESS		0.0295	0.7649	0.2385	70	SIRT1, WNT4, BMP2, STAR, CYP51A1, SEC14L2, ACACB, KPNB1, NFYB, NFYC, REST, SC5D, SQLE, TM7SF2, APOE, INSIG1, PROX1, APOB, SREBF1, SNAI2, PMVK, SP1, HMGCR, IDI1, RAN, MVD, MVK, BMP6, DGKQ, PPARGC1A, ATP1A1, PRKAA1, SCD, FGFR4, FGF19, ELOVL6, FASN, NR1D1, STARD4, EGR1, GPAM, LPCAT3, FDFT1, FDPS, SNAI1, SREBF2, HMGCS1, NFYA, LSS, BMP5, ERLIN1, ERLIN2, SCAP, DKKL1, ADM, DKK3, ABCG1, IGFBP7, MBTPS2, T…
	GOBP_REGULATION_OF_STEROL_TRANSPORT		0.0067		0.1476	37	EGF, ABCA12, SIRT1, ABCA3, ANXA2, NR1H3, LPCAT3, LAMTOR1, APOC1, ABCB4, SREBF2, FURIN, PCSK9, ABCA8, TTC39B, APOE, ABCA1, GPS2, ZDHHC8, EEPD1, PLTP, NUS1, ARV1, TSPO, LIPG, NFKB1, NFKBIA, OSBPL6, PTCH1, NR1H2, SCP2, ABCA2, LRP1, ABCA7, CAV1, LDLRAP1, YJEFN3
	GOBP_REGULATION_OF_STRIATED_MUSCLE_CONTRACTION		0.0433		0.1704	54	STC1, EHD3, BIN1, DMPK, TMEM38B, MYH7, PDE4B, PDE4D, HCN4, AKAP9, CLIC2, FGF13, HDAC4, RANGRF, C12ORF57, KCNJ2, DLG1, P2RX4, RNF207, ATP1B1, ATP2A2, FKBP1B, ATP1A1, SLC8A3, CACNA1C, CAV1, SMAD7, TMEM38A, ADRA1B, RYR2, CHGA, CALM2, CAMK2D, DMD, SLC9A1, ADORA1, ATP2A1, SRI, ANK2, RGS2, CALM1, CALM3, ATP1A2, GSTM2, TRPM4, GSTO1, DSC2, DSG2, CTNNA3, SLC8A1, JUP, PRKACA, PKP2, ZC3H12A
	GOBP_REGULATION_OF_SUBSTRATE_ADHESION_DEPENDENT_CELL_SPREADING		0.0259		0.3739	44	TESK1, ACTN4, FERMT2, CALR, SPRY4, FGA, NRP1, KANK1, ARHGEF7, MYADM, CDC42, DMTN, PTK2, RREB1, ARPC2, ABL1, CIB1, PDPN, FBLN1, POSTN, ITGB1BP1, CSPG5, TRIOBP, C1QBP, CRKL, CRK, DNM2, DOCK1, EFNA5, FLNA, CORO1C, ILK, LIMS1, MDK, DOCK5, NEDD9, P4HB, AP1AR, LIMS2, RCC2, PREX1, RAC1, RAC3, S100A10
	GOBP_REGULATION_OF_SUPEROXIDE_ANION_GENERATION	0.5122	0.0243	0.3648	0.1259	11	EGFR, SOD1, PRKCD, AATF, GNAI2, GSTP1, TGFB1, HVCN1, GNAI3, MAPT, F2RL1
	GOBP_REGULATION_OF_SUPEROXIDE_METABOLIC_PROCESS		0.0096	0.2863	0.4189	16	EGFR, BMP7, SOD1, DHFR, AATF, GNAI2, GNAI3, MAPT, F2RL1, BST1, NFE2L2, PRKCD, GCH1, GSTP1, TGFB1, HVCN1
	GOBP_REGULATION_OF_SYNAPSE_ASSEMBLY	0.0331	0.2699	0.145	0.0457	78	PDLIM5, ADGRL2, LRFN3, NTRK2, SLITRK3, ROBO2, BDNF, DLG5, EPHB2, SNCA, SLITRK6, SLIT1, SLITRK2, MEF2C, AMIGO1, NLGN1, FLRT3, ARF6, SEMA4D, VPS35, TPBG, EEF2K, CLSTN3, SLITRK1, IL1RAP, SIX4, SIX1, EPHB1, LHFPL4, UBE2V2, SRPX2, PTPRS, LINGO2, CHRNB2, AMIGO2, LRRC24, LRRN3, PTPRD, LRRN1, CLSTN2, LRRTM2, PPP1R9A, GPC6, NTRK1, SETD5, WNT5A, LRRTM1, GPC4, FLRT2, LRFN4, CBLN1, LRRC4B, NRXN1, NTN1, CBLN2…
	GOBP_REGULATION_OF_SYNAPSE_STRUCTURE_OR_ACTIVITY	0.0306	0.1725	0.376	0.0402	180	PDLIM5, ARF4, HSPA8, LRFN3, ZDHHC15, NTRK2, SLITRK3, ROBO2, BDNF, DLG5, DAB2IP, SNCA, MAPK14, SLIT1, GRIN2B, CDK5, MEF2C, EPHA4, NLGN1, FLRT3, ARF6, PPFIA2, DNM1L, ABHD17B, EEF2K, ABHD17C, ABHD17A, LRP4, ABL1, SIX4, SIX1, DAG1, EPHB1, NFATC4, LHFPL4, UBE2V2, DGKB, PTPRS, CTNNA2, NEDD4, LINGO2, AMIGO2, LRRC24, SLC17A6, LRRN3, PTPRD, LRRN1, CLSTN2, CAMK1, ARHGAP22, GPC6, SPARC, NTRK1, ZMYND8, SETD5…
	GOBP_REGULATION_OF_SYNCYTIUM_FORMATION_BY_PLASMA_MEMBRANE_FUSION		0.0299	0.7473	0.961	11	RAPGEF3, CFLAR, GDF15, NFATC2, IL4R, CAMK1, FLOT1, CAPN2, ADAM9, EHD1, MAPK14
	GOBP_REGULATION_OF_T_CELL_APOPTOTIC_PROCESS		0.0236	0.4632	0.156	18	LGALS3, BMP4, FADD, JAK3, WNT5A, ZC3H8, LGALS9, GPAM, RAG1, EFNA1, TP53, HIF1A, ST3GAL1, ARG2, ADAM8, TSC22D3, ADA, PRELID1
	GOBP_REGULATION_OF_T_CELL_MEDIATED_CYTOTOXICITY		0.0123	0.5334	0.1093	10	STX7, FADD, HLA-A, HLA-E, IL12A, PPP3CB, AGER, PVR, B2M, HLA-B
	GOBP_REGULATION_OF_T_CELL_MEDIATED_IMMUNITY		0.0115	0.6431	0.9286	27	CD81, PRKCZ, HMGB1, HLA-B, TRAF2, PPP3CB, TNFRSF1B, FZD5, HSPD1, B2M, IL20RB, FADD, MALT1, HLA-A, HLA-E, HFE, ZBTB1, TRPM4, PVR, FBXO38, IL1R1, MAP3K7, STX7, TRAF6, IL12A, AGER, SMAD7
	GOBP_REGULATION_OF_T_HELPER_CELL_DIFFERENTIATION		0.0362			18	RIPK2, SOCS5, MALT1, ZBTB7B, JAK3, PRKCZ, ANXA1, RARA, BCL6, NFKBIZ, RC3H2, LOXL3, IL4R, NFKBID, ZC3H12A, SMAD7, MYB, RC3H1
	GOBP_REGULATION_OF_THE_FORCE_OF_HEART_CONTRACTION	0.5614	0.048		0.62	15	GLRX3, GAA, RYR2, CHGA, ATP2B4, ATP1A2, CAMK2D, ATP2A2, SLC9A1, ATP1A1, SLC8A1, MYH7, CAV1, APLN, ADM
	GOBP_REGULATION_OF_THYMOCYTE_APOPTOTIC_PROCESS	0.8073	0.0226	0.2997		10	HIF1A, BMP4, JAK3, WNT5A, ADAM8, ZC3H8, RAG1, ADA, EFNA1, TP53
	GOBP_REGULATION_OF_TISSUE_REMODELING		0.0174	0.3764	0.26	43	LEPR, S1PR1, TNFRSF11B, SUCO, DEF8, PLEKHM1, LTBP3, SYT7, DDR2, TFRC, TNFAIP3, TMBIM1, GPNMB, FLT4, SPP1, ADAM8, PPARGC1B, TMEM64, TGFB1, PDK4, NF1, THBS4, EGFR, ATP6AP1, RUNX1, SRC, UBASH3B, CST3, ROCK1, PRKCA, TF, CSK, ROCK2, GPR137, TP53, GPR137B, PPP3CA, INPP5D, MDK, GREM1, AGER, SFRP1, CA2
	GOBP_REGULATION_OF_TRANS_SYNAPTIC_SIGNALING	0.1019	0.2128	0.364	0.0339	329	GRM2, YWHAH, PPFIA3, CHRNB4, PSMC5, PRKCG, SNAPIN, GRIN2A, ADCY1, GRIK2, LRRC4C, LRRC4, GRIN2B, SERPINE2, MPP2, LGMN, NLGN1, SYT11, PPFIA2, NCSTN, APBA1, ARRB2, IQSEC2, NCDN, GRM5, ITPR3, DGKB, PTPRS, PPP3CA, PTPRD, DGKZ, CLSTN2, DGKE, DGKI, IGSF11, DLGAP4, SHANK2, CELF4, NPTXR, ZMYND8, SYT1, CNIH2, SYT4, NPTX1, NPTX2, BEGAIN, TSHZ3, NETO1, TMEM25, CBLN1, DLGAP1, NRXN1, SSH1, SYT7, ADRA1A, GIT1, …
	GOBP_REGULATION_OF_TRANSCRIPTION_FROM_RNA_POLYMERASE_II_PROMOTER_IN_RESPONSE_TO_OXIDATIVE_STRESS		0.1042	0.3612	0.0191	9	HIF1A, CHD6, NFE2L2, SESN2, EPAS1, ATF4, ARNT, SIN3A, HMOX1
	GOBP_REGULATION_OF_TRANSMEMBRANE_RECEPTOR_PROTEIN_SERINE_THREONINE_KINASE_SIGNALING_PATHWAY	0.5526	0.0048	0.347		191	SOX11, CREBBP, CHST11, TWSG1, GDF11, SPRY1, FKBP1A, GDF10, NOTCH1, FBN1, BMP2, GPC3, FBN2, MYOCD, MSX1, PCSK6, LEMD2, LTBP4, BCL9L, ONECUT1, PIN1, ACVR2B, DKK1, TGFB1, THBS1, NREP, TGFB3, TGFBR1, GDF5, ONECUT2, CDH5, NEO1, ABL1, PELO, HSP90AB1, RBPMS, PDPK1, TGFB2, WFIKKN1, WFIKKN2, BMPR1A, FGF10, SFRP4, UBB, CAV1, UBC, FKBP8, EMILIN1, STRAP, SOSTDC1, SMAD6, PMEPA1, PBLD, LATS2, LDLRAD4, SNX25, G…
	GOBP_REGULATION_OF_TRIGLYCERIDE_METABOLIC_PROCESS		0.0428	0.9294	0.4553	24	SORL1, C3, MFSD2A, NR1H3, SCARB1, NR1H2, FITM2, ATG14, CTDNEP1, CNEP1R1, APOE, FBXW7, DAGLB, GNB3, SLC27A1, GPLD1, LDLR, PLIN5, SREBF1, ABHD5, MBOAT7, PNPLA2, PANK2, DGAT2
	GOBP_REGULATION_OF_TUBE_SIZE		0.0013		0.0123	74	FGA, FGB, FGG, F2RL1, APOE, PRKG1, ADRA2A, CAV1, ADRA1B, WNT9B, ADRA2B, ADRA1A, ADCY6, ADORA1, ADORA2A, CPS1, AGTR1, ADRB2, EXT1, KCNMB2, EXT2, CHRM3, FOXC1, ADM, UTS2B, ARHGAP42, GCH1, ECE1, GCLC, EDN1, GCLM, EDNRA, GPER1, EDNRB, GPX1, EGFR, ITGA1, AKT1, KCNMA1, F2R, NPPA, GJA1, P2RY1, KCNMB4, SCPEP1, RGS2, ICAM1, ROCK1, ZDHHC21, SOD1, ASIC2, SOD2, ATP1A2, PLOD3, ATP2B1, ITGB1BP1, OXTR, ATG5, PI…
	GOBP_REGULATION_OF_TYPE_2_IMMUNE_RESPONSE	0.6163	0.021	0.9418	0.0307	12	NDFIP1, IL27RA, IL33, ARG2, SOCS5, CD81, PRKCZ, ECM1, ANXA1, IL4R, RARA, BCL6
	GOBP_REGULATION_OF_UNSATURATED_FATTY_ACID_BIOSYNTHETIC_PROCESS		0.0113	0.6594	0.2008	8	SIRT1, FABP5, PIBF1, ANXA1, ABCD1, ABCD2, PLA2G3, AVPR1A
	GOBP_REGULATION_OF_VACUOLE_ORGANIZATION	0.9862	0.1358	0.1547	0.0323	45	FEZ2, UBQLN2, ANXA2, ENO1, NPRL3, NPRL2, IFT88, PIP4K2C, TREX1, LRRK2, PIP4K2B, LAPTM4B, RAB1B, LRSAM1, SEC22B, C9ORF72, ULK1, RAB5A, SCFD1, MTMR3, ENO2, ENO3, SMCR8, ENO4, RALB, RNF5, SH3GLB1, BECN1, TMEM39B, IFT20, TBC1D12, MTM1, TMEM39A, FEZ1, TBC1D14, GRN, PIKFYVE, PINK1, PIP4K2A, PHF23, CHMP4B, RAB3GAP1, RAB3GAP2, CHMP4A, SCARB2
	GOBP_REGULATION_OF_VASCULAR_ASSOCIATED_SMOOTH_MUSCLE_CELL_PROLIFERATION		0.0164		0.1716	41	PAK1, CDKN1B, JAK2, FGF9, CNN1, NR4A3, MYOCD, HMOX1, JUN, FOXJ2, MEF2C, DNMT1, MEF2D, PDGFB, NQO2, PRKG1, TPM1, CDKN1A, GSTP1, EDN1, ERN1, DDX39B, ADAMTS1, GPER1, HPGD, TGFB3, IGFBP5, GJA1, PDCD4, SOD2, EFEMP2, MMP2, GNAI2, MIR130A, GNAI3, FGF2, PTEN, BMPR1A, APLN, LDLRAP1, MFN2
	GOBP_REGULATION_OF_VASCULAR_PERMEABILITY	0.3658	0.0459	0.6355	0.1718	26	OCLN, FERMT2, FGFBP3, PDE2A, ARHGAP35, DDAH1, TJP1, TJP2, PDE3A, YES1, ADORA2A, APOE, ADM, TGFB1, MYLK3, CTNNBIP1, SRC, CDH5, SLIT2, SH3GL2, ANGPT1, BMP6, VEGFA, AKAP12, CLDN5, PTPRJ
	GOBP_REGULATION_OF_VASCULATURE_DEVELOPMENT		0.0015	0.7239	0.2203	178	PDCD6, WNT4, HMGB1, DAB2IP, SMOC2, SERPINE1, TNFAIP3, CCBE1, PGK1, XBP1, CXCR4, ECM1, THBS1, THBS4, C3, RUNX1, SEMA3E, HIPK1, RGCC, CDH5, TWIST1, PLCG1, PAK4, ABL1, PLXND1, MIR125B1, ETS1, PDPK1, FKBPL, PTGIS, VEGFA, TGFB2, KRIT1, TLR3, SEMA5A, SMAD1, CLDN5, VEGFB, VEGFC, PTK2B, YJEFN3, HGS, SPARC, EMILIN1, STIM1, E2F2, WNT5A, PML, EFNA1, EMP2, ID1, PRKCB, PRKD2, AMOT, ENG, AGO2, ADM, SEMA4A, ANG…
	GOBP_REGULATION_OF_VASOCONSTRICTION		0.027		0.0124	35	ADRA1B, FGA, FGB, FGG, ADRA2B, ADRA1A, AGTR1, KCNMB2, CHRM3, ADM, ARHGAP42, ECE1, EDN1, EGFR, AKT1, ADRA2A, F2R, GJA1, KCNMB4, ICAM1, ZDHHC21, ASIC2, ATP1A2, ATP2B1, OXTR, TRPM4, AVPR1A, BDKRB2, BMPR2, SNTA1, DOCK5, CAV1, APLN, PER2, DOCK4
	GOBP_REGULATION_OF_VESICLE_FUSION	0.3882	0.2408	0.7913	0.0027	20	SYT1, SYT4, ANXA2, CORO1A, GRIK5, AKT2, ANXA1, TBC1D4, SNCA, C2CD5, STXBP1, SYT9, KIF5B, CPLX2, ANKRD27, DOC2B, PRRT2, SPHK1, RAB3A, TRIM9
	GOBP_REGULATION_OF_VESICLE_MEDIATED_TRANSPORT		0.0111	0.5249	0.0176	384	TBC1D5, SNX17, DNAJC6, NR1H3, BVES, FGA, SNAP91, FGB, PRKCG, FGG, SNAPIN, GPC3, ADCY1, SYT2, SERPINE1, SYT9, SYT6, APPL1, NLGN1, SYT11, PPFIA2, MAP2K2, APBA1, EEF2K, ARRB2, INPP5F, SYT10, RAB3D, APPL2, SNF8, INSR, MSN, PTX3, DGKQ, SYT17, PPP3CA, PRKAA1, SYT13, CAV1, SDC1, SMPD1, HGS, SYT1, SYT4, RAB12, SYT5, WNT5A, TBC1D4, SYT7, GIT1, ADRA1A, ARRB1, PPP3CB, SDC4, AHSG, AKT2, LGALS9, LYPLA1, MAGI2…
	GOBP_REGULATION_OF_VIRAL_LIFE_CYCLE	0.804	0.0301	0.6947		98	FAM111A, TNIP1, NOTCH1, PPIA, IFI16, STAU1, PPIH, TRIM32, PROX1, BCL2, KPNA2, HACD3, APOBEC3C, RAD23A, PTX3, IFITM2, PPID, ISG20, TARBP2, PPIE, IFITM1, TYRO3, PARP10, TRIM13, LARP1, IFITM3, TRIM28, MID2, PML, KPNA6, SRPK1, SRPK2, MAVS, TRIM11, TOP2A, ADARB1, MORC2, IFIT1, SETDB1, LGALS9, TRIM21, AXL, EIF2AK2, DDB1, PKN2, RNASEL, TSG101, TRIM25, ILF3, BTBD17, TRIM22, OAS3, TRIM68, HS3ST5, TRIM62, …
	GOBP_REGULATION_OF_VOLTAGE_GATED_SODIUM_CHANNEL_ACTIVITY	0.1906	0.4674	0.9198	0.0393	6	SLMAP, FGF12, FGF14, KIF5B, FGF11, FGF13
	GOBP_REGULATION_OF_WOUND_HEALING		0.0026		0.0442	80	OCLN, ARFGEF1, FERMT2, HBEGF, CADM4, FGA, KANK1, FGB, MTOR, WNT4, FGG, ANXA1, HMGB1, PLAUR, HRAS, PROS1, MYLK, SERPING1, TNFRSF12A, USF1, ANO6, PRKCE, DMTN, PTK2, APOH, EPHB2, AJAP1, RREB1, F2RL1, SMOC2, F3, SRSF6, SERPINE1, ACTG1, ENPP4, TNFAIP3, XBP1, APOE, SERPINE2, CXCR4, NFE2L2, PLAT, CLDN1, PDGFA, PLAU, PDGFB, PDGFRA, PRKCD, PRKG1, THBS1, ST3GAL4, PRDX2, TFPI, VTN, VKORC1, ADRA2A, UBASH3B, …
	GOBP_RELAXATION_OF_MUSCLE	0.2479	0.0407	0.2477	0.3347	23	SRI, KCNMA1, P2RY1, PIK3CA, RGS2, CHGA, SOD1, ATP1A2, KCNJ2, CAMK2D, GSTM2, GSN, P2RX4, ATP1B1, ATP2A2, ADORA1, ATP1A1, SLC8A1, ATP2A1, PDE4B, PDE4D, PRKG1, NEUROG1
	GOBP_RELEASE_OF_CYTOCHROME_C_FROM_MITOCHONDRIA	0.9564	0.0167	0.2556	0.5243	44	MFF, PPIF, PLAUR, BCL2L11, HGF, PSMD10, JUN, FAM162A, BBC3, BCL2L1, FIS1, BMF, BAD, BAK1, BCL2, DNM1L, PDCD5, GPER1, GPX1, AKT1, FXN, ARRB2, FZD9, SOD2, IFI6, HRK, MLLT11, TIMM50, WDR35, TP53, OPA1, GGCT, BNIP3, GHITM, BAX, BID, MOAP1, PINK1, BOK, TRIAP1, CLU, PMAIP1, PRELID1, NOL3
	GOBP_RENAL_FILTRATION	0.5737	0.0244	0.6223	0.1248	17	TMEM63C, XPNPEP3, F2R, GJA1, MYO1E, PTPRO, ITGA3, SULF1, GAS6, ADGRF5, CORO2B, MCAM, SULF2, F2RL1, EMP2, ADORA1, PDGFB
	GOBP_RENAL_SYSTEM_PROCESS		0.0175	0.7862	0.3638	73	ADCY5, WFS1, TMEM63C, XPNPEP3, STC1, PRKAR1A, PRKRIP1, CHRNB4, TAC1, CHRNA3, PKN1, ADCY1, PRKAR1B, ADCY8, PRKAR2A, PRKAR2B, F2RL1, RAB11FIP2, HSD11B2, PDGFB, PCSK5, LGMN, BCL2, PTPRO, GAS6, MLLT6, ATP6V1B1, ADGRF5, MCAM, CHRNB2, SPX, AKAP11, BMP4, MAGED2, MYO5B, ADCY7, KLHL3, CORO2B, SLC15A2, DRD2, EMP2, TFAP2B, ADCY6, CLN3, AQP4, ADORA1, AKR1B1, ADORA2A, INPP5K, ADM, EDN1, HYAL2, EDNRB, KCNMA1, …
	GOBP_RENAL_SYSTEM_VASCULATURE_DEVELOPMENT		0.0206	0.7803	0.3434	17	CFLAR, BMP4, BMP7, NOTCH1, EGR1, HES1, ANGPT1, PDGFRB, PKD2, ACTA2, PDGFD, NOTCH2, PDGFB, PDGFRA, OSR1, ANGPT2, IL6R
	GOBP_REPLICATIVE_SENESCENCE		0.0115		0.6525	14	ATM, ATR, ERCC1, ROMO1, CHEK1, MME, TP53, PLA2R1, SERPINE1, CHEK2, CDKN2A, WRN, CTC1, CDKN1A
	GOBP_REPRODUCTIVE_SYSTEM_DEVELOPMENT		0.0312	0.8034		280	PRDX4, RDH10, NIPBL, ROBO2, MMP14, SERPINE2, BIRC2, BAK1, CASP8, DHX37, ARRB2, ATRX, WDR77, HSP90AB1, DLG1, CTNNA1, PTX3, TLR3, TYRO3, GGNBP2, UBB, SDC1, SOCS3, AMH, CCDC134, PLAG1, WDR19, SMARCC1, WNT5A, HMGCS1, TNC, PATZ1, FGFR2, SPP1, ARRB1, RARG, ADM, AKT1, GLI3, GJA1, ICAM1, PTCH1, PHB, MSH2, AXL, BAX, BMPR2, MKKS, DCN, SIRT1, INHBB, SPATA2, BMP7, ADAM20, LRP2, FGF9, KIT, CCND1, STAR, SPINT2…
	GOBP_RESPIRATORY_ELECTRON_TRANSPORT_CHAIN		0.0021	0.0054	0.0027	108	SLC25A13, SNCA, IMMP2L, NDUFAB1, SCO2, AIFM2, NDUFV2, MT-ND6, COX4I1, COX5B, COX6A1, COX6B1, COX6C, COX7B, TAZ, COX7C, COX8A, COX10, COX15, UQCR11, MT-CO3, NDUFA11, NDUFA4, CYC1, MT-CYB, CYCS, DGUOK, COX7A2L, DLD, COX5A, PPARGC1A, ISCU, GHITM, DNAJC15, UQCR10, COA6, UQCRHL, MT-ND1, MT-ND2, MT-ND4L, NDUFA1, SDHA, NDUFA2, SDHB, NDUFA3, NDUFA5, NDUFA6, NDUFA7, NDUFA8, NDUFA9, NDUFA10, NDUFB1, NDUFB2…
	GOBP_RESPIRATORY_SYSTEM_DEVELOPMENT		0.0159	0.7573		135	NFIB, SOX11, TAB1, SPRY1, RPGRIP1L, RDH10, NOTCH1, HMGB1, GPC3, MAN2A1, MYOCD, DLG5, LTBP3, MMP14, SRSF6, CCBE1, FLT4, CCDC40, WDPCP, PROX1, PKDCC, SPEF2, RCN3, TTC25, MAN1A2, TGFB3, GLI1, SEC24B, SIX4, BASP1, SIX1, WNT2B, DAG1, STRA6, SRF, LAMA1, VEGFA, BMPR1A, FGF10, FOXJ1, WNT7B, SPARC, EIF4EBP1, MAPK3, ABCA3, AP3B1, HHIP, WNT5A, BAG6, TNC, CEBPA, JMJD6, FGFR2, RARG, SKI, ZFPM2, CRISPLD2, SMAD…
	GOBP_RESPONSE_TO_ACETYLCHOLINE	0.4808	0.5745	0.7024	0.0366	22	GNAQ, GNA11, PLCB1, GNB1, ATP2B4, CHRM2, CHRNA3, GNAI2, ROCK2, CRKL, CDK5R1, ACHE, RGS10, LYPD1, OPRM1, CHRNB2, AGRN, CHRNA7, RGS8, CHRM3, LY6H, HRH3
	GOBP_RESPONSE_TO_ACID_CHEMICAL	0.3887	0	0.0416	0.0168	94	NSMF, UBR1, LAMTOR2, MTOR, CHUK, NTRK2, CASP3, GLRB, CAPN2, HSF1, PPP1R9B, COL1A1, IPO5, TMBIM6, XBP1, SESN2, AMIGO1, PDGFRA, BAD, LAMTOR4, GSTP1, PDGFC, SH3BP4, LYN, PNPLA3, CEBPB, SESN1, MTHFR, SLC38A9, HNRNPD, SIX1, PEMT, ASS1, ASNS, COL1A2, VEGFA, FYN, PPARGC1A, UFL1, RPTOR, SOCS1, COL5A2, COL6A1, CDO1, NTRK1, SST, DNMT3A, SIPA1, PIK3CA, COL18A1, RRAGB, PCNA, ATF2, RRAGA, LAMTOR1, ALAD, GLRA2…
	GOBP_RESPONSE_TO_ALCOHOL		0.0163	0.4566	0.3273	159	RECQL5, XRN1, GRIN2A, GOLPH3, ADCY1, EEF2, PRKCE, ADAM15, ADCY8, PPP1R9B, TP53INP1, OPRM1, GRIN2B, CLDN1, BIRC2, LANCL2, BAD, BAK1, SPIDR, TGFB1, CASP8, PMVK, TGFBR1, SLC23A2, GNB1, KCNMB1, HNRNPD, RAD51, BLM, DAG1, CTNNA1, MT-CYB, ADIPOR2, PRKAA1, PRKAA2, DMAP1, PTK2B, SPARC, CBL, EIF4EBP1, CDO1, DNMT3A, LARP1, GLB1, CFTR, ITPR2, SLC2A4, TYMS, ADCY7, ADCYAP1, ALAD, CRHBP, RPL15, HMGCS1, TNC, FGF…
	GOBP_RESPONSE_TO_ARSENIC_CONTAINING_SUBSTANCE		0.0072	0.2378	0.0142	28	HNRNPA1, FECH, TNFRSF11B, PPIF, SERPINF1, DDX3X, ALAD, ABCC2, HMOX1, SRRT, HSF1, CDKN1A, CPEB2, NEFL, RNF4, DHX36, MAPK13, ZFAND1, DAXX, GSTO1, MKNK2, SLC38A2, RBM4, PTEN, VCP, ATF4, ATF3, ZC3H12A
	GOBP_RESPONSE_TO_AXON_INJURY	0.4572	0.0297	0.6789	0.0616	59	JAK2, ARF4, KLF4, ISL1, SLC1A1, SARM1, KCNK2, MORN4, DPYSL3, EPHA4, FLRT3, TXN2, BCL2, RTN4RL2, MAX, MTR, RANGAP1, NREP, MAPK8IP3, GIPR, LYN, INPP5F, DAG1, P2RX4, CTNNA1, PTPRS, BNIP3, FLNA, CNTF, FKBP1B, PTEN, GRN, LRP1, MAP2K1, PTPRF, NDEL1, STK24, LGALS1, NTRK1, LAMB2, RTN4RL1, DRD2, TNC, MAP1B, CERS2, RGMA, RTN4R, SPP1, KREMEN1, KIAA0319, LRIG2, NEFL, TSPO, GAP43, SOD1, DHFR, BAX, PTN, JAM3
	GOBP_RESPONSE_TO_BACTERIUM		0.0016		0.0191	280	NR1H3, FGA, FGB, IRAK3, GGT1, TIRAP, CHUK, GPC3, HP, LRAT, DAB2IP, HLA-B, TAB2, SERPINE1, TBK1, SYT11, APOB, IRAK1, PAF1, CASP8, IRF3, CDC73, CTR9, RIPK2, MYD88, NFKBIA, NFKBIL1, JUND, PELI1, WDR35, DGKB, RPS6KA3, TLR3, TLR4, TRAF6, CAV1, SPARC, MAPKAPK3, COLEC12, ADH5, HAVCR2, BCL10, WNT5A, MAPKAPK2, NR1D1, ALAD, ADAM9, CACTIN, GIT1, FGFR2, MAPKBP1, NOD1, ADM, MAVS, RAB1A, CD24, EDN1, EDNRB, AKT…
	GOBP_RESPONSE_TO_BMP	0.4856	0.0098	0.5788		122	SMAD9, SOX11, TWSG1, NOTCH1, FBN1, BMP2, RUNX2, GPC3, MSX1, PCSK6, LEMD2, ACVR2B, TGFB1, TGFB3, ROR2, GDF5, CDH5, NEO1, ABL1, PELO, TGFB2, SMAD1, BMPR1A, SFRP4, UBE2D1, UBE2D3, FKBP8, AMH, SOSTDC1, SMAD6, MAPK3, WNT5A, XIAP, FBXL15, CHRD, RBPMS2, RGMA, ENG, SMAD5, SKI, USP15, FSTL1, SMAD2, USP9X, TGFBR3, LEMD3, BAMBI, ITGA3, USP9Y, PDCD4, VWC2L, CTDSPL2, COL2A1, TRIM33, SULF1, SMURF1, GDF7, CRB2,…
	GOBP_RESPONSE_TO_CADMIUM_ION		0.0325	0.7049	0.0892	39	MAPK3, CYB5A, GOT1, ERCC1, KIT, PCNA, STAR, CHUK, ALAD, DTYMK, GSS, HMOX1, MT2A, HSF1, MTF1, NUDT1, JUN, NPC1, MAPK9, SORD, SLC30A1, FOS, OGG1, B2M, EGFR, CAT, AKT1, MAPK8, SOD1, SOD2, GSN, DAXX, MT-CYB, ATP7A, PPP5C, MAPK1, SUMO1, UBE2D3, SPARC
	GOBP_RESPONSE_TO_CALCIUM_ION		0.1855		0.0129	108	FGA, PDCD6, FGB, PPIF, FGG, RASA4, SLC25A13, TXNIP, ADCY1, AHCYL1, ADD1, SYT2, CPNE4, S100A16, SYT9, CPNE8, SYT6, CPNE9, ECT2, MEF2C, ENDOG, CPNE2, LGMN, NLGN1, BAD, SEC31A, SYT11, NCSTN, THBS1, CLIC4, GDI1, GIPR, KCNMB3, CACYBP, EEF2K, SLC25A24, KCNIP2, ANXA7, ANXA11, HNRNPD, AKR1C3, SYT10, ITPKB, ITPR3, JUND, KCNH1, MEF2A, MNAT1, MT-CYB, MTTP, NEDD4, SYT17, PPP3CA, PEF1, PRKAA1, PRKAA2, MCOLN1,…
	GOBP_RESPONSE_TO_CAMP		0.0211		0.5762	66	LDHA, PER1, HCN2, STC1, PTPRN, BSG, FDX1, AHR, HCN1, STAR, DMTN, PDE2A, RAPGEF3, COL1A1, JUN, ZFP36L1, BIRC2, HCN4, PPARGC1B, AKAP9, SREBF1, DUSP1, RAP1B, AKAP6, KDM1A, EEF2K, ASS1, CARM1, DGKQ, VGF, SLC8A3, RAPGEF1, SDC1, PTK2B, SPARC, CDO1, CITED1, CNGA3, HSPA5, STAT1, CFTR, ITPR2, PFKFB1, CRHBP, SRD5A1, PKD2, APEX1, NDUFS4, INPP5K, CPS1, SLC26A6, FOS, FOSB, IGFBP5, SLC6A3, APP, FOSL1, NME1, EZ…
	GOBP_RESPONSE_TO_CARBOHYDRATE	0.2826	0.0076	0.5883	0.2297	166	EPHA5, SOX4, STXBP4, STX4, KCNB1, ILDR2, TXNIP, PIM3, CDK16, PRKCE, CASP3, ADCY8, ENY2, P2RX3, PTPRN2, RAB11FIP2, SARM1, XBP1, ZBED3, BRSK2, SESN2, HMGN3, ENDOG, BAD, TXN2, APOB, THBS1, ERN1, GIPR, ADRA2A, GPR27, GAS6, NEUROD1, ANO1, WDR35, SRF, ADIPOR2, DYNLL1, PPARGC1A, PPP3CA, PRKAA1, PRKAA2, EIF2B1, PTK2B, IGF1R, SPARC, COLEC12, NDUFA9, GOT1, CFTR, NR1D1, ACVR1C, MAP2K6, LRP5L, ZBED6, MAFA, P…
	GOBP_RESPONSE_TO_COPPER_ION		0.0016	0.2618	0.0818	22	BACE1, MT-CO1, ICAM1, APP, PARK7, SOD1, ATP7B, PAM, DAXX, MT2A, SNCA, HSF1, MT-CYB, ATP7A, LOXL2, BECN1, NFE2L2, AQP1, SORD, S100A13, PRNP, MAP1LC3A
	GOBP_RESPONSE_TO_CORTICOSTEROID		0	0.3601	0.2157	102	ANXA1, NOTCH1, HMGB1, CASP3, COL1A1, CLDN1, BAD, BCL2, PPARGC1B, ZFP36, SDC1, SPARC, PDCD7, CDO1, CNGA3, AGL, ABCA3, ACSBG1, GLB1, GOT1, PFKFB1, BCHE, TYMS, UCP3, ADCYAP1, ALAD, ABCC2, ADAM9, ENG, ADM, GNRH1, EDN1, IGFBP2, EGFR, IGFBP7, ICAM1, ATP2B1, PAM, PAPPA, AVPR1A, GBA, STC1, CCND1, STAR, BCL2L11, CAD, HNRNPU, ISL1, ANXA3, MT-ND3, ALPL, REST, SSTR2, ZFP36L2, HEY1, UBE2L3, HSD11B2, ZFP36L1, …
	GOBP_RESPONSE_TO_DEXAMETHASONE		0.0016	0.4204	0.0518	29	FBXO32, DNMT3B, GBA, EIF4E, FECH, FOXO1, NR3C1, FIBIN, PCNA, SERPINF1, STAR, ERRFI1, DDIT4, ABCC2, RPS6KB1, SMYD3, SRD5A1, TFAP4, USP8, CPS1, CLDN1, PCK2, EDN1, EGFR, CFLAR, ICAM1, ASS1, AQP1, CBX3
	GOBP_RESPONSE_TO_DIETARY_EXCESS		0.0631	0.0353		11	SORL1, OMA1, SGIP1, GDF15, PPARGC1A, SLC25A25, APOE, RMI1, ADRB2, PCSK1N, APPL2
	GOBP_RESPONSE_TO_DRUG		0.0057	0.5849	0.2081	248	CHUK, GRIN2A, TXNIP, ADCY1, EEF2, PPOX, BAD, BAK1, THBS1, XRCC5, DAB1, RAD51, HSP90AB1, TMEM30A, NEUROD1, MT-CYB, UBE2B, PARP4, TLR3, PRKAA1, PRKAA2, SMPD1, AMH, CYP2D6, COL18A1, ALAD, APEX1, RBM22, HMGCS1, MAP1B, ARRB1, NKX6-1, EDN1, CTNNB1, EGFR, AGPAT2, ICAM1, PTCH1, OXTR, PHB, SLC8A1, XPC, RELA, SEMA3C, USP47, ABCD3, CDK4, CCND1, STAR, TIMP2, HSF1, SLC1A1, JUN, FABP3, PDE3A, MGST1, NFE2L2, GP…
	GOBP_RESPONSE_TO_ENDOPLASMIC_RETICULUM_STRESS	0.6042	0.0065	0.1158	0.2584	250	WFS1, EDEM3, NR1H3, UBE2G2, PSMC6, CREB3L2, EEF2, CREB3L4, ADD1, DAB2IP, NRBF2, DNAJB11, DDX11, GORASP2, SEC31A, RCN3, BAK1, THBS1, AIFM1, TMTC3, PIGBOS1, ANKZF1, TPP1, BFAR, TMEM129, UBE4A, ATF6B, CTH, CDK5RAP3, PARP16, PTPN2, HSP90B1, CAV1, APAF1, ERP44, FAF2, PML, HERPUD2, BAG6, PDIA6, DDIT3, ERP29, CXXC1, PPP2R5B, RASGRF2, EP300, UBE2K, CLGN, UBXN1, BAX, PTPN1, STT3B, FLOT1, FICD, SIRT1, CCND…
	GOBP_RESPONSE_TO_ESTRADIOL		0.0067	0.5629	0.217	89	STAT5B, BMP7, LCOR, NR2F2, MBD4, GGT1, ANXA1, CCND1, STAT3, WNT8B, CCDC62, BCL2L11, TXNIP, EEF2, GGT7, CASP3, CCNA2, HSF1, PPP1R9B, SSTR2, ARNT2, COL1A1, EZH2, KIF18A, ENDOG, BAD, GSTP1, APOB, TGFB1, NCOA1, DUSP1, OGG1, TFPI, CASP8, CAT, POU4F1, FAM210B, POU4F2, HNRNPD, ASS1, POSTN, ETS1, STXBP1, PPARGC1A, STRN3, PTEN, WFDC1, FGF10, MBD2, SOCS2, DNMT3B, KAT5, CALR, DNMT3A, NRIP1, PCNA, NCOR2, ABC…
	GOBP_RESPONSE_TO_ETHANOL		0.0315	0.4327	0.0162	87	MT-ND4, CCND1, STAR, GRIN2A, CPT1A, EEF2, CYP2E1, PRKCE, USP46, AACS, TP53INP1, OPRM1, G6PD, GRIN2B, CLDN1, BIRC2, BAD, BAK1, GSTP1, RGS4, SREBF1, OGG1, CASP8, CAT, SLC23A2, TUFM, CNR1, KCNMB1, PEMT, MT-CYB, FYN, NPPC, ADIPOR2, CHRNB2, PTEN, PRKAA1, DMAP1, CA3, PTK2B, SPARC, CBL, EIF4EBP1, CDO1, DNMT3A, FECH, ITPR2, SLC2A4, TYMS, ADCY7, ADCYAP1, ALAD, GLRA2, RPS6KB1, CRHBP, RPL15, DRD2, TNC, FGFR…
	GOBP_RESPONSE_TO_EXTRACELLULAR_STIMULUS		0.0048	0.1644	0.1722	331	TBC1D5, OMA1, HSPA8, EEF2, IFI16, DAP, PIK3R4, PIM1, GIPR, GLRX2, STK26, PIK3C3, MIR125B1, APPL2, MT-CYB, PRKAA1, PRKAA2, RPTOR, SPARC, APAF1, HAT1, BCL10, CYP26A1, NPRL3, ZNF354A, ALAD, HMGCS1, TNC, UPP1, MAP1B, DDIT3, MN1, SPP1, ATG7, ADM, TSC1, EGFR, CDKN2D, AKT1, ICAM1, RALB, FOXK1, ATP2B1, GABARAP, SZT2, AVPR1A, SESN3, BBS2, CBS, SLC25A25, FADS1, SLC8A1, AXL, BMPR2, RMI1, EIF2AK2, CDKN2B, RE…
	GOBP_RESPONSE_TO_FORSKOLIN	0.4879	0.0407	0.6364	0.6569	10	ADCY5, ADCY6, FDX1, AHR, CFTR, GNAI1, ADCY1, ADCY8, ADCY2, ADCY3
	GOBP_RESPONSE_TO_FUNGUS	0.1494	0.0071	0.4069	0.3019	16	BCL10, MALT1, MYD88, CHGA, JAGN1, COTL1, IL17RC, GAPDH, CARD9, ATG5, CRK, PTX3, FAM3A, TLR4, RARRES2, BAK1
	GOBP_RESPONSE_TO_GLUCAGON	0.4545	0.017	0.2001	0.7345	27	ADCY5, PRKAR1A, PFKFB1, ADCY7, ADCY1, ABCC2, RPS6KB1, PRKAR1B, CCNA2, ADCY8, PRKAR2A, PRKAR2B, ADCY6, CPS1, QDPR, SREBF1, ASS1, ADCY9, CYC1, MT-CYB, CREB1, CRY1, PRKACA, PRKACB, ADCY2, CDO1, ADCY3
	GOBP_RESPONSE_TO_GROWTH_HORMONE		0.0357	0.4035	0.8202	27	STAT5B, GHR, JAK2, JAK3, STAR, STAT3, PTK2, SRD5A1, GDF15, RBBP4, CPS1, MBD5, PIK3R1, IGFBP5, AKT1, CACYBP, LYN, STAT6, PXN, ASS1, PNPT1, LEPROT, TRIM16, PTPN1, PHEX, PRLR, SOCS2
	GOBP_RESPONSE_TO_HEAT	0.5018	0.0172	0.6596	0.738	127	CREBBP, PDCD6, MTOR, HSPA8, NUP88, NUP98, P2RX3, NUP54, TP53INP1, DNAJC2, ASIC3, ATXN3, BAG2, MLST8, THBS1, IRAK1, NDC1, ARPP21, RANBP2, SEC13, ST8SIA1, HSP90AA1, HSP90AB1, CHORDC1, ANO1, CCAR2, MT-CYB, ATP2A2, RPA1, BAG5, RPA3, SLU7, EIF2S1, NUP37, AKT1S1, NUP214, AAAS, EIF2B1, RPTOR, RAE1, MAPK3, PSIP1, HSPA1A, HSPA1B, MAPKAPK2, CAMK2D, ABCC2, NUP155, NUP93, POLR2D, POM121, NUP153, HSBP1, CLPB,…
	GOBP_RESPONSE_TO_HYDROGEN_PEROXIDE	0.7336	0.0027	0.612	0.0828	106	PPIF, ANXA1, TXNIP, EEF2, HP, CASP3, COL1A1, TNFAIP3, NET1, SIGMAR1, ECT2, ENDOG, ZNF277, BAD, BAK1, BCL2, STK25, MT-ND6, ERN1, GLRX2, OSER1, STK26, APTX, ANKZF1, CBX8, PYCR1, ABL1, TXN, ETS1, PCGF2, PRKAA1, SETX, SDC1, PTK2B, ADAM9, APEX1, IMPACT, ZNF580, PPP1R15B, HDAC6, RPS3, NQO1, HDAC2, PDGFD, SLC8A1, AXL, PINK1, RELA, SPHK1, CYP1B1, MAPK7, SIRT1, LDHA, MT-ND5, KLF4, PLEKHA1, STAR, NR4A3, CA…
	GOBP_RESPONSE_TO_HYDROPEROXIDE	0.4816	0.0434	0.0703	0.6149	14	SP1, JAK2, OXR1, CHUK, DAPK1, TP53INP1, RNF112, MGST1, MT-ND1, GPX3, PRKCD, XRCC1, GPX1, PRKD1
	GOBP_RESPONSE_TO_HYPEROXIA		0.0011	0.8676	0.1116	17	CAT, DNMT3B, FOXO1, CDK4, PDPN, PDGFRB, FAS, MT-CYB, BNIP3, COL1A1, HDAC2, MT-ATP6, ATG7, POLB, POLG, CAV1, CDKN1A
	GOBP_RESPONSE_TO_INCREASED_OXYGEN_LEVELS		0.0021	0.6235	0.0373	24	CAT, DNMT3B, ATP6AP1, ATP6V0D1, FOXO1, ATP6V1G1, CDK4, PDPN, PDGFRB, TMEM199, FAS, MT-CYB, BNIP3, COL1A1, HDAC2, CCDC115, ATP6V0A2, MT-ATP6, ATG7, ATP6V1A, POLB, POLG, CAV1, CDKN1A
	GOBP_RESPONSE_TO_INORGANIC_SUBSTANCE		0.0043	0.5335	0.0235	392	FGA, PDCD6, FGB, PPIF, FGG, RASA4, SLC25A13, RASGRP2, TXNIP, ADCY1, EEF2, HP, AHCYL1, ADCY8, ADD1, SYT2, CPNE4, S100A16, SYT9, CPNE8, SYT6, NET1, CPNE9, SIGMAR1, ECT2, TXNRD2, ENDOG, ZNF277, CPNE2, LGMN, DDX11, NLGN1, BAD, FANCC, SEC31A, BAK1, SYT11, SPIDR, NCSTN, MT-ND6, THBS1, CLIC4, MTR, GDI1, ATIC, GIPR, GLRX2, CASP8, KCNMB3, OSER1, CACYBP, STK26, EEF2K, ATRX, SLC25A24, APTX, KCNIP2, ANKZF1, …
	GOBP_RESPONSE_TO_INTERFERON_ALPHA		0.0102	0.9287	0.1478	15	IFITM3, GAS6, STAR, IFIT2, IFNAR2, IFNAR1, IFITM2, KLHL20, PDE12, IFIT3, ADAR, AXL, EIF2AK2, IFITM1, TPR
	GOBP_RESPONSE_TO_INTERFERON_BETA		0.0009	0.991		19	UBE2G2, IFITM3, NDUFA13, STAT1, IKBKE, HTRA2, IFI16, PLSCR1, UBE2K, CAPN2, IFNAR2, PNPT1, IFITM2, TLR3, TREX1, IFITM1, AIM2, CDC34, IRF1
	GOBP_RESPONSE_TO_INTERFERON_GAMMA		0		0.0715	101	NR1H3, STXBP4, STX4, IRF2, SNCA, DAPK1, HLA-B, CLDN1, ZYX, CX3CL1, IRF1, IRF3, IRF7, HSP90AB1, PARP14, STXBP1, IFITM2, TLR3, TLR4, PTPN2, IFITM1, SOCS1, RPL13A, SOCS3, HLA-C, IFITM3, NMI, WNT5A, PML, GAPDH, CAMK2D, MYO1C, EDN1, ACTR2, ICAM1, CDC37, LGALS9, TRIM21, IFNGR1, IFNGR2, MED1, CAMK2B, SUMO1, ACTR3, CDC42EP2, SYNCRIP, PARP9, VPS26B, CDC42EP4, PIAS1, STX8, TRIM25, CAMK2A, JAK2, CD44, STAR,…
	GOBP_RESPONSE_TO_INTERLEUKIN_1		0.0381		0.1653	137	PSMC2, PSMC3, TANK, PSMC4, PSMC5, PSMC6, TAB1, PSMD1, PSMD2, IRAK3, ANXA1, PSMD3, PSMD4, CHUK, PSMD5, PSMD7, PSMD8, PSMD9, PSMD10, DAB2IP, PSMD11, SNCA, PSMD12, PSMD13, TAB2, PSME1, PSME2, TAB3, SKP1, CUL1, BTRC, PSMF1, PSMD6, IKBKB, CX3CL1, IRAK1, MYLK3, RIPK2, MYD88, NFKBIA, PRKCI, IRAK4, OTUD4, ETS1, PELI1, PTGIS, TNIP2, ANKRD1, MAP3K7, TRAF6, UBB, UBC, RBMX, SMPD1, MAPK3, IKBKG, NR1D1, ABCC2,…
	GOBP_RESPONSE_TO_INTERLEUKIN_18	0.3761	0.1016		0.0363	6	OCLN, AKT1, RIPK2, CLDN1, PDGFB, IL18BP
	GOBP_RESPONSE_TO_ISCHEMIA	0.8207	0.0307	0.637	0.0419	40	BVES, RNLS, CAMK2A, PPIF, EGR1, FAIM2, EEF2, MAP2K6, REST, KCNJ11, ARID1B, PIK3CB, HK2, BCL2, HYOU1, CX3CL1, SLC8A2, EEF2K, GJA1, MAP3K5, MLYCD, CIB1, CSF1, CPEB4, P2RX4, ROCK2, TIGAR, NQO1, TP53, SQSTM1, NDNF, PPARGC1A, PANX1, PINK1, CAV1, PANX2, PER2, EIF4EBP1, NOL3, STUB1
	GOBP_RESPONSE_TO_KETONE		0	0.3131	0.0857	134	NR1H3, XRN1, TXNIP, GOLPH3, ADCY1, PRKCE, ADAM15, ADCY8, PPP1R9B, CLDN1, BAD, TGFB1, THBS1, TGFB3, GNB1, HNRNPD, MSN, TGFB2, PRKAA1, PRKAA2, CAV1, CBL, LARP1, GLB1, CFTR, TYMS, DCPS, ABCC2, TNC, AKR1B1, SPP1, GNRH1, EDN1, EGFR, TGFBR3, AKT1, IGFBP7, TSPO, AR, ICAM1, ATP2B1, OXTR, AKAP8, NQO1, AVPR1A, OPA1, RELA, PTGFR, PTN, NCOA2, ADCY2, ADCY3, ADCY5, CATSPER2, SIRT1, GBA, ELK1, FDX1, AHR, KIF1B,…
	GOBP_RESPONSE_TO_LEAD_ION	0.441	0.0326	0.2764	0.0342	20	BACE1, CAT, DNMT3A, FECH, APP, CDK4, STAR, ALAD, PLSCR1, MAPT, PPP1CA, PPP2CB, ATP7A, PPP5C, BECN1, PPP2CA, QDPR, CLDN1, SPARC, MAP1LC3A
	GOBP_RESPONSE_TO_MANGANESE_ION	0.4843	0.0269	0.3651	0.0661	16	BACE1, HSPA5, TSPO, TH, APP, FIBIN, SOD2, EIF2AK3, SLC30A10, ADAM9, ATP7A, LRRK2, EIF2S1, D2HGDH, ATP13A2, ATF4
	GOBP_RESPONSE_TO_MECHANICAL_STIMULUS		0.0027	0.4721	0.4547	147	COL11A1, TXNIP, CASP2, BTG2, PTK2, MMP14, P2RX3, MAPK14, SCN1A, COL1A1, PIEZO2, PDZD7, TMEM120A, SERPINE2, CXCR4, ASIC3, KCNK2, ENDOG, MAP3K14, MAP3K2, BAD, BAK1, PKD1L1, HABP4, THBS1, IRF1, CASP8, GDF5, MAP3K1, FADD, MYD88, NFKBIA, DAG1, JUND, ETS1, STRA6, ANKRD1, TLR3, ATP1A1, TLR4, MBD2, PTK2B, NTRK1, MAPK3, BCL10, GOT1, TTN, ADGRV1, NRXN1, DMD, TNC, MAP1B, SLC9A1, ATP8A2, TCAP, KIAA0319, ENG,…
	GOBP_RESPONSE_TO_MERCURY_ION		0.0265	0.4621	0.0456	8	BSG, AQP1, PARK7, ALAD, ABCC2, UBE2D3, PGAM2, MT-CYB
	GOBP_RESPONSE_TO_METAL_ION		0.0096	0.3688	0.0007	256	FGA, PDCD6, FGB, PPIF, FGG, RASA4, SLC25A13, RASGRP2, CHUK, TXNIP, ADCY1, AHCYL1, ADCY8, ADD1, SYT2, CPNE4, S100A16, SYT9, CPNE8, SYT6, CPNE9, ECT2, ENDOG, CPNE2, LGMN, NLGN1, BAD, SEC31A, SYT11, NCSTN, THBS1, CLIC4, GDI1, GIPR, CASP8, KCNMB3, CACYBP, EEF2K, SLC25A24, KCNIP2, ANXA7, ANXA11, HNRNPD, SYT10, ITPKB, ITPR3, JUND, KCNH1, P2RX4, MEF2A, MNAT1, MT-CYB, MTTP, NEDD4, PPP2CA, SYT17, MT1X, PP…
	GOBP_RESPONSE_TO_MINERALOCORTICOID		0.0459		0.8153	19	NEFL, SGK1, SRC, TH, TRH, CALM1, FOSL1, CCND1, CALM3, STAR, ATP2B1, AVPR1A, CDKN1A, PARP1, EDN1, FOS, FOSB, GPER1, KRAS
	GOBP_RESPONSE_TO_MOLECULE_OF_BACTERIAL_ORIGIN		0.0046		0.1151	173	NR1H3, IRAK3, GGT1, NOTCH1, TIRAP, HMGB1, CHUK, PRKCE, CASP3, DAB2IP, SNCA, MAPK14, PLAA, TAB2, SERPINE1, OPRM1, TNFAIP3, XBP1, CLDN1, MEF2C, TNFRSF1B, APOB, TGFB1, CX3CL1, IRAK1, PAF1, CASP8, IRF3, CDC73, CTR9, RIPK2, MYD88, NFKBIA, NFKBIL1, ABL1, JUND, PELI1, WDR35, ATP2A2, TNIP2, RPS6KA3, ANKRD1, ADIPOR2, PPARGC1A, TLR4, FGF10, TRAF6, ZFP36, FER, SBNO2, SPARC, MAPKAPK3, ADH5, SMAD6, MAPK3, HAV…
	GOBP_RESPONSE_TO_MONOSACCHARIDE	0.3481	0.0112	0.8574	0.3749	146	EPHA5, SOX4, STXBP4, STX4, KCNB1, ILDR2, TXNIP, PIM3, CDK16, PRKCE, CASP3, ADCY8, ENY2, PTPRN2, RAB11FIP2, SARM1, XBP1, ZBED3, BRSK2, SESN2, HMGN3, ENDOG, BAD, TXN2, THBS1, ERN1, GIPR, ADRA2A, GPR27, GAS6, NEUROD1, ANO1, WDR35, SRF, ADIPOR2, DYNLL1, PPARGC1A, PPP3CA, PRKAA1, PRKAA2, EIF2B1, PTK2B, IGF1R, SPARC, NDUFA9, CFTR, NR1D1, ACVR1C, LRP5L, ZBED6, MAFA, LRP5, SMARCA4, SMARCB1, ATG7, NKX6-1,…
	GOBP_RESPONSE_TO_NICOTINE		0.0431	0.3338	0.0057	33	MT-ND4, CHRNA3, STAR, MSX1, CASP3, HMOX1, PPP1R9B, DRD2, KCNJ11, NKX6-1, CHRNB1, BAD, CHRNA4, BCL2, MT-ND6, CHRNA5, EDN1, B2M, SLC6A3, TH, NFKB1, CNR1, ATP1A2, CREB1, HDAC2, CHRNB2, CHRNA7, MAPK1, RELA, SLC7A11, VCAM1, PPARA, NTRK1
	GOBP_RESPONSE_TO_NUTRIENT		0.0021	0.2418	0.0132	113	ENSA, MTOR, EEF2, LRAT, COL1A1, OGT, XBP1, CYP26B1, PIM1, SNAI2, GIPR, COX4I1, AKR1C3, GAS6, MIR125B1, MT-CYB, SRF, ADIPOR2, SPARC, APAF1, AGL, DNMT3A, HAT1, CYP26A1, BCHE, ZNF354A, TYMS, UCP3, ALAD, HMGCS1, TNC, MAP1B, ACSL4, MN1, SPP1, USF2, AQP3, IGFBP2, EGFR, CDKN2D, TSPO, ITGA2, HLCS, SETDB1, ATP2B1, GNAI2, NQO1, PPARD, KANK2, MED1, AHCY, SLC8A1, ARSB, CDKN2B, RELA, TNKS, PTN, NNT, GNPAT, LD…
	GOBP_RESPONSE_TO_ORGANOPHOSPHORUS		0.0142	0.887	0.4953	90	LPAR1, LDHA, PER1, HCN2, STC1, PTPRN, BSG, FDX1, AHR, ABCC9, HCN1, STAR, DMTN, PDE2A, P2RX3, RAPGEF3, COL1A1, JUN, PDE3A, ZFP36L1, BIRC2, HCN4, PPARGC1B, AKAP9, SREBF1, DUSP1, RAP1B, AKAP6, P2RX6, KDM1A, EEF2K, ASS1, P2RY11, P2RX4, RFC3, CARM1, DGKQ, PTEN, HSP90B1, VGF, SLC8A3, RAPGEF1, RYR3, SDC1, PTK2B, SPARC, CDO1, CITED1, CNGA3, HSPA5, TRPC3, STAT1, CFTR, ITPR2, PFKFB1, AKR1C1, TYMS, CRHBP, S…
	GOBP_RESPONSE_TO_OSMOTIC_STRESS	0.519	0.0366		0.5903	63	MYLK, PKN1, CASP3, MBIP, CLDN1, NOLC1, ZFP36L1, BAD, ABCB1, TSC22D3, MAP2K7, HNMT, XRCC5, WNK3, MAPK13, HSP90AB1, PDPK1, TP53, MT-CYB, XRCC6, LRRC8D, TLR3, LRRC8C, SLC12A2, PLK3, PTK2B, SST, MLC1, SLC25A23, ATF2, SLC2A4, DDX3X, ERRFI1, EFHD1, SLC12A6, PKD2, LRRC8A, CLN3, AKR1B1, CAB39, SORD, RELB, SLC12A5, NFAT5, EGFR, KCNMA1, SCN2A, TSPO, ARHGEF2, MICU1, ITGA2, TH, YBX3, TACR3, STK39, LETM1, BAX…
	GOBP_RESPONSE_TO_OXIDATIVE_STRESS		0.0011	0.3673	0.073	328	PRDX4, GPX7, PPIF, GPX8, CHUK, TXNIP, EEF2, HP, MMP14, DAPK1, TP53INP1, NET1, SIGMAR1, ECT2, TXNRD2, ENDOG, PTPRK, ZNF277, MAPKAP1, BAD, FANCC, BAK1, MT-ND6, MTR, GLRX2, OSER1, STK26, SLC25A24, APTX, SLC23A2, CCS, HMOX2, ANKZF1, CBX8, PYCR1, HNRNPD, TXN, RBPMS, TLR4, PCGF2, PRKAA1, PRKAA2, SETX, SDC1, PSIP1, PRKRA, PML, ALAD, MSRA, CHCHD2, ADAM9, APEX1, ATG7, ZNF580, EDN1, PYCR2, TSC1, HYAL2, EGF…
	GOBP_RESPONSE_TO_OXYGEN_LEVELS		0.0291	0.6778	0.1907	307	PSMC2, PSMC3, PSMC4, CREBBP, ENO1, PSMC5, PSMC6, PSMD1, PSMD2, PSMD3, PSMD4, PSMD5, PSMD7, PSMD8, EGLN3, PSMD9, PSMD10, MMP14, PSMD11, PSMD12, PSMD13, PSME1, FAM162A, PSME2, PGK1, KCNK2, PLAU, ENDOG, BIRC2, BAD, PSMF1, PSMD6, THBS1, HIGD1A, IRAK1, EEF2K, MDM2, HMOX2, TWIST1, SLC2A8, GNB1, OPRD1, PTGIS, MT-CYB, RWDD3, BNIP3L, HSP90B1, PRKAA1, ALKBH5, VHL, UBB, CAV1, UBC, APAF1, FMN2, AJUBA, LIMD1,…
	GOBP_RESPONSE_TO_OXYGEN_RADICAL	0.3308	0.0244	0.2424	0.1421	17	BMP7, CCS, SOD1, SOD2, UCP2, UCP3, DHFR, NQO1, ATP7A, NFE2L2, ERCC6, TXNRD2, FANCC, GCH1, PRDX1, PRDX2, GLRX2
	GOBP_RESPONSE_TO_PEPTIDE		0.0164	0.6699	0.3194	375	FBN1, CHUK, SORBS1, ADCY1, BTG2, AHCYL1, ADCY8, PIP4K2C, PIP4K2B, APPL1, LGMN, DDX11, KAT2B, CACYBP, EEF2K, RIPK2, MDM2, SLC2A8, NFKBIA, GRM5, APPL2, INSR, JUND, ANO1, ADIPOR1, MT-CYB, LEPROT, TLR4, PTPN2, PRKAA1, CAV1, SOCS1, SOCS2, TNS2, SOCS3, SPARC, KLF5, AP3S1, SOGA1, RAB12, SRSF5, MYO5A, SMARCC1, DENND4C, NCOA5, PTPRE, ZNF106, GKAP1, MYO1C, USO1, TBC1D4, APEX1, MAP1B, LRP5, NKX6-1, NOD1, AD…
	GOBP_RESPONSE_TO_PEPTIDE_HORMONE		0.0159	0.724	0.2578	319	FBN1, CHUK, SORBS1, ADCY1, BTG2, AHCYL1, ADCY8, PIP4K2C, PIP4K2B, APPL1, KAT2B, CACYBP, EEF2K, SLC2A8, APPL2, INSR, JUND, ADIPOR1, MT-CYB, LEPROT, PTPN2, PRKAA1, CAV1, SOCS1, SOCS2, TNS2, SOCS3, SPARC, AP3S1, SOGA1, RAB12, SRSF5, MYO5A, SMARCC1, DENND4C, NCOA5, PTPRE, ZNF106, GKAP1, MYO1C, USO1, TBC1D4, APEX1, MAP1B, LRP5, NKX6-1, ADM, EDN1, TSC1, EDNRB, OSBPL8, AKT1, KLF15, GJA1, AKT2, ICAM1, IR…
	GOBP_RESPONSE_TO_PROGESTERONE		0.0211		0.6396	28	CATSPER2, NR1H3, WBP2, TYMS, TXNIP, TRERF1, ABHD2, CATSPERG, BAD, SREBF1, TGFB1, THBS1, NCOA1, FOS, FOSB, TGFB3, TSPO, SRC, FOSL1, OXTR, DSG2, TGFB2, RELA, CAV1, PTN, YAP1, UBE3A, NCOA2
	GOBP_RESPONSE_TO_PURINE_CONTAINING_COMPOUND		0.0211	0.884	0.4598	99	XRN1, HCN1, P2RX3, COL1A1, BIRC2, PPARGC1B, AKAP6, P2RX6, KDM1A, EEF2K, P2RY11, P2RX4, DGKQ, PPARGC1A, HSP90B1, PRKAA1, RAPGEF1, RYR3, SDC1, PTK2B, SPARC, CDO1, CNGA3, TRPC3, CFTR, ITPR2, PFKFB1, CRHBP, DHODH, APEX1, HMGCS1, SSH1, NDUFS4, IGFBP5, RYR1, APP, TRPM4, PNPT1, HDAC2, SLC8A1, PANX1, RELA, NOX4, TAF1, LDHA, PER1, HCN2, STC1, PTPRN, BSG, FDX1, AHR, ABCC9, STAR, CAD, DMTN, PDE2A, AACS, RAP…
	GOBP_RESPONSE_TO_REACTIVE_OXYGEN_SPECIES	0.6796	0.0025	0.6121	0.1639	166	AGAP3, PPIF, ERCC6L2, ANXA1, CHUK, TXNIP, EEF2, HP, CASP3, COL1A1, TNFAIP3, NET1, SESN2, SIGMAR1, ECT2, TXNRD2, ENDOG, PTPRK, ZNF277, BAD, FANCC, BAK1, BCL2, PPARGC1B, STK25, MT-ND6, ERN1, MTR, GLRX2, OSER1, STK26, APTX, CCS, ANKZF1, CBX8, PYCR1, ABL1, HNRNPD, TXN, ETS1, PPARGC1A, PCGF2, PRKAA1, FER, SETX, SDC1, PTK2B, MAPK3, ROMO1, UCP3, ADAM9, APEX1, IMPACT, ZNF580, PPP1R15B, EDN1, HYAL2, EGFR,…
	GOBP_RESPONSE_TO_REDOX_STATE	0.7337	0.2629	0.2421	0.0154	11	ADH5, SIRT2, FKBP1B, SMPD3, RYR2, ARNTL, VASN, CLOCK, RNF7, SLC7A11, GLRX2
	GOBP_RESPONSE_TO_STEROID_HORMONE		0.0011	0.5703	0.2616	235	YWHAH, NR1H3, CNOT2, TXNIP, BAD, THBS1, RUNX1, NEDD4, KMT2D, CAV1, SDC1, SPARC, NR1D1, NCOR1, ALAD, NCOR2, ADAM9, SPP1, ADM, PHB2, EDN1, EGFR, EP300, ICAM1, ATP1A2, ATP2B1, OXTR, DAXX, PHB, AVPR1A, RELA, KCTD6, SIRT1, BMP7, JAK2, CCND1, STAR, NR4A3, ABHD2, ANXA3, HEY1, LEF1, ZFP36L1, NCOA1, PTPRU, TFPI, HNMT, RBFOX2, ASS1, BMP6, PPP5C, TMF1, PAK1, RBBP7, BMP4, ZMIZ1, GPAM, DDX17, DDX5, LOX, CYP7B…
	GOBP_RESPONSE_TO_TEMPERATURE_STIMULUS	0.4905	0.0281	0.5728	0.7022	174	CREBBP, PDCD6, MTOR, HSPA8, NUP88, NUP98, NR2F6, GRIK2, P2RX3, NUP54, PRDM12, TP53INP1, DNAJC2, CXCR4, ASIC3, ATXN3, HSPD1, BAG2, MLST8, THBS1, IRAK1, NDC1, GLRX2, CASP8, ARRB2, NFKBIA, ARPP21, RANBP2, SEC13, ST8SIA1, HSP90AA1, HSP90AB1, APPL2, EPHB1, CHORDC1, ANO1, CCAR2, MT-CYB, ATP2A2, PPARGC1A, RPA1, BAG5, RPA3, SLU7, EIF2S1, NUP37, AKT1S1, PRKAA1, NUP214, AAAS, EIF2B1, RPTOR, NTRK1, RAE1, MA…
	GOBP_RESPONSE_TO_TESTOSTERONE		0.0037	0.1773	0.0979	31	SIRT1, GBA, ELK1, CALR, XRN1, CDK4, MTAP, NASP, RPS6KB1, CAD, PSPH, SRD5A1, AACS, HSF1, NCOA4, KCNJ11, FOXP2, SPP1, BAD, GNRH1, THBS1, EDN1, DUSP1, CFLAR, TSPO, AR, MSN, NME1, ROCK2, NQO1, CBL
	GOBP_RESPONSE_TO_TOPOLOGICALLY_INCORRECT_PROTEIN	0.5539	0.0077	0.0175	0.2386	178	WFS1, EDEM3, EXTL1, CHAC1, TOR1B, HSPA8, CREB3L2, PACRG, CREB3L4, AUP1, ADD1, DAB2IP, ERMP1, UGGT2, RHBDD1, UGGT1, XBP1, DNAJB11, HSPE1, HDGF, ATXN3, UBE2W, DDX11, RNF126, SEC31A, HSPD1, BAK1, PIK3R1, THBS1, ERN1, SERPINH1, THBS4, UBE2J2, HSPB8, HSPA4, PIGBOS1, CTDSP2, TPP1, BFAR, TMEM129, HSP90AA1, HSP90AB1, DNAJC18, UBXN4, ATF6B, CTH, RNF175, CDK5RAP3, JKAMP, TLN1, COPS5, DNAJB12, PARP16, EIF2S…
	GOBP_RESPONSE_TO_TOXIC_SUBSTANCE		0	0.0022	0	146	PRDX4, NXN, AKR1A1, ESD, ABTB2, SLC22A18, TXNRD3, GPX7, GPX8, KDM3B, CHUK, HP, TP53INP1, AKR7A3, SESN2, CLDN1, TXNRD2, ALB, FANCC, BAK1, BCL2, PIM1, KDM1A, CCS, RAD51, OPRD1, TXN, CHKA, WDR35, MT-CYB, SRF, MT1X, FBLN5, PTGS1, SDC1, ADH5, MAPK3, MPST, DNMT3A, ARHGAP33, BPHL, SRSF9, SNN, TYMS, ALAD, ABCC2, SLC15A2, MAP1B, RDH11, TXNRD1, KCNC2, APOM, KDM5B, KDM5C, EPHX1, CYGB, PON2, DHFR, PRDX5, NQO…
	GOBP_RESPONSE_TO_TRANSFORMING_GROWTH_FACTOR_BETA		0.0171	0.7677	0.8508	206	SOX11, CREBBP, CHST11, TAB1, SPRY1, GDF10, SOX5, FBN1, FURIN, BCL9L, APPL1, PTPRK, ZYX, THBS1, PDCD5, ARRB2, HSP90AB1, APPL2, MAP3K7, UBB, CAV1, UBC, APAF1, LATS2, PARD3, WNT5A, PML, ADAM9, FGFR2, FNTA, SKI, EDN1, HYAL2, EP300, EID2, RHOA, PPM1A, ITGB5, CDKN2B, GCNT2, MAPK7, SIRT1, ARHGEF18, STAR, NLK, PDE2A, JUN, SPRY2, PDE3A, SLC2A10, SMAD4, ZFP36L1, LTBP1, SOX6, MEN1, TGFB1I1, ING2, CITED2, FU…
	GOBP_RESPONSE_TO_TUMOR_CELL		0.0371	0.3249	0.9036	15	HAVCR2, HNMT, HLA-A, HMGB1, MICA, TXNIP, CD226, ADAM15, PVR, FBXO38, CASC2, IL12A, RBMS3, HSPD1, IGFBPL1
	GOBP_RESPONSE_TO_TUMOR_NECROSIS_FACTOR		0.0415		0.5079	196	PSMC2, PSMC3, TANK, PSMC4, PSMC5, PSMC6, PSMD1, PSMD2, GGT1, PSMD3, PSMD4, CHUK, PSMD5, PSMD7, PSMD8, PSMD9, PSMD10, DAB2IP, PSMD11, PSMD12, PSMD13, PSME1, PSME2, GPS2, ENDOG, MAP3K14, BIRC2, PSMF1, TRAF4, APOB, PSMD6, THBS1, IKBKB, CASP8, NFKBIA, WDR35, PTPN2, TRAF3, TRAF6, SMPD1, IKBKG, NR1D1, ADAM9, CACTIN, RBCK1, EDN1, HYAL2, CYLD, AKT1, ICAM1, DHX9, MIR30C2, CLIP3, UBE2K, RNF31, SPPL2B, RELA…
	GOBP_RESPONSE_TO_TYPE_I_INTERFERON		0		0.1761	62	IRF2, IRF9, HLA-B, OAS3, IFNAR1, TBK1, IRAK1, IRF1, IRF3, IRF7, STAT2, FADD, MYD88, HSP90AB1, IFI27, IFITM2, IFIT3, ISG20, IP6K2, PTPN2, TYK2, IFITM1, JAK1, SMPD1, HLA-C, ISG15, IFITM3, LSM14A, STAT1, WNT5A, EGR1, IKBKE, PTPN11, MX1, CACTIN, ADAR, TREX1, TTLL12, YTHDF3, SAMHD1, MAVS, CNOT7, PTPN6, YTHDF2, METTL3, MUL1, HLA-A, HLA-E, IFIT1, CDC37, USP18, IFI6, IFIT2, UBE2K, IFNAR2, SHMT2, PTPN1, R…
	GOBP_RESPONSE_TO_UV_B		0.0297	0.9336	0.9266	13	HYAL1, MFAP4, MME, HYAL3, MSH2, STK11, XPC, ERCC6, RELA, IL12A, BCL2, CDKN1A, HYAL2
	GOBP_RESPONSE_TO_VIRUS		0.0043	0.5534	0.6638	220	TPT1, ENO1, MOV10, EXOSC4, IRAK3, CHUK, EXOSC5, IFI16, TBK1, MAP3K14, BIRC2, APOB, IKBKB, IRF1, IRF3, IRF7, FADD, MYD88, HSP90AA1, OPRK1, TLR3, BNIP3L, POLR3F, TARBP2, TRAF3, POLR3G, POLR3C, POLR3A, POLR3H, CRCP, POLR3K, SMPD1, POLR3B, POLR3E, UNC93B1, POLR3D, IKBKG, PRKRA, NMI, PML, IKBKE, AIMP1, LAMTOR5, ATG7, SERINC5, MAVS, PHB2, HYAL2, DDX21, ADARB1, PQBP1, IFIT1, LGALS9, IFI6, MICA, DHX9, PH…
	GOBP_RESPONSE_TO_VITAMIN		0.0016	0.1578	0.0826	57	STC1, BMP7, TRIM25, TRIM24, CCND1, EEF2, ALPL, COL1A1, STC2, CYP26B1, GSTP1, PIM1, BRIP1, ADA, OGG1, SNAI2, CAT, MTHFR, GAS6, PEMT, POSTN, MIR125B1, MT-CYB, BECN1, FKBP1B, SPARC, DNMT3B, DNMT3A, CYP26A1, BCHE, ZNF354A, TYMS, ALAD, HMGCS1, TNC, MAP1B, MN1, SPP1, EGFR, CDKN2D, TSPO, SNW1, ITGA2, HLCS, SETDB1, SOD2, ATP2B1, GSN, PPARD, KANK2, MED1, PHEX, RELA, PTN, NNT, SFRP1, ASCL1
[truncated: 117 more rows]

## Sheet: B. Pb Down
	Table S5. Gene set enrichment analysis (GSEA) based pathway analysis. B. Level III analysis for cell line effects: downregulated gene ontology biological processes (GOBP) following 5 days of in-vitro exposure of lead (Pb) on differentiating human neural progenitors.
[truncated: 291 more rows]

[truncated: 9 more sheets: C. FH Up, D. FH Down, E. BPA Up, F. BPA Down, G. VPA Up, H. VPA Down, I. EtOH Up, J. Zn- Up, K. Zn- Down]
