# Supplementary material for: Screening autism-associated environmental factors in differentiating human neural progenitors with fractional factorial design-based transcriptomics
Source: Sci Rep. 2023 Jun 29;13:10519. doi: 10.1038/s41598-023-37488-0 (PMC10310850; doi:10.1038/s41598-023-37488-0)
Supplement: Supplementary file 7 — Supplementary Information 7. [file 41598_2023_37488_MOESM7_ESM.xlsx]

## Sheet: A. CTRLmale Up
	Table S6. Gene set enrichment analysis (GSEA) based pathway analysis. A. Level IV analysis for interaction effects: upregulated gene ontology biological processes (GOBP) in CTRLMale following 5 days of in-vitro exposure of selected environmental factors on differentiating human neural progenitors.
	name	EnrichmentMap::fdr_qvalue (GSEA_BPA–ETOH)	EnrichmentMap::fdr_qvalue (GSEA_Pb–Zn-)	EnrichmentMap::fdr_qvalue (GSEA_VPA–FH)	EnrichmentMap::gs_size	EnrichmentMap::Genes
	GOBP_ACUTE_INFLAMMATORY_RESPONSE	0.3058	0.1051	0.027	48	HLA-E, ACVR1, ADCYAP1, F3, SERPINA1, FN1, OPRM1, B4GALT1, CEBPB, EIF2AK1, ITIH4, PARK7, APOL2, ANO6, EXT1, NPY5R, OSMR, IL6ST, PLSCR1, CNR1, IL31RA, ADORA1, ASS1, RHBDD3, TAC1, ASH1L, PRCP, HP, ZP3, IL6R, MYLK3, ICAM1, SIGIRR, IL20RB, VCAM1, PTGER3, GSTP1, SELENOS, CTNNBIP1, EDNRB, OGG1, C3, ORM1, DNASE1, KLKB1, HFE, F8, ADAM8
	GOBP_ACYLGLYCEROL_HOMEOSTASIS	1	0.0059	0.1224	15	APOE, SCARB1, SIRT1, SESN2, SLC25A27, RORA, PNPLA8, FITM2, XBP1, C1QTNF3, NR1H4, NR1H3, LPL, DGAT2, ADORA1
	GOBP_ADULT_LOCOMOTORY_BEHAVIOR	0.8609	0.6241	0.0207	46	BTBD9, ATP1A2, CLN8, HIPK2, PRKN, APP, DAB1, OPRD1, EPHA4, PARK7, PREX2, CNP, NPC1, SNCG, TSC1, KALRN, FXN, CHD7, CLCN3, SEZ6, SPTBN4, CSTB, ARRB2, EFNB3, CEND1, NTSR1, KLHL1, PUM1, GLRB, OXR1, CTNS, ZMPSTE24, EN1, GRIN2D, FGF12, ABHD12, DRD2, SLITRK6, NR4A2, CXCL12, INPP5F, MECP2, HTRA2, PAFAH1B1, ADAM22, GDNF
	GOBP_ALCOHOL_BIOSYNTHETIC_PROCESS	0.3122	0.3626	0.0005	116	SPTLC2, FGF2, ACAA2, FGF1, ERLIN1, SREBF2, ERLIN2, GPER1, REST, LBR, ACACA, NFKB1, FASN, IPMK, IMPA1, IMPA2, APOE, PLPP6, SOD1, ITPKC, MOXD1, NSDHL, DHDDS, ELOVL6, ACER2, MSMO1, PRKAA1, RAN, PCBD1, ACLY, INSIG2, BMP5, ARV1, LPCAT3, PMVK, MVD, MVK, DHCR24, PPIP5K2, SPHK2, BMP6, ASAH1, ACER3, ABCG1, NTSR1, IP6K2, ASAH2, ASAH2B, HMGCR, IDI1, ITPKB, IPPK, PGP, APOB, DHCR7, PTS, PCK2, SPR, PCBD2, FDFT…
	GOBP_ALCOHOL_METABOLIC_PROCESS	0.3622	0.4101	0.0013	263	CYP46A1, SPTLC2, FGF2, ACAA2, FDXR, APOA2, IDH2, COQ2, SREBF2, COQ3, GPER1, PLCB2, SNX17, CEBPA, FASN, SULT1C4, INPP5D, LDLR, PLPP3, APOE, SOD1, CHKA, MOXD1, NSDHL, ITPK1, DHDDS, SMPD1, AKR1C1, MECP2, PRKAA1, RAN, RXRA, TKFC, INSIG2, BMP5, PLA2G4A, PPARD, LPCAT3, RDH10, APOL2, ABCA1, LDLRAP1, CYP7B1, ALDH2, ALDH1B1, IDH1, LRAT, ALDH3B1, SPHK2, GALK1, AKR1A1, ABCG1, NTSR1, IP6K2, HMGCR, IDI1, ITPK…
	GOBP_AMINE_TRANSPORT	0.572	0.0073	0.0035	61	ATP1A2, KCNB1, PRKN, SLC18A1, CHRNA3, P2RY1, NPY2R, NPY5R, CNR1, SYT11, SV2A, ADRA2B, SYT4, OXTR, SNCG, RAB3A, ITGB1, RAB3GAP1, CHRNB2, DDC, SLC12A2, DRD2, TOR1A, SYT10, ARL6IP5, SNCA, HRH3, PER2, TH, CHRNA4, AVPR1A, RGS2, RGS4, SYT2, SYT6, SYT5, SYT7, STXBP1, ADORA2A, ARL6IP1, RAB3B, SLC43A2, ADORA1, PINK1, SYT1, DTNBP1, STX1A, NTSR1, CHGA, GRK2, SYT13, GRM7, SYT17, CXCL12, SLC38A3, KCNA2, TRH, …
	GOBP_AMINO_SUGAR_BIOSYNTHETIC_PROCESS		0.0349	0.1249	13	GNPDA1, GNE, GNPDA2, NANP, GFPT1, AMDHD2, PGM3, NAGK, RENBP, GNPNAT1, UAP1, UAP1L1, GFPT2
	GOBP_AMYLOID_BETA_CLEARANCE	0.4386	0.4762	0.0206	27	MME, CLU, RAB5A, CLTC, ABCA7, ROCK1, LRP1, SRF, LDLR, APOE, RAB11A, RAB11B, LRP2, HMGCR, IGF1R, LRP4, MYOCD, LRPAP1, PLA2G3, IDE, INSR, CD36, C3, CYP51A1, PICALM, HDAC1, IFNGR1
	GOBP_ANDROGEN_METABOLIC_PROCESS		0.0284	0.6906	17	SCARB1, WNT4, MED1, SRD5A3, TIPARP, PLEKHA1, PPARGC1A, HSD17B6, ADM, SGPL1, HSD17B10, HSD17B4, SRD5A1, SPP1, HSD17B11, HSD17B7, HSD17B8
	GOBP_ANTIBACTERIAL_HUMORAL_RESPONSE	0.0348		0.31	17	HLA-E, OCIAD1, H2BC12, RPL39, H2BC8, H2BC7, FGA, H2BC6, H2BC10, H2BC4, H2BC21, FGB, TF, SPINK5, HLA-A, PLA2G6, H2BC11
	GOBP_ANTIGEN_PROCESSING_AND_PRESENTATION_OF_ENDOGENOUS_ANTIGEN		0.0137	0.6302	14	HLA-E, ATG5, HLA-B, IDE, ERAP1, ABCB9, ERAP2, HLA-C, HLA-H, TAP1, B2M, TAPBP, HFE, HLA-A
	GOBP_ANTIGEN_PROCESSING_AND_PRESENTATION_OF_ENDOGENOUS_PEPTIDE_ANTIGEN		0.0069	0.5417	13	HLA-E, HLA-B, IDE, ERAP1, ABCB9, ERAP2, HLA-C, HLA-H, TAP1, B2M, TAPBP, HFE, HLA-A
	GOBP_ANTIMICROBIAL_HUMORAL_RESPONSE	0.0281		0.4383	31	HLA-E, OCIAD1, CLU, H2BC8, FAM3A, H2BC7, H2BC6, H2BC10, H2BC4, H2BC21, ROMO1, LEAP2, FGB, PPP2R3C, HMGN2, GAPDH, PDZD11, RPS19, H2BC11, H2BC12, RPL30, RPL39, RARRES2, CHGA, FGA, ATP7A, TF, CXCL14, SPINK5, HLA-A, PLA2G6
	GOBP_ATP_BIOSYNTHETIC_PROCESS	0.3974	0.023		46	VCP, ATP5F1A, SLC25A12, ATP5MF, VPS9D1, ENO1, ALDOA, PPARA, ATPSCKMT, ATP5PB, ATP5PF, ANTKMT, ATP6V1A, DGUOK, TMSB4X, PINK1, PARP1, SPHK2, PKM, TGFB1, ATP5F1D, ATP5PD, FLCN, ATP5MG, STOML2, UQCC3, PPARGC1A, PRKAG2, MT-ATP6, PID1, DMAC2L, MT-ATP8, ATP5F1B, ATP5F1C, AK4, ATP5F1E, AK9, ATP5MC1, NUDT2, ATP5MC2, SLC25A13, ATP5MC3, DNAJC30, ATP5ME, MT-CO2, ATP5PO
	GOBP_ATP_SYNTHESIS_COUPLED_ELECTRON_TRANSPORT	0.0327	0		94	COX5A, CDK1, NDUFB9, NDUFS4, NDUFA2, CHCHD2, COQ9, COX5B, NDUFA12, UQCRQ, NDUFA9, UQCRC2, NDUFA13, DNAJC15, AFG1L, NDUFAF1, NDUFA11, MT-ND4L, UQCRC1, NDUFA1, NDUFA3, MT-ND1, NDUFA5, NDUFA8, NDUFA10, NDUFB1, NDUFA7, NDUFB2, NDUFB3, SNCA, NDUFB5, NDUFB6, NDUFB7, NDUFB8, CYCS, NDUFB10, DLD, NDUFC1, NDUFV1, COX4I1, NDUFS5, NDUFS6, NDUFV3, NDUFB11, COX10, GHITM, COX15, NDUFC2, COA6, MT-CO3, CCNB1, MT-…
	GOBP_BILE_ACID_AND_BILE_SALT_TRANSPORT		0.0183	0.6698	16	SLCO1C1, ABCC2, NR1H4, ABCB11, NCOA2, SLC27A5, AKR1C1, SLC10A4, SLC10A5, PRKAA1, RXRA, SLCO1A2, STARD5, SLC10A3, SLC10A7, NCOA1
	GOBP_BLOOD_VESSEL_ENDOTHELIAL_CELL_PROLIFERATION_INVOLVED_IN_SPROUTING_ANGIOGENESIS		0.0497	0.659	18	FGF2, GATA2, NGFR, MIR2355, PDCD10, BMPER, EPHA2, PPP1R16B, HMOX1, VEGFA, IL12A, BMP4, NRARP, DLL4, JCAD, THBS1, SEMA5A, ITGB1BP1
	GOBP_CALCIUM_ION_REGULATED_EXOCYTOSIS	0.552	0.0288	0.5428	50	NOTCH1, CBARP, ATP2A2, KCNB1, VAMP2, REST, SYT11, ARHGAP17, SCAMP5, SYT4, CADPS, CADPS2, BAIAP3, PPP3CB, RAB3A, RAB3GAP1, GNAI2, HYAL3, VAMP7, STX1B, SYT10, SDF4, CDK5, RAP1B, CACNA1G, UNC13B, SYT2, SYT6, SYT5, UNC13A, DOC2B, UNC13C, SYT7, ARF1, STXBP1, RIMS2, RIMS3, STXBP3, RAPGEF4, SYT1, RIMS1, ZP3, TRIM9, STX1A, SYT13, DOC2A, SYT17, VAMP3, SYT9, CACNA1H
	GOBP_CATECHOLAMINE_SECRETION	0.503	0.0228	0.0167	35	KCNB1, PRKN, SYT2, SYT6, SYT5, SYT7, P2RY1, ADORA2A, NPY2R, CNR1, SYT11, PINK1, NISCH, SYT1, DTNBP1, ADRA2B, SYT4, OXTR, SNCG, RAB3A, STX1A, CHRNB2, CHGA, GRK2, SYT13, DRD2, SYT17, SYT10, CXCL12, SNCA, HRH3, KCNA2, SYT9, GDNF, CHRNA4
	GOBP_CELL_ACTIVATION_INVOLVED_IN_IMMUNE_RESPONSE	0.4462	0.0283	0.2817	446	PSMA2, CD63, PSMA5, PSMB1, ANO6, PSMB7, FER, ITGAV, PSMC2, PSMC3, RIF1, PSMD1, PSMD2, CBL, PSMD3, PSMD7, PDPK1, PSMD11, PKM, PSMD12, PSMD13, PSMD6, HUWE1, SURF4, S100A11, RAB7A, ATP8A1, HSP90AA1, SVIP, HSP90AB1, TMEM30A, TP53BP1, B4GALT1, CD59, XBP1, NRAS, MYB, HEBP2, ALDH3B1, HP, SPHK2, EXOSC6, KIT, RAB31, DNASE1L1, GOLGA7, SLC15A4, PLA2G3, PTPRB, SBNO2, MSH2, PTPRN2, HLA-C, HLA-H, RHOG, IST1, D…
	GOBP_CELL_REDOX_HOMEOSTASIS	0.8702	0.0027		29	APEX1, PRDX3, PRDX5, TXN2, GIT1, NNT, GSR, TXNRD1, SELENOT, PRDX2, KRIT1, SLC2A10, GCLC, TXNRD2, NQO1, GLRX2, GPX1, TXN, PRDX4, PRDX1, EGLN2, ERO1A, DDIT3, PRDX6, TXNRD3, ERP44, SELENOS, DLD, NFE2L2
	GOBP_CELLULAR_HORMONE_METABOLIC_PROCESS	0.5428	0.0209	0.4638	75	CYP46A1, WNT4, MED1, SRD5A3, FDXR, STAT5B, CRABP2, ALDH8A1, CRABP1, DHRS3, REST, TTR, DGAT1, LIPE, CYP2D6, FDX1, RDH5, CYP3A5, RBP1, TIPARP, PLEKHA1, ECE1, HSD17B6, TSPO, AKR1B1, CYP1B1, AKR1C1, SGPL1, BMP2, RDH14, CYP26A1, BMP5, CYP26C1, RDH13, DHRS13, CYP27C1, RETSAT, RDH11, PDGFRA, PNPLA2, RDH16, BCO2, RDH10, STARD3, ADM, STARD3NL, SPP1, LRAT, SCARB1, ADH1B, BMP6, CYP26B1, AKR1C2, PPARGC1A, RP…
	GOBP_CELLULAR_ION_HOMEOSTASIS	0.8729	0.0088	0.4262	399	SLC4A7, LETM2, GNG3, ATP2A3, LPAR4, MT1X, MT2A, ITPR3, RMDN3, CKB, ATP13A3, ABCG2, ATP13A4, ITGAV, EDN1, BDKRB2, CASQ1, PDPK1, THADA, KCNMA1, SOD1, AFG3L2, SMAD4, DLG4, SELENON, CAV2, DMPK, RAB7A, GIPR, SLC10A7, PKHD1, CNGB1, ADORA1, TAC1, FYN, TRPV3, GRIK2, KCNJ2, STC1, SLC8A3, SLC30A1, NTSR1, P2RX4, CHRNA10, CXCL12, CACNB3, CXCR4, LPAR6, APP, NCS1, GOT1, SELENOK, WNT5A, S1PR3, PTPN6, NEDD8, RIC…
	GOBP_CELLULAR_IRON_ION_HOMEOSTASIS	1	0.0278	0.5997	50	SRI, ABCB6, SLC40A1, ABCG2, NEDD8, TTC7A, NDFIP1, SOD1, SMAD4, FLVCR1, SLC39A14, HMOX1, SLC11A2, CP, FTH1, FTL, MYC, SLC22A17, HEPH, SLC46A1, ABCB7, NCOA4, HFE, GLRX3, ATP13A2, FBXL5, HMOX2, CAND1, CYBRD1, HPX, ATP6V0A2, ATP6V1A, SKP1, CUL1, ATP6AP1, TFRC, FXN, ATP6V0D1, IREB2, NUBP1, BMP6, ATP6V1G1, ACO1, TMEM199, ISCU, SLC39A8, HIF1A, SLC6A9, CCDC115, TF
	GOBP_CELLULAR_OXIDANT_DETOXIFICATION	0.1546	0	0.3007	62	SELENOW, CLIC2, SESN2, PRXL2B, GPX7, GPX8, GPX4, PRXL2A, MGST2, MGST3, GSR, APOE, SELENOT, NXN, PRDX2, SOD1, TXNDC17, SESN1, GPX1, SOD2, TXN, PRDX4, PRDX1, GPX3, APOM, DHFR, GCH1, PXDN, GSTP1, SELENOS, BMP7, UBIAD1, PRDX3, GSTM2, GSTZ1, PRDX5, MGST1, TP53INP1, PARK7, ALB, GSTO1, CAT, NNT, TXNRD1, HP, FANCC, TXNRD2, NQO1, PXDNL, CCS, CYGB, PTGS1, PRXL2C, PRDX6, FBLN5, TXNRD3, CD36, GSTA1, GSTK1, K…
	GOBP_CELLULAR_RESPIRATION	0.0912	0.018		172	COX5A, CDK1, BNIP3, IDH2, OXA1L, COQ9, COX5B, NDUFA12, COQ10B, AIFM2, SHMT2, SURF1, COQ10A, NDUFA13, PIK3CA, ME3, SLC25A25, ATP5F1D, DNAJC15, UQCRC1, DLAT, DLD, COX4I1, CBFA2T3, PDHA1, PDHB, NOP53, SLC25A23, GHITM, NDUFC2, NFATC4, ETFA, ETFB, MDH1B, SDHAF4, ETFDH, FH, MDH1, MDH2, MT-ND4, MT-ND5, SLC25A14, COX6B1, NDUFS3, BLOC1S1, PINK1, IDH1, NDUFS1, FXN, IMMP2L, IREB2, ACO1, CYC1, DLST, UQCR11, …
	GOBP_CELLULAR_RESPONSE_TO_DEXAMETHASONE_STIMULUS		0.0406	0.0663	22	FBXO32, RPS6KB1, NR3C1, EGFR, ICAM1, ABCC2, DNMT3B, CFLAR, ERRFI1, CBX3, SERPINF1, EIF4E, FECH, PCK2, DDIT4, SMYD3, SRD5A1, ASS1, STAR, TFAP4, USP8, FOXO1
	GOBP_CELLULAR_RESPONSE_TO_NITROGEN_STARVATION	1	0.0355	0.7581	10	GABARAP, GABARAPL2, MAP1LC3C, ATG7, NPRL2, GABARAPL1, BECN1, ATG5, MAP1LC3B, MAP1LC3A
	GOBP_CELLULAR_RESPONSE_TO_TOXIC_SUBSTANCE	0.135	0.0063	0.3354	77	SELENOW, CLIC2, SESN2, ADH5, PRXL2B, GPX7, PRKN, GPX8, GPX4, OPRD1, PRXL2A, ABCG2, MGST2, PPP1R9A, MGST3, GSR, APOE, SELENOT, NXN, PRDX2, GSTM3, SOD1, TXNDC17, SESN1, GPX1, SOD2, TXN, PRDX4, PRDX1, GPX3, APOM, DHFR, GCH1, PXDN, MTARC2, MTARC1, GSTP1, SELENOS, BMP7, UBIAD1, PRDX3, GSTM2, GSTZ1, PRDX5, MGST1, RDH11, TP53INP1, PARK7, ALB, GSTO1, CAT, CERS1, ESD, NNT, PINK1, TXNRD1, HP, FANCC, AKR1A1…
	GOBP_CELLULAR_RESPONSE_TO_ZINC_ION	0.0877	0.0372		11	KCNK3, MTF1, ATP13A2, GLRA2, ZNF658, P2RX4, CREB1, MT1X, PARP1, MT2A, TSPO
	GOBP_CELLULAR_TRANSITION_METAL_ION_HOMEOSTASIS	0.7327	0.0153	0.7612	76	APP, SRI, ABCB6, SLC40A1, MT1X, MT2A, ABCG2, SCO1, COX19, SLC30A9, SLC31A1, SLC30A7, SLC39A6, SLC1A1, ATOX1, ATP7B, NEDD8, TTC7A, NDFIP1, SOD1, SLC30A4, SLC39A7, SLC39A13, SMAD4, FLVCR1, SLC39A14, HMOX1, SLC11A2, CP, FTH1, FTL, MYC, SLC22A17, HEPH, SLC46A1, ABCB7, NCOA4, HFE, GLRX3, ATP13A2, FBXL5, HMOX2, CAND1, CYBRD1, CCDC22, HPX, ARF1, AP3B1, AP3D1, ATP6V0A2, ATP6V1A, SLC31A2, SKP1, CUL1, ATP6…
	GOBP_CHAPERONE_MEDIATED_PROTEIN_FOLDING	0.3859	0.0283		53	CCT2, FKBP1B, HSPA5, HSPA1L, DNAJC18, DNAJC24, DNAJB5, TOR1B, TOR2A, GAK, HSPE1, DNAJB12, SDF2, DNAJB14, SDF2L1, FKBP4, PDIA4, DFFA, PDCD5, HSPH1, PEX19, CRTAP, ERO1A, TOR1A, PPIB, SGTB, P3H1, HSPA8, HSPB1, CLU, HSPA1A, HSPA1B, SGTA, HSPA2, PPID, DNAJB4, DNAJC5, PDCL3, FKBP1A, CHORDC1, DNAJB1, UNC45A, BAG1, TRAP1, DNAJB2, DNAJC7, HSPA14, ST13, CSNK2A1, FKBP5, HSPA13, PTGES3, HSPA9
	GOBP_CHEMICAL_HOMEOSTASIS_WITHIN_A_TISSUE		0.0122	0.3614	9	ABCA3, HOMER1, RCN3, EPAS1, ABCA12, ADGRF5, HOMER2, LPCAT1, VEGFA
	GOBP_CHEMOKINE_PRODUCTION		0.0045		50	EIF2AK2, ACKR1, SUZ12, APP, SELENOK, C1QTNF3, LGALS9, ADAM17, DDX3X, WNT5A, KLF4, TIRAP, F2RL1, FOXP1, HMGB1, IL4R, LPL, ARG2, LRP1, MBP, MIR590, MYD88, MAP2K5, TWIST1, IL6R, HAVCR2, SOCS5, EPHA2, RIPK2, ERBIN, HMOX1, SIGIRR, MUL1, GSTP1, TRIM32, SNAI2, ADCYAP1, IL17RA, MAVS, ZFPM1, TLR4, C5, TLR3, SIRPA, POSTN, NR1H4, HIF1A, AGER, IL33, EGR1
	GOBP_CHOLESTEROL_EFFLUX	0.1559	0.2397	0.0245	36	SIRT1, PLTP, LAMTOR1, NR1H2, APOA2, SREBF2, ABCA7, ABCA2, ABCA8, ABCA1, EGF, ABCA3, NR1H3, NAXE, ABCA12, ZDHHC8, LRP1, NFKBIA, NPC1, EEPD1, YJEFN3, APOE, SCARB1, CAV1, ABCG1, APOC1, ABCA5, GPS2, APOM, APOB, TSKU, NPC2, TTC39B, STX12, PTCH1, SOAT1
	GOBP_COMPLEMENT_ACTIVATION	0.6938	0.0242	0.0128	24	CLU, SUSD4, CD59, A2M, CD46, MFAP4, MASP1, SERPING1, C1QBP, CD81, CFI, C1RL, CFP, PROS1, TRDC, C1R, C1S, VTN, CFH, C3, C4A, RGCC, C5, PHB
	GOBP_COTRANSLATIONAL_PROTEIN_TARGETING_TO_MEMBRANE	0.2093	0.027		103	RPS15A, RPS21, RPL22, RPL35, RPL36, SIL1, RPL10A, RPL4, RPL7, RPL7A, RPL8, RPL9, RPL12, RPL15, RPL17, RPL18, RPL18A, RPL19, RPL5, RPL21, RPL27, RPL27A, RPL28, RPL31, RPL32, RPL34, RPL35A, RPL37, RPL37A, RPL39, RPL41, RPL36A, RPLP1, TRAM1L1, RPS2, TRAM1, RPS3A, SEC61A2, RPS4Y1, RPS8, TRAM2, SEC61B, RPS11, RPS12, RPS16, RPS18, RPS20, RPS25, RPS29, RPS13, RPS26, RPL14, RN7SL2, RN7SL3, RN7SL1, SRP19,…
	GOBP_DETECTION_OF_EXTERNAL_BIOTIC_STIMULUS	1	0.0395	0.3732	6	SCARB1, NAIP, HLA-B, TLR4, NOD1, HLA-A
	GOBP_DETOXIFICATION	0.2666	0	0.3868	82	SELENOW, CLIC2, SESN2, ADH5, PRXL2B, GPX7, GPX8, GPX4, MT1X, MT2A, PRXL2A, ABCG2, MGST2, MGST3, GSR, RALBP1, OSCP1, SLC22A18, SLC15A2, SLC22A5, APOE, SELENOT, NXN, PRDX2, GSTM3, SOD1, TXNDC17, ABCC2, SESN1, GPX1, SOD2, TXN, PRDX4, PRDX1, GPX3, APOM, DHFR, GCH1, PXDN, MTARC2, MTARC1, GSTP1, SELENOS, BMP7, UBIAD1, PRDX3, GSTM2, GSTZ1, PRDX5, MGST1, RDH11, TP53INP1, PARK7, ALB, GSTO1, CAT, ESD, NNT,…
	GOBP_DIVALENT_INORGANIC_CATION_HOMEOSTASIS	0.8168	0.021	0.4939	278	FGF2, BNIP3, TMEM64, GNG3, ATP2A3, LPAR4, JPH4, GPER1, MT1X, MT2A, ITPR3, RMDN3, ATP13A3, ATP13A4, F2RL1, ITGAV, HMGB1, CNR1, EDN1, LRP1, BDKRB2, PRKCE, ATP2B1, ITPR1, APOE, SELENOT, CASQ1, PDPK1, THADA, CIB2, TMEM203, AFG3L2, DLG4, SELENON, SLC39A14, CAV2, DRD2, DMPK, LIME1, SLC8B1, GIPR, SLC10A7, BCL2, PKHD1, CNGB1, S1PR1, ADORA1, FKBP1A, TAC1, FYN, SLC35G1, TRPV3, GRIK2, STC1, SLC8A3, SLC30A1,…
	GOBP_DOPAMINE_SECRETION	0.6236	0.0597	0.0242	25	PRKN, SYT2, SYT6, SYT5, SYT7, NPY2R, CNR1, SYT11, PINK1, SYT1, DTNBP1, SYT4, SNCG, RAB3A, CHRNB2, SYT13, DRD2, SYT17, SYT10, CXCL12, SNCA, KCNA2, SYT9, GDNF, CHRNA4
	GOBP_DRUG_METABOLIC_PROCESS		0.0427	0.0574	18	CYP2U1, CYP2R1, CYP2D7, CYP2D6, CYP2E1, CYP3A5, FMO4, ABCC2, NUDT15, ADAL, AOX1, BCHE, TPMT, CAD, VKORC1, ABCB11, CBR1, NT5C2
	GOBP_ELECTRON_TRANSPORT_CHAIN	0.1739	0		149	NDUFA4L2, COX5A, CDK1, COQ9, COX5B, NDUFA12, AIFM2, SURF1, NDUFA13, GSR, GFUS, DNAJC15, ALDH4A1, AOX1, UQCRC1, NOX4, DLD, COX4I1, GHITM, NDUFC2, ETFA, ETFB, ETFDH, DMGDH, MT-ND4, MT-ND5, RDH16, COX6B1, GLRX, NDUFS3, DEGS1, PINK1, ALDH2, NDUFS1, IMMP2L, CIAPIN1, AKR1A1, CYC1, GLRX2, CYB5B, UQCR11, PHGDH, UQCR10, AOC2, UQCRHL, UQCRB, UQCRH, MT-CO2, SLC25A12, ADH5, NDUFB9, NDUFS4, NDUFA2, CHCHD2, DH…
	GOBP_ENDOTHELIAL_CELL_APOPTOTIC_PROCESS	0.4437	0.0337	0.002	36	PLCG1, CDH5, HIPK1, GATA2, FGG, CCL2, ITGA4, TNFAIP3, DAB2IP, GPER1, NDNF, RAMP2, ANO6, ANGPT1, FGB, MIR590, MAP3K5, RGCC, MAPK7, PDPK1, KRIT1, ABL1, ICAM1, PAK4, GAS6, KDR, PRKCI, SCG2, FGA, BMPR2, THBS1, SEMA5A, SERPINE1, TNIP2, PDCD4, NFE2L2
	GOBP_ESTABLISHMENT_OF_PROTEIN_LOCALIZATION_TO_ENDOPLASMIC_RETICULUM	0.3332	0.0242		117	RPS15A, RPS21, RPL22, RPL35, RPL36, RPL10A, RPL4, RPL7, RAB3GAP2, RPL7A, RPL8, RPL9, RPL12, RPL15, RPL17, RPL18, RPL18A, RPL19, RPL5, RPL21, RPL27, RPL27A, RPL28, RPL31, RPL32, RPL34, RPL35A, RPL37, RPL37A, RPL39, RPL41, RPL36A, RPLP1, TRAM1L1, RPS2, TRAM1, RPS3A, SEC61A2, RPS4Y1, RPS8, TRAM2, SEC61B, RPS11, RPS12, RPS16, RPS18, RPS20, RPS25, SGTB, RPS29, RPS13, RPS26, RPL14, CHMP4B, RN7SL2, RN7S…
	GOBP_FATTY_ACID_TRANSPORT	0.683	0.0238	0.1442	105	PLA2G12A, NPY5R, ACACA, EDN1, BDKRB2, SLC1A1, APOE, PPFIA1, PROCA1, GLS2, NMB, GLS, PNPLA8, ITGB1, SLC27A4, SLC2A1, SLC1A3, DRD2, PRKAB2, THBS1, ARL6IP5, SLC27A5, HRH3, ABCD3, AKT1, ABCD4, PER2, SLC27A3, MID1IP1, PLA2G4A, RPS6KB1, EPRS1, AKT2, PPARA, PPARD, PRAF2, ARL6IP1, PPFIA2, ADORA1, FABP5, ABCD2, RIMS1, MFSD2A, NTSR1, SLC27A2, FABP3, ACSL3, SLC27A1, P2RX4, PLA2G3, MAP2K6, GRM1, GRM7, CD36, …
	GOBP_FIBRINOLYSIS	0.1344	0.1989	0.0072	13	PLAT, PLAU, FGG, USF1, FGA, SERPING1, THBS1, APOH, FGB, SERPINE1, PROS1, PLAUR, KLKB1
	GOBP_G_PROTEIN_COUPLED_RECEPTOR_SIGNALING_PATHWAY_COUPLED_TO_CYCLIC_NUCLEOTIDE_SECOND_MESSENGER	0.7762	0.0364	0.5851	13	SSTR2, OPRM1, ANXA1, CCL2, OPRD1, NPY1R, CALCRL, HRH3, CNR1, MC1R, CHRM3, NPY, CHRM2
	GOBP_GANGLION_DEVELOPMENT	1	0.0329	0.9295	15	RGS4, TULP3, SEMA3A, SEMA3F, FZD3, INSM1, CTNNB1, TUBB3, NRP2, NRP1, ASCL1, SIX4, UNC5C, POU4F2, SIX1
	GOBP_GLUTATHIONE_DERIVATIVE_METABOLIC_PROCESS		0.0228		14	GSTM2, GSTM3, GSTZ1, AKR1A1, GSTM4, MGST1, GSTO1, GSTP1, MGST2, MGST3, GSTA1, ESD, GSTA4, GSTK1
	GOBP_GLUTATHIONE_METABOLIC_PROCESS	0.5759	0.0136		40	CLIC2, MMACHC, GSTM2, GSTZ1, PTGES2, PARK7, CHAC2, CNDP2, GGT7, GGCT, CHAC1, GSTO1, MGST2, ETHE1, GDAP1L1, GSR, IDH1, SLC1A1, CLIC1, GGT1, GCLC, GCLM, GSTM3, GDAP1, SOD1, GSTM4, GSS, GLRX2, GPX1, HAGH, CTNS, SLC7A11, ARL6IP5, GSTP1, GSTA1, GSTA4, GSTK1, GLO1, G6PD, NFE2L2
	GOBP_GLYCEROLIPID_CATABOLIC_PROCESS	0.2092	0.1931	0.0027	45	PLA2G4C, PNPLA7, PLA2G4A, DDHD2, APOA2, PLA2G15, DAGLB, PNPLA2, PNPLA3, DAGLA, ABHD5, ABHD16A, PNPLA6, ABHD6, LPL, ABHD2, FABP5, ENPP2, GPLD1, LIPG, LDLR, PLIN5, LIPE, SCARB1, SMPD4, PNPLA8, GPCPD1, FABP7, APOC1, FABP3, PLA2G4B, GDPD1, GDE1, GDPD3, ABHD12, APOB, LYPLA2, CPS1, ABHD12B, INPP5F, PRDX6, FAAH, SORL1, MGLL, PLA2G6
	GOBP_GLYCEROLIPID_METABOLIC_PROCESS	0.3614	0.2769	0.0462	326	FGF2, APOA2, PLCB2, NR1H3, APOH, LPL, GPAA1, ENPP2, SBF1, SOCS3, INPP5D, FAR1, LDLR, APOE, ATM, PI4K2B, PI4K2A, CHKA, GPX1, ATG14, SLC27A5, MECP2, FBXW7, PIGV, FAAH, PAFAH1B1, LPCAT2, CHPT1, PLA2G6, PLA2G4C, PLA2G4A, PIGM, DGKZ, PIGB, PDGFB, CEPT1, SOCS1, MTMR4, CDS1, CHKB, SERINC2, PCYT1A, PCYT1B, LPCAT3, DBI, PNPLA6, ABCA3, SERINC1, MTMR9, MTMR1, MTMR3, ABHD2, LMF1, LIPG, MFSD2A, PTPMT1, IP6K2,…
	GOBP_HEME_METABOLIC_PROCESS	0.6253	0.0396		30	COX10, COX15, HMOX2, ALAS1, HPX, ATP5IF1, SLC25A38, TMEM14C, FXN, IREB2, ALAD, SRRD, HMOX1, BDH2, SLC11A2, TSPO, CPOX, FECH, HMBS, SLC6A9, PGRMC1, PPOX, IBA57, UROD, NFE2L1, UROS, SLC25A39, BLVRA, BLVRB, AMBP
	GOBP_HETEROTYPIC_CELL_CELL_ADHESION	0.4062	0.4126	0.0272	34	PERP, THY1, CTNNA3, FGG, ITGA4, CD200, WNK1, KLF4, ITGA5, DSC2, ITGA7, ITGAV, DSG2, FGB, CD44, MBP, MAP2K5, FLOT1, MAPK7, PKP2, MYADM, SIRPA, ITGB1, CD47, PARVA, FGA, CXADR, VCAM1, GCNT2, AGER, JAM3, JUP, CD58, BMP7
	GOBP_HIGH_DENSITY_LIPOPROTEIN_PARTICLE_CLEARANCE	0.3371	0.6507	0.0179	8	APOE, SCARB1, APOA2, GPLD1, CUBN, HDLBP, LIPG, APOM
	GOBP_HIGH_DENSITY_LIPOPROTEIN_PARTICLE_REMODELING	0.0805	0.421	0.0232	12	APOE, SCARB1, PLTP, APOA2, ABCG1, APOC1, LCAT, PLA2G3, LIPG, ALB, ABCA5, APOM
	GOBP_HORMONE_METABOLIC_PROCESS	0.4888	0.0282	0.3294	117	CYP46A1, MED1, FDXR, STAT5B, ALDH8A1, REST, TTR, TCF7L2, NFKB1, PTPN11, TSPO, CYP1B1, TG, AKR1C1, RDH14, BMP5, RETSAT, RDH16, CTSK, CTSL, RDH10, SELENOM, ATP1A1, SPP1, LRAT, GCNT4, BMP6, ECE2, ALDH9A1, ARNT, DHCR7, RPE65, SCPEP1, CHST8, CHST9, HSD17B10, HSD17B1, HSD17B4, HSD17B12, PCSK4, STAR, HSD17B11, CACNA1H, HSD17B14, HSD17B7, DHRS11, HSD17B8, MME, WNT4, SRD5A3, FURIN, PCSK6, CRABP2, CRABP1, …
	GOBP_ICOSANOID_METABOLIC_PROCESS	0.5606	0.0207	0.4447	57	SIRT1, PRXL2B, PTGR2, ZADH2, TBXAS1, PTGES2, GPX4, ACOX1, GGT7, LTA4H, MGST2, EDN1, MGST3, FADS1, TNFRSF1A, PIBF1, MAPK3, ABCC10, PTGR1, GGT1, CYP2U1, CYP2D7, PNPLA8, CYP2D6, CYP2E1, ATP6V1B1, GPX1, PLA2G4B, CYP1B1, CBR1, GSTP1, MAPKAPK2, AKR1C1, PON2, FAAH, MGLL, PLA2G4C, PLA2G4A, AVPR1A, ABCC1, DAGLB, DAGLA, FABP5, EPHX1, ANXA1, CES2, AKR1C2, PLA2G3, HPGD, MIF, PTGS1, PTGDS, PTGIS, GSTA1, PLAA,…
	GOBP_INTERLEUKIN_17_PRODUCTION	0.8098	0.0297	0.9573	15	ZBTB7B, TGFB1, SPHK1, RFTN1, SLC7A5, IL12A, NR1H4, IL27RA, DDIT3, ARG2, MYD88, PRNP, TUSC2, TLR4, PHB
	GOBP_ION_HOMEOSTASIS	0.8304	0.006	0.304	477	SLC4A7, LETM2, GNG3, ATP2A3, LPAR4, MT1X, MT2A, ITPR3, RMDN3, CKB, ATP13A3, ABCG2, CA12, ATP13A4, ITGAV, EDN1, PPP2R3C, SRC, BDKRB2, CASQ1, PDPK1, THADA, KCNMA1, GLS, SOD1, AFG3L2, SMAD4, DLG4, SELENON, CAV2, DMPK, RAB7A, GIPR, SLC10A7, XIAP, PKHD1, CNGB1, ADORA1, TAC1, FYN, TRPV3, GRIK2, KCNJ2, STC1, SLC8A3, SLC30A1, NTSR1, TRIM24, P2RX4, CHRNA10, CXCL12, CACNB3, CXCR4, LPAR6, STK39, APP, NCS1, …
	GOBP_IRON_ION_HOMEOSTASIS	0.9731	0.016	0.3447	63	SRI, ABCB6, SLC40A1, SLC25A37, SLC25A28, ABCG2, NEO1, STEAP2, NEDD8, TTC7A, NDFIP1, SOD1, SMAD4, FLVCR1, SLC39A14, HMOX1, BDH2, SLC11A2, CP, FTH1, FTL, MYC, SLC22A17, HEPH, SLC46A1, ABCB7, HYAL2, NCOA4, HFE, BTBD9, GLRX3, ATP13A2, FBXL5, HMOX2, CAND1, CYBRD1, EIF2AK1, HPX, ATP6V0A2, EPAS1, ATP6V1A, SKP1, CUL1, ATP6AP1, STEAP3, TFRC, FXN, ATP6V0D1, IREB2, NUBP1, BMP6, ATP6V1G1, ACO1, TMEM199, ISCU…
	GOBP_IRON_ION_TRANSPORT		0.0009	0.4284	58	ABCB6, SLC40A1, SLC25A37, TTYH1, SLC25A28, MMGT1, ATP6V1B1, FLVCR1, SLC39A14, SLC11A2, DNM2, CP, FTH1, FTL, SLC22A17, PGRMC2, HEPH, SLC46A1, ABCB7, FLVCR2, SLC48A1, HFE, NECTIN1, HPX, CLTC, ATP6V0E2, LMTK2, ATP6V0A2, REP15, ARHGAP1, ATP6V1D, ATP6V1H, ATP6V1A, ATP6V1B2, ATP6V1C1, ATP6V1E1, ATP6V0B, ATP6V1G2, ATP6V0A1, ATP6AP1, STEAP3, MCOLN1, TFRC, ATP6V0E1, ATP6V1E2, ATP6V0D1, RAB11B, IREB2, ATP6…
	GOBP_ISOPRENOID_BIOSYNTHETIC_PROCESS	0.9328	0.4226	0.0083	20	SRD5A3, PDSS1, COQ2, RBP1, HMGCR, IDI1, ALDH8A1, RDH10, PDSS2, DHDDS, RPE65, LSS, PMVK, FDPS, HMGCS1, MVD, MVK, GGPS1, NUS1, CRPPA
	GOBP_ISOPRENOID_METABOLIC_PROCESS	0.093	0.2109	0.0146	89	GPC6, SRD5A3, ADH5, CYP4V2, APOA2, GPC4, PDSS1, COQ2, CRABP2, ALDH8A1, CRABP1, PDSS2, DHRS3, TTR, LPL, LRP1, LSS, DGAT1, SDC2, HSPG2, SDC4, CRPPA, APOE, LIPE, DPM1, DPM2, CYP2D6, GPC5, CYP2E1, RDH5, CYP3A5, LRP2, RBP1, RARRES2, SDC3, NAPEPLD, APOM, SDC1, STRA6, DHDDS, AKR1B1, GPC3, NPC2, CYP1B1, AKR1C1, HTRA2, AGRN, RDH14, CYP26A1, NUS1, TH, CYP26C1, RDH13, DHRS13, DPAGT1, PPARD, CYP27C1, RETSAT,…
	GOBP_LEUKOCYTE_CHEMOTAXIS	0.5465	0.0437	0.7807	103	PDE4B, VEGFB, ANO6, TIRAP, F2RL1, HMGB1, EDN1, PTK2, IL17RC, PPIA, LYST, CSF1, RARRES2, ITGA1, SLC12A2, IL12A, RIN3, SWAP70, TGFB2, THBS1, VAV3, DAPK2, SERPINE1, JAM3, SLC8B1, CXCL14, PDGFB, MST1, TAFA4, ZNF580, PGF, S1PR1, CYP7B1, CREB3, MOSPD2, LGMN, RPS19, KIT, BSG, MIF, CXCL12, CXCR4, EDNRB, GREM1, CALR, GBF1, ADAM8, ADAM10, PADI2, DUSP1, PTK2B, MPP1, BST1, STK39, TMEM102, CCL2, CX3CL1, LGALS…
	GOBP_LEUKOCYTE_MEDIATED_IMMUNITY	0.475	0.0133	0.1815	465	PSMA2, CD63, PSMA5, PSMB1, ANO6, PSMB7, FER, ITGAV, PSMC2, PSMC3, RIF1, PSMD1, PSMD2, CBL, PSMD3, PSMD7, PDPK1, PSMD11, PKM, PSMD12, LYST, PSMD13, WDR1, PSMD6, HUWE1, SURF4, S100A11, RAB7A, CLU, ATP8A1, HSP90AA1, SVIP, HSP90AB1, SERPINB9, TMEM30A, TP53BP1, B4GALT1, SUSD4, CD59, NRAS, HEBP2, ALDH3B1, HP, SPHK2, EXOSC6, KIT, RAB31, ARRB2, DNASE1L1, GOLGA7, SLC15A4, PLA2G3, PTPRB, MSH2, PTPRN2, HLA-…
	GOBP_LEUKOCYTE_MIGRATION	0.4921	0.004	0.5173	226	VEGFB, SLC7A5, ANO6, TIRAP, ITGA5, F2RL1, FER, ITGAV, MERTK, HMGB1, EMILIN1, EDN1, MYD88, SDC2, SRC, YES1, INPP5D, LYST, WDR1, HMOX1, SDC1, IL12A, TGFB2, THBS1, VAV3, SLC16A1, AKT1, MIA3, MSN, JAM2, STK10, SLC8B1, WASL, BMP5, CXCL14, F11R, PDGFB, B4GALT1, MST1, ZNF580, PGF, KITLG, S1PR1, ADORA1, CYP7B1, FYN, RPS19, ITGA2, KIT, ST3GAL4, SIRPA, GRB2, ROR2, P2RX4, ANGPT2, APOB, MIF, VCAM1, MYH9, CXC…
	GOBP_LIPID_EXPORT_FROM_CELL	0.8734	0.0273	0.2641	52	SLC1A2, APBA1, VAMP2, FZD4, NPY5R, SNAP25, EDN1, TMF1, SLC1A1, PTPN11, PPFIA1, CRY1, GLS2, RAB3A, GLS, RAB3GAP1, GIPC1, SLC1A3, SLC12A2, HRH3, PPFIA3, KDM5B, NTRK2, PLA2G4A, AVPR1A, UNC13B, GRM2, STXBP1, SELENOM, ADORA2A, SLC38A2, MYB, PPFIA2, ADORA1, SPP1, SYT1, TAC1, RIMS1, GDF9, INHBA, BMP6, STX1A, NTSR1, ABCC4, P2RX4, PLA2G3, MAP2K6, GRM7, TRH, PPFIA4, TSPOAP1, GJA1
	GOBP_LIPID_HOMEOSTASIS	0.3687	0.3131	0.0067	103	RTN4, SESN2, RORA, APOA2, SREBF2, RALY, ACOX1, CEBPA, NR1H3, ACACA, LPL, ACOX3, LDLR, TMEM97, APOE, THADA, CAV1, NR1D1, ORMDL2, PNPLA8, CNBP, APOM, ABCB11, NPC2, TTC39B, AKR1C1, ORMDL1, FBXW7, PRKAA1, DISP3, ABCB4, XBP1, ABCA1, ABCA3, LDLRAP1, ABCA12, LRP5L, ADORA1, CYP7B1, POLD1, LIPG, ABCG1, PCSK9, FABP3, ABHD4, CERT1, EHD1, APOB, NR1H4, GRAMD1B, ACSM3, EPHX2, SIRT1, SLC25A27, CLN8, USF1, USF2,…
	GOBP_LIPID_LOCALIZATION	0.5656	0.0383	0.0829	339	APOA2, LRRC8D, SREBF2, LRRC8A, ANO4, ANO6, LRRC8C, ANO3, NR1H3, ITGAV, APOH, LPL, EDN1, LRP1, PTPN2, BDKRB2, SIGMAR1, LDLR, APOE, GLS2, GLS, CHKA, SLC2A1, ATP11B, SCARB2, DRD2, VPS51, NCOA2, THBS1, SLC27A5, AKR1C1, SLC10A4, AKT1, SLC10A5, AUP1, FBXW7, PRKAA1, ATG2B, RXRA, SLCO1A2, PTCH1, STARD5, SLC10A3, SLC10A7, KDM5B, NCOA1, PLA2G4C, PLA2G4A, CLU, ATP8A1, RPS6KB1, ABCB4, ASXL2, TMEM30A, CDS1, P…
	GOBP_LIPOPROTEIN_METABOLIC_PROCESS	0.0732	0.3271	0.0469	109	ZDHHC9, ATG7, APOA2, ZDHHC4, ABHD17C, ZDHHC11B, ITGAV, ZDHHC14, RAB3GAP2, LRP1, ABHD17A, GPAA1, ZDHHC18, ABHD13, ZDHHC21, ZDHHC1, ZDHHC11, APOE, ATM, RABL3, APOC1, GLUL, APOM, APOL6, WIPI2, NMT1, NMT2, PIGV, ZDHHC16, PIGM, PIGB, SVIP, PPARA, APOL2, DBI, ZDHHC8, CTSD, PIGU, LIPG, LYPLA1, ABHD17B, PCSK9, GOLGA7, ZDHHC15, APOB, PGAP1, PEMT, WIPI1, UGCG, LCAT, SELENOK, PPM1A, PPM1B, ZDHHC7, ZDHHC3, D…
	GOBP_LOW_DENSITY_LIPOPROTEIN_PARTICLE_CLEARANCE	0.3859	0.0964	0.0304	28	AP2B1, CLTC, ANXA2, LIPA, LDLRAP1, NPC1, LDLR, SCARB1, NCEH1, CLTA, AP2M1, AP2S1, PCSK9, AP2A1, CSK, AP2A2, HMOX1, EHD1, APOB, NR1H4, NPC2, DGAT2, KHSRP, CD36, CNPY2, HNRNPK, MYLIP, SOAT1
	GOBP_LOW_DENSITY_LIPOPROTEIN_RECEPTOR_PARTICLE_METABOLIC_PROCESS	0.6966	0.4345	0.0147	14	APOE, CLTA, AP2M1, AP2S1, FURIN, PCSK9, AP2A1, AP2A2, AP2B1, VLDLR, CLTC, ABCA2, ANXA2, MYLIP
	GOBP_MEMBRANE_DEPOLARIZATION	0.6695	0.0346	0.4763	67	ATP1A2, FHL1, JUN, GPD1L, CACNA1C, CACNB4, CAMK2D, GOT1, ATP5IF1, RACK1, EDN1, IFI6, TRPM4, PPP2R3C, SRC, SLC8A1, PARP1, SCN3B, HCN2, SCN2A, CAV1, SCN3A, SCN4B, GCLM, SCN8A, CHRNB2, YWHAH, SCN9A, MLLT11, FGF12, TSPO, PRKCZ, LRRK2, SCN11A, CACNA1A, CACNA1B, CHRNA4, CACNA1E, CACNA1G, ANK2, BCL2, ANK3, ABCD1, RANGRF, SLMAP, PARK7, CACNA2D1, CACNB2, FZD9, ADORA2A, CACNG4, NEDD4L, DCN, SCN7A, KCNH2, S…
	GOBP_MEMBRANE_RAFT_ASSEMBLY	0.9624	0.0496	0.9762	9	CAV2, CAV1, EMP2, PACSIN2, RFTN1, S100A10, FLOT1, FLOT2, ANXA2
	GOBP_MEMBRANE_RAFT_ORGANIZATION	0.9505	0.0297	0.6491	20	CAV1, MYADM, PACSIN2, RFTN1, S100A10, ABCA7, ANXA2, MAL, CAV2, NAXE, GSN, DOCK2, EMP2, NPC1, DLG1, FLOT1, YJEFN3, CLN3, FLOT2, PPT1
	GOBP_METAL_ION_HOMEOSTASIS	0.8606	0.0134	0.3224	376	FGF2, BNIP3, LETM2, TMEM64, GNG3, ATP2A3, LPAR4, JPH4, GPER1, MT1X, MT2A, ITPR3, RMDN3, ATP13A3, ABCG2, ATP13A4, F2RL1, ITGAV, HMGB1, CNR1, EDN1, LRP1, BDKRB2, PRKCE, ATP2B1, ITPR1, APOE, SELENOT, CASQ1, PDPK1, THADA, CIB2, NDFIP1, KCNMA1, SOD1, TMEM203, AFG3L2, SMAD4, DLG4, SELENON, SLC39A14, HMOX1, SLC11A2, CAV2, DRD2, DMPK, LIME1, SLC8B1, HYAL2, GIPR, SLC10A7, HFE, GLRX3, XIAP, BCL2, PKHD1, CN…
	GOBP_MITOCHONDRIAL_ELECTRON_TRANSPORT_CYTOCHROME_C_TO_OXYGEN	0.5688	0.0283		18	COX10, COX15, COX5A, MT-CO3, AFG1L, MT-CO1, COX7A2L, COX6B1, COX5B, COX6A1, COX6C, COX7B, COX7C, COX8A, NDUFA4, CYCS, COX4I1, MT-CO2
	GOBP_MITOCHONDRIAL_ELECTRON_TRANSPORT_NADH_TO_UBIQUINONE	0.0317	0.0009		53	NDUFB9, NDUFS4, NDUFA2, COQ9, NDUFA12, NDUFA9, NDUFA13, DNAJC15, NDUFAF1, NDUFA11, MT-ND4L, NDUFA1, NDUFA3, MT-ND1, NDUFA5, NDUFA8, NDUFA10, NDUFB1, NDUFA7, NDUFB2, NDUFB3, SNCA, NDUFB5, NDUFB6, NDUFB7, NDUFB8, NDUFB10, DLD, NDUFC1, NDUFV1, NDUFS5, NDUFS6, NDUFV3, NDUFB11, NDUFC2, MT-ND4, MT-ND5, PARK7, NDUFS3, PINK1, NDUFS1, MT-ND3, ISCU, MT-ND2, NDUFV2, NDUFS7, MT-ND6, NDUFA6, NDUFA4, NDUFB4, N…
	GOBP_MITOCHONDRIAL_ELECTRON_TRANSPORT_UBIQUINOL_TO_CYTOCHROME_C	0.3967	0.0385		13	CYC1, MT-CYB, UQCRC1, UQCRFS1, UQCC3, UQCR11, UQCRQ, UQCR10, UQCRHL, UQCRC2, UQCRB, UQCRH, CYCS
	GOBP_MITOCHONDRIAL_RESPIRATORY_CHAIN_COMPLEX_ASSEMBLY	0.3079	0.0344		99	UQCC1, FASTKD3, PET100, TACO1, COX20, COX18, TIMM21, SMIM20, NUBPL, COA5, OXA1L, COX16, COA4, COA1, NDUFA12, BCS1L, SCO1, SURF1, COX14, COX19, NDUFA13, ECSIT, NDUFC2, SDHAF4, MT-ND4, MT-ND5, COX17, NDUFS3, SLC25A33, COA8, NDUFS1, IMMP2L, TFAM, CHCHD4, SDHAF3, NDUFB9, NDUFS4, NDUFA2, NDUFA9, SAMM50, NDUFAF1, NDUFA11, NDUFA1, NDUFA3, MT-ND1, NDUFA5, DMAC2, NDUFA8, NDUFA10, NDUFB1, NDUFA7, NDUFB2, N…
	GOBP_MONOCYTE_CHEMOTAXIS		0.0126	0.2635	21	DUSP1, PDGFB, ANXA1, CCL2, CX3CL1, ANO6, LYN, CCN3, HMGB1, CXCL12, LGALS3, SERPINE1, PTPRO, SLIT2, CREB3, NBL1, MOSPD2, GREM1, LGMN, IL6R, RPS19
	GOBP_MONONUCLEAR_CELL_MIGRATION	0.9543	0.0378	0.5071	88	ADAM10, PADI2, CRK, DUSP1, CRKL, PTK2B, ECM1, LRCH1, STK39, TMEM102, APP, CCL2, ITGA4, CX3CL1, RHOA, CD200, SELENOK, LGALS9, WNK1, ADAM17, ANO6, WNT5A, CD99L2, CCN3, TNFRSF14, FADD, IL27RA, HMGB1, RIPOR2, OXSR1, LGALS3, SPNS2, MDK, TRPM4, PTK2, MAPK1, MAPK3, IL6R, CSF1, EPS8, GAS6, RARRES2, CD47, SLC12A2, IL12A, C1QBP, THBS1, AKT1, PLCB1, GBA, MIA3, SERPINE1, MSN, JAM2, STK10, SLC8B1, WASL, BMP5,…
	GOBP_MYELOID_LEUKOCYTE_ACTIVATION	0.449	0.0229	0.3289	412	PSMA2, CD63, PSMA5, PSMB1, ANO6, PSMB7, CEBPA, FER, ITGAV, PSMC2, PSMC3, PSMD1, PSMD2, CBL, PSMD3, CAMK4, PSMD7, PDPK1, PSMD11, PKM, PSMD12, PSMD13, PSMD6, HUWE1, SURF4, TGFBR2, S100A11, ADGRF5, RAB7A, PLA2G4A, CLU, ATP8A1, HSP90AA1, SVIP, HSP90AB1, TMEM30A, B4GALT1, CD59, NRAS, HEBP2, ALDH3B1, HP, SPHK2, KIT, RAB31, DNASE1L1, GOLGA7, SLC15A4, PLA2G3, PTPRB, SBNO2, PTPRN2, HLA-C, HLA-H, RHOG, IST…
	GOBP_MYELOID_LEUKOCYTE_MEDIATED_IMMUNITY	0.3906	0.0057	0.1976	359	PSMA2, CD63, DYNLT1, PSMA5, PTGES2, PSMB1, ANO6, PAFAH1B2, PSMB7, MGAM, F2RL1, FER, ITGAV, GPI, HMGB1, PSMC2, PSMC3, ARSB, PSMD1, PSMD2, CBL, PSMD3, RAB6A, GRN, PLAUR, PSMD7, NBEAL2, PDPK1, PSMD11, PKM, PSMD12, PSMD13, WDR1, CREG1, PSMD6, HUWE1, ATP11B, HMOX1, SURF4, S100A11, A1BG, CKAP4, GLIPR1, TMC6, PDAP1, STK10, STK11IP, RAB7A, UBR4, BRI3, DPP7, HSPA8, ILF2, HLA-E, TMEM179B, CDK13, C6ORF120, …
	GOBP_NAD_METABOLIC_PROCESS	0.5466	0.035	0.2998	40	SLC25A12, HK2, NMNAT1, BST1, ENO1, ALDOA, GPD1L, FOXK1, PGK1, PGAM2, ALDOC, HK1, GPI, QPRT, PGAM1, TIGAR, NADSYN1, NADK2, PFKL, GAPDH, ADPGK, NADK, NMNAT2, FOXK2, PFKP, NMRK1, PKM, BPGM, TP53, PGM2L1, NQO1, ALDOB, ENO2, TPI1, PFKM, PCK2, ENO3, GPD2, NT5E, LDHA
	GOBP_NADH_DEHYDROGENASE_COMPLEX_ASSEMBLY	0.0422	0.0343		65	NDUFB9, NDUFS4, TIMM21, NUBPL, NDUFA2, OXA1L, COA1, NDUFA12, BCS1L, NDUFA9, NDUFA13, NDUFAF1, NDUFA11, NDUFA1, NDUFA3, MT-ND1, NDUFA5, DMAC2, NDUFA8, NDUFA10, NDUFB1, NDUFA7, NDUFB2, NDUFB3, NDUFB5, NDUFB6, NDUFB7, NDUFB8, NDUFB10, ECSIT, NDUFC1, NDUFV1, NDUFS5, NDUFS6, NDUFV3, NDUFB11, NDUFC2, NDUFAF6, NDUFAF3, NDUFAF8, NDUFAF4, NDUFAF7, TIMMDC1, MT-ND4, FOXRED1, NDUFAF5, MT-ND5, TMEM126B, DMAC1…
	GOBP_NEGATIVE_REGULATION_OF_AMINE_TRANSPORT	0.489	0.0349	0.0839	18	RGS2, RGS4, CHGA, P2RY1, GRM7, DRD2, NPY5R, ARL6IP5, SNCA, HRH3, CNR1, SLC43A2, ADORA1, SYT11, TRH, ADRA2B, SYT4, SLC43A1
	GOBP_NEGATIVE_REGULATION_OF_AMINO_ACID_TRANSPORT	0.898	0.0384	0.2818	10	GRM7, RGS2, NPY5R, RGS4, ARL6IP5, HRH3, SLC43A2, ADORA1, TRH, SLC43A1
	GOBP_NEGATIVE_REGULATION_OF_ANION_TRANSPORT	0.2088	0.039	0.113	143	SFRP4, APOA2, IDH2, KCNB1, PRKN, NDFIP2, SERGEF, SIRT4, SREBF2, TPR, NUP153, REST, NR1H3, ITGAV, NPY5R, JAGN1, CNR1, FRMD4A, NFKB1, ENY2, SYT11, LMAN1, ADRA2B, SYT4, KALRN, PSMD9, APOE, PTPN11, CRY1, SFRP1, NDFIP1, GABRE, GRB10, APOC1, ENHO, ENPP1, INPP5K, ERLEC1, IL12A, UBAC2, DRD2, DERL3, SYTL4, THBS1, ARL6IP5, HRH3, ITGB1BP1, AKT1, UFM1, DMTN, CDK5, BAG3, SVIP, AKT2, SNX12, KCNJ11, EGF, PIM3, …
	GOBP_NEGATIVE_REGULATION_OF_BIOMINERALIZATION	0.042	0.3978		18	NOTCH1, PTK2B, ECM1, TGFB1, HEY1, GAS6, SOX9, RFLNA, ENPP1, ROCK1, RFLNB, ASPN, HIF1A, LTBP3, ROCK2, TRPM4, BCOR, GREM1
	GOBP_NEGATIVE_REGULATION_OF_CHEMOTAXIS	0.2648	0.0343		46	SEMA6B, PADI2, NOTCH1, SEMA4F, DUSP1, SEMA4D, SEMA4B, CORO1B, SEMA3D, CCL2, SEMA4C, DUSP3, SEMA6A, SEMA4G, WNT5A, CCN3, SEMA3F, SEMA4A, SEMA3B, SEMA6D, PTPN2, SEMA7A, PTPRO, SLIT2, SEMA3E, C5, WNT3A, PLXNA3, SEMA3C, SEMA3A, SEMA5B, DDT, ROBO1, ANGPT2, ROBO2, MIF, RIN3, WNT3, THBS1, GSTP1, SEMA5A, NRP1, RYK, NBL1, GREM1, SEMA6C
	GOBP_NEGATIVE_REGULATION_OF_COAGULATION	0.2483	0.0053	0.0081	29	PLAT, PLAU, TFPI, PDGFB, FGG, USF1, PDGFRA, APOH, EDN1, FGB, PROS1, HS3ST5, ANXA5, VTN, PROC, PLAUR, APOE, SERPINE2, ADAMTS18, FGA, PRKG1, UBASH3B, PRKCD, CD9, SERPING1, THBS1, SERPINE1, SH2B3, KLKB1
	GOBP_NEGATIVE_REGULATION_OF_ENDOTHELIAL_CELL_APOPTOTIC_PROCESS	0.4046	0.0102	0.0006	23	PDPK1, KRIT1, CDH5, GATA2, FGG, ABL1, ICAM1, PAK4, GAS6, KDR, TNFAIP3, SCG2, FGA, NDNF, RAMP2, ANGPT1, SEMA5A, FGB, MIR590, SERPINE1, TNIP2, NFE2L2, MAPK7
	GOBP_NEGATIVE_REGULATION_OF_ENDOTHELIAL_CELL_PROLIFERATION	0.867	0.0339	0.2075	29	ATP5F1A, NGFR, CCL2, AIMP1, ATOH8, ATP5IF1, APOH, RGCC, VASH1, APOE, KRIT1, CAV1, PTPRM, SPARC, NR2F2, MEF2C, MIR2355, PDCD10, SCG2, SULF1, IL12A, SYNJ2BP, CAV2, DLL4, THBS1, NF1, STAT1, GJA1, TGFBR1
	GOBP_NEGATIVE_REGULATION_OF_EPITHELIAL_CELL_APOPTOTIC_PROCESS	0.5008	0.0064	0.0009	35	CDH5, GATA2, NEUROD1, FGG, PPARA, TNFAIP3, NDNF, CFLAR, RAMP2, YAP1, SRSF6, PKHD1, ANGPT1, FGB, TCF7L2, MIR590, MDK, MTOR, MAPK7, PDPK1, KRIT1, ABL1, ICAM1, PAK4, GAS6, KDR, SCG2, FGA, HMOX1, SEMA5A, WFS1, SERPINE1, TNIP2, CAST, NFE2L2
	GOBP_NEGATIVE_REGULATION_OF_EXCITATORY_POSTSYNAPTIC_POTENTIAL	0.2757	0.0182	0.9793	10	NPY2R, LRRK2, TMEM25, CELF4, PTEN, CBLN1, NLGN4X, EIF4A3, MTMR2, S1PR2
	GOBP_NEGATIVE_REGULATION_OF_GENE_EXPRESSION_EPIGENETIC	0.0431			102	MACROH2A2, AEBP2, MACROH2A1, BMI1, H4-16, HMGB1, H3C13, H4C9, RIF1, H3C1, H3C4, H3C6, H3C11, H3C8, H3C12, H3C10, H4C1, H4C4, H4C6, H4C12, H4C11, PPM1D, H4C3, H4C8, H4C2, H4C5, H4C13, H3C7, KMT2D, H2AZ1, DNMT3B, HDAC5, MECP2, CREBZF, MORF4L2, TASOR, MORC2, MIER1, MPHOSPH8, DYDC2, DPY30, EZH1, PHF19, PHF1, EED, RBBP7, DNMT3A, SIRT6, JARID2, TRIM27, DOT1L, SIN3A, ASF1A, ATAD2, H1-0, H1-2, H1-3, H1-4…
	GOBP_NEGATIVE_REGULATION_OF_INTERLEUKIN_17_PRODUCTION		0.0336	0.302	7	IL27RA, DDIT3, ARG2, PRNP, TUSC2, TLR4, IL12A
	GOBP_NEGATIVE_REGULATION_OF_ION_TRANSPORT	0.3219	0.0329	0.2261	207	PPIF, SESTD1, GNB5, CBARP, GEM, APOA2, IDH2, KCNB1, NDFIP2, SERGEF, SREBF2, TPR, NUP153, NR1H3, ITGAV, CNR1, SYT11, LMAN1, ADRA2B, PRKCE, SYT4, PSMD9, APOE, THADA, SFRP1, NDFIP1, ERLEC1, IL12A, UBAC2, DRD2, DERL3, SYTL4, UBQLN1, THBS1, ITGB1BP1, AKT1, UFM1, PXK, DMTN, BAG3, SVIP, BCL2, EGF, EPHB2, NEDD4L, ADORA1, TRIM27, STC1, UBE2G2, VDAC1, LYPLA1, SLC30A1, NTSR1, RAB11FIP5, HMGCR, SERPINE2, RAB…
	GOBP_NEGATIVE_REGULATION_OF_LEUKOCYTE_MIGRATION	0.7924	0.0137	0.7027	26	PADI2, DUSP1, LRCH1, CCL2, CD200, CCN3, IL27RA, RIPOR2, EMILIN1, ADORA1, SLIT2, C5, ADA, DDT, HMOX1, MIF, RIN3, CXCL12, AKT1, PLCB1, MIA3, IL33, NBL1, GREM1, WASL, BMP5
	GOBP_NEGATIVE_REGULATION_OF_LIPID_TRANSPORT	0.2706	0.0641	0.0195	24	IRS2, PTPN11, CRY1, PLA2R1, NR1H2, AKT2, APOA2, PCSK9, SREBF2, APOC1, ABCA2, GRM7, EGF, NR1H3, ITGAV, NPY5R, THBS1, ARL6IP5, HRH3, NFKB1, AKT1, ADORA1, TRH, FIS1
	GOBP_NEGATIVE_REGULATION_OF_RESPONSE_TO_EXTERNAL_STIMULUS	0.2661	0.0092	0.1447	232	FGF2, PSMA1, RORA, GPER1, GRID2, PSMB4, KLF4, MICA, NR1H3, MICB, PTPRS, APOH, EDN1, LRFN5, PTPN2, SYT11, VTN, GRN, PLAUR, SOCS3, LDLR, APOE, TYRO3, NDFIP1, KREMEN1, SEMA3C, NR1D1, SOD1, ISL1, ITCH, GPX1, ROBO1, ROBO2, DRD2, THBS1, SEMA5A, NRP1, FNDC4, CHD8, TKFC, HLA-A, HLA-E, PDGFB, TNFRSF1B, SERPINB9, PPARA, SUSD4, PBK, PPARD, NPLOC4, TRAFD1, TNFAIP3, PARP14, EPHA4, RGMA, FAM3A, LPCAT3, GPATCH3…
	GOBP_NEGATIVE_REGULATION_OF_RESPONSE_TO_WOUNDING	0.1575	0.0088	0.0173	55	CRK, FGF2, PLAT, AJAP1, PLAU, WNT4, FGG, USF1, WFDC1, CASK, CLASP2, CLASP1, PTPRS, APOH, EDN1, FGB, PROS1, MDK, VTN, PROC, PLAUR, APOE, PHLDB2, KIAA0319, KREMEN1, ADAMTS18, PRKG1, SLC12A2, UBASH3B, CD9, SERPING1, THBS1, SERPINE1, TFPI, PDGFB, CD109, PDGFRA, EPHA4, RGMA, EPPK1, GIT1, SPP1, SMAD3, PTEN, SERPINE2, FGA, PRKCD, LRIG2, INPP5F, CERS2, SH2B3, GJA1, KLKB1, RTN4R, RTN4RL1
	GOBP_NEGATIVE_REGULATION_OF_SECRETION	0.3628	0.022	0.5539	98	NOTCH1, CBARP, IDH2, KCNB1, PRKN, SERGEF, SIRT4, REST, NPY2R, NR1H3, NPY5R, JAGN1, PPP1R9A, CNR1, EDN1, FRMD4A, ENY2, SYT11, ADRA2B, SYT4, OXTR, KALRN, PSMD9, APOE, PTPN11, CRY1, SFRP1, NMB, GNAI2, ENHO, HMOX1, IL12A, DRD2, SYTL4, HRH3, RAB7A, TNFRSF1B, PNKD, STXBP6, KCNJ11, EGF, PIM3, ADORA1, F2R, NRG1, LIF, CRHBP, INHBA, INHBB, PPP3CA, SLC30A1, STXBP5L, RAB11FIP5, HMGCR, RAB11FIP1, RAB11FIP3, G…
	GOBP_NEGATIVE_REGULATION_OF_STEROL_TRANSPORT	0.3571	0.4187	0.0356	7	EGF, APOA2, NFKB1, PCSK9, APOC1, SREBF2, ABCA2
	GOBP_NEGATIVE_REGULATION_OF_TRANSPORT	0.4769	0.0274	0.3686	293	PPIF, SESTD1, GNB5, CBARP, GEM, APOA2, IDH2, KCNB1, NDFIP2, SERGEF, CTTNBP2NL, SREBF2, TPR, NUP153, NR1H3, ITGAV, HMGB1, EPHA3, CNR1, EDN1, SYT11, LMAN1, ADRA2B, PRKCE, SYT4, PSMD9, APOE, THADA, SFRP1, NDFIP1, DLG4, HMOX1, ERLEC1, IL12A, UBAC2, STX1B, DRD2, DERL3, SYTL4, SNX33, UBQLN1, THBS1, ITGB1BP1, AKT1, UFM1, PXK, RAB7A, DMTN, LRSAM1, BAG3, SVIP, BCL2, TNFRSF1B, PNKD, ABCA7, EGF, EPHB2, NEDD…
	GOBP_NEGATIVE_REGULATION_OF_WOUND_HEALING	0.393	0.0133	0.0145	42	CRK, FGF2, PLAT, AJAP1, PLAU, WNT4, TFPI, PDGFB, FGG, USF1, CD109, PDGFRA, WFDC1, CASK, EPPK1, CLASP2, CLASP1, APOH, EDN1, FGB, PROS1, VTN, PROC, PLAUR, APOE, PHLDB2, SMAD3, PTEN, SERPINE2, ADAMTS18, FGA, PRKG1, SLC12A2, UBASH3B, PRKCD, CD9, SERPING1, THBS1, SERPINE1, SH2B3, GJA1, KLKB1
	GOBP_NEUROTRANSMITTER_SECRETION	0.5383	0.1497	0.0326	126	LIN7A, PRKN, GPER1, CHRNA3, PPP1R9A, CNR1, SYT11, SYT4, CADPS, PDZD11, CADPS2, PPFIA1, CSPG5, BRSK1, STX1B, DRD2, GAD1, SLC4A8, HRH3, SEPTIN5, PCLO, HSPA8, CDK5, NRXN1, NRXN2, SYT2, SYT5, DOC2B, PNKD, RAB5A, SYT7, VPS18, RIMS2, RIMS3, BLOC1S6, GIT1, CACNB2, PPFIA2, CHRNA5, DTNBP1, RIMS4, BACE1, RIMS1, SLC30A1, STXBP5L, ADCY1, PRKCG, LIN7C, ASIC1, LIN7B, PREPL, PTPRN2, SYT9, PSEN1, MCTP1, FMR1, AT…
	GOBP_NEUROTRANSMITTER_TRANSPORT	0.6326	0.2689	0.0248	158	LIN7A, PRKN, SLC29A4, SLC6A6, GPER1, SLC18A1, CHRNA3, SLC22A1, PPP1R9A, CNR1, SYT11, FLOT1, SYT4, CADPS, PDZD11, CADPS2, PPFIA1, CSPG5, GABRA2, ITGB1, BRSK1, SLC1A3, GLUL, SLC6A1, STX1B, DRD2, GAD1, SLC4A8, HRH3, PER2, SEPTIN5, PCLO, TH, HSPA8, CDK5, NRXN1, NRXN2, SYT2, SYT5, DOC2B, PNKD, RAB5A, SYT7, VPS18, RIMS2, RIMS3, BLOC1S6, GIT1, CACNB2, PPFIA2, CHRNA5, DTNBP1, RIMS4, BACE1, RIMS1, SLC30A1…
	GOBP_NEUTRAL_LIPID_CATABOLIC_PROCESS	0.1339	0.3067	0.0211	26	DDHD2, APOA2, DAGLB, PNPLA2, PNPLA3, DAGLA, ABHD5, ABHD16A, ABHD6, LPL, ABHD2, FABP5, GPLD1, LIPG, PLIN5, LIPE, FABP7, FABP3, ABHD12, APOB, LYPLA2, CPS1, ABHD12B, FAAH, SORL1, MGLL
	GOBP_NEUTRAL_LIPID_METABOLIC_PROCESS	0.0283	0.1579	0	86	SIRT1, AGPAT5, PLAAT3, APOA2, MBOAT7, PGS1, LPGAT1, CNEP1R1, ACSL4, ABHD5, ABHD16A, ABHD6, NR1H3, APOH, LPL, DGAT1, LDLR, APOE, LIPE, PTPN11, CAV1, ACSL1, CYP2E1, FABP7, DGKA, APOC1, DGKB, GPX1, DGKH, DGKE, ATG14, DGKI, SLC27A5, GK5, FBXW7, LPIN2, GK, FAAH, MGLL, PLA2G4A, DGKZ, DDHD2, NR1H2, PLA2G15, FITM2, DAGLB, PNPLA2, PNPLA3, DAGLA, CTDNEP1, SLC22A4, CAT, ABHD2, FABP5, PLCE1, LMF1, GPLD1, INS…
	GOBP_NITRIC_OXIDE_SYNTHASE_BIOSYNTHETIC_PROCESS		0.0229	0.8429	14	JAK2, MAP2K4, CCL2, KDR, MAP2K6, NAMPT, LRRK2, GSTP1, EDN1, PGGT1B, SELENOS, IL33, AKAP12, TLR4
	GOBP_NUCLEOSOME_ASSEMBLY	0.0265			113	MACROH2A2, MACROH2A1, BRD2, H4-16, H3C13, H4C9, H3C1, H3C4, H3C6, H3C11, H3C8, H3C12, H3C10, H4C1, H4C4, MIS18A, H4C6, SART3, H4C12, H4C11, H4C3, H4C8, H4C2, H4C5, H4C13, H3C7, CENPC, ITGB3BP, CENPP, MIS18BP1, CENPM, CENPO, RSF1, NAA60, CENPL, HMGB2, SOX9, H2BC8, H2BC7, H2BC6, RUVBL1, H2BC10, H2BC4, H2BC21, CENPX, CENPS, RBBP7, H2BC11, CENPU, ASF1A, H1-0, H1-2, H1-3, H1-4, H1-5, H3-3A, H3-3B, H1-…
	GOBP_NUCLEOSOME_ORGANIZATION	0.0441			144	MACROH2A2, MCM3AP, MACROH2A1, SMARCA4, BPTF, BRD2, H4-16, H3C13, H4C9, SMARCC1, H3C1, SRCAP, H3C4, H3C6, H3C11, H3C8, H3C12, H3C10, H4C1, H4C4, MIS18A, H4C6, SART3, H4C12, POLE3, H4C11, H4C3, H4C8, H4C2, H4C5, H4C13, H3C7, SMARCB1, VPS72, CENPC, ZNHIT1, ITGB3BP, CENPP, MIS18BP1, ACTR6, CENPM, CENPO, ANP32E, RSF1, NAA60, CENPL, HMGB2, SOX9, H2BC8, H2BC7, H2BC6, RUVBL1, LIN54, H2BC10, H2BC4, H2BC21…
	GOBP_ORGANIC_HYDROXY_COMPOUND_BIOSYNTHETIC_PROCESS	0.5383	0.4014	0.0014	179	CDH3, CYP46A1, SPTLC2, FGF2, SNAI1, ACAA2, FGF1, ERLIN1, SREBF2, ERLIN2, GPER1, REST, LBR, ACACA, NFKB1, FASN, PROX1, IPMK, IMPA1, IMPA2, APOE, CYB5R2, CYB5R1, PLPP6, NR1D1, SOD1, ITPKC, MOXD1, NSDHL, DHDDS, ELOVL6, ABCB11, TGFB2, SLC27A5, ERG28, ACER2, MSMO1, PER2, PRKAA1, RAN, SNAI2, PCBD1, ACLY, INSIG2, BMP5, TH, ARV1, LPCAT3, SCP2, PMVK, CYP7B1, MVD, MVK, DHCR24, PPIP5K2, SPHK2, BMP6, FAXDC2,…
	GOBP_ORGANIC_HYDROXY_COMPOUND_METABOLIC_PROCESS	0.4877	0.385	0.0058	377	CYP46A1, SPTLC2, FGF2, ACAA2, FDXR, APOA2, IDH2, COQ2, SREBF2, COQ3, GPER1, PLCB2, SNX17, CEBPA, FASN, SULT1C4, PROX1, INPP5D, LDLR, PLPP3, APOE, NR1D1, SOD1, CHKA, MOXD1, LRP2, NSDHL, ITPK1, CHRNB2, DHDDS, SMPD1, DRD2, TGFB2, SLC27A5, AKR1C1, MECP2, PRKAA1, RAN, RXRA, TKFC, INSIG2, BMP5, TH, PLA2G4A, BCL2, PPARD, PNKD, LPCAT3, RDH10, APOL2, LIPA, ABCA1, LDLRAP1, TIGAR, SCP2, CYP7B1, ALDH2, ALDH1…
	GOBP_ORGANIC_HYDROXY_COMPOUND_TRANSPORT	0.4457	0.006	0.0042	158	APOA2, KCNB1, PRKN, SLC29A4, SREBF2, SLC18A1, EMB, SLC22A1, NPY2R, NR1H3, CNR1, LRP1, NFKB1, NFKBIA, SYT11, ADRA2B, SYT4, OXTR, ACTB, LDLR, APOE, PTPN11, CAV1, APOC1, ABCC2, SLC26A6, CHRNB2, APOM, PIP4K2A, TSPO, DRD2, ABCB11, NPC2, TTC39B, NCOA2, SYT10, SLC27A5, RELCH, HRH3, AKR1C1, SLC16A1, SLC10A4, SLC16A7, SLC10A5, AQP11, PRKAA1, SERAC1, RXRA, SLCO1A2, PTCH1, STARD5, SLC10A3, SLC10A7, KDM5B, O…
	GOBP_OXIDATIVE_PHOSPHORYLATION	0.023	0		133	PPIF, COX5A, CDK1, ATP5MF, COQ9, COX5B, NDUFA12, SHMT2, SURF1, NDUFA13, ATP5F1D, DNAJC15, UQCRC1, DLD, COX4I1, SLC25A23, GHITM, NDUFC2, NIPSNAP2, MT-ND4, ATPSCKMT, MT-ND5, COX6B1, NDUFS3, ATP5PB, SLC25A33, ATP5PF, ANTKMT, PINK1, NDUFS1, FXN, CHCHD10, PDE12, ATP5PD, CYC1, TEFM, STOML2, UQCR11, UQCR10, MSH2, UQCRHL, UQCRB, UQCRH, MT-CO2, VCP, NDUFB9, NDUFS4, NDUFA2, CHCHD2, UQCRQ, NDUFA9, UQCRC2, A…
	GOBP_PHAGOSOME_MATURATION	1	0.0209	0.6857	36	SYT7, ATP6V0E2, PIKFYVE, CORO1A, ATP6V0A2, ATP6V1D, ATP6V1H, ATP6V1A, ATP6V1B2, ATP6V1C1, ATP6V1E1, SYT11, ATP6V0B, ATP6V1G2, ATP6V0A1, RAB32, SPG11, MCOLN1, ATP6V0E1, ATP6V1E2, ATP6V0D1, ATP6V1F, ATP6V1G1, RAB31, MREG, ATP6V1B1, RAB39A, RAB38, RAB20, RAB34, SRPX, TMEM175, MYO7A, RAB14, RAB7A, CLN3
	GOBP_PHOSPHATIDYLCHOLINE_BIOSYNTHETIC_PROCESS	0.4439	0.3716	0.0449	34	CEPT1, APOA2, CDS1, ABHD3, CHKB, PCYT1A, LCAT, PCYT1B, LPCAT3, PCTP, SLC44A1, FABP5, SLC44A2, CSNK2B, ACHE, STARD10, SLC44A3, SLC44A5, STARD7, CSNK2A2, LPIN1, CSNK2A1, MFSD2A, CHKA, FABP3, ACSL3, SLC27A1, RAB38, CAPN2, LPIN2, GPAT4, PEMT, LPCAT1, CHPT1
	GOBP_PHOSPHATIDYLCHOLINE_METABOLIC_PROCESS	0.4203	0.0963	0.0247	64	PNPLA7, PLAAT3, APOA2, MBOAT7, PLA2G12A, LCAT, MBOAT1, LPCAT4, NR1H3, PCTP, SLC44A1, ENPP2, SLC44A2, MBOAT2, LDLR, PNPLA8, CHKA, APOC1, PLA2G4B, GDPD3, MECP2, LPIN2, LPCAT2, CHPT1, PLA2G6, PLA2G4C, PLA2G4A, NR1H2, CEPT1, CDS1, ABHD3, PLA2G15, CHKB, PCYT1A, PCYT1B, LPCAT3, DBI, PNPLA6, ABCA3, FABP5, CSNK2B, GPLD1, ACHE, STARD10, SLC44A3, SLC44A5, STARD7, SCARB1, CSNK2A2, LPIN1, CSNK2A1, MFSD2A, PL…
	GOBP_PHOSPHOLIPID_CATABOLIC_PROCESS	0.5532	0.4113	0.0272	33	PLCG1, PLA2G4C, PNPLA7, PLA2G4A, APOA2, PLA2G15, ABHD16A, PNPLA6, ABHD6, PLBD2, ENPP2, IDH1, LIPG, LDLR, SCARB1, SMPD4, PNPLA8, GPCPD1, APOC1, NAPEPLD, PLA2G4B, GDPD1, SMPD3, GDE1, PRKCD, GDPD3, ABHD12, SMPD1, ABHD12B, SMPD2, INPP5F, PRDX6, PLA2G6
	GOBP_PLASMA_LIPOPROTEIN_PARTICLE_CLEARANCE	0.1565	0.0941	0.0001	38	APOA2, AP2B1, CLTC, ANXA2, LIPA, LDLRAP1, NPC1, GPLD1, CUBN, LIPG, LDLR, APOE, SCARB1, NCEH1, CLTA, AP2M1, AP2S1, PCSK9, AP2A1, CSK, AP2A2, APOC1, VLDLR, HDLBP, LRPAP1, HMOX1, APOM, EHD1, APOB, NR1H4, NPC2, DGAT2, KHSRP, CD36, CNPY2, HNRNPK, MYLIP, SOAT1
	GOBP_PLASMINOGEN_ACTIVATION	0.2245	0.0797	0.0289	15	PLAT, PLAU, ENO1, FGG, SERPINE2, FGA, PGK1, THBS1, APOH, RUNX1, FGB, SERPINE1, MELTF, PLGRKT, KLKB1
	GOBP_PLATELET_DEGRANULATION	0.0956	0.0991	0.0005	89	ITGA2B, ECM1, OLA1, CD63, ALDOA, FGG, NHLRC2, TMX3, FN1, APP, SCCPDH, APLP2, QSOX1, VEGFB, PHACTR2, VTI1B, MANF, APOH, PSAP, FGB, MMRN1, PROS1, TMSB4X, ANXA5, LHFPL2, TTN, VCL, CDC37L1, CYB5R1, WDR1, LGALS3BP, SOD1, VEGFC, GAS6, BRPF3, RARRES2, PCDH7, A2M, VEGFA, CD9, SERPING1, SYTL4, F13A1, TGFB2, THBS1, TIMP3, TEX264, A1BG, SERPINE1, DMTN, F8, TIMP1, CLU, TLN1, PDGFB, SERPINA1, ACTN4, CD109, IT…
	GOBP_PORPHYRIN_CONTAINING_COMPOUND_METABOLIC_PROCESS	0.7094	0.0326		34	COX10, COX15, HMOX2, ABCB6, ALAS1, EIF2AK1, HPX, ATP5IF1, SLC25A38, TMEM14C, FXN, IREB2, ALAD, SUCLA2, SRRD, HMOX1, BDH2, SLC11A2, TSPO, CPOX, FECH, HMBS, SLC6A9, PGRMC1, PPOX, IBA57, UROD, NFE2L1, UROS, SLC25A39, RSAD1, BLVRA, BLVRB, AMBP
	GOBP_POSITIVE_REGULATION_OF_AMINE_TRANSPORT	0.8245		0.0075	23	AVPR1A, ITGB1, KCNB1, STX1A, NTSR1, RAB3GAP1, CHRNB2, STXBP1, SLC12A2, GRK2, ADORA2A, DRD2, NPY2R, ARL6IP1, CXCL12, RAB3B, SLC38A3, TRH, PINK1, PSEN1, SYT1, GDNF, OXTR
	GOBP_POSITIVE_REGULATION_OF_BLOOD_VESSEL_ENDOTHELIAL_CELL_MIGRATION		0.01	0.7513	46	ETS1, MIR30A, PLCG1, FGF2, SIRT1, ATP5F1A, PRKCA, MAP2K3, FGFR1, FGF18, GATA2, PDGFB, PRKD2, STAT5A, PRKD1, SP1, ADAM17, HDAC7, ANGPT1, HMGB1, TMSB4X, PDPK1, AKT3, TGFB1, PLK2, ABL1, SRPX2, VEGFC, ANXA1, KDR, MAP3K3, RHOJ, P2RX4, HDAC9, HMOX1, VEGFA, JCAD, THBS1, HIF1A, AKT1, ATP5F1B, PIK3C2A, CIB1, NUS1, HSPB1, NFE2L2
	GOBP_POSITIVE_REGULATION_OF_CALCIUM_ION_DEPENDENT_EXOCYTOSIS	0.4907	0.0199	0.4285	16	CDK5, CACNA1G, KCNB1, STX1A, DOC2B, HYAL3, SYT7, ARF1, STXBP1, SYT10, SYT9, SYT1, CACNA1H, SCAMP5, SYT4, ZP3
	GOBP_POSITIVE_REGULATION_OF_CELL_KILLING	0.6472	0.0272	0.5025	21	HLA-E, PVR, NECTIN2, STAT5B, LAMP1, BAD, HLA-B, CYRIB, IL12A, F2RL1, FADD, AP1G1, RASGRP1, HLA-H, LAG3, STX7, CD226, B2M, CADM1, BCL2L11, HLA-A
	GOBP_POSITIVE_REGULATION_OF_CELL_MIGRATION_INVOLVED_IN_SPROUTING_ANGIOGENESIS		0.0046	0.7834	17	FGF2, AKT3, PLK2, GATA2, ABL1, SRPX2, ANXA1, KDR, MAP3K3, RHOJ, HDAC9, HMOX1, VEGFA, HDAC7, JCAD, PIK3C2A, CIB1
	GOBP_POSITIVE_REGULATION_OF_CHEMOKINE_PRODUCTION		0.0277	0.8245	31	ADCYAP1, IL17RA, EIF2AK2, APP, MAVS, SELENOK, LGALS9, ADAM17, DDX3X, WNT5A, TIRAP, HMGB1, IL4R, LPL, LRP1, MBP, MYD88, TLR4, C5, TWIST1, IL6R, TLR3, HAVCR2, RIPK2, POSTN, HMOX1, HIF1A, AGER, TRIM32, IL33, EGR1
	GOBP_POSITIVE_REGULATION_OF_CHEMOTAXIS	0.9836	0.0282	0.417	84	ADAM10, FGF2, PTK2B, DSCAM, STK39, TMEM102, PRKD1, CDH13, LGALS9, WNK1, ADAM17, VEGFB, ANO6, WNT5A, TIRAP, F2RL1, HMGB1, RIPOR2, OXSR1, EDN1, MDK, TMSB4X, PTK2, MAPK1, MAPK3, IL6R, NTRK3, CSF1, VEGFC, GAS6, RARRES2, TPBG, VEGFA, IL12A, BMPR2, C1QBP, SWAP70, THBS1, SEMA5A, DAPK2, NRP1, SERPINE1, PTN, LPAR1, CXCL14, HSPB1, F3, FGF10, FGFR1, FGF18, PDGFB, PRKD2, SMOC2, PDGFRB, TIAM1, MEGF8, ZNF580, …
	GOBP_POSITIVE_REGULATION_OF_CREB_TRANSCRIPTION_FACTOR_ACTIVITY		0.8917	0.0474	16	EPHA5, CRTC1, PRKD2, CRTC3, PRKD1, RPS6KA4, CD200, OPRD1, ADCY1, LRP8, VEGFA, ADCY8, CRTC2, CAMK1D, RELN, RPS6KA5
	GOBP_POSITIVE_REGULATION_OF_ERK1_AND_ERK2_CASCADE	0.3675	0.0394	0.0519	111	ALKAL2, NOTCH1, FGF2, MAP2K7, GLIPR2, GPER1, PDE8A, TIRAP, F2RL1, NPY5R, HMGB1, LRP1, NELFE, SRC, SEMA7A, NPTN, APOE, PTPN11, DSTYK, FGFR2, SHC1, GNAI2, MFHAS1, BMPER, BMP4, PRKCZ, DRD2, MAP2K1, SPRY2, NRP1, FBXW7, ADCYAP1, PRKCA, FGF10, PDGFB, PRKD2, HRAS, ABCA7, F2R, ATP6AP1, NOD1, TGFB1, EGFR, ARRB2, MTURN, NTRK1, SLC30A10, FGA, MIF, CD36, AGER, CIB1, MAP3K12, CRKL, PTK2B, ARRB1, FGG, OPRM1, A…
	GOBP_POSITIVE_REGULATION_OF_EXOCYTOSIS	0.093	0.0096	0.0147	67	EXPH5, FGG, KCNB1, NCS1, LAMP1, TSG101, RAB9A, CLASP2, STXBP5, F2RL1, CLASP1, IL4R, CNR1, FGB, SCAMP5, SYT4, CADPS, CADPS2, SDC4, HGS, RAB3A, RAB2B, RAB3D, CHMP2A, HYAL3, SMPD3, VAMP7, SNX4, SNF8, SDC1, SYTL4, SYT10, SNCA, SLC4A8, VPS4B, RAB7A, CDK5, STAM, ATP13A2, CACNA1G, GATA2, DOC2B, RAB5A, SYT7, ARF1, STXBP1, GAB2, NLGN1, DNM1L, CACNB2, RAB15, SYT1, ATP6AP1, ZP3, SPHK2, RAB27B, SDCBP, STX1A,…
	GOBP_POSITIVE_REGULATION_OF_HETEROTYPIC_CELL_CELL_ADHESION	0.1334	0.2662	0.006	9	THY1, GCNT2, FGB, FGG, CD44, AGER, FLOT1, FGA, BMP7
	GOBP_POSITIVE_REGULATION_OF_HORMONE_SECRETION	0.1647	0.0138	0.0799	81	FGG, SRI, DYNLL1, C1QTNF3, GPER1, SOX4, AIMP1, P2RY1, APLN, ACSL4, TM7SF3, ITSN1, EDN1, FGB, LRP1, TCF7L2, TRPM4, RAB8B, PRKCE, TMF1, NADK, PSMD9, JAK2, SELENOT, PTPN11, BAIAP3, PPP3CB, NMB, ISL1, OXCT1, SMAD4, VAMP7, SNX4, DRD2, TARDBP, GLUD1, SIRT3, MPC2, GIPR, HFE, PLA2G6, IRS2, ADCYAP1, PHPT1, SOX11, GPR68, PPARD, AACS, DOC2B, BAD, KIF5B, NLGN2, C2CD2L, RAC1, MCU, CAPN10, MYB, NKX6-1, SPP1, G…
	GOBP_POSITIVE_REGULATION_OF_INFLAMMATORY_RESPONSE	0.7901	0.028	0.4074	57	ETS1, STAT5B, APP, CX3CL1, CEBPB, WNT5A, CEBPA, NPY5R, OSMR, IL6ST, LPL, MGST2, CNR1, NFKBIA, MDK, RIPK1, GRN, TNFRSF1A, JAK2, NAPEPLD, CD47, VAMP7, DDT, DHX9, SNX4, CTSC, LRRK2, SNCA, NFKBIZ, SERPINE1, HYAL2, HLA-E, TTBK1, MAPK13, ABCC1, CDK19, PARK7, PDE2A, TAC1, CLOCK, TLR4, NEAT1, ZP3, RPS19, TLR3, TNIP1, ITGA2, EGFR, PLA2G3, KARS1, PTGER3, CD81, IL33, C3, GPRC5B, ADAM8, PDCD4
	GOBP_POSITIVE_REGULATION_OF_INSULIN_SECRETION	0.1738	0.0379	0.613	49	SRI, DYNLL1, GPER1, SOX4, ACSL4, TM7SF3, LRP1, TCF7L2, TRPM4, PRKCE, NADK, PSMD9, JAK2, BAIAP3, PPP3CB, ISL1, OXCT1, TARDBP, GLUD1, SIRT3, MPC2, GIPR, PLA2G6, IRS2, PHPT1, GPR68, PPARD, AACS, DOC2B, BAD, KIF5B, NLGN2, C2CD2L, RAC1, MCU, CAPN10, NKX6-1, GPLD1, CAMK2N1, GPR27, STX4, ADCY8, NR1H4, HIF1A, PCK2, PFKFB2, TRH, NNAT, GJA1
	GOBP_POSITIVE_REGULATION_OF_INTERLEUKIN_6_PRODUCTION		0.0158	0.5997	42	DDX58, ADCYAP1, IL17RA, MAPK13, APP, MAVS, INAVA, XBP1, SELENOK, LGALS9, IL1RAP, WNT5A, TIRAP, F2RL1, HMGB1, LPL, MBP, MYD88, POU2F2, F2R, AKIRIN2, IL17RC, TLR4, ARHGEF2, TWIST1, NOD1, IL6R, TLR3, PTPN11, CARD9, STAT3, ISL1, HSPD1, RIPK2, BCL10, DHX9, TRAF6, CD36, AGER, IL33, HYAL2, IL17D
	GOBP_POSITIVE_REGULATION_OF_LEUKOCYTE_CHEMOTAXIS		0.0452	0.366	47	ADAM10, PTK2B, STK39, TMEM102, LGALS9, WNK1, ADAM17, VEGFB, ANO6, ZNF580, WNT5A, DNM1L, TIRAP, PGF, F2RL1, CAMK1D, RAC1, HMGB1, THBS4, RIPOR2, MCU, OXSR1, EDN1, MDK, PTK2, CREB3, MOSPD2, MAPK1, MAPK3, LGMN, IL6R, CSF1, VEGFC, GAS6, RARRES2, AKIRIN1, VEGFA, IL12A, C1QBP, SWAP70, CXCL12, THBS1, DAPK2, SERPINE1, PTN, CALR, CXCL14
	GOBP_POSITIVE_REGULATION_OF_LEUKOCYTE_MIGRATION		0.0221	0.4321	72	ADAM10, ITGA2B, THY1, PTK2B, STK39, TMEM102, APP, ITGA4, CX3CL1, RHOA, SELENOK, LGALS9, WNK1, ADAM17, VEGFB, ANO6, WNT5A, CD99L2, TIRAP, TNFRSF14, F2RL1, FADD, HMGB1, RIPOR2, OXSR1, EDN1, LGALS3, MDK, PTK2, MAPK1, MAPK3, IL6R, MMP14, CSF1, VEGFC, GAS6, RARRES2, VEGFA, IL12A, C1QBP, IL1R1, SWAP70, THBS1, DAPK2, MIA3, SERPINE1, PTN, JAM2, JAM3, CXCL14, ZNF580, DNM1L, PGF, CAMK1D, RAC1, KITLG, THBS4…
	GOBP_POSITIVE_REGULATION_OF_LIPID_LOCALIZATION	0.8667	0.1717	0.0087	72	SIRT1, SREBF2, VSTM2A, NR1H3, LPL, EDN1, LRP1, NFKB1, NFKBIA, TMF1, APOE, CAV1, PLA2R1, ACSL1, ITGB1, RAB3GAP1, SLC12A2, PTCH1, PLA2G4A, PLTP, AVPR1A, ATP8A1, ABCB4, ASXL2, NR1H2, TMEM30A, HILPDA, FITM2, IKBKE, STXBP1, LPCAT3, ABCA7, ABCA8, ANXA2, DBI, ABCA1, PLIN3, ADORA2A, ABCA3, OSBPL11, ARL6IP1, PLIN2, LDLRAP1, ABCA12, ZDHHC8, MYB, TRIAP1, SCP2, SPP1, TAC1, EEPD1, LRAT, LIPG, PLIN5, SCARB1, B…
	GOBP_POSITIVE_REGULATION_OF_MEMBRANE_DEPOLARIZATION	0.2714	0.0453		8	RACK1, KDR, TRPM4, ANK3, DCN, PARP1, MLLT11, TSPO
	GOBP_POSITIVE_REGULATION_OF_ORGANIC_ACID_TRANSPORT		0.3656	0.003	19	PLA2G4A, AVPR1A, PLA2R1, ACSL1, ITGB1, NTSR1, RAB3GAP1, FABP3, P2RX4, STXBP1, PLA2G3, MAP2K6, SLC12A2, ADORA2A, ARL6IP1, EDN1, SLC38A3, TRH, PSEN1
	GOBP_POSITIVE_REGULATION_OF_PEPTIDYL_TYROSINE_PHOSPHORYLATION	0.6535	0.0348	0.7703	107	ALKAL2, SEMA4D, PTPN1, ARL2BP, STAP2, DVL2, ITGA5, IL6ST, IL31RA, SRC, ENPP2, VTN, SOCS3, PTPN11, ERCC6, HSF1, ISL1, LRP4, DLG4, IL12A, NOX4, NRP1, HES1, FBXW7, ACVR1, FGF10, RICTOR, PDGFB, PARP14, EPHA4, BDNF, HBEGF, PARP9, EGF, KITLG, EPGN, CNTF, NCAPG2, ADORA1, RELN, TGFA, NRG1, LIF, FYN, NEURL1, DLG3, STAT3, KIT, TGFB1, BMP6, TP53, ARRB2, PAK2, LRP8, MIF, CD36, GRM5, PRNP, GREM1, CNTN1, HDAC2…
	GOBP_POSITIVE_REGULATION_OF_PROTEIN_TYROSINE_KINASE_ACTIVITY	0.7934	0.0227	0.9468	41	ERBB3, ALKAL2, PDGFB, PTPN1, UNC119, ABI1, EPHA4, DVL2, ADAM17, BDNF, HBEGF, EGF, SRCIN1, EPGN, NCAPG2, ADORA1, RELN, SRC, TGFA, NRG1, FYN, NEDD9, NEURL1, WNT3A, DLG3, ERCC6, GAS6, CD24, PAK2, DLG4, LRP8, NOX4, DOCK3, GRM5, FBXW7, PRNP, AFAP1L2, GREM1, GPRC5B, EFNA1, NTRK2
	GOBP_POSITIVE_REGULATION_OF_RECEPTOR_MEDIATED_ENDOCYTOSIS	0.4595	0.0341	0.0381	42	TBC1D5, CLU, ARRB1, SFRP4, CD63, RAB21, AHI1, ANXA2, SGIP1, APLN, EGF, PICK1, LDLRAP1, ANGPT1, HIP1, VTN, CBL, ATAD1, DAB2, SCYL2, DGKD, WNT3A, PPT1, BICD1, ARRB2, MAGI2, PCSK9, AP2A1, VEGFA, NTF3, DNM2, DRD2, INSR, SERPINE1, C3, B2M, FMR1, GREM1, WASL, TF, HFE, HNRNPK
	GOBP_POSITIVE_REGULATION_OF_RECEPTOR_RECYCLING	0.9723	0.027	0.3016	13	ARAP1, RAB29, NSF, ECE1, ANXA2, SCRIB, VAMP3, NSG1, INPP5F, SNCA, EPS15, BVES, PSEN1
	GOBP_POSITIVE_REGULATION_OF_REGULATED_SECRETORY_PATHWAY	0.2722	0.0047	0.329	36	CDK5, CACNA1G, GATA2, KCNB1, DOC2B, LAMP1, SYT7, ARF1, STXBP1, GAB2, NLGN1, DNM1L, CACNB2, F2RL1, IL4R, CNR1, RAB15, SYT1, SCAMP5, SYT4, ZP3, SPHK2, RAB3A, STX1A, RAB3D, STX4, HYAL3, PLA2G3, VAMP7, SNX4, RAB27A, AP1G1, SYT10, SLC4A8, SYT9, CACNA1H
	GOBP_POSITIVE_REGULATION_OF_SECRETION	0.3076	0.0043	0.0487	200	KCNB1, GPER1, APLN, TM7SF3, F2RL1, CNR1, EDN1, LRP1, ANKRD1, RAB8B, PRKCE, SYT4, TTN, CADPS, PTPN23, NADK, CADPS2, PSMD9, SELENOT, HGS, ISL1, SMAD4, HYAL3, CHRNB2, SDC1, STX1B, DRD2, TARDBP, SYTL4, SYT10, TGFB2, RAB7A, GIPR, HFE, PLA2G6, PLA2G4A, PHPT1, PPARD, XBP1, WLS, MYB, SNX5, ADORA1, PINK1, SPP1, TAC1, SPHK2, RAB27B, EGFR, GPR27, ABCG1, VPS4A, NTSR1, P2RX4, PLA2G3, GOLPH3L, MAP2K6, GRK2, AD…
	GOBP_POSITIVE_REGULATION_OF_T_CELL_MEDIATED_CYTOTOXICITY	0.6769	0.0274	0.5204	11	HLA-E, FADD, PVR, HLA-H, NECTIN2, STX7, B2M, HLA-B, CYRIB, HLA-A, IL12A
	GOBP_POSITIVE_REGULATION_OF_VASOCONSTRICTION	0.0922	0.1938	0.0009	13	AVPR1A, CAV1, EGFR, FGG, ICAM1, FGA, FGB, AKT1, ADRA1B, F2R, TRPM4, GJA1, OXTR
	GOBP_POSITIVE_REGULATION_OF_VESICLE_FUSION	1	0.0105	0.5026	9	SNCA, AKT2, C2CD5, ANXA1, SYT9, DOC2B, SYT1, ANXA2, KIF5B
	GOBP_PROSTANOID_BIOSYNTHETIC_PROCESS	0.7167	0.0395	0.3785	19	SIRT1, PLA2G4A, AVPR1A, PRXL2B, PNPLA8, ANXA1, DAGLB, TBXAS1, PTGES2, PLA2G3, MIF, PTGS1, PTGDS, CBR1, PTGIS, EDN1, FABP5, PIBF1, PTGES3
	GOBP_PROSTANOID_METABOLIC_PROCESS	0.8016	0.0053	0.4277	32	SIRT1, PLA2G4A, AVPR1A, PRXL2B, PTGR2, ZADH2, DAGLB, TBXAS1, PTGES2, ACOX1, EDN1, FABP5, TNFRSF1A, PIBF1, PTGR1, PNPLA8, ANXA1, ATP6V1B1, CES2, AKR1C2, PLA2G3, HPGD, MIF, PTGS1, PTGDS, CBR1, PTGIS, GSTP1, AKR1C1, GSTA1, PLAA, PTGES3
	GOBP_PROTEIN_ACTIVATION_CASCADE	0.026		0.0047	15	F3, TFPI, FGG, FN1, A2M, FGA, SERPING1, FBLN1, C1QBP, F13A1, APOH, FGB, PRCP, KLKB1, F8
	GOBP_PROTEIN_CONTAINING_COMPLEX_REMODELING	0.0356	0.5262	0.0074	18	APOE, SCARB1, PLTP, APOA2, ABCG1, APOC1, LCAT, PLA2G3, GTF2E1, ALB, ABCA5, MTTP, APOM, APOB, NR1H4, LPL, LIPG, TAF8
	GOBP_PROTEIN_LIPID_COMPLEX_ASSEMBLY	0.0024		0.0518	26	PCDHGA3, NR1H2, APOA2, PRKACA, LCAT, ARF1, LPCAT3, ABCA7, ABCA1, ZDHHC8, DGAT1, SH3GL2, APOE, BIN1, MFSD2A, PRKACB, PLAGL2, APOC1, ACSL3, SNX9, MTTP, APOM, APOB, P4HB, BMP1, SOAT1
	GOBP_PROTEIN_LIPID_COMPLEX_SUBUNIT_ORGANIZATION	0.0203	0.726	0.021	35	PLTP, PCDHGA3, NR1H2, APOA2, PRKACA, LCAT, ARF1, LPCAT3, ABCA7, ALB, ABCA1, LPL, ZDHHC8, DGAT1, SH3GL2, LIPG, APOE, SCARB1, BIN1, MFSD2A, PRKACB, PLAGL2, ABCG1, APOC1, ACSL3, SNX9, PLA2G3, ABCA5, MTTP, APOM, APOB, NR1H4, P4HB, BMP1, SOAT1
	GOBP_PROTEIN_LOCALIZATION_TO_ENDOPLASMIC_RETICULUM	0.36	0.0089		142	RTN4, RPS15A, RPS21, RPL22, RPL35, VAPA, RPL36, RPL10A, KDELR1, RPL4, KDELR2, GABARAPL2, RPL7, KDELR3, RAB3GAP2, RPL7A, RER1, RPL8, RPL9, GPAA1, RPL12, RPL15, RPL17, RPL18, RPL18A, RPL19, RPL5, RPL21, RPL27, RPL27A, RPL28, RPL31, RPL32, RPL34, RPL35A, RPL37, RPL37A, RPL39, RPL41, RPL36A, RPLP1, TRAM1L1, RPS2, TRAM1, RPS3A, PPP1R15A, SEC61A2, RPS4Y1, RPS8, TRAM2, SEC61B, RPS11, RPS12, UBAC2, RPS16…
	GOBP_PROTEIN_PALMITOYLATION	0.9148	0.7887	0.0489	30	ZDHHC9, ZDHHC4, SELENOK, ZDHHC11B, ZDHHC14, ZDHHC8, ZDHHC7, ZDHHC18, ZDHHC3, MAP6D1, ZDHHC21, CLIP3, ZDHHC1, ZDHHC11, ZDHHC12, HHAT, PORCN, GOLGA7, GLUL, ZDHHC2, ZDHHC15, ZDHHC17, ZDHHC13, ZDHHC20, ZDHHC6, ZDHHC24, ZDHHC23, ZDHHC5, ZDHHC22, ZDHHC16
	GOBP_PROTEIN_PROCESSING	0.238	0.3802	0.033	149	TMEM98, TYSND1, SIRT4, LONP2, GAS1, ECEL1, APOH, GSN, C1RL, SRC, C1R, PLGRKT, HGFAC, SPON1, PARP1, GGT1, PRKACB, AFG3L2, IMMP1L, SPPL3, MIPEP, ADAM19, METAP2, THBS1, PRSS12, SERPINE1, PTCH1, CAST, PERP, F3, RFX4, GLI3, SNX12, INPP5B, CTSL, LPCAT3, PITRM1, RUNX1, BACE1, CARD8, LGMN, HP, FXN, PSEN2, IFI16, BAG2, IMMP2L, ADAMTS3, ECE2, PCSK9, SERPINE2, BCL2L12, FGA, GRIN2A, STOML2, MYH9, CASP8, C2CD…
	GOBP_PROTEIN_TARGETING_TO_MEMBRANE	0.2429	0.043		186	RTP1, MICALL1, RPS15A, RPS21, ZDHHC9, RPL22, C2CD5, KCNB1, ZDHHC4, RPL35, MFF, RPL36, SIL1, ZDHHC11B, RPL10A, RPL4, RPL7, ZDHHC14, MYO1C, RPL7A, RPL8, RPL9, RPL12, RPL15, RPL17, ZDHHC18, RPL18, RAB8B, RPL18A, RPL19, ZDHHC21, RPL5, RPL21, RPL27, ZDHHC1, RPL27A, SLC1A1, RPL28, ZDHHC11, RPL31, RPL32, RPL34, RPL35A, RPL37, RPL37A, RPL39, RPL41, PEX26, RPL36A, PEX19, RPLP1, TRAM1L1, PEX5, RPS2, TRAM1,…
	GOBP_PROTON_TRANSMEMBRANE_TRANSPORT	0.7584	0.0133	0.979	117	TMCO3, PPIF, NDUFA4L2, ATP2C1, COX5A, ATP5MF, VPS9D1, TACO1, ATP2A3, SURF1, CLCN4, SLC9A1, CLCN5, CLCN3, ATP5F1D, UCP3, SLC11A2, SLC46A1, SLC4A11, COX4I1, SLC25A3, MT-ND4, ATPSCKMT, MT-ND5, SLC25A14, COX17, ATP2A1, COX6B1, ATP6V0E2, ATP5PB, ATP6V0A2, ATP5PF, TESC, ANTKMT, SLC36A1, ATP6V1D, COA8, ATP6V1H, ATP6V1A, ATP6V1B2, ATP6V1C1, ATP6V1E1, ATP6V0B, ATP1A1, ATP6V1G2, ATP1A3, ATP6V0A1, ATP6AP1, …
	GOBP_RECEPTOR_MEDIATED_ENDOCYTOSIS	0.4475	0.0595	0.0432	197	LMBR1L, CD63, CANX, AP2B1, SGIP1, APLN, SNX17, GAK, ITGAV, LRP1, SYT11, HIP1, VTN, CBL, LDLR, APOE, ADRB2, DLL1, LRP2, AP4E1, GRK3, DLG4, LRP1B, SCARB2, CAV2, DRD2, TGFBR2, ASGR1, WASL, HFE, CLU, HSP90AA1, OPHN1, AHI1, ALB, ANXA2, EGF, ARC, LDLRAP1, CACNG4, NLGN3, HP, FCHO2, CLTA, RAB31, CLTB, ARRB2, FCHO1, GRB2, VLDLR, GRK2, APOB, ITSN2, INSR, FMR1, GREM1, CAP1, RSPO1, WASF1, FCHSD2, CTTN, HYOU1…
	GOBP_REGULATION_OF_ALCOHOL_BIOSYNTHETIC_PROCESS	0.2476	0.5955	0.0001	57	PTK2B, WNT4, FGF1, ERLIN1, SREBF2, ERLIN2, GPER1, P2RY1, REST, ACACA, LSS, NFKB1, FASN, SCAP, APOE, SOD1, ELOVL6, MBTPS2, SNCA, PRKAA1, RAN, BMP2, BMP5, KPNB1, SCD, SP1, SQLE, LPCAT3, SEC14L2, NFYB, NFYC, SC5D, TM7SF2, PMVK, MVD, MVK, BMP6, ABCG1, NTSR1, GPAM, HMGCR, IDI1, NFYA, ACACB, APOB, DHCR7, CLCN2, DGKQ, SREBF1, DKK3, H6PD, FDFT1, FDPS, CYP51A1, HMGCS1, MBTPS1, GGPS1
	GOBP_REGULATION_OF_CALCIUM_ION_DEPENDENT_EXOCYTOSIS	0.3169	0.0274	0.6685	32	CDK5, NOTCH1, RAP1B, CACNA1G, CBARP, ATP2A2, KCNB1, SYT2, SYT6, SYT5, DOC2B, SYT7, ARF1, STXBP1, REST, STXBP3, SYT11, SYT1, SCAMP5, SYT4, ZP3, TRIM9, STX1A, RAB3GAP1, GNAI2, HYAL3, SYT13, DOC2A, SYT17, SYT10, SYT9, CACNA1H
	GOBP_REGULATION_OF_CALCIUM_ION_IMPORT		0.0201	0.5807	20	SPHK2, TRIM27, STC1, VDAC1, PDGFB, SLC30A1, CCL2, PDGFRB, ATP2A1, PKD2, EGF, CTNNB1, HOMER1, CXCL12, LGALS3, PRNP, FYN, TRPV3, PSEN2, WNK3
	GOBP_REGULATION_OF_CELL_KILLING	0.7303	0.0098	0.1082	36	HLA-E, CRK, HSP90AB1, SERPINB9, STAT5B, CD59, LAMP1, BAD, HLA-B, LGALS9, MICA, F2RL1, FADD, LAG3, CD226, CADM1, BCL2L11, BCL2L1, PPP3CB, ICAM1, ARRB2, PVR, NECTIN2, HAVCR2, CYRIB, IL12A, AP1G1, RASGRP1, CASP8, HLA-H, STX7, AGER, CFH, B2M, DNASE1, HLA-A
	GOBP_REGULATION_OF_CELLULAR_AMINO_ACID_METABOLIC_PROCESS	1	0.0475		52	PSMA1, PSMA2, PSMA3, PSMA4, PSMA5, PSMA6, ATCAY, SIRT4, PSMA7, PSMB1, PSMB2, PSMB3, PSMB4, PSMB5, PSMB6, PSMB7, PSMB8, PSMC1, PSMC2, PSMC3, PSMC4, PSMC5, PSMC6, PSMD1, PSMD2, PSMD3, PSMD4, PSMD5, PSMD7, PSMD8, PSMD9, PSMD10, PSMD11, PSMD12, PSMD13, PSME1, PSME2, ATP2B4, PSMF1, PSMD6, SLC7A11, CLN3, PARK7, NQO1, OAZ1, OAZ2, NR1H4, ODC1, AZIN1, PSME3, PSMD14, PSME4
	GOBP_REGULATION_OF_CHEMOTAXIS	0.493	0.0131	0.5741	147	SEMA6B, NOTCH1, SEMA4F, FGF2, SEMA4D, SEMA4B, SEMA3D, FGF1, CDH13, SEMA4C, SEMA6A, VEGFB, ANO6, SEMA4G, TIRAP, SEMA3F, F2RL1, SEMA4A, ADGRA2, HMGB1, EDN1, SEMA3B, SEMA6D, PTPN2, PTK2, SEMA7A, SEMA3E, PLXNA3, NTRK3, PLXNA4, CSF1, SEMA3C, RARRES2, ROBO1, ROBO2, IL12A, RIN3, BMPR2, SWAP70, THBS1, SEMA5A, DAPK2, NRP1, SERPINE1, JAM3, SLC8B1, CXCL14, F3, FGF10, FGFR1, PDGFB, PRKD2, SMOC2, MST1, ZNF580…
	GOBP_REGULATION_OF_CHOLESTEROL_BIOSYNTHETIC_PROCESS	0.1219	0.3495	0	42	KPNB1, SCD, FGF1, ERLIN1, SREBF2, ERLIN2, SP1, SQLE, LPCAT3, SEC14L2, NFYB, NFYC, SC5D, TM7SF2, ACACA, LSS, PMVK, FASN, MVD, MVK, SCAP, APOE, SOD1, ABCG1, GPAM, HMGCR, IDI1, NFYA, ACACB, APOB, ELOVL6, DHCR7, MBTPS2, SREBF1, FDFT1, PRKAA1, RAN, FDPS, CYP51A1, HMGCS1, MBTPS1, GGPS1
	GOBP_REGULATION_OF_CHOLESTEROL_METABOLIC_PROCESS	0.0986	0.2056	0	51	FGF1, ERLIN1, SREBF2, ERLIN2, ACADVL, ACACA, LSS, FASN, SCAP, APOE, SOD1, ELOVL6, MBTPS2, TTC39B, PRKAA1, RAN, ARV1, KPNB1, SCD, SP1, SQLE, LPCAT3, SEC14L2, NFYB, NFYC, SC5D, TM7SF2, LDLRAP1, PMVK, MVD, MVK, ABCG1, GPAM, HMGCR, IDI1, NFYA, ACACB, APOB, NR1H4, DHCR7, DGKQ, SREBF1, GNB3, DGAT2, FDFT1, EPHX2, FDPS, CYP51A1, HMGCS1, MBTPS1, GGPS1
	GOBP_REGULATION_OF_COAGULATION	0.3074	0.0099	0.0067	43	PLAT, F3, PLAU, TFPI, PDGFB, FGG, USF1, PDGFRA, ANO6, ENPP4, F2RL1, EPHB2, APOH, EDN1, FGB, PROS1, F2R, HS3ST5, ANXA5, VTN, PROC, PLAUR, APOE, PRDX2, CAV1, ST3GAL4, SERPINE2, ADAMTS18, FGA, PRKG1, UBASH3B, PRKCD, CD9, SERPING1, VKORC1, THBS1, CD36, SERPINE1, PSEN1, SH2B3, KLKB1, DMTN, NFE2L2
	GOBP_REGULATION_OF_COMPLEMENT_ACTIVATION	0.4267	0.0088	0.0083	19	CLU, SUSD4, CD59, A2M, CD46, SERPING1, C1QBP, CD81, CFI, CFP, PROS1, C1R, CFH, C1S, C3, VTN, C4A, C5, PHB
	GOBP_REGULATION_OF_EPITHELIAL_CELL_APOPTOTIC_PROCESS	0.3332	0.0562	0.047	59	CDH5, SFRP4, FGG, CCL2, ITGA4, GPER1, ANO6, YAP1, FGB, GSN, TCF7L2, MIR590, MDK, MTOR, JAK2, PDPK1, KRIT1, PLA2R1, PAK4, GAS6, PRKCI, HMOX1, THBS1, SEMA5A, TIA1, WFS1, SERPINE1, TNIP2, CAST, PLCG1, GATA2, NEUROD1, PPARA, EIF2S1, TNFAIP3, BAD, NDNF, CFLAR, RAMP2, SRSF6, PKHD1, ZFP36L1, ZFP36, ANGPT1, CAPN10, PIAS4, RGCC, MAPK7, ABL1, ICAM1, ARRB2, KDR, SCG2, FGA, PPARGC1A, SORT1, BOK, PDCD4, NFE2L2
	GOBP_REGULATION_OF_ER_ASSOCIATED_UBIQUITIN_DEPENDENT_PROTEIN_CATABOLIC_PROCESS	0.8978	0.0227	0.9562	9	UBQLN1, CAV1, UBQLN2, SVIP, SGTA, BCAP31, USP14, HERPUD1, NFE2L2
	GOBP_REGULATION_OF_ERAD_PATHWAY	0.7733	0.0282	0.9979	19	CAV1, UBQLN2, SVIP, UBXN1, SGTA, TMEM259, USP14, BAG6, UBQLN1, USP13, USP19, ATXN3, BCAP31, AQP11, RNF185, RNFT1, HERPUD1, USP25, NFE2L2
	GOBP_REGULATION_OF_EXOCYTOSIS	0.2097	0.0379	0.0325	150	NOTCH1, CBARP, KCNB1, PRKN, SEPTIN2, REST, F2RL1, SEPTIN4, FER, RAB8A, CNR1, SYT11, RAB8B, SYT4, CADPS, CADPS2, PDPK1, CSPG5, HGS, RAB12, GNAI2, HYAL3, SMPD3, SNF8, HMOX1, SDC1, STX1B, DRD2, SYTL4, SYT10, SLC4A8, SEPTIN5, RAB7A, PCLO, CDK5, CACNA1G, GATA2, SYT2, SYT5, DOC2B, STXBP6, RAB5A, SYT7, VPS18, RIMS2, RIMS3, GIT1, CACNB2, HAP1, RALA, RAB15, PPFIA2, CHRNA5, DTNBP1, RIMS4, ATP6AP1, BACE1, R…
	GOBP_REGULATION_OF_FATTY_ACID_TRANSPORT		0.1111	0.05	31	IRS2, PLA2G4A, AVPR1A, ATP1A2, EPRS1, AKT2, PPARA, STXBP1, ADORA2A, ARL6IP1, NPY5R, EDN1, ADORA1, PLA2R1, ACSL1, ITGB1, NTSR1, RAB3GAP1, FABP3, P2RX4, PLA2G3, MAP2K6, GRM7, THBS1, ARL6IP5, HRH3, AKT1, PER2, TRH, PSEN1, FIS1
	GOBP_REGULATION_OF_HETEROTYPIC_CELL_CELL_ADHESION	0.3079	0.4947	0.0044	15	THY1, MYADM, FGG, FGA, WNK1, KLF4, GCNT2, FGB, CD44, MBP, AGER, MAP2K5, FLOT1, BMP7, MAPK7
	GOBP_REGULATION_OF_HUMORAL_IMMUNE_RESPONSE	0.4056	0.0107	0.0047	26	CLU, SUSD4, CD59, HPX, CD46, FOXJ1, CFI, CFP, PROS1, SPNS2, PPP2R3C, C1R, C1S, VTN, C4A, C5, PTPN6, ZP3, A2M, SERPING1, C1QBP, CD81, CFH, C3, SPINK5, PHB
	GOBP_REGULATION_OF_HYALURONAN_BIOSYNTHETIC_PROCESS	0.56	0.0276		8	EGF, TGFB1, PDGFB, NFKB1, AP2A1, CLTC, SMPD3, HAS2
	GOBP_REGULATION_OF_LEUKOCYTE_MEDIATED_CYTOTOXICITY	0.9055	0.0427	0.1321	29	HLA-E, CRK, SERPINB9, STAT5B, LAMP1, HLA-B, LGALS9, MICA, F2RL1, FADD, LAG3, CD226, CADM1, PPP3CB, ICAM1, ARRB2, PVR, NECTIN2, HAVCR2, CYRIB, IL12A, AP1G1, RASGRP1, HLA-H, STX7, AGER, B2M, DNASE1, HLA-A
	GOBP_REGULATION_OF_LEUKOCYTE_MEDIATED_IMMUNITY	0.6907	0.0396	0.2131	98	JAK3, STAT5B, HMCES, MICA, F2RL1, FER, HMGB1, RIF1, FZD5, CADM1, PARP3, PDPK1, BCL6, NDFIP1, THOC1, HMOX1, TRAF6, IL12A, PRKCZ, MALT1, HFE, HLA-A, HLA-E, GATA2, TNFRSF1B, SERPINB9, TP53BP1, SUSD4, DHX36, ZBTB1, SMAD7, TFRC, ZP3, SPHK2, EXOSC6, TGFB1, ARRB2, PVR, NECTIN2, HSPD1, SLC15A4, PLA2G3, CYRIB, MSH2, HLA-H, AGER, B2M, CRK, LAMP1, LGALS9, NSD2, FOXJ1, FADD, IL27RA, MLH1, IL4R, LAG3, TRPM4, …
	GOBP_REGULATION_OF_LEUKOCYTE_MIGRATION	0.6494	0.0091	0.5992	114	VEGFB, ANO6, TIRAP, F2RL1, HMGB1, EMILIN1, EDN1, MYD88, PTK2, CSF1, RARRES2, SMPD3, HMOX1, IL12A, RIN3, SWAP70, THBS1, AKT1, DAPK2, PLCB1, MIA3, SERPINE1, MSN, JAM2, STK10, JAM3, SLC8B1, WASL, BMP5, CXCL14, MST1, ZNF580, PGF, KITLG, ADORA1, CREB3, MOSPD2, LGMN, ZP3, ITGA2, ST3GAL4, P2RX4, MIF, CXCL12, AGER, RHOG, GREM1, CALR, ADAM8, ADAM10, PADI2, ITGA2B, CRK, DUSP1, THY1, CRKL, PTK2B, MPP1, ECM1…
	GOBP_REGULATION_OF_LIPID_BIOSYNTHETIC_PROCESS	0.1864	0.159	0.0238	151	SORBS1, SNAI1, IGFBP7, FGF1, LPGAT1, ERLIN1, SIRT4, SREBF2, ERLIN2, ACADVL, GPER1, REST, NR1H3, ACACA, NFKB1, FASN, PROX1, LDLR, APOE, NR1D1, ORMDL2, SOD1, APOC1, ENHO, SMPD3, ELOVL5, TSPO, ELOVL6, PRKAB2, AKT1, ADGRF5, MID1IP1, ORMDL1, FBXW7, PRKAA1, RAN, SNAI2, BMP5, PDGFB, PPARA, FAM3A, ADIPOR2, LPCAT3, RDH10, ABCA3, SLC45A3, WDTC1, PMVK, FABP5, ATP1A1, MVD, MVK, IDH1, ABCD2, PLIN5, CCDC3, SPH…
	GOBP_REGULATION_OF_LIPID_LOCALIZATION	0.5225	0.0652	0.011	115	APOA2, PRKN, SREBF2, NR1H3, ITGAV, NPY5R, LPL, EDN1, LRP1, NFKB1, NFKBIA, PTPN2, APOE, PTPN11, CRY1, CAV1, ITGB1, APOC1, SLC12A2, TSPO, TTC39B, THBS1, ARL6IP5, HRH3, AKT1, PER2, PTCH1, KDM5B, OSBPL8, DISP3, PLA2G4A, ATP8A1, EPRS1, ABCB4, ASXL2, ARV1, AKT2, TMEM30A, PPARA, PPARD, LPCAT3, ABCA7, ABCA8, ANXA2, DBI, ABCA1, EGF, ABCA3, NAXE, ARL6IP1, LDLRAP1, ABCA12, ZDHHC8, MYB, TRIAP1, ADORA1, SCP2,…
	GOBP_REGULATION_OF_LIPID_TRANSPORT	0.793	0.016	0.0226	91	SIRT1, ATP1A2, APOA2, FURIN, PRKN, SREBF2, ABCA2, NR1H3, OSBPL6, ITGAV, NPY5R, EDN1, LRP1, NFKB1, NFKBIA, TMF1, APOE, PTPN11, CRY1, CAV1, PLA2R1, ACSL1, ITGB1, RAB3GAP1, APOC1, SLC12A2, TSPO, TTC39B, THBS1, ARL6IP5, HRH3, AKT1, PER2, PTCH1, KDM5B, NUS1, DISP3, IRS2, PLA2G4A, PLTP, AVPR1A, LAMTOR1, ATP8A1, EPRS1, ABCB4, ARV1, NR1H2, AKT2, TMEM30A, PPARA, STXBP1, LPCAT3, ABCA7, ABCA8, ANXA2, DBI, A…
	GOBP_REGULATION_OF_LIPOPROTEIN_LIPASE_ACTIVITY	0.135		0.0128	13	NR1H2, FURIN, PCSK6, APOC1, HDAC9, ABHD5, NR1H3, APOH, LPL, MIR590, SORT1, LMF1, PCSK5
	GOBP_REGULATION_OF_LOW_DENSITY_LIPOPROTEIN_PARTICLE_RECEPTOR_CATABOLIC_PROCESS	0.7072	0.3559	0.0488	6	APOE, FURIN, PCSK9, ABCA2, ANXA2, MYLIP
	GOBP_REGULATION_OF_NEUROTRANSMITTER_TRANSPORT	0.48	0.4636	0.0482	79	ATP1A2, ATP2A2, APBA1, PRKN, NCS1, DVL1, GPER1, RHOT1, CHRNA3, P2RY1, STXBP5, PPP1R9A, CNR1, SYT11, FLOT1, SYT4, SNCG, BAIAP3, CSPG5, RAB3A, ITGB1, RAB3GAP1, GIPC1, CPLX2, STX1B, DRD2, TOR1A, LRRK2, SNCA, SLC4A8, SNCAIP, PER2, SEPTIN5, GRIN3A, CDK5, RAP1B, PNKD, RAB5A, VPS18, STXBP1, RIMS2, RIMS3, NLGN1, DNM1L, GIT1, CACNB2, ADORA2A, RAB3B, SYN1, KCNMB4, PPFIA2, RAP1A, CHRNA5, SYT1, DTNBP1, RIMS4…
	GOBP_REGULATION_OF_ORGANIC_ACID_TRANSPORT		0.1357	0.0271	38	IRS2, PLA2G4A, AVPR1A, RGS2, RGS4, ATP1A2, EPRS1, AKT2, PPARA, STXBP1, ADORA2A, ARL6IP1, NPY5R, EDN1, SLC43A2, ADORA1, SV2A, PLA2R1, ACSL1, ITGB1, NTSR1, RAB3GAP1, FABP3, P2RX4, PLA2G3, MAP2K6, SLC12A2, GRM7, THBS1, ARL6IP5, HRH3, AKT1, PER2, SLC38A3, TRH, PSEN1, FIS1, SLC43A1
	GOBP_REGULATION_OF_PHOSPHOLIPID_BIOSYNTHETIC_PROCESS		0.0331	0.2287	12	NR1H4, PDGFB, ADGRF5, CHP1, FABP3, ACSL3, SLC27A1, RAB38, IDH1, ABCA2, LPCAT1, CAPN2
	GOBP_REGULATION_OF_PLASMA_LIPOPROTEIN_PARTICLE_LEVELS	0.0332	0.4012	0.0035	60	APOA2, PRKACA, LCAT, AP2B1, LPL, DGAT1, NPC1, LDLR, APOE, NCEH1, PRKACB, CSK, APOC1, HDLBP, HMOX1, APOM, NPC2, P4HB, KHSRP, BMP1, CNPY2, HNRNPK, MYLIP, SOAT1, PLTP, NR1H2, ARF1, LPCAT3, CLTC, ABCA7, ALB, ANXA2, LIPA, ABCA1, LDLRAP1, ZDHHC8, GPLD1, CUBN, LIPG, SCARB1, CLTA, MFSD2A, AP2M1, AP2S1, PLAGL2, ABCG1, PCSK9, AP2A1, AP2A2, ACSL3, VLDLR, LRPAP1, PLA2G3, ABCA5, MTTP, EHD1, APOB, NR1H4, DGAT2…
	GOBP_REGULATION_OF_PROTEIN_TYROSINE_KINASE_ACTIVITY	0.6753	0.0197	0.9367	69	ALKAL2, ZGPAT, THY1, DUSP22, PTPN1, APP, ABI1, TSG101, DVL2, ADAM17, RACK1, SRCIN1, PTPN2, SRC, CBL, SH3BP5L, SH3BP5, GGNBP2, CAV1, ERCC6, GAS6, SHC1, CBLB, IBTK, CD24, RAP2C, RAP2B, SOCS5, DLG4, NOX4, DOCK3, FBXW7, AFAP1L2, HYAL2, NTRK2, ERBB3, PDGFB, UNC119, EPHA4, CEP43, ERRFI1, BDNF, HBEGF, EGF, EPGN, NCAPG2, ADORA1, RELN, TGFA, NRG1, SOCS4, FYN, NEDD9, NEURL1, WNT3A, DLG3, MVP, PAK2, LRP8, S…
	GOBP_REGULATION_OF_RECEPTOR_CATABOLIC_PROCESS	0.9134	0.3897	0.0327	10	APOE, DTX3L, PTPN1, FURIN, PCSK9, ITCH, ABCA2, ANXA2, MYLIP, MTMR2
	GOBP_REGULATION_OF_RECEPTOR_RECYCLING	0.7408	0.0334	0.0945	21	ARAP1, TBC1D16, LAMTOR1, RAB29, PCSK9, CHMP5, NSF, OPTN, ECE1, ANXA2, SCRIB, VAMP3, NSG1, INPP5F, SNCA, EPS15, KIF16B, BVES, ACHE, PSEN1, AP1AR
	GOBP_REGULATION_OF_RESPONSE_TO_ENDOPLASMIC_RETICULUM_STRESS	0.5467	0.0341		74	SIRT1, UBQLN2, HSPA5, PTPN1, PRKN, DAB2IP, COPS5, RACK1, NR1H3, MANF, ERN1, PTPN2, USP25, DDRGK1, DNAJC3, CAV1, EIF2AK3, PMAIP1, UBXN1, PPP1R15A, NCK1, BAG6, DNAJB9, PPP1R15B, CREB3L1, MBTPS2, UBQLN1, LRRK2, USP13, DDIT3, ATXN3, WFS1, SELENOS, GRINA, AQP11, SERINC3, TMED2, CLU, HSPA1A, SVIP, NR1H2, SGTA, XBP1, LPCAT3, TMEM259, ABCA7, PARK7, USP14, TXNDC12, USP19, CREB3, ATF6, PIGBOS1, RNFT1, BCL2…
	GOBP_REGULATION_OF_RESPONSE_TO_WOUNDING	0.3993	0.0137	0.1218	104	FGF2, AJAP1, ARFGEF1, WFDC1, ANO6, KLF4, F2RL1, PTPRF, HMGB1, PTPRS, APOH, EDN1, LRP1, PROS1, PTK2, VTN, GRN, PLAUR, PRKCE, ACTG1, PLPP3, APOE, KIAA0319, CAV1, KREMEN1, ITGB1, KANK1, SLC12A2, VKORC1, MAP2K1, THBS1, SERPINE1, DMTN, F3, TFPI, PDGFB, SMOC2, CD109, TNFAIP3, HRAS, XBP1, EPHA4, RGMA, EPPK1, HBEGF, GIT1, SRSF6, EPHB2, CNTF, F2R, SPP1, MYLK, ST3GAL4, SERPINE2, FGA, PRKCD, FLNA, LRIG2, IN…
	GOBP_REGULATION_OF_SECRETION	0.324	0.0192	0.1168	414	CACNA2D2, IDH2, KCNB1, ARL2BP, ITPR3, TM7SF3, FER, EDN1, ANKRD1, RAB8B, TTN, PTPN23, NADK, PSMD9, PDPK1, HGS, RAB12, ISL1, SMAD4, HYAL3, CHRNB2, SDC1, TGFB2, PRKAA1, SEPTIN5, RAB7A, GIPR, KDM5B, PLA2G4A, PHPT1, PRKCA, PPARD, PNKD, XBP1, VPS18, MYB, ADORA1, SPP1, TAC1, RIMS4, BACE1, EIPR1, SPHK2, STC1, SLC30A1, NTSR1, RAB11FIP5, NSF, RAB11FIP1, P2RX4, RAB11FIP3, PLA2G3, GOLPH3L, MAP2K6, GRK2, SYT1…
	GOBP_REGULATION_OF_STEROID_BIOSYNTHETIC_PROCESS	0.4199	0.3338	0.0043	71	SIRT1, SNAI1, WNT4, IGFBP7, FGF1, ERLIN1, SREBF2, ERLIN2, REST, ACACA, LSS, NFKB1, FASN, PROX1, SCAP, APOE, NR1D1, SOD1, TSPO, ELOVL6, MBTPS2, PRKAA1, RAN, SNAI2, BMP2, BMP5, KPNB1, SCD, SP1, SQLE, LPCAT3, SEC14L2, NFYB, NFYC, SC5D, ADM, TM7SF2, PMVK, ATP1A1, MVD, MVK, INSIG1, STARD4, MALRD1, BMP6, FGF19, ASAH1, ABCG1, GPAM, DKKL1, HMGCR, IDI1, NFYA, PPARGC1A, ACACB, APOB, NR1H4, DHCR7, CLCN2, DG…
	GOBP_REGULATION_OF_STEROID_METABOLIC_PROCESS	0.2076	0.2981	0	88	SIRT1, SNAI1, WNT4, RORA, APOA2, STAT5B, IGFBP7, FGF1, ERLIN1, SREBF2, ERLIN2, ACADVL, ABCA2, REST, ACACA, LSS, NFKB1, FASN, PROX1, SCAP, APOE, NR1D1, SOD1, APOC1, TSPO, ELOVL6, MBTPS2, ABCB11, TTC39B, PRKAA1, RAN, SNAI2, BMP2, BMP5, LAMTOR1, ARV1, KPNB1, SCD, SP1, SQLE, LPCAT3, SEC14L2, NFYB, NFYC, SC5D, ADM, TM7SF2, LDLRAP1, PMVK, ATP1A1, MVD, MVK, INSIG1, STARD4, MALRD1, KIT, PANK2, BMP6, FGF1…
	GOBP_REGULATION_OF_STEROL_TRANSPORT	0.3304	0.2197	0.0211	39	SIRT1, PLTP, LAMTOR1, ABCB4, ARV1, NR1H2, APOA2, FURIN, SREBF2, LPCAT3, ABCA7, ABCA2, ABCA8, ANXA2, ABCA1, EGF, ABCA3, NR1H3, OSBPL6, NAXE, LDLRAP1, ABCA12, ZDHHC8, LRP1, NFKB1, NFKBIA, SCP2, EEPD1, YJEFN3, LIPG, APOE, CAV1, PCSK9, APOC1, GPS2, TSPO, TTC39B, PTCH1, NUS1
	GOBP_REGULATION_OF_TRIGLYCERIDE_METABOLIC_PROCESS	0.1036	0.4908	0.0272	24	APOE, SCARB1, PANK2, NR1H2, MFSD2A, MBOAT7, FITM2, DAGLB, PNPLA2, CNEP1R1, SLC27A1, ATG14, CTDNEP1, ABHD5, NR1H3, SREBF1, GNB3, DGAT2, FBXW7, C3, GPLD1, SORL1, LDLR, PLIN5
	GOBP_REGULATION_OF_TUBE_SIZE	0.6299	0.035	0.0426	71	ATP1A2, FGG, PLOD3, GPER1, P2RY1, APLN, F2RL1, EDN1, FGB, TRPM4, CHRM3, ARHGAP42, BDKRB2, ADRA2B, SLC8A1, ZDHHC21, ATP2B1, OXTR, DOCK5, DOCK4, APOE, ADRB2, CAV1, GUCY1A1, GCLC, KCNMA1, GCLM, SOD1, GPX1, SNTA1, SOD2, PRKG1, ITGA1, ECE1, GCH1, BMPR2, ITGB1BP1, AKT1, PER2, AVPR1A, RGS2, ATG5, EXT2, EXT1, ROCK1, ADM, ADORA2A, KCNMB2, KCNMB4, ROCK2, ADRA1B, ADORA1, F2R, ASIC2, EGFR, ICAM1, WNT9B, FGA,…
	GOBP_REGULATION_OF_TYPE_2_IMMUNE_RESPONSE	0.7815	0.0124	0.8218	12	PRKCZ, RARA, BCL6, IL27RA, ECM1, NDFIP1, CD81, IL4R, ARG2, ANXA1, IL33, SOCS5
	GOBP_REGULATION_OF_VASOCONSTRICTION	0.4004	0.1414	0.005	32	AVPR1A, ATP1A2, FGG, APLN, ADM, KCNMB2, EDN1, FGB, KCNMB4, ADRA1B, F2R, TRPM4, CHRM3, ARHGAP42, BDKRB2, ADRA2B, ZDHHC21, ATP2B1, OXTR, DOCK5, DOCK4, CAV1, ASIC2, EGFR, ICAM1, SNTA1, FGA, ECE1, BMPR2, AKT1, PER2, GJA1
	GOBP_REGULATION_OF_VESICLE_FUSION	0.4073	0.0343	0.3498	21	PRRT2, TRIM9, RAB3A, AKT2, C2CD5, GRIK5, SPHK1, ANXA1, DOC2B, STXBP1, ANXA2, CPLX2, CORO1A, KIF5B, CPLANE2, SNCA, TBC1D4, SYT9, SYT1, ANKRD27, SYT4
	GOBP_REGULATION_OF_VESICLE_MEDIATED_TRANSPORT	0.3493	0.0739	0.0487	392	LMAN2, CD63, C2CD5, KCNB1, ANO6, FER, ITGAV, EPHA3, HIP1, SRC, VTN, CBL, RAB8B, PTPN23, STX18, PDPK1, HGS, RAB12, SOD1, HYAL3, DLG4, SDC1, NRP1, VAMP4, PRKAA1, SEPTIN5, RAB7A, LRSAM1, CLU, RAB29, OPHN1, VPS18, ABCA7, LDLRAP1, RIMS4, BACE1, EIPR1, SPHK2, ITGA2, LYPLA1, RAB31, ARRB2, CNST, NSF, PLA2G3, EHD1, SYT17, PREPL, SYT9, CACNA1H, MCTP1, GREM1, PRKD1, NCS1, WNT5A, PICK1, IL4R, LGALS3, SAR1B, …
	GOBP_REGULATION_OF_WOUND_HEALING	0.5088	0.0167	0.0487	79	CRK, FGF2, PLAT, AJAP1, ARFGEF1, PLAU, WNT4, FGG, USF1, WFDC1, CASK, ANO6, ENPP4, CLASP2, F2RL1, CLASP1, HMGB1, APOH, EDN1, FGB, PROS1, CADM4, PTK2, VTN, PROC, PLAUR, PRKCE, RREB1, CLDN1, MTOR, ACTG1, PLPP3, APOE, PHLDB2, PRDX2, TNFRSF12A, CAV1, ITGB1, KANK1, ADAMTS18, PRKG1, SLC12A2, UBASH3B, CD9, SERPING1, VKORC1, THBS1, SERPINE1, DMTN, F3, TFPI, PDGFB, SMOC2, CD109, PDGFRA, TNFAIP3, HRAS, XBP1…
	GOBP_RELEASE_OF_CYTOCHROME_C_FROM_MITOCHONDRIA	0.0465	0.7716		45	PPIF, GHITM, CLU, BCL2, BNIP3, JUN, PRKN, FAM162A, MFF, BAD, GPER1, DNM1L, FZD9, BBC3, GGCT, IFI6, TRIAP1, PINK1, PLAUR, BCL2L11, FXN, PSMD10, BCL2L1, WDR35, TP53, PDCD5, ARRB2, HGF, PMAIP1, PRELID1, BMF, GPX1, BAX, SOD2, BID, BAK1, MLLT11, HRK, MOAP1, OPA1, AKT1, FIS1, TIMM50, BOK, NOL3
	GOBP_RESPIRATORY_ELECTRON_TRANSPORT_CHAIN	0.1148	0		109	COX5A, CDK1, COQ9, COX5B, NDUFA12, AIFM2, NDUFA13, DNAJC15, UQCRC1, DLD, COX4I1, GHITM, NDUFC2, ETFA, ETFB, ETFDH, MT-ND4, MT-ND5, COX6B1, NDUFS3, PINK1, NDUFS1, IMMP2L, CYC1, UQCR11, UQCR10, UQCRHL, UQCRB, UQCRH, MT-CO2, SLC25A12, NDUFB9, NDUFS4, NDUFA2, CHCHD2, UQCRQ, NDUFA9, UQCRC2, AFG1L, NDUFAF1, NDUFA11, ETFRF1, MT-ND4L, NDUFA1, NDUFA3, MT-ND1, NDUFA5, NDUFA8, NDUFA10, NDUFB1, NDUFA7, NDUFB…
	GOBP_RESPONSE_TO_ACID_CHEMICAL	0.6028	0.0296	0.7254	98	SESN2, CDO1, SIPA1, COL5A2, COL6A1, CRLS1, EDN1, PIK3CA, ALAD, GLRA2, GCLM, HSF1, DHODH, RRAGA, GLRA3, RRAGC, ATF2, SIX1, TH, RPS6KB1, SOCS1, RELA, XBP1, PKD2, COL4A1, SST, RPTOR, BCL11A, SH3BP4, FYN, CASTOR3, NEURL1, AMIGO1, DNMT3A, CHUK, CASTOR2, NTRK1, GSS, NQO1, GLRB, CAPN2, CPS1, LAMTOR2, PCNA, PEMT, LAMTOR3, CPEB1, CEBPB, ASS1, MTOR, CASP3, COL1A1, SESN3, ATP2B4, UBR1, SESN1, LARS1, MMP2, R…
	GOBP_RESPONSE_TO_ARSENIC_CONTAINING_SUBSTANCE		0.0127	0.3783	28	VCP, PPIF, HNRNPA1, MAPK13, DAXX, DDX3X, CPEB2, DHX36, SERPINF1, GSTO1, SLC38A2, CDKN1A, ALAD, MKNK2, ATF3, SRRT, ZC3H12A, HSF1, RNF4, ZFAND1, PTEN, ABCC2, ATF4, TNFRSF11B, HMOX1, FECH, NEFL, RBM4
	GOBP_RESPONSE_TO_DEXAMETHASONE		0.0198	0.1252	28	FBXO32, RPS6KB1, NR3C1, CFLAR, ERRFI1, SERPINF1, EDN1, ASS1, CLDN1, EGFR, ICAM1, ABCC2, DNMT3B, CBX3, CPS1, EIF4E, FECH, FIBIN, PCK2, PCNA, GBA, DDIT4, SMYD3, SRD5A1, STAR, TFAP4, USP8, FOXO1
	GOBP_RESPONSE_TO_INTERFERON_GAMMA	0.7073	0.0342	0.4576	105	MED1, IFITM3, MT2A, NR1H3, MYO1C, JAK1, EDN1, GSN, PTPN2, GBP2, NUB1, ZYX, SOCS3, SYNCRIP, SLC26A6, CDC37, STX8, MID1, IFITM2, IFITM1, AQP4, CDC42EP2, HLA-A, CDC42EP4, HLA-E, IRF1, RPS6KB1, EPRS1, HSP90AB1, CAMK2B, SOCS1, CAMK2G, DAPK1, IFNGR2, PARP14, KIF5B, PARP9, PDE12, TP53, SIRPA, HLA-DPB1, IRF9, IRF7, CALCOCO2, IRF2, PRKCD, VCAM1, VAMP3, HLA-C, HLA-H, STAR, B2M, RPL13A, ADAMTS13, CITED1, ST…
	GOBP_RESPONSE_TO_LEAD_ION	0.8304	0.0211	0.5742	20	ALAD, SPARC, PPP5C, APP, BECN1, CDK4, PPP1CA, MAPT, FECH, PLSCR1, PPP2CB, PPP2CA, CAT, STAR, BACE1, ATP7A, QDPR, MAP1LC3A, CLDN1, DNMT3A
	GOBP_RESPONSE_TO_MANGANESE_ION	0.0299	0.0148		17	ATP13A2, EIF2AK3, HSPA5, PRKN, APP, SLC30A10, EIF2S1, SOD2, ATF4, ADAM9, TSPO, LRRK2, FIBIN, BACE1, ATP7A, D2HGDH, TH
	GOBP_RESPONSE_TO_METAL_ION	0.3241	0.003	0.2694	249	CARF, PPIF, BNIP3, JUN, MT1X, MT2A, ITPR3, CEBPA, EDN1, SYT11, SYT4, ADD1, TTN, DTYMK, KCNMA1, ATP5F1D, SOD1, KHK, DLG4, HMOX1, SDC1, SLC11A2, SMPD1, DRD2, HOMER1, SYT10, THBS1, AKT1, AHCYL1, PRKAA1, GIPR, HFE, TH, DMTN, NFATC4, S100A16, BCL2, MTF1, NEDD4L, TIGAR, BACE1, DNMT3A, CHUK, KIT, SLC30A1, EGFR, ADCY1, ITPKB, P2RX4, ADCY7, CPNE9, ADCY8, VCAM1, CPS1, KCNH1, SYT17, CPNE5, FECH, FIBIN, CASP…
	GOBP_RESPONSE_TO_MOLECULE_OF_BACTERIAL_ORIGIN	0.4814	0.0486		178	NOTCH1, JUN, PDE4B, DAB2IP, SASH1, TIRAP, MAPK14, NR1H3, FER, FOXP1, AKAP8, HMGB1, FOS, CNR1, EDN1, FZD5, ANKRD1, NFKB1, MYD88, NFKBIA, CNP, PALM3, AKIRIN2, SRC, PRKCE, CMPK2, GGT1, ALAD, NR1D1, FGFR2, HSF1, CHMP5, HNRNPA0, ABCC2, SMAD6, SOD2, TRAF6, IL12A, TSPO, UPF1, TAB2, MAPKAPK3, MALT1, MAPKAPK2, NFKBIB, HDAC5, AKT1, KCNJ8, SERPINE1, TH, PRKCA, TFPI, FGF10, RPS6KB1, TNFRSF1B, TRIM41, LOXL1, …
	GOBP_RESPONSE_TO_MUSCLE_STRETCH		0.641	0.027	19	TCAP, RELA, CDH2, MAPK14, CTNNB1, DMD, FOS, EDN1, GSN, ANKRD1, NFKB1, NFKBIA, RYR2, PIK3CA, PTK2, RAF1, SLC8A1, SLC9A1, TTN
	GOBP_RESPONSE_TO_NICOTINE	0.2958	0.0306		33	ATP1A2, BCL2, PPARA, MT-ND4, RELA, BAD, CHRNA7, CHRNA3, KCNJ11, KCNK1, CNR1, EDN1, NFKB1, CHRNA5, NKX6-1, MAPK1, PPP1R9B, CASP3, NTRK1, CHRNB1, CHRNB2, CREB1, SLC7A11, HMOX1, VCAM1, DRD2, MSX1, MT-ND6, STAR, B2M, TH, CHRNA4, HDAC2
	GOBP_RESPONSE_TO_NUTRIENT	0.8276	0.0339		113	HLCS, MED1, AGL, ENSA, LPL, CNR1, GSN, ARSB, SLC8A1, SRF, ATP2B1, PKM, SFRP1, ALAD, GCLM, HSF1, SLC27A4, OXCT1, BECN1, TNC, GNAI2, SOD2, TNFRSF11B, UCP3, DNMT3B, BCHE, HMOX1, TSPO, TGFBR2, SLC16A1, CDKN2D, SNAI2, COX4I1, GIPR, BMP7, NCOA1, RPS6KB1, PPARD, RELA, XBP1, ADIPOR2, SETDB1, SST, SPP1, LRAT, LIPG, DNMT3A, ITGA2, STC1, EGFR, KANK2, MN1, BRIP1, NQO1, TRIM24, ACSL3, VCAM1, NR1H4, STAR, HMGC…
	GOBP_RESPONSE_TO_REDOX_STATE	0.8553	0.0478	0.9951	13	RNF7, FKBP1B, ADH5, ARNTL, VASN, GLRX2, SLC7A11, SMPD3, ARHGDIB, SELENOS, RYR2, CLOCK, SIRT2
	GOBP_RESPONSE_TO_TOXIC_SUBSTANCE	0.3815	0.0034	0.4496	153	SESN2, PRXL2B, PRKN, DHX15, GPX4, MT1X, MT2A, PRXL2A, ABCG2, BLMH, FOS, PPP1R9A, MBP, CNP, GSR, SRF, APOE, SELENOT, KDM1A, ALAD, SOD1, CHKA, ERCC6, ABCC2, GPX1, SOD2, ATF4, DNMT3B, APOM, SDC1, DRD2, CYP1B1, RAD51, AHR, WAPL, PON2, KDM5B, BMP7, TH, RPS6KB1, BCL2, GSTM2, MGST1, TP53INP1, ALB, SLC7A8, GSTO1, ESD, PINK1, HP, DNMT3A, CHUK, FANCC, SLC30A1, EPHX1, AKR1A1, TXNRD2, SLC30A10, BRIP1, NQO1, …
	GOBP_RESPONSE_TO_XENOBIOTIC_STIMULUS	0.963	0.0291	0.4531	64	CYP46A1, RORA, MCM7, MGST2, MGST3, NQO2, RHBDD3, GGT1, CYP2U1, CRYZ, CYP2R1, ACSL1, CYP2D7, GSTM3, CYP2D6, GSTM4, CYP2E1, ACAA1, CYP3A5, ABCC2, GPX1, MTARC2, CYP1B1, MTARC1, GSTP1, AKR1C1, SLITRK5, AHR, CYP26A1, POR, HSP90AB1, GSTM2, MGST1, AHRR, GSTO1, TIGAR, GUK1, CYB5R3, CMBL, EPHX1, AKR7L, GSS, CYP26B1, NQO1, RB1, BPHL, CYB5B, CES2, NAT1, ACY1, E2F1, ARNT, ARNT2, AIP, PTGS1, AOC2, AKR7A3, N6A…
	GOBP_RESPONSE_TO_ZINC_ION	0.0928	0.0072		29	ATP13A2, PAM, MT1X, MT2A, KCNK3, MTF1, GGH, ASS1, PARP1, ALAD, GLRA2, SLC30A1, SLC30A4, SLC30A10, KHK, PTEN, SLC39A13, ZNF658, SOD2, P2RX4, CREB1, TSPO, CA2, VCAM1, CPS1, SLC30A5, ATP7A, D2HGDH, TH
	GOBP_SECONDARY_METABOLIC_PROCESS		0.0151	0.5137	34	CDH3, CITED1, OPN3, BCL2, PAM, WNT5A, SLC45A2, AKR1A1, CYP2D6, GIPC1, ABCC2, MFSD12, CTNS, DDC, AKR1C2, SLC7A11, DDT, APPL1, BDH2, RAPGEF2, AKR1B1, CYP1B1, PMEL, AKR1C1, AKR7A3, N6AMT1, TRPC1, ARL1, ZEB2, CBR4, STAR, AKR7A2, TH, NFE2L2
	GOBP_SODIUM_ION_TRANSPORT		0.4289	0.0355	155	SLC41A1, SLC4A7, SLC6A6, ANO6, DMD, PRKCE, SLC8A1, SLC9A1, ADRB2, SLC6A1, SLC12A2, FGF12, DRD2, ABCB11, SLC4A8, DMPK, SLC10A4, AKT1, AHCYL1, SLC10A5, SLC8A2, SLC4A11, SLC8B1, SCN11A, CNNM4, SLC10A7, FGF14, CACNA1G, UTRN, ANK3, RANGRF, ATP1B1, SLMAP, PKD2, GLRX, KIF5B, TESC, NEDD4L, MLLT6, ATP1A1, ATP1A3, SCN7A, SLC12A1, PKP2, SLC24A2, SLC8A3, ASIC2, PCSK9, CHP1, SERPINE2, P2RX4, ASIC1, SCN1A, SCN…
	GOBP_STEROID_BIOSYNTHETIC_PROCESS	0.562	0.1944	0.0009	135	CYP46A1, SNAI1, ACAA2, MED1, FDXR, IGFBP7, FGF1, ERLIN1, SREBF2, ERLIN2, REST, LBR, ACACA, NFKB1, FASN, PROX1, APOE, CYB5R2, HINT2, CYB5R1, PLPP6, NR1D1, SOD1, NSDHL, TSPO, ELOVL6, ABCB11, SLC27A5, ERG28, MSMO1, ACBD3, PRKAA1, RAN, SNAI2, ACLY, INSIG2, BMP5, ARV1, LPCAT3, SCP2, PMVK, ATP1A1, CYP7B1, MVD, MVK, DHCR24, BMP6, FAXDC2, ASAH1, ABCG1, SLC27A2, DKKL1, HMGCR, IDI1, APOB, NR1H4, DHCR7, HSD…
	GOBP_STEROID_CATABOLIC_PROCESS		0.0349	0.2809	13	CYP46A1, APOE, SCARB1, YWHAH, CEL, HSD17B6, SNX17, STS, SRD5A1, SPP1, HSD17B11, HSD17B14, CYP27A1
	GOBP_STEROID_METABOLIC_PROCESS	0.4776	0.1164	0.001	212	CYP46A1, ACAA2, RORA, FDXR, APOA2, SREBF2, SNX17, CEBPA, SULT4A1, FASN, PROX1, LDLR, APOE, HINT2, NR1D1, SOD1, LRP2, NSDHL, SMPD1, SLC27A5, AKR1C1, MECP2, PRKAA1, RAN, RXRA, INSIG2, BMP5, PPARD, LPCAT3, APOL2, LIPA, ABCA1, LDLRAP1, SCP2, ATP1A1, SPP1, CYP7B1, KIT, ABCG1, HMGCR, IDI1, VLDLR, APOB, NFE2L1, FDFT1, FDPS, STAR, HMGCS1, CACNA1H, GGPS1, PBX1, WNT4, CYP4V2, APP, ABCA2, OSBPL1A, OSBPL6, O…
	GOBP_STEROL_BIOSYNTHETIC_PROCESS	0.3334	0.1025	0	63	ACAA2, FGF1, ERLIN1, SREBF2, ERLIN2, LBR, EBP, ACACA, LSS, FASN, SCAP, APOE, CYB5R2, CYB5R1, PLPP6, SOD1, NSDHL, ELOVL6, MBTPS2, ERG28, MSMO1, PRKAA1, RAN, G6PD, ACLY, INSIG2, ARV1, KPNB1, SCD, SP1, SQLE, LPCAT3, SEC14L2, ACAT2, NFYB, NFYC, SC5D, TM7SF2, PMVK, MVD, MVK, INSIG1, DHCR24, CYB5R3, FAXDC2, ABCG1, GPAM, HMGCR, IDI1, NFYA, ACACB, APOB, PRKAG2, DHCR7, SREBF1, PRKAA2, FDFT1, FDPS, CYP51A1…
	GOBP_STEROL_HOMEOSTASIS	0.4079	0.2409	0.0038	56	SIRT1, RORA, APOA2, LCAT, SREBF2, RALY, ABCA2, COMMD9, NR1H3, LPL, NR5A2, MIR590, NPC1, LDLR, TMEM97, APOE, CAV1, NR1D1, CNBP, CD24, APOM, TSKU, ABCB11, NPC2, TTC39B, LRP5, AKR1C1, NUS1, MYLIP, DISP3, SOAT1, LAMTOR1, NR1H2, ABCD1, XBP1, ABCA1, LDLRAP1, LRP5L, LIMA1, CYP7B1, INSIG1, LIPG, SCARB1, MALRD1, ABCG1, PCSK9, FABP3, HDAC9, MTTP, EHD1, APOB, NR1H4, GRAMD1B, ACSM3, DGAT2, EPHX2
	GOBP_STEROL_METABOLIC_PROCESS	0.2978	0.3199	0	121	CYP46A1, ACAA2, FDXR, APOA2, FGF1, ERLIN1, SREBF2, ERLIN2, ACADVL, SNX17, CEBPA, LBR, ACACA, FASN, LDLR, APOE, CYB5R2, CYB5R1, PLPP6, SOD1, NSDHL, HDLBP, SMPD1, ELOVL6, NPC2, CYP1B1, TTC39B, ERG28, MSMO1, PRKAA1, RAN, RXRA, ACLY, INSIG2, DISP3, ARV1, OSBPL5, PPARD, LPCAT3, APOL2, PIP4P1, LIPA, ABCA1, LDLRAP1, PMVK, CYP7B1, MVD, MVK, CUBN, DHCR24, FAXDC2, ABCG1, PCSK9, HMGCR, IDI1, VLDLR, LEPR, AP…
	GOBP_STEROL_TRANSPORT	0.3121	0.3495	0.0093	82	SIRT1, APOA2, FURIN, LCAT, SREBF2, ABCA2, OSBPL1A, NR1H3, OSBPL6, OSBPL7, OSBPL9, LRP1, NFKB1, OSBPL3, NFKBIA, NPC1, OSBP, OSBPL2, LDLR, APOE, CAV1, OSBPL10, APOC1, APOM, PIP4K2A, TSPO, TSKU, NPC2, TTC39B, STX12, RELCH, AKR1C1, SERAC1, VPS4B, PTCH1, STARD5, OSBPL8, NUS1, SOAT1, PLTP, CLU, LAMTOR1, ABCB4, ARV1, NR1H2, OSBPL5, LRP6, SYT7, LPCAT3, ABCA7, CEL, ABCA8, ANXA2, STARD3, ABCA1, EGF, ABCA3,…
	GOBP_SURFACTANT_HOMEOSTASIS	0.9947	0.028	0.449	7	ABCA3, RCN3, EPAS1, ABCA12, ADGRF5, LPCAT1, VEGFA
	GOBP_SYNAPTIC_TRANSMISSION_CHOLINERGIC	1	0.0021	0.004	19	APOE, RIC3, CHRNB4, CHRNB1, NQO1, CHRNB2, CHRNA7, CHRNA3, CHRNA10, ADORA2A, CHRNA1, CHRNA5, LYNX1, ACHE, TAC1, COLQ, LAMA2, CHRNA6, CHRNA4
	GOBP_SYNAPTIC_VESICLE_EXOCYTOSIS	0.573	0.2124	0.0229	89	ATP2A2, APBA1, NCS1, VAMP2, DVL1, P2RY1, SNAP47, STXBP5, ERC2, NAPB, SNAP25, CNR1, SNAP23, NAPA, SYNJ1, SNAP29, SV2A, CADPS, CADPS2, CSPG5, RAB3A, RAB3GAP1, GIPC1, CPLX2, STX1B, DRD2, LRRK2, SNCA, SLC4A8, PPFIA3, SNPH, SEPTIN5, CTBP2, PCLO, GRIN3A, CDK5, RAP1B, GRIK5, UNC13B, SYT2, SYT6, SYT5, UNC13A, DOC2B, UNC13C, RAB5A, SYT7, VPS18, STXBP1, RIMS2, RIMS3, NLGN1, BLOC1S6, DNM1L, GIT1, CACNB2, AD…
	GOBP_TERPENOID_METABOLIC_PROCESS	0.1339	0.3005	0.0241	71	GPC6, ADH5, CYP4V2, APOA2, GPC4, CRABP2, ALDH8A1, CRABP1, DHRS3, TTR, LPL, LRP1, LSS, DGAT1, SDC2, HSPG2, SDC4, APOE, LIPE, CYP2D6, GPC5, CYP2E1, RDH5, CYP3A5, LRP2, RBP1, RARRES2, SDC3, NAPEPLD, APOM, SDC1, STRA6, AKR1B1, GPC3, CYP1B1, AKR1C1, HTRA2, AGRN, RDH14, CYP26A1, CYP26C1, RDH13, DHRS13, PPARD, CYP27C1, RETSAT, RDH11, PNPLA2, RDH16, BCO2, RDH10, LRAT, ADH1B, GPC1, EGFR, CYP26B1, LRP8, AP…
	GOBP_TOXIN_METABOLIC_PROCESS	0.8217	0.0428	0.8792	9	CYP1B1, AKR7A3, N6AMT1, ARL1, PAM, STAR, DDC, TH, NFE2L2
	GOBP_TRANSFERRIN_TRANSPORT		0.0122	0.2015	29	CLTC, ATP6V0E2, LMTK2, ATP6V0A2, REP15, ARHGAP1, ATP6V1D, ATP6V1H, ATP6V1A, ATP6V1B2, ATP6V1C1, ATP6V1E1, ATP6V0B, ATP6V1G2, ATP6V0A1, ATP6AP1, STEAP3, MCOLN1, TFRC, ATP6V0E1, ATP6V1E2, ATP6V0D1, RAB11B, ATP6V1F, ATP6V1G1, ATP6V1B1, DNM2, TF, HFE
	GOBP_TRANSITION_METAL_ION_HOMEOSTASIS	0.7632	0.0122	0.5034	93	COMMD1, PRKN, APP, SRI, ABCB6, SLC40A1, SLC25A37, MT1X, MT2A, SLC25A28, ABCG2, SCO1, COX19, SLC30A9, SLC31A1, SLC30A7, NEO1, SLC39A6, STEAP2, SLC1A1, ATOX1, ATP7B, CUTC, NEDD8, TTC7A, NDFIP1, SOD1, SLC30A4, SLC39A7, SLC39A13, SMAD4, FLVCR1, SLC39A14, HMOX1, BDH2, SLC11A2, CP, FTH1, FTL, MYC, SLC22A17, HEPH, SLC46A1, ABCB7, HYAL2, NCOA4, HFE, BTBD9, GLRX3, ATP13A2, XIAP, FBXL5, HMOX2, CAND1, CYBRD…
	GOBP_TRANSITION_METAL_ION_TRANSPORT		0.0029	0.2665	90	ATP2C1, ABCB6, SLC40A1, SLC25A37, TTYH1, SLC25A28, MMGT1, SLC30A9, SLC31A1, SLC30A7, SLC39A11, FKBP4, SLC39A6, STEAP2, SLC39A3, ATOX1, ATP7B, CUTC, SLC39A9, SLC30A6, ATP13A1, TCN2, SLC30A4, SLC39A7, TMEM163, SLC39A13, ATP6V1B1, ABCC2, FLVCR1, TRPC3, SLC39A14, SLC11A2, DNM2, CP, FTH1, FTL, SLC22A17, PGRMC2, TRPC1, HEPH, SLC46A1, ABCB7, FLVCR2, SLC48A1, TRPC4, HFE, NECTIN1, COX17, HPX, CLTC, ATP6V0…
	GOBP_TRIGLYCERIDE_METABOLIC_PROCESS	0.0098	0.1983	0	64	SIRT1, PLAAT3, APOA2, MBOAT7, LPGAT1, CNEP1R1, ACSL4, ABHD5, NR1H3, APOH, LPL, DGAT1, LDLR, APOE, LIPE, PTPN11, CAV1, ACSL1, CYP2E1, FABP7, APOC1, GPX1, ATG14, SLC27A5, GK5, FBXW7, LPIN2, GK, MGLL, DDHD2, NR1H2, FITM2, DAGLB, PNPLA2, PNPLA3, CTDNEP1, SLC22A4, CAT, FABP5, LMF1, GPLD1, INSIG1, LIPG, PLIN5, CPT1A, SCARB1, LPIN1, PANK2, MFSD2A, PCSK9, GPAM, FABP3, SLC27A1, MTTP, APOB, CPS1, SREBF1, P…
	GOBP_TYPE_2_IMMUNE_RESPONSE	0.8373	0.01	0.7454	13	BCL6, ECM1, NDFIP1, DENND1B, ANXA1, SOCS5, PRKCZ, RARA, IL27RA, CD81, IL4R, ARG2, IL33
	GOBP_UNSATURATED_FATTY_ACID_BIOSYNTHETIC_PROCESS	0.6382	0.0477	0.2811	33	SIRT1, PLA2G4A, AVPR1A, PRXL2B, SCD, DAGLB, ELOVL1, TBXAS1, PTGES2, ABCD1, DECR2, EDN1, FADS3, FADS1, DEGS1, FABP5, PIBF1, ABCD2, PNPLA8, ANXA1, PLA2G3, ELOVL4, ELOVL2, ELOVL5, MIF, ELOVL6, PTGS1, SCD5, PTGDS, CBR1, PTGIS, FADS2, PTGES3
	GOBP_UNSATURATED_FATTY_ACID_METABOLIC_PROCESS	0.5323	0.0089	0.2301	67	SIRT1, PRXL2B, PTGR2, ZADH2, TBXAS1, PTGES2, GPX4, ACOX1, DECR2, EDN1, FADS3, FADS1, TNFRSF1A, PIBF1, MAPK3, PTGR1, CYP2U1, ACSL1, CYP2D7, PNPLA8, CYP2D6, CYP2E1, ACAA1, ATP6V1B1, GPX1, PLA2G4B, ELOVL2, ELOVL5, ELOVL6, SCD5, CYP1B1, CBR1, GSTP1, AKR1C1, FADS2, FAAH, MGLL, PLA2G4C, PLA2G4A, AVPR1A, GSTM2, SCD, DAGLB, ELOVL1, ABCD1, DAGLA, ACOT8, DEGS1, SCP2, FABP5, ABCD2, EPHX1, ANXA1, CES2, AKR1C…
	GOBP_VASCULAR_WOUND_HEALING		0.0342	0.7398	12	GATA2, MCAM, SERPINE1, CXCR4, KDR, SMOC2, TNFAIP3, XBP1, ADIPOR2, NDNF, SLC12A2, VEGFA
	GOBP_VASOCONSTRICTION	0.5065	0.0595	0.0084	40	AVPR1A, ATP1A2, FGG, APLN, ADM, KCNMB2, EDN1, FGB, KCNMB4, ADRA1B, F2R, TRPM4, CHRM3, ARHGAP42, BDKRB2, ADRA2B, SLC8A1, ZDHHC21, ATP2B1, OXTR, DOCK5, DOCK4, CAV1, ASIC2, EGFR, ICAM1, SNTA1, FGA, ECE1, BMPR2, AKT1, PER2, EDNRA, EDNRB, PIK3C2A, BBS2, MKKS, ACTA2, RAP1GDS1, GJA1
	GOBP_ZYMOGEN_ACTIVATION	0.0435	0.0823	0.0013	37	PERP, ASPH, PLAT, PLAU, ENO1, FGG, FURIN, BAD, CTSL, CYFIP2, PGK1, FADD, APOH, RUNX1, FGB, C1RL, C1R, PLGRKT, HGFAC, OMA1, LGMN, HP, IFI16, MMP14, GGT1, SERPINE2, FGA, BAK1, RIPK2, GRIN2A, THBS1, CASP8, PRSS12, SERPINE1, MELTF, TBC1D10A, KLKB1

## Sheet: B. CTRLmale Down
	Table S6. Gene set enrichment analysis (GSEA) based pathway analysis. B. Level IV analysis for interaction effects: downregulated gene ontology biological processes (GOBP) in CTRLMale following 5 days of in-vitro exposure of selected environmental factors on differentiating human neural progenitors.
	name	EnrichmentMap::fdr_qvalue (GSEA_BPA–ETOH)	EnrichmentMap::fdr_qvalue (GSEA_Pb–Zn-)	EnrichmentMap::fdr_qvalue (GSEA_VPA–FH)	EnrichmentMap::gs_size	EnrichmentMap::Genes
	GOBP_ANTERIOR_POSTERIOR_PATTERN_SPECIFICATION	0.9938	0.0066	0.2838	122	NOTCH1, ZIC3, GBX2, BPTF, CELSR2, FZD5, SRF, RBPJ, ATM, TCAP, SFRP1, SEMA3C, FRS2, DLL1, SMAD4, PCDH8, EN1, BMP4, NRARP, BMPR1A, BMPR2, TBX1, HES1, PLXNA2, TMED2, SCMH1, TASOR, FOXB1, TGFBR1, GRSF1, HHEX, LFNG, MLLT3, NEUROD1, GLI3, OTX1, PBX3, NLE1, HES2, HES6, MIB1, YY1, HES4, RING1, RNF2, XRCC2, HOXA2, WDR77, BHLHE41, LHX1, WLS, AXIN2, ARC, KDM2B, BHLHE40, LRP5L, POFUT1, GDF11, TP53, ROR2, ACV…
	GOBP_ANTIBACTERIAL_HUMORAL_RESPONSE		0.0134		17	HLA-E, OCIAD1, H2BC12, RPL39, H2BC8, H2BC7, FGA, H2BC6, H2BC10, H2BC4, H2BC21, FGB, TF, SPINK5, HLA-A, PLA2G6, H2BC11
	GOBP_ANTIMICROBIAL_HUMORAL_IMMUNE_RESPONSE_MEDIATED_BY_ANTIMICROBIAL_PEPTIDE		0.0088	0.048	17	H2BC12, RPL30, RPL39, H2BC8, FAM3A, H2BC7, H2BC6, H2BC10, H2BC4, H2BC21, ROMO1, HMGN2, GAPDH, CXCL14, SPINK5, RPS19, H2BC11
	GOBP_APPENDAGE_DEVELOPMENT	1	0.0155	0.6397	124	NOTCH1, MED1, FMN1, SALL1, CTNNB1, MYH3, CHD7, MED31, PRKAB1, SMOC1, TBC1D32, KREMEN1, SEMA3C, FGFR2, SMAD4, LRP4, RARB, EN1, BMP4, BMPR1A, BMPR2, TGFB2, SP9, CIBAR1, SP8, IQCE, MBNL1, PLXNA2, PBX2, PTCH1, FBXW4, ZNF141, BMP7, FGF10, GLI3, SOX9, RDH10, NIPBL, CHST11, BCL2L11, ROR2, RNF165, IFT122, LEF1, C2CD3, IFT52, MAP3K20, PSEN1, RECK, GREM1, INTU, HDAC1, HDAC2, WDPCP, GLI2, PBX1, PAM, CACNA1C…
	GOBP_APPENDAGE_MORPHOGENESIS	1	0.0083	0.5978	103	NOTCH1, MED1, FMN1, SALL1, CTNNB1, MYH3, CHD7, TBC1D32, SEMA3C, FGFR2, SMAD4, LRP4, RARB, EN1, BMP4, BMPR1A, TGFB2, SP9, CIBAR1, SP8, IQCE, MBNL1, PLXNA2, PBX2, PTCH1, FBXW4, ZNF141, BMP7, FGF10, GLI3, SOX9, RDH10, NIPBL, CHST11, BCL2L11, ROR2, RNF165, LEF1, C2CD3, IFT52, MAP3K20, PSEN1, RECK, GREM1, INTU, HDAC1, HDAC2, WDPCP, GLI2, PBX1, CACNA1C, DYNC2H1, NOTCH2, BMPR1B, CRABP2, ZNF358, SOX4, AT…
	GOBP_ATP_DEPENDENT_CHROMATIN_REMODELING		0	0.0028	82	CHD3, SMARCA2, CHD4, CENPQ, DMAP1, PBRM1, CENPT, SMARCA4, NASP, RNF8, CECR2, H4-16, SMARCA1, H4C9, SMARCC1, SRCAP, KNL1, ACTL6A, H4C1, ACTB, H4C4, MIS18A, H4C6, H4C12, H4C11, H4C3, MTA2, H4C8, H4C2, H4C5, H4C13, SMARCA5, ERCC6, NPM1, OIP5, SMARCB1, VPS72, HNRNPC, CENPW, MBD3, CENPC, CHD5, HJURP, CENPN, CHD8, ZNHIT1, CENPK, ACTR5, ITGB3BP, CENPP, CENPH, MIS18BP1, GATAD2B, ACTR6, CENPM, INO80B, CEN…
	GOBP_ATTACHMENT_OF_MITOTIC_SPINDLE_MICROTUBULES_TO_KINETOCHORE		0.0346	0.1963	15	KIF2C, CDT1, MIS12, BOD1, MAD1L1, BECN1, RMDN1, NUF2, AURKB, CENPC, SEH1L, NDC80, HNRNPU, CENPE, CHAMP1
	GOBP_ATTACHMENT_OF_SPINDLE_MICROTUBULES_TO_KINETOCHORE		0.0061	0.0201	34	RCC2, MIS12, BOD1, CCNB1, EML4, RMDN1, NUF2, SPAG5, NEK2, RACGAP1, TEX14, APC, KNL1, ABRAXAS2, NDC80, SIRT2, CENPE, KIF2C, CDT1, MAD1L1, BECN1, RB1, AURKB, ZNF207, BUB3, ECT2, ABRAXAS1, KNSTRN, CENPC, SEH1L, SGO1, CDC42, HNRNPU, CHAMP1
	GOBP_AXIS_SPECIFICATION		0.0087	0.6692	52	CITED1, NOTCH1, CITED2, NOTCH2, WNT5A, COBL, FZD5, BCOR, SRF, MNS1, SFRP1, FRS2, DLL1, SMAD4, SMAD6, SIX2, IFT172, BMP4, NRARP, BMPR1A, GPC3, SKI, WNT3, DDIT3, PTCH1, SMO, TMED2, CXXC4, TASOR, TTC8, FGF10, LRP6, AHI1, RNF2, WDR77, LHX1, NEUROG1, WLS, BASP1, MDFI, WNT7A, EPB41L5, STC1, VAX2, SMAD2, AURKA, C2CD3, PGAP1, SENP2, LDB1, STIL, SETDB2
	GOBP_AXONEMAL_DYNEIN_COMPLEX_ASSEMBLY	1	0.7152	0.0409	25	CCDC65, DRC1, CCDC151, DNAAF4, DNAH5, DNAI1, ZMYND10, DNAAF2, DNAI3, DNAH1, TEKT2, CFAP100, DNAAF3, LRRC49, LRRC6, DNAAF5, DNAH7, DNAAF1, DNAI4, DNAL1, CCDC40, ARMC4, TTC25, TTC12, SPAG1
	GOBP_BASE_EXCISION_REPAIR		0.0491	0.1956	39	APEX1, PRMT6, LIG3, TDG, POLB, HMGB1, POLQ, DNA2, NEIL3, POLG, POLD1, HMGA2, LIG1, POLE, XRCC1, RPA1, ERCC6, MPG, RPA2, RPA3, HUWE1, FAM168A, USP47, FEN1, XPA, SMUG1, PCNA, PARP2, NEIL2, RPS3, APEX2, NTHL1, OGG1, WRN, UNG, MUTYH, NEIL1, POLL, MBD4
	GOBP_BASIC_AMINO_ACID_TRANSPORT		0.0467	0.8263	11	SLC25A29, SLC38A9, SLC66A1, SLC38A3, SLC47A1, SLC15A4, SLC7A1, SLC7A2, CLN3, SLC7A3, SLC7A6
	GOBP_BETA_CATENIN_TCF_COMPLEX_ASSEMBLY	1	0.0042	0.7653	29	SMARCA4, SOX9, RUVBL1, PYGO2, KAT5, CTNNB1, AXIN2, TCF7, TLE3, TCF7L2, CREBBP, RBBP5, MEN1, ASH2L, TRRAP, BCL9L, LEO1, EP300, KMT2D, PYGO1, CDC73, BCL9, DACT1, TLE1, MYC, LEF1, TLE4, TCF7L1, HDAC1
	GOBP_BRANCHING_MORPHOGENESIS_OF_AN_EPITHELIAL_TUBE		0.0494		100	NOTCH1, FGF2, MED1, FGF1, GBX2, FKBPL, SALL1, PLXND1, TIMELESS, YAP1, CTNNB1, EDN1, SIX4, SRC, SRF, SEMA3E, NOTCH4, CSF1, FGFR2, TNC, SMAD4, EPHA2, BMP4, NRARP, DLL4, TGFBR2, SPRY2, NRP1, PTCH1, SIX1, KDM5B, BMP7, ACVR1, DAG1, NFATC4, FGF10, BCL2, GLI3, SOX9, RDH10, PKD2, EGF, LHX1, PKHD1, COL4A1, LAMA1, LRP5L, GDF7, SIRT6, PPP1CA, LEF1, WNT2B, CELSR1, EDNRA, ADAMTS16, DLG1, GREM1, GDNF, SOX8, LA…
	GOBP_CELL_CYCLE_CHECKPOINT		0.0001	0.0442	197	PLK3, GADD45A, TPR, PROX1, EME1, EME2, ATM, RAD9A, MUS81, MDC1, THOC1, ERCC6, MAD2L1, FEM1B, FOXO4, GEN1, CARM1, ZW10, XRCC3, NOP53, TP53BP1, ARID3A, CEP63, RPS27L, PLAGL1, MRNIP, TRIM39, TRIAP1, PCBP4, RBL2, TFDP1, WEE1, VPS4A, BRIP1, ZFYVE19, MSH2, PCNA, PLK1, ZWILCH, NBN, SOX4, INTS7, TIPRL, XPC, FBXO6, PRCC, TEX14, STK33, ATRIP, CDC14B, TRIP13, CNOT10, CNOT3, ZNF385A, CNOT4, MAD1L1, EP300, AT…
	GOBP_CELL_CYCLE_DNA_REPLICATION		0	0.0044	61	DONSON, MCM3, MCM4, RTEL1, MCM5, GMNN, MCM6, TIPIN, MCM7, ATRX, ZNF830, MCM2, RTF2, BRCA2, GINS1, LIG1, POLE3, POLE, BCL6, GINS3, ZMPSTE24, POLE2, CHEK2, UPF1, FEN1, WIZ, RAD51, DBF4B, CDC7, DBF4, ORC3, POLD3, INO80, DNA2, DACH1, POLD1, POLA2, POLD2, POLE4, POLA1, PRIM1, POLD4, PRIM2, RFC1, RFC2, CDT1, RFC3, RFC4, RFC5, RPA1, RPA2, RPA3, CDC45, TERF1, E2F7, FBXO5, PCNA, SENP2, E2F8, ZPR1, TERF2
	GOBP_CELL_CYCLE_G1_S_PHASE_TRANSITION		0.0028	0.2984	244	BRD4, PLK3, KHDRBS1, GADD45A, KLF4, FBXO7, ATM, PSME1, PSME2, ESRRB, CARM1, AKT1, FBXW7, CDK7, CCNE2, IQGAP3, ACVR1, CCNH, RPS6KB1, MCM8, BCL2, CDC7, CTDSP2, CTDSPL, CDK2AP2, CDKN2C, LSM11, ARID3A, MYO16, MTBP, BRD7, RPS27L, PLAGL1, PLRG1, INO80, SUSD2, RPTOR, PAGR1, TRIM39, TRIAP1, PCBP4, RBL2, TFDP1, WEE1, POLA2, ZNF655, POLA1, FAM83D, PRIM1, TMEM14B, PRIM2, LSM10, CCND2, CDC34, EGFR, KANK2, MN…
	GOBP_CELL_CYCLE_G2_M_PHASE_TRANSITION		0.032	0.3352	255	PSMA1, BRD4, PSMA2, PSMA3, PSMA4, PSMA5, CNTRL, PLK3, PSMA6, PSMA7, PSMB1, KHDRBS1, PSMB2, PSMB3, PSMB4, PSMB5, PSMB6, PSMB7, PSMB8, PSMC1, PSMC2, PSMC3, PSMC4, PSMC5, PSMC6, PSMD1, PSMD2, PSMD3, PSMD4, PSMD5, PSMD7, PSMD8, PPP2R1A, PSMD9, ATM, PSMD10, RAB11A, PSMD11, PSMD12, PSMD13, PSME1, PSME2, ESRRB, PSMF1, PSMD6, USP47, TUBG1, FOXO4, MECP2, CDK7, PCM1, PAFAH1B1, NOP53, CCNH, HSP90AA1, MTA3, …
	GOBP_CELL_DIFFERENTIATION_IN_SPINAL_CORD		0.0064	0.7014	31	NOTCH1, GLI2, SUFU, MDGA2, CLN8, GATA2, GLI3, ZC4H2, SCYL3, SCYL1, TCTN1, DYNC2H1, OLIG3, GSX1, MDGA1, SOX4, OLIG2, LHX1, ASCL1, LHX5, GDF7, SOX1, LMO4, WNT3A, ISL1, SOX6, SOX13, IFT172, DLL4, DRAXIN, PTCH1
	GOBP_CELL_DIFFERENTIATION_INVOLVED_IN_KIDNEY_DEVELOPMENT		0.0096	0.7505	46	CITED1, NOTCH1, WNT4, LGR4, PDGFB, JAG1, GLI3, NOTCH2, SALL1, EXT1, FOXJ1, YAP1, LHX1, CTNNB1, IQGAP1, BASP1, KLF15, MYO1E, PTPRO, MTSS1, LIF, AMER1, PODXL, ASXL1, NPHS1, MEF2C, MAGI2, CD24, WNT9B, WWTR1, PRKX, POU3F3, PROM1, SIX2, BMP4, OSR1, GLIS2, HES1, PTCH1, ACTA2, SMO, GREM1, STAT1, GDNF, LAMB2, FAT4
	GOBP_CELL_FATE_COMMITMENT	1	0.0097	0.4594	144	NOTCH1, FGF2, SMAD1, PTCH2, EPOP, GSX1, ZNF521, GAP43, GAS1, ONECUT1, ID2, IFRD1, KLF4, ZNF445, MCL1, MITF, RTF2, TCF3, TCF7L2, TGFB1I1, WNT8B, TM2D3, WNT5B, PROX1, LATS1, ONECUT2, RBPJ, NOTCH4, SFRP1, FGFR2, SOSTDC1, DLL1, ISL1, SOX6, FZD7, JAG2, SMAD4, SOX13, BMP4, BMPR1A, DLL4, TBX1, SPRY2, NRP1, HES1, PTCH1, SIX1, POU6F2, TGFBR1, ACVR1, FGF10, GATA2, NEUROD1, BCL2, GLI3, POU5F1, TOX, SOX9, OL…
	GOBP_CELL_PROLIFERATION_IN_FOREBRAIN		0.0046	0.2926	20	AKNA, DIXDC1, CEP120, RRM1, FGFR2, GLI3, KIF14, IGF2BP1, HOOK3, POU3F3, NUMBL, NUMB, KIF1A, DISC1, PCM1, LHX5, POU3F2, DOCK7, WNT7A, WNT3A
	GOBP_CELLULAR_RESPONSE_TO_IONIZING_RADIATION		0.0142	0.168	59	SIRT1, HSPA5, RHOB, TANK, GADD45A, BLM, YAP1, MAPK14, INTS7, FIGNL1, ATM, KDM1A, RAD9A, SFRP1, HSF1, ATR, RPL26, TNKS1BP1, SWI5, ZMPSTE24, SPIDR, XRCC6, H2AX, CHEK2, DNM2, NOX4, KDM4D, RAD51, ELK1, GTF2H5, NUCKS1, TLK2, TP53BP1, RAD1, HUS1, HRAS, EEF1D, NIPBL, RAD51AP1, INO80, MDM2, SFRP2, CLOCK, TREX1, HMGA2, CDKN1A, IFI16, TP53, GRB2, RHNO1, ECT2, XRCC5, FBXO4, MAP3K20, LIG4, WRN, TMEM109, NET1…
	GOBP_CENTRIOLE_ASSEMBLY	1	0.0109	0.3246	41	PLK4, CCDC78, CEP152, CEP63, CEP295NL, CDK2, RBM14, CETN2, CNTROB, SPICE1, PLK2, CEP120, SASS6, E2F4, NUP62, RTTN, BRCA1, CHMP2A, MDM1, POC1B, CCDC57, WDR62, TRIM37, NPM1, CEP192, KAT2A, CEP72, CDK5RAP2, CENPJ, CCDC61, ALMS1, C2CD3, CEP76, CEP44, CEP295, KAT2B, VPS4B, STIL, CEP135, CCP110, KIAA0753
	GOBP_CENTROMERE_COMPLEX_ASSEMBLY		0	0	54	CENPQ, MIS12, CENPT, NASP, H4-16, H4C9, KNL1, HELLS, H4C1, TRAPPC12, H4C4, MIS18A, H4C6, H4C12, H4C11, H4C3, H4C8, H4C2, H4C5, H4C13, SMARCA5, RNF4, NPM1, OIP5, POGZ, CENPW, CENPC, HJURP, CENPN, CENPK, ITGB3BP, CENPP, CENPH, MIS18BP1, CENPV, CENPM, CENPA, CENPO, RSF1, CENPL, RUVBL1, CENPF, CENPI, CENPX, CENPS, RBBP7, CENPE, CENPU, RB1, RBBP4, H3-3A, SENP6, H3-3B, DLGAP5
	GOBP_CENTROMERIC_SISTER_CHROMATID_COHESION		0.0282	0.3282	10	CTCF, CTNNB1, AXIN2, BOD1, NAA10, SGO2, SGO1, NAA50, BUB1, BUB1B
	GOBP_CENTROSOME_SEPARATION		0.0475	0.5185	14	NDEL1, CNTROB, NUP62, NSFL1C, AURKA, CHEK1, UBXN2B, KIF11, NEK2, MAP9, NDE1, KIF3B, RANBP1, CEP85
	GOBP_CEREBELLAR_PURKINJE_CELL_GRANULE_CELL_PRECURSOR_CELL_SIGNALING_INVOLVED_IN_REGULATION_OF_GRANULE_CELL_PRECURSOR_CELL_PROLIFERATION		0.0451	0.793	6	GLI2, LHX1, GLI1, ZNF423, LHX5, SMO
	GOBP_CHROMATIN_ASSEMBLY_OR_DISASSEMBLY		0	0	181	MACROH2A2, HIRIP3, MACROH2A1, SMARCA4, BRD2, TPR, MAP1S, H4-16, HMGB1, H3C13, H4C9, SMARCC1, H3C1, H3C4, H3C6, FAM172A, H3C11, H3C8, H3C12, H3C10, HELLS, H4C1, H4C4, MIS18A, H4C6, SART3, H4C12, POLE3, H4C11, H4C3, MTA2, H4C8, H4C2, ATF7IP, H4C5, H4C13, H3C7, SMARCB1, SUV39H1, SUV39H2, MBD3, NRDE2, CENPC, TASOR, RRP8, ITGB3BP, CENPP, TRIM28, MIS18BP1, CENPV, MORC2, TLK2, CENPM, CENPO, RSF1, MPHOSP…
	GOBP_CHROMATIN_MEDIATED_MAINTENANCE_OF_TRANSCRIPTION		0.0276	0.6893	12	PADI2, SERTAD2, ZMIZ1, ARID1A, SMARCD1, PABPC1L, CHEK1, SERTAD1, ARID1B, CDCA4, ZMIZ2, ELOF1
	GOBP_CHROMATIN_ORGANIZATION_INVOLVED_IN_REGULATION_OF_TRANSCRIPTION		0	0.0005	129	MACROH2A2, MACROH2A1, TPR, BMI1, H4-16, HMGB1, H3C13, H4C9, RIF1, H3C1, H3C4, H3C6, FAM172A, H3C11, H3C8, H3C12, H3C10, HELLS, H4C1, H4C4, H4C6, H4C12, POLE3, H4C11, PPM1D, H4C3, H4C8, H4C2, ATF7IP, H4C5, H4C13, H3C7, KMT2D, H2AZ1, SUV39H1, HDAC5, MECP2, MBD3, NRDE2, MORF4L2, TASOR, RRP8, TRIM28, CENPV, MORC2, MIER1, MPHOSPH8, RESF1, BAZ2A, SETDB1, ZNF304, DYDC2, DPY30, EZH1, EED, DNMT3A, SIRT6, …
	GOBP_CHROMATIN_REMODELING		0	0.0447	184	PBRM1, SMARCA4, BPTF, TPR, MYSM1, H4-16, TOP1, H3C13, H4C9, SMARCC1, H3C1, SRCAP, H3C4, BAZ1A, H3C6, FAM172A, H3C11, H3C8, H3C12, MPND, RUVBL2, H3C10, HELLS, H4C1, ACTB, H4C4, MIS18A, H4C6, CHD7, H4C12, POLE3, H4C11, H4C3, MTA2, H4C8, H4C2, TAF6L, ATF7IP, H4C5, H4C13, ERCC6, H3C7, SMARCB1, SUV39H1, VPS72, HNRNPC, SUV39H2, HDAC5, MBD3, NRDE2, CENPC, CHD8, SCMH1, ZNHIT1, KDM5B, TASOR, RRP8, ITGB3BP…
	GOBP_CHROMATIN_REMODELING_AT_CENTROMERE		0	0	45	CENPP, CENPH, CENPQ, MIS18BP1, CENPV, CENPT, CENPM, CENPA, CENPO, RSF1, CENPL, NASP, RUVBL1, H4-16, CENPI, H4C9, CENPX, KNL1, CENPS, HELLS, H4C1, RBBP7, H4C4, MIS18A, H4C6, H4C12, H4C11, CENPU, H4C3, H4C8, H4C2, H4C5, H4C13, SMARCA5, RBBP4, NPM1, OIP5, H3-3A, H3-3B, CENPW, CENPC, HJURP, CENPN, CENPK, ITGB3BP
	GOBP_CHROMATIN_SILENCING		0	0.0579	61	SIRT1, MACROH2A2, HAT1, MACROH2A1, BMI1, HMGB1, RIF1, MSL3, PPM1D, KMT2D, H2AZ1, SMCHD1, KCNQ1OT1, H2AC8, H2AX, H2AC7, H2AC21, HDAC5, UBR2, MECP2, MORF4L2, H2AJ, MIER1, H2AC13, H2AC15, H2AC16, H2AC6, H2AC4, CDKN2B-AS1, H2AC20, H2AC12, PCGF1, H2AC11, H2AZ2, DYDC2, DPY30, EZH1, MTHFR, EED, SIRT2, SIRT6, EZH2, PCGF2, DOT1L, SIN3A, ASF1A, ATAD2, H1-0, CDC45, H1-2, H1-3, H1-4, H1-5, HMGA1, ATAD2B, UBE…
	GOBP_CHROMOSOME_CONDENSATION		0.0001	0.2729	36	TOP2A, MCPH1, CCNB1, SMC5, GPER1, AKAP8, NCAPG2, ACIN1, TTN, HMGA2, H1-0, H1-2, H1-3, H1-4, H1-5, NCAPH2, H3-3A, H3-3B, H1-10, AIFM1, SMC4, SMC2, PHF13, NCAPD3, BANF1, CDCA5, NCAPH, WAPL, CHMP1A, NUSAP1, NCAPG, TENT4A, NCAPD2, DFFB, AKAP8L, INCENP
	GOBP_CHROMOSOME_LOCALIZATION		0.0225	0.0999	71	NUMA1, CENPQ, MIS12, GEM, CHMP7, EML3, SPAG5, KIFC1, ACTR3, ACTR2, MLH1, KIF18A, CUL3, PIBF1, CHMP4A, TRAPPC12, ATM, RAB11A, PSRC1, SPICE1, MAD1L1, CHMP2B, NUP62, CHMP5, BECN1, CHMP2A, NUDC, LMNA, CDCA5, KIF22, CHMP1B, CDCA8, ZW10, VPS4B, CENPC, SEH1L, CHMP4B, HNRNPU, NDEL1, BOD1, KIF14, KPNB1, CCNB1, EML4, RMDN1, NUF2, IFFO1, CENPF, NDE1, NDC80, FAM83D, CENPE, DCTN2, KIF2C, DYNC1H1, CDT1, RRS1, …
	GOBP_CHROMOSOME_ORGANIZATION_INVOLVED_IN_MEIOTIC_CELL_CYCLE		0.0001	0.172	37	ATRX, DMC1, MLH3, MLH1, RAD51C, TRIP13, REC8, ANKRD31, ATM, MRE11, FANCD2, BRIP1, RAD50, CCNE1, NCAPH2, BAG6, AGO4, UBE2B, CCNB1IP1, SMC4, SMC2, ZCWPW1, NCAPD3, RAD51, SYCE1L, SGO2, SGO1, NDC1, NCAPD2, SIRT7, RAD21, BUB1, CCNE2, TEX15, BUB1B, P3H4, INCENP
	GOBP_CHROMOSOME_SEGREGATION		0	0.0006	290	GEM, NR3C1, TPR, NTMT1, RIOK2, TOP1, TOP3A, TOP3B, TRAPPC12, TTN, EME1, PPP2R1A, EME2, ATM, RAB11A, MUS81, CHMP2B, CHMP5, TUBG2, TUBG1, MAD2L1, ERCC4, GEN1, FBXW7, RAN, SYCE1L, ZW10, CENPC, XRCC3, NDC1, SMC6, CCNE2, TLK2, NIPBL, NEK8, AXIN2, INO80, MMS19, CENPX, NCAPG2, CENPS, FAM83D, RIOK3, ARL8A, ARL8B, VPS4A, BRIP1, NCAPH2, UVRAG, SMC4, SMC2, PHF13, DDX11, NCAPD3, NCAPH, PLK1, RPS3, CHMP1A, KN…
	GOBP_CHROMOSOME_SEPARATION		0	0.0005	85	DUSP1, NUMA1, TOP2A, HFM1, NEK6, NSMCE2, TPR, RIOK2, MLH1, TOP3A, TEX14, TRIP13, CUL3, EME1, HECW2, EME2, ATM, MUS81, MAD1L1, KLHL22, MAD2L1, CDK5RAP2, ERCC4, GEN1, ZW10, XRCC3, RAD21, BUB1, BUB1B, RMI1, PCID2, ESPL1, CDC20, CHFR, CCNB1, TOP2B, FANCM, CENPF, PLSCR1, CENPX, APC, MAPK15, MAD2L2, CENPS, NDC80, ANAPC15, TACC3, DYNC1LI1, CENPE, LCMT1, CDT1, UBE2C, CSNK2A2, USP44, ZWINT, MAD2L1BP, CSNK…
	GOBP_COTRANSLATIONAL_PROTEIN_TARGETING_TO_MEMBRANE			0.0002	103	RPS15A, RPS21, RPL22, RPL35, RPL36, SIL1, RPL10A, RPL4, RPL7, RPL7A, RPL8, RPL9, RPL12, RPL15, RPL17, RPL18, RPL18A, RPL19, RPL5, RPL21, RPL27, RPL27A, RPL28, RPL31, RPL32, RPL34, RPL35A, RPL37, RPL37A, RPL39, RPL41, RPL36A, RPLP1, TRAM1L1, RPS2, TRAM1, RPS3A, SEC61A2, RPS4Y1, RPS8, TRAM2, SEC61B, RPS11, RPS12, RPS16, RPS18, RPS20, RPS25, RPS29, RPS13, RPS26, RPL14, RN7SL2, RN7SL3, RN7SL1, SRP19,…
	GOBP_DIGESTIVE_TRACT_MORPHOGENESIS	1	0.0106	0.8275	27	NOTCH1, GLI2, SOX11, FGF10, BCL2, GLI3, PDGFRA, NIPBL, AHI1, ID2, WNT5A, SFRP2, BBS7, EPHB3, RBPMS2, EPB41L5, GLI1, SFRP1, SMAD2, FGFR2, SMAD3, SIX2, STRA6, BMP4, DACT1, HIF1A, SHOX2
	GOBP_DNA_CONFORMATION_CHANGE		0	0.0001	299	POT1, CHD6, GPER1, TPR, TOP1MT, TOP1, HMGB1, TOP3A, TOP3B, RUVBL2, HMGB3, TTN, ATF7IP, ERCC6, DHX9, SUV39H1, RAD54B, RAD51, NRDE2, CENPC, GTF2H1, GTF2H3, CHD8, GTF2H5, TASOR, MCM9, HHEX, CENPV, MCM8, RSF1, HMGB2, SOX9, BAZ2A, H2BC8, H2BC7, H2BC6, RUVBL1, LIN54, H2BC10, H2BC4, H2BC21, DHX36, PARP10, INO80, ZNF304, CENPX, NCAPG2, CENPS, EZH1, DNMT3A, SIRT6, HELB, CENPU, BRIP1, BAHD1, NCAPH2, ZNFX1,…
	GOBP_DNA_DEPENDENT_DNA_REPLICATION		0	0.0036	148	ATG7, DONSON, LIG3, MSH3, SMARCAL1, GMNN, TIPIN, BLM, ZRANB3, FBH1, TIMELESS, RTF2, BAZ1A, BOD1L1, ZGRF1, LIG1, EME1, GINS2, EME2, POLE3, MRE11, POLE, BCL6, GINS3, THOC1, KAT7, PURA, UPF1, GEN1, RAD51, CDK9, CCNE2, SRPK2, MCM9, NUCKS1, DBF4B, CDC7, ZNF365, POLD3, PNKP, INO80, CENPX, CENPS, DACH1, PRIMPOL, POLD1, POLA2, POLD2, POLA1, PRIM1, POLD4, PRIM2, RFC1, HELB, RFC2, RFC3, RFC4, RFC5, CDC34, …
	GOBP_DNA_DEPENDENT_DNA_REPLICATION_MAINTENANCE_OF_FIDELITY		0	0.237	45	MCM9, NUCKS1, DONSON, MSH3, SMARCAL1, RTEL1, TIPIN, BLM, ATRX, ZRANB3, FBH1, ZNF830, TIMELESS, ZNF365, SAMHD1, FANCM, CENPX, DNA2, BRCA2, CENPS, BOD1L1, PRIMPOL, POLD1, ZGRF1, TRAIP, ALYREF, SETMAR, EME1, EME2, MRE11, POLE, THOC1, ATR, MMS22L, TONSL, GEN1, DDX11, PCNA, RAD51, EXD2, CDK9, ETAA1, FAM111A, WRN, RFWD3
	GOBP_DNA_GEOMETRIC_CHANGE	1	0.0004	0.1564	110	POT1, CHD6, SMARCAL1, BLM, ZRANB3, FBH1, HMGB1, RUVBL2, HMGB3, PARP1, CHD7, MRE11, ERCC6, DHX9, PURA, RAD54B, DDX1, RAD51, DDX12P, GTF2H1, GTF2H2, GTF2H3, CHD8, GTF2H5, MCM9, MCM8, HMGB2, RUVBL1, DHX36, INO80, DDB1, HELB, RFC2, RFC3, RFC4, RFC5, TP53, RPA1, BRIP1, RPS27A, UBA52, HMGA1, UBC, SETX, CUL4B, CUL4A, RBX1, DDX11, ASCC3, CHD1, CHD3, CHD4, HELQ, TOP2A, HFM1, ERCC3, RAD54L2, GTF2F2, IGHMBP…
	GOBP_DNA_INTEGRITY_CHECKPOINT		0.0013	0.1158	149	CDK1, DONSON, PLK3, TIPIN, GADD45A, BLM, TIMELESS, MAPK14, UIMC1, BRCC3, EME1, EME2, ATM, PTPN11, MRE11, RAD9A, CRY1, MUS81, MDC1, THOC1, TAOK3, ERCC6, TAOK1, RINT1, CDC5L, BRSK1, FEM1B, FOXO4, CARM1, MUC1, PRPF19, ATF2, TFDP2, NOP53, TP53BP1, RAD1, ARID3A, CEP63, RPS27L, PLAGL1, MRNIP, TRIM39, TRIAP1, PCBP4, RBL2, DTL, TFDP1, CLOCK, DOT1L, TP53, SYF2, RPA2, BRIP1, RAD17, MSH2, CUL4A, CDC6, PCNA,…
	GOBP_DNA_PACKAGING		0	0	191	MACROH2A2, MACROH2A1, SMC5, GPER1, BRD2, TPR, H4-16, AKAP8, HMGB1, H3C13, H4C9, H3C1, H3C4, H3C6, FAM172A, H3C11, H3C8, H3C12, H3C10, HELLS, H4C1, TTN, H4C4, MIS18A, H4C6, SART3, H4C12, POLE3, H4C11, H4C3, H4C8, H4C2, ATF7IP, H4C5, H4C13, H3C7, SUV39H1, CDCA5, MBD3, WAPL, NRDE2, CENPC, TASOR, RRP8, ITGB3BP, SRPK1, CENPP, TRIM28, MIS18BP1, CENPV, MORC2, CENPM, CENPO, RSF1, MPHOSPH8, NAA60, CENPL, …
	GOBP_DNA_RECOMBINATION		0.0002	0.0998	241	WRAP53, EXO1, HMCES, DCLRE1C, HMGB1, TCF7, RIF1, RUVBL2, HMGB3, EME1, EME2, ATM, PARP3, XRCC1, BCL6, MUS81, NDFIP1, THOC1, ERCC6, ERCC4, FUS, RAD54B, GEN1, TPRKB, RAD51, RAD51D, RAD52, TEP1, XRCC3, SMC6, MCM9, HROB, MCM8, RAD51B, TP53BP1, CDC7, HMGB2, YY1, RUVBL1, NIPBL, TSN, XRCC2, RAD51AP1, ZNF365, FANCB, UBE2N, MRNIP, KLHDC3, INO80, MMS19, PAGR1, CENPX, WDR48, PSMC3IP, CENPS, BRME1, MND1, SIRT…
	GOBP_DNA_REPLICATION		0	0.0029	260	EXO1, JUN, RBBP6, KAT5, TOP1MT, TOP1, TOP3A, BAZ1A, EME1, PPP2R1A, EME2, ATM, RAD9A, BCL6, THOC1, KAT7, BRPF3, ING5, DHX9, EHMT2, GEN1, S100A11, RAD51, CDK9, CCNE2, MCM9, NFIB, MCM8, RRM1, ATAD5, DBF4B, CDC7, HRAS, EGF, ZNF365, INO80, CENPX, CENPS, DACH1, PRIMPOL, POLA2, POLA1, PRIM1, PRIM2, HELB, CTC1, CDC34, SIN3A, EGFR, BRIP1, DDX11, PCNA, LRWD1, GLI2, FAF1, NASP, RTEL1, NBN, POLB, POLH, ATRIP…
	GOBP_DNA_REPLICATION_CHECKPOINT		0.0004	0.2988	15	CDT1, RAD9A, TOPBP1, HUS1, CDC45, ORC1, TIPIN, CLSPN, NAE1, TICRR, ZNF830, TIMELESS, RAD17, CDC6, DNA2
	GOBP_DNA_REPLICATION_DEPENDENT_NUCLEOSOME_ORGANIZATION		0	0.0005	28	HAT1, NASP, CHAF1B, ASF1B, H4-16, H4C9, H3C1, H3C4, H3C6, H3C11, H3C8, H3C12, H3C10, H4C1, H4C4, H4C6, H4C12, H4C11, H4C3, H4C8, H4C2, H4C5, H4C13, H3C7, ASF1A, RBBP4, IPO4, CHAF1A
	GOBP_DNA_REPLICATION_INDEPENDENT_NUCLEOSOME_ORGANIZATION		0	0	52	CENPQ, CABIN1, CENPT, HAT1, UBN1, NASP, ATRX, HIRA, ASF1B, H4-16, H4C9, KNL1, H4C1, H4C4, MIS18A, H4C6, SUPT16H, H4C12, H4C11, H4C3, H4C8, H4C2, H4C5, H4C13, SMARCA5, NPM1, OIP5, CENPW, CENPC, HJURP, CENPN, CENPK, ITGB3BP, CENPP, CENPH, MIS18BP1, CENPM, CENPA, CENPO, RSF1, CENPL, RUVBL1, CENPI, CENPX, CENPS, RBBP7, CENPU, ASF1A, RBBP4, H3-3A, H3-3B, IPO4
	GOBP_DNA_REPLICATION_INITIATION		0	0.0056	37	WDR18, TOPBP1, MCM3, MCM4, MCM5, NBN, ORC1, NOC3L, MCM6, MCM7, TICRR, WRNIP1, ORC6, MCM2, ORC3, ORC2, ORC4, ORC5, MCM10, POLA2, POLE4, POLA1, PRIM1, PRIM2, POLE3, CDT1, POLE, GINS3, CDC34, KAT7, CDC45, CCNE1, POLE2, PURA, CDC6, CCNE2, LRWD1
	GOBP_DNA_STRAND_ELONGATION		0.0001	0.0598	24	POT1, POLE3, NUCKS1, MRE11, POLE, RFC3, RFC4, GINS3, DCLRE1B, LIG3, MCM3, MCM4, RAD50, NBN, MCM7, POLD3, PCNA, DNA2, GINS4, GINS1, POLD2, POLA1, LIG1, GINS2
	GOBP_DNA_STRAND_ELONGATION_INVOLVED_IN_DNA_REPLICATION		0.0002	0.0206	18	POLE3, POLE, RFC3, RFC4, GINS3, LIG3, MCM3, MCM4, MCM7, POLD3, PCNA, DNA2, GINS4, GINS1, POLD2, POLA1, LIG1, GINS2
	GOBP_DNA_UNWINDING_INVOLVED_IN_DNA_REPLICATION		0.0011	0.2266	15	RECQL5, RPA1, MCM4, MCM6, MCM7, BLM, HMGA1, RECQL, PURA, MCM2, RECQL4, RAD51, TWNK, SSBP1, WRN
	GOBP_DORSAL_SPINAL_CORD_DEVELOPMENT		0.0211		13	DAAM2, GSX1, MDGA1, LHX1, UNCX, DRAXIN, ASCL1, LHX5, PROX1, GDF7, GDNF, LMO4, WNT3A
	GOBP_DORSAL_VENTRAL_PATTERN_FORMATION		0.0096	0.5487	55	GLI2, SUFU, PRKACA, TCTN1, DYNC2H1, BMPR1B, LMX1B, EDN1, WNT8B, FBXL15, SFRP1, TBC1D32, GPR161, PRKACB, SOSTDC1, GORAB, LRP4, SMAD6, EN1, IFT172, BMP4, BMPR1A, DLL4, WNT3, DDIT3, SP8, HHIP, PTCH1, SMO, CXXC4, CHRD, ACVR1, RFX4, GLI3, HOXA2, LHX1, FKBP8, AIDA, HOXB2, ASCL1, MDFI, SOX1, WNT7A, WNT3A, GLI1, VAX2, SMAD2, WDR19, TULP3, SENP2, IFT52, PSEN1, NBL1, GREM1, INTU
	GOBP_DOUBLE_STRAND_BREAK_REPAIR		0	0.0768	244	POT1, WRAP53, HMCES, DCLRE1C, KAT5, HMGB1, RIF1, EME1, EME2, ATM, PARP3, XRCC1, MUS81, MDC1, ERCC6, ERCC4, FUS, RAD54B, GEN1, RAD51, RAD51D, RAD52, XRCC3, SMC6, MCM9, DEK, MCM8, RAD51B, TP53BP1, CDC7, HMGB2, YY1, SPIRE1, NIPBL, SPIRE2, XRCC2, PARP9, RAD51AP1, ZNF365, FANCB, UBE2N, MRNIP, INO80, MMS19, WDR48, BRME1, DCLRE1A, POLA1, SIRT6, HELB, BRIP1, UVRAG, MSH2, DDX11, FMN2, RTEL1, NBN, HSF2BP, …
	GOBP_DOUBLE_STRAND_BREAK_REPAIR_VIA_BREAK_INDUCED_REPLICATION		0.0003	0.0771	11	MCM2, MUS81, CDC7, GINS4, MCM3, MCM4, CDC45, MCM5, MCM6, MCM7, GINS2
	GOBP_DOUBLE_STRAND_BREAK_REPAIR_VIA_SYNTHESIS_DEPENDENT_STRAND_ANNEALING	1	0.0289	0.6596	7	FANCM, RAD54L, RAD51C, RAD51, RAD52, XRCC3, DMC1
	GOBP_EMBRYONIC_APPENDAGE_MORPHOGENESIS	1	0.0042	0.5223	82	NOTCH1, WDPCP, GLI2, PBX1, MED1, CACNA1C, DYNC2H1, NOTCH2, CRABP2, SALL1, ZNF358, WNT5A, LNPK, CTNNB1, CREBBP, MYH3, ZBTB16, TWIST1, CHD7, TBC1D32, SMAD4, FLVCR1, LRP4, RARB, FBN2, ECE1, EN1, BMP4, OSR1, BMPR1A, GPC3, SKI, FRAS1, LRP5, WNT3, MSX1, TGFB2, SALL4, SP9, PRRX1, SP8, BPNT2, MBNL1, SHOX2, PBX2, PTCH1, FBXW4, BMP7, GLI3, LRP6, TMEM231, RDH10, NIPBL, MEGF8, CHST11, TMEM107, RPGRIP1L, AFF3…
	GOBP_EMBRYONIC_AXIS_SPECIFICATION	1	0.0158	0.4442	21	CITED1, EPB41L5, SMAD2, FRS2, SMAD4, SMAD6, WNT5A, COBL, WDR77, NRARP, LHX1, NEUROG1, BASP1, C2CD3, FZD5, STIL, PTCH1, TMED2, WNT7A, CXXC4, TASOR
	GOBP_EMBRYONIC_DIGESTIVE_TRACT_MORPHOGENESIS		0.0349	0.8818	10	RBPMS2, SOX11, FGF10, FGFR2, GLI3, PDGFRA, SHOX2, NIPBL, ID2, SIX2
	GOBP_EMBRYONIC_DIGIT_MORPHOGENESIS	1	0.0135	0.5495	39	NOTCH1, WDPCP, GLI2, GLI3, TMEM231, SALL1, WNT5A, LNPK, CHST11, TMEM107, CREBBP, ZBTB16, SFRP2, WNT7A, BCL2L11, TWIST1, TBC1D32, ROR2, SMAD4, TULP3, FLVCR1, LRP4, BAX, IFT140, ECE1, BMP4, OSR1, BMPR1A, LRP5, MSX1, C2CD3, IFT52, BPNT2, FZD6, MAP3K20, INTU, HDAC1, FREM2, HDAC2
	GOBP_EMBRYONIC_PATTERN_SPECIFICATION	1	0.0002	0.252	43	CITED1, FGF10, EFNB1, LRP6, SMAD1, WNT5A, COBL, WDR77, MEOX1, SEMA3F, LHX1, NEUROG1, BASP1, MEIS2, FZD5, SATB2, SMAD5, ZBTB16, WNT7A, EPB41L5, SMAD2, FRS2, FGFR2, SMAD3, DLL1, SMAD4, SEMA3A, SMAD6, ERBB4, NRARP, MEIS1, C2CD3, PGAP1, NRP2, MEIS3P1, RIPPLY3, STIL, MEIS3, PTCH1, TMED2, CXXC4, TASOR, BMP7
	GOBP_EMBRYONIC_PLACENTA_MORPHOGENESIS		0.6087	0.0499	17	TRIM28, FGFR2, GRB2, CCN1, ZNF568, ADM, SETD2, ZFP36L1, WNT7B, LEF1, FZD5, SPINT2, RSPO3, SOCS3, BMP5, BMP7, NCOA1
	GOBP_ESTABLISHMENT_OF_PROTEIN_LOCALIZATION_TO_ENDOPLASMIC_RETICULUM			0.0058	117	RPS15A, RPS21, RPL22, RPL35, RPL36, RPL10A, RPL4, RPL7, RAB3GAP2, RPL7A, RPL8, RPL9, RPL12, RPL15, RPL17, RPL18, RPL18A, RPL19, RPL5, RPL21, RPL27, RPL27A, RPL28, RPL31, RPL32, RPL34, RPL35A, RPL37, RPL37A, RPL39, RPL41, RPL36A, RPLP1, TRAM1L1, RPS2, TRAM1, RPS3A, SEC61A2, RPS4Y1, RPS8, TRAM2, SEC61B, RPS11, RPS12, RPS16, RPS18, RPS20, RPS25, SGTB, RPS29, RPS13, RPS26, RPL14, CHMP4B, RN7SL2, RN7S…
	GOBP_FEMALE_MEIOSIS_I	1	0.0375	0.3343	7	MLH3, CCNB2, FBXO5, AURKA, UBB, CDC25B, TRIP13
	GOBP_FLOOR_PLATE_DEVELOPMENT	1	0.0206	0.9142	6	GLI2, DZIP1L, STIL, COBL, FOXB1, CHRD
	GOBP_FORMATION_OF_QUADRUPLE_SL_U4_U5_U6_SNRNP			0.004	7	RNU6-9, RNU5E-1, RNU5D-1, RNU5A-1, RNU5B-1, RNU4-2, RNU4-1
	GOBP_G2_DNA_DAMAGE_CHECKPOINT		0.0105	0.5435	34	NOP53, CDK1, DONSON, TOPBP1, NBN, CLSPN, FOXN3, BLM, TICRR, MRNIP, UIMC1, TRIM39, CDC14B, DTL, BRCC3, HMGA2, ATM, CDKN1A, MRE11, SYF2, TAOK3, TAOK1, RINT1, CHEK1, BRCA1, BRSK1, TAOK2, BABAM1, FOXO4, FZR1, PLK1, ABRAXAS1, BABAM2, CDK5RAP3
	GOBP_GASTRULATION_WITH_MOUTH_FORMING_SECOND		0.0258	0.8287	18	ACVR1, AMOT, FRS2, LRP6, ZBTB17, ACVR2A, SMAD4, RNF2, MEGF8, WNT5A, UGDH, LHX1, CRB2, LRP5, TENM4, LRP5L, LDB1, SRF
	GOBP_GENE_SILENCING		0	0.3936	265	SMAD1, TPR, NUP153, BMI1, MRPL44, HMGB1, MIRLET7C, RIF1, SRCAP, MIR99A, RIPK1, SPOUT1, MIR130A, POLR2A, POLR2B, MIR2355, GIGYF2, POLR2C, POLR2D, POLR2E, POLR2H, DHX9, POLR2I, POLR2J, POLR2K, BMP4, POLR2L, HDAC5, MECP2, XPO5, NRDE2, RAN, MORF4L2, NDC1, SCMH1, ZC3H7B, ZC3H7A, SNIP1, MIER1, POU5F1, TSN, TSNAX, EZH1, EED, NUP107, SIRT6, SIN3A, EGFR, NUP155, H3-3A, H3-3B, TDRKH, HENMT1, CHMP1A, FMR1, …
	GOBP_HETEROCHROMATIN_ORGANIZATION		0	0.0118	71	SIRT1, SNAI1, PPHLN1, CDKN2A, MECOM, HP1BP3, TET1, TPR, PRDM16, H4-16, DNMT1, H3C13, H4C9, H3C1, H3C4, H3C6, FAM172A, H3C11, H3C8, H3C12, H3C10, HELLS, H4C1, H4C4, H4C6, H4C12, POLE3, H4C11, H4C3, H4C8, H4C2, ATF7IP, H4C5, H4C13, SMARCA5, H3C7, LOXL2, SMCHD1, SUV39H1, MBD3, NRDE2, TASOR, RRP8, TRIM28, CENPV, MORC2, PHF2, MPHOSPH8, RESF1, BAZ2A, SETDB1, ZNF304, EZH1, MTHFR, HMGA2, SIRT2, DNMT3A, S…
	GOBP_HIPPO_SIGNALING		0.0197	0.6515	44	CIT, WTIP, MAP2K3, SOX11, SCHIP1, MARK3, YWHAB, AJUBA, MOB3B, YWHAE, SAV1, TEAD1, DVL2, AMOTL1, YAP1, NEK8, AMOTL2, MAPK14, NPHP4, MOB1A, TEAD3, LATS1, NF2, TEAD2, CASP3, AMOT, MOB1B, LIMD1, DLG5, WWC1, WWTR1, PJA2, LATS2, WWC3, WWC2, SHANK2, TJP1, TJP2, STK3, STK4, VGLL4, FAT4, TEAD4, DCHS1
	GOBP_HISTONE_EXCHANGE		0	0.0002	51	CENPQ, DMAP1, CENPT, NASP, RNF8, H4-16, H4C9, SRCAP, KNL1, H4C1, H4C4, MIS18A, H4C6, H4C12, H4C11, H4C3, H4C8, H4C2, H4C5, H4C13, SMARCA5, NPM1, OIP5, VPS72, CENPW, CENPC, CHD5, HJURP, CENPN, ZNHIT1, CENPK, ITGB3BP, CENPP, CENPH, MIS18BP1, ACTR6, CENPM, CENPA, CENPO, ANP32E, RSF1, CENPL, RUVBL1, CENPI, CENPX, CENPS, RBBP7, CENPU, RBBP4, SPTY2D1, PSME4
	GOBP_HISTONE_H3_K4_MONOMETHYLATION	0.958	0.0167	0.7129	7	SETD1B, KMT2A, KMT2C, RLF, KMT2D, SETD1A, KMT2B
	GOBP_HISTONE_H3_K9_METHYLATION		0.0029	0.3641	32	SIRT1, ZNF274, PRDM5, SETD5, MECOM, ATRX, PRDM16, SETDB1, DNMT1, ZNF304, RIF1, MYB, ASH1L, KDM1A, JARID2, PIH1D1, BEND3, ARID4A, BRCA1, DNMT3B, H1-5, EHMT2, PRDM12, KDM3A, SMARCB1, SUV39H1, SUV39H2, KDM4D, MECP2, EHMT1, SETDB2, SETD7
	GOBP_HISTONE_H3_K9_MODIFICATION		0.0197	0.5358	41	SIRT1, ZNF274, PRDM5, SETD5, MECOM, ZNF451, ATRX, PRDM16, SETDB1, CRTC2, DNMT1, ZNF304, RIF1, MYB, ASH1L, SIRT6, SPHK2, KDM1A, JARID2, KMT2A, PIH1D1, BEND3, CHEK1, ARID4A, BRCA1, SMAD4, DNMT3B, H1-5, EHMT2, PRDM12, KDM3A, SMARCB1, SUV39H1, SUV39H2, KDM4D, MECP2, KAT2B, NAP1L2, EHMT1, SETDB2, SETD7
	GOBP_HOMOLOGOUS_CHROMOSOME_PAIRING_AT_MEIOSIS		0.024	0.4458	22	ANKRD31, MRE11, FANCD2, BRIP1, CCNE1, DMC1, BAG6, AGO4, UBE2B, CCNB1IP1, MLH3, MLH1, ZCWPW1, SYCE1L, NDC1, TRIP13, SIRT7, RAD21, CCNE2, REC8, TEX15, P3H4
	GOBP_HOMOLOGOUS_CHROMOSOME_SEGREGATION	1	0.0011	0.2683	30	ESPL1, DMC1, MLH3, MLH1, TRIP13, REC8, ANKRD31, ATM, MRE11, FANCD2, BRIP1, CCNE1, BAG6, AGO4, UBE2B, CCNB1IP1, PTTG1, ZCWPW1, PLK1, SYCE1L, CENPC, SGO2, SGO1, NDC1, SIRT7, RAD21, CCNE2, TEX15, FMN2, P3H4
	GOBP_HOMOLOGOUS_RECOMBINATION		0.0008	0.1066	43	NUCKS1, TOP2A, HFM1, RAD51B, MSH3, TOP2B, HSF2BP, DMC1, RAD51AP1, MLH3, MLH1, FANCM, KLHDC3, RAD54L, RAD51C, CENPX, PSMC3IP, CENPS, MSH5, BRME1, MND1, TRIP13, REC8, EME1, EME2, ANKRD31, ATM, MRE11, C11ORF80, MUS81, FANCD2, BRIP1, RAD50, UBE2B, CCNB1IP1, ERCC4, RAD54B, RAD51, UBR2, RAD51D, SLX4, RAD21, RMI1
	GOBP_INNATE_IMMUNE_RESPONSE_IN_MUCOSA		0.0007	0.1137	9	H2BC12, RPL39, H2BC8, H2BC7, H2BC6, H2BC10, H2BC4, H2BC21, H2BC11
	GOBP_INTERLEUKIN_7_MEDIATED_SIGNALING_PATHWAY		0	0.2939	21	IRS2, STAT3, JAK3, STAT5A, SOCS1, STAT5B, SOCS2, H3C7, BRWD1, CISH, SMARCA4, IRS1, H3C13, JAK1, H3C1, H3C4, H3C6, H3C11, H3C8, H3C12, H3C10
	GOBP_INTERSTRAND_CROSS_LINK_REPAIR		0.0002	0.0439	54	VCP, DCLRE1C, RNF8, ERCC1, FANCA, MSH6, FANCE, FANCF, ERCC6L2, FANCI, ATRIP, NEIL3, EXO5, UBB, RNF168, FAAP100, FAAP24, EME1, MUS81, DCLRE1B, FAN1, ATR, POLN, USP1, ERCC4, RAD51, RAD51D, XRCC3, MCM9, NUCKS1, HROB, MCM8, RAD51AP1, FANCB, FANCM, CENPX, WDR48, UBE2T, CENPS, DCLRE1A, FANCG, FANCC, FAAP20, RPA1, RPA2, FANCD2, RPA3, RPS27A, UBA52, UBC, FANCL, XPA, SLX4, RFWD3
	GOBP_KINETOCHORE_ASSEMBLY		0.0067	0.0249	17	CENPH, MIS12, CENPT, CENPA, RNF4, SENP6, CENPF, DLGAP5, CENPX, POGZ, CENPW, CENPS, CENPC, CENPN, TRAPPC12, CENPK, CENPE
	GOBP_KINETOCHORE_ORGANIZATION		0.0001	0.0059	22	CENPH, CDT1, MIS12, CENPT, CENPA, RNF4, NUF2, SENP6, SMC4, SMC2, CENPF, DLGAP5, CENPX, POGZ, CENPW, CENPS, CENPC, CENPN, NDC80, TRAPPC12, CENPK, CENPE
	GOBP_LABYRINTHINE_LAYER_MORPHOGENESIS		0.4767	0.0413	14	FGFR2, GRB2, CCN1, ADM, ZFP36L1, WNT7B, LEF1, FZD5, SPINT2, RSPO3, SOCS3, BMP5, BMP7, NCOA1
	GOBP_MALE_MEIOTIC_NUCLEAR_DIVISION	0.9917	0.0022	0.5742	25	HSPA2, HSF2BP, DMC1, FANCA, SPDYA, MLH3, SLC2A8, MLH1, TEX14, RAD51C, ING2, FIGNL1, BRCA2, UBB, KIF18A, CCNA1, TRIP13, REC8, ATM, CYP26B1, AGO4, TDRKH, UBR2, MYBL1, TEX15
	GOBP_MAMMARY_GLAND_DUCT_MORPHOGENESIS		0.0083	0.6599	22	GLI2, PML, WNT4, MED1, CSF1, FGF10, NTN1, DDR1, FGFR2, LRP6, SOSTDC1, EPHA2, WNT5A, SCRIB, LRP5, LRP5L, AR, SRC, PHB2, PTCH1, BTRC, KDM5B
	GOBP_MAMMARY_GLAND_EPITHELIAL_CELL_DIFFERENTIATION		0.0335	0.4163	11	HIF1A, AKT2, AKT1, ZNF703, CEBPB, LATS1, PTCH1, SMO, ERBB4, ID2, FOXB1
	GOBP_MAMMARY_GLAND_EPITHELIUM_DEVELOPMENT		0.0009	0.1316	49	RTN4, GLI2, WNT4, MED1, NTN1, DDR1, CEBPB, ID2, WNT5A, PYGO2, SCRIB, BRCA2, SRC, LATS1, MAPK1, RREB1, JAK2, CSF1, FGFR2, SOSTDC1, GPX1, EPHA2, ROBO1, LRP5, WNT3, MSX1, AKT1, PHB2, PTCH1, SMO, KDM5B, FOXB1, IQGAP3, PML, FGF10, AKT2, LRP6, MST1, DEAF1, LRP5L, AR, ZNF703, BTRC, CCND1, BAX, ERBB4, WNT7B, HIF1A, ORAI1
	GOBP_MAMMARY_GLAND_FORMATION	0.9724	0.0232	0.9514	5	FGF10, NRG3, FGFR2, GLI3, BMP4
	GOBP_MAMMARY_GLAND_MORPHOGENESIS		0.0161	0.9319	30	GLI2, PML, WNT4, MED1, FGF10, NTN1, DDR1, GLI3, LRP6, IGFBP5, WNT5A, CAPN1, SCRIB, LRP5L, AR, SRC, BTRC, CAV1, CSF1, NRG3, FGFR2, SOSTDC1, BAX, EPHA2, BMP4, LRP5, TGFBR2, PHB2, PTCH1, KDM5B
	GOBP_MEGAKARYOCYTE_DIFFERENTIATION		0	0.2203	83	ITGA2B, GABPA, MED1, MYL9, CDKN2B, LOX, RBM15, H4-16, NR4A3, H3C13, H4C9, H3C1, H3C4, H3C6, H3C11, H3C8, H3C12, SRF, H3C10, H4C1, WDR5, H4C4, PTPN6, H4C6, H4C12, PTPN11, H4C11, H4C3, H4C8, H4C2, ZNF385A, KMT2A, CNOT4, H4C5, FLI1, KMT2C, H4C13, H3C7, EP300, KMT2D, SETD1A, KMT2B, PIP4K2A, THBS1, KAT2B, MOV10, UBA5, GATA2, ZNF16, PRMT6, HMGB2, PRMT1, TESC, RUNX1, CBFB, ZFPM1, RBBP5, DPY30, ASH2L, SP…
	GOBP_MEIOSIS_I_CELL_CYCLE_PROCESS		0	0.0015	78	TOP2A, HFM1, MSH3, HSF2BP, DMC1, ERCC1, MSH6, MLH3, SLC2A8, MLH1, RAD51C, ING2, BRCA2, MSH5, UBB, CCNA1, TRIP13, REC8, EME1, EME2, ANKRD31, ATM, MRE11, C11ORF80, MUS81, PSMD13, RAD50, BAG6, CCNB1IP1, ERCC4, RAD54B, ZCWPW1, RAD51, UBR2, RAD51D, SYCE1L, CENPC, SGO2, SGO1, MYBL1, NDC1, SIRT7, RAD21, CCNE2, TEX15, RMI1, P3H4, ESPL1, RAD51B, HSPA2, TOP2B, RAD51AP1, FANCM, KLHDC3, RAD54L, CKS2, CENPX, …
	GOBP_MEIOTIC_CELL_CYCLE		0	0.0096	165	NUMA1, EXO1, SUN1, MSH3, PKMYT1, SYCP2L, TOP3A, MSH5, PRKAR1A, EME1, EME2, ANKRD31, ATM, MRE11, C11ORF80, MUS81, PSMD13, STK35, PDIK1L, PRKACB, ZNF318, YTHDC2, UTP14C, OSGIN2, RBM7, TUBG2, TUBG1, ERCC4, RAD54B, RAD51, PLCB1, RAD51D, SYCE1L, ZW10, CENPC, SGO2, SGO1, NDC1, BUB1, CCNE2, BUB1B, RAD51B, FBXO43, CHFR, RAD1, HSPA2, TOP2B, SPIRE1, SPIRE2, XRCC2, RAD51AP1, KLHDC3, CKS2, CENPX, PSMC3IP, CE…
	GOBP_MEIOTIC_CELL_CYCLE_PHASE_TRANSITION	1	0.0282	0.1956	7	CCNB2, TTK, CHFR, MAPK15, CDC25A, CDC25B, CDC25C
	GOBP_MEIOTIC_CELL_CYCLE_PROCESS		0	0.0043	125	MSH3, SYCP2L, MSH5, PRKAR1A, EME1, EME2, ANKRD31, ATM, MRE11, C11ORF80, MUS81, PSMD13, TUBG2, TUBG1, ERCC4, RAD54B, RAD51, PLCB1, RAD51D, SYCE1L, CENPC, SGO2, SGO1, NDC1, BUB1, CCNE2, BUB1B, RAD51B, FBXO43, CHFR, RAD1, HSPA2, TOP2B, SPIRE1, SPIRE2, RAD51AP1, KLHDC3, CKS2, CENPX, PSMC3IP, CENPS, BRME1, MND1, LIF, BCL2L11, CCNB2, TTK, BRIP1, NCAPH2, UBE2B, MYH9, SMC4, SMC2, NCAPD3, TDRKH, PLK1, SLX…
	GOBP_MEIOTIC_CHROMOSOME_SEGREGATION		0	0.006	54	TOP2A, HFM1, DMC1, ACTR3, ACTR2, MLH3, MLH1, RAD51C, TRIP13, REC8, EME1, EME2, ANKRD31, ATM, MRE11, MUS81, BAG6, CCNB1IP1, ERCC4, ZCWPW1, SYCE1L, CENPC, SGO2, SGO1, NDC1, SIRT7, RAD21, BUB1, CCNE2, TEX15, BUB1B, RMI1, P3H4, ESPL1, CHFR, NUF2, TOP2B, FANCM, CENPX, MAPK15, CENPS, TTK, FANCD2, BRIP1, CCNE1, NCAPH2, AGO4, UBE2B, PTTG1, SMC4, SMC2, PLK1, SLX4, FMN2
	GOBP_MEIOTIC_CHROMOSOME_SEPARATION		0.0188	0.0147	18	EME2, TOP2A, MUS81, HFM1, ESPL1, TTK, CHFR, TOP2B, NCAPH2, ERCC4, MLH1, FANCM, CENPX, MAPK15, CENPS, SLX4, RMI1, EME1
	GOBP_METANEPHRIC_MESENCHYME_DEVELOPMENT			0.0321	11	OSR1, WNT4, MYC, BASP1, SIX4, SMAD4, PDGFRB, PKD2, SIX1, STAT1, BMP7
	GOBP_METAPHASE_ANAPHASE_TRANSITION_OF_CELL_CYCLE		0	0.0015	62	DUSP1, NEK6, NSMCE2, TPR, RIOK2, TEX14, TRIP13, CUL3, HECW2, ATM, MAD1L1, KLHL22, MAD2L1, CDK5RAP2, GEN1, ZW10, XRCC3, RAD21, BUB1, BUB1B, PCID2, ESPL1, CDC20, CHFR, CCNB1, CENPF, APC, MAPK15, MAD2L2, NDC80, ANAPC15, TACC3, DYNC1LI1, CENPE, LCMT1, CDT1, UBE2C, USP44, ZWINT, MAD2L1BP, CDC26, ANAPC4, TTK, IK, ANAPC5, RB1, ANAPC7, ANAPC11, SPDL1, PSMG2, ANAPC1, AURKB, ZNF207, CDC23, CDC16, BUB3, KNT…
	GOBP_METAPHASE_PLATE_CONGRESSION		0.0122	0.0819	60	NUMA1, CENPQ, MIS12, GEM, CHMP7, EML3, SPAG5, KIFC1, MLH1, KIF18A, CUL3, PIBF1, CHMP4A, TRAPPC12, RAB11A, PSRC1, SPICE1, MAD1L1, CHMP2B, NUP62, CHMP5, BECN1, CHMP2A, NUDC, CDCA5, KIF22, CHMP1B, CDCA8, ZW10, VPS4B, CENPC, SEH1L, CHMP4B, HNRNPU, BOD1, KIF14, KPNB1, CCNB1, EML4, RMDN1, NUF2, CENPF, NDC80, FAM83D, CENPE, DCTN2, KIF2C, DYNC1H1, CDT1, RRS1, VPS4A, PINX1, SPDL1, AURKB, CDC23, CHMP1A, TT…
	GOBP_MICROTUBULE_ORGANIZING_CENTER_ORGANIZATION		0.011	0.1801	130	CDK1, UBXN2B, GADD45A, CTNNB1, CHMP3, ARHGEF10, CHMP2B, CHMP5, NSFL1C, MDM1, BRSK1, CROCC, GEN1, SLC16A1, PCM1, XRCC3, SGO1, PAFAH1B1, CHMP4B, GCC2, KIF3A, PKD2, PLK4, CCDC78, XRCC2, CEP152, CEP63, PKHD1, NDE1, CEP250, ROCK2, KIF3B, CHORDC1, ATF5, SDCCAG8, CENATAC, HAUS1, NUBP1, CCNF, CEP131, TMEM67, DCTN1, HAUS5, HAUS6, UVRAG, HAUS4, HAUS2, BBS4, ODF2, C2CD3, HAUS3, PLK1, CHMP1A, STIL, HAUS8, CK…
	GOBP_MISMATCH_REPAIR		0.0007	0.6695	33	PMS2P1, PMS2P3, MCM9, PMS2P5, PMS2, EXO1, MSH3, TDG, ERCC1, MSH6, MLH3, XPC, AXIN2, POLD3, HMGB1, MLH1, MSH5, POLD1, POLD2, TREX1, POLD4, LIG1, ABL1, RPA1, RPA2, RPA3, PRKCG, SETD2, MSH2, PCNA, RNASEH2A, MUTYH, PMS1
	GOBP_MITOTIC_CELL_CYCLE_CHECKPOINT		0	0.0051	150	CDK1, DONSON, PLK3, TIPIN, GADD45A, BLM, TPR, EME1, EME2, ATM, MRE11, RAD9A, MUS81, DCLRE1B, MDC1, FAM122A, TAOK3, TAOK1, RINT1, NABP1, INTS3, BRSK1, MAD2L1, FOXO4, GEN1, CARM1, MUC1, ZW10, XRCC3, ATF2, BUB1, TFDP2, BUB1B, NOP53, CHFR, ARID3A, RPS27L, PLAGL1, MRNIP, TRIM39, TRIAP1, PCBP4, RBL2, TFDP1, WEE1, BCL2L1, TP53, SYF2, TTK, RPA2, VPS4A, ZFYVE19, RAD17, MSH2, CDC6, PCNA, PLK1, MAP3K20, RFW…
	GOBP_MITOTIC_CHROMOSOME_CONDENSATION	1	0.034	0.7843	15	NCAPH2, SMC4, AKAP8, SMC2, PHF13, NCAPD3, CDCA5, NCAPH, CHMP1A, NUSAP1, NCAPG, TENT4A, NCAPD2, AKAP8L, TTN
	GOBP_MITOTIC_DNA_INTEGRITY_CHECKPOINT		0.0036	0.0556	101	CDK1, DONSON, PLK3, TIPIN, GADD45A, BLM, EME1, EME2, ATM, MRE11, RAD9A, MUS81, MDC1, TAOK3, TAOK1, RINT1, BRSK1, FOXO4, CARM1, MUC1, ATF2, TFDP2, NOP53, ARID3A, RPS27L, PLAGL1, MRNIP, TRIM39, TRIAP1, PCBP4, RBL2, TFDP1, TP53, SYF2, RPA2, RAD17, MSH2, CDC6, PCNA, MAP3K20, RFWD3, NEK11, NBN, SOX4, CASP2, ZNF830, XPC, STK33, SETMAR, CDK2, CNOT10, CNOT3, ZNF385A, CNOT4, CDKN1B, E2F4, EP300, CNOT11, R…
	GOBP_MITOTIC_DNA_REPLICATION		0.0003	0.0579	15	BCL6, GINS3, MCM3, MCM4, CDC45, MCM6, ZMPSTE24, CHEK2, MCM2, RTF2, RAD51, BRCA2, GINS1, POLA1, LIG1
	GOBP_MITOTIC_DNA_REPLICATION_CHECKPOINT	1	0.0372	0.4449	9	RAD17, CDC6, TOPBP1, HUS1, ORC1, CLSPN, NAE1, TICRR, ZNF830
	GOBP_MITOTIC_G1_S_TRANSITION_CHECKPOINT		0.0447	0.0922	60	CDK1, PLK3, GADD45A, SOX4, CASP2, CDK2, ATM, CNOT10, CNOT3, ZNF385A, CNOT4, CDKN1B, E2F4, EP300, CNOT11, RPL26, BTG2, TNKS1BP1, CNOT9, CNOT8, CHEK2, CARM1, MUC1, PIDD1, TFDP2, MDM4, PML, CCNB1, PRMT1, ARID3A, RPS27L, PLAGL1, TRIAP1, PCBP4, RBL2, TFDP1, CDC25C, RGCC, MDM2, GTSE1, CDKN1A, PLK2, TP53, CCND1, RPA2, AURKA, BAX, FBXO31, E2F1, E2F7, CRADD, PCNA, PRKDC, CNOT6L, E2F8, CNOT2, CNOT6, RFWD3,…
	GOBP_MITOTIC_METAPHASE_PLATE_CONGRESSION		0.0592	0.025	48	MIS12, BOD1, CHMP7, KIF14, KPNB1, CCNB1, EML4, EML3, RMDN1, NUF2, KIFC1, KIF18A, CUL3, NDC80, PIBF1, CHMP4A, CENPE, RAB11A, DCTN2, KIF2C, CDT1, PSRC1, MAD1L1, RRS1, CHMP2B, NUP62, CHMP5, BECN1, VPS4A, PINX1, CHMP2A, SPDL1, NUDC, AURKB, CDC23, CDCA5, KIF22, CHMP1B, CHMP1A, CDCA8, ZW10, VPS4B, CHMP6, CENPC, SEH1L, CHMP4B, HNRNPU, CHAMP1
	GOBP_MITOTIC_NUCLEAR_DIVISION		0.0001	0.015	268	UBXN2B, TPR, RIOK2, EDN1, TTN, PPP2R1A, ATM, RAB11A, CHMP2B, CHMP5, NSFL1C, TUBG2, TUBG1, MAD2L1, BMP4, CAV2, GEN1, RAN, ZW10, CENPC, XRCC3, TASOR, BMP7, CDK13, CUL7, PRKCA, PDGFB, NIPBL, MTBP, EGF, EPGN, INO80, NCAPG2, KIF3B, TGFA, CCNB2, VPS4A, NCAPH2, CCSAP, FLNA, SMC4, SMC2, PHF13, NCAPD3, INSR, NCAPH, PLK1, CHMP1A, KNSTRN, NUSAP1, BCCIP, NCAPG, KATNB1, NCAPD2, SPAST, CHAMP1, MIS12, CHMP7, SP…
	GOBP_MITOTIC_RECOMBINATION	1	0.0105	0.8262	23	MRE11, XRCC1, MSH3, RAD50, SMC5, NSMCE2, DMC1, ERCC1, ERCC2, ERCC4, RAD54B, MLH1, GEN1, TPRKB, RAD51C, RAD51, RAD51D, BRCA2, RAD52, TEP1, XRCC3, SMC6, TERF2
	GOBP_MITOTIC_SISTER_CHROMATID_COHESION	1	0.0434	0.4236	25	SMC1A, HASPIN, BOD1, CDC20, MACROH2A1, TNKS, SMC5, NSMCE2, SLF2, NIPBL, ATRX, SLF1, NAA10, REC8, RB1, PDS5A, PDS5B, POGZ, CDCA5, MAU2, SGO1, CHTF8, NAA50, RAD21, DSCC1
	GOBP_MITOTIC_SISTER_CHROMATID_SEGREGATION		0	0.0005	154	NUMA1, WRAP73, MACROH2A1, SMC5, SPAG5, NSMCE2, SLF2, TPR, SLF1, RACGAP1, RIOK2, AKAP8, CUL3, TTN, ATM, RAB11A, CHMP2B, CHMP5, BECN1, TUBG2, TUBG1, MAD2L1, GEN1, CDCA5, RAN, MAU2, ZW10, CENPC, SGO2, XRCC3, SGO1, NAA50, BUB1, CHMP4B, BUB1B, NIPBL, INO80, NCAPG2, NAA10, DCTN2, TTK, VPS4A, NCAPH2, PDS5A, SMC4, SMC2, PHF13, CDC6, NCAPD3, NCAPH, PLK1, CHMP1A, KNSTRN, NUSAP1, CHMP6, NCAPG, KATNB1, NCAPD…
	GOBP_MRNA_5_SPLICE_SITE_RECOGNITION	0.9258	0.0002	0.0002	15	RNVU1-2A, SRSF1, SFSWAP, SNRPC, RNU4ATAC, RNU6ATAC, RNVU1-15, RNVU1-6, RNVU1-19, LINC01715, PSIP1, SRSF12, WEE2-AS1, PRPF39, RNU1-4
	GOBP_MRNA_CIS_SPLICING_VIA_SPLICEOSOME	0.8169	0.0009	0	29	RNU4ATAC, RNU6ATAC, RNVU1-15, RNVU1-6, RNVU1-19, LINC01715, PSIP1, SRSF12, WEE2-AS1, PRPF39, RNU1-4, RNVU1-2A, SRSF1, SFSWAP, SNRPC, WBP4, NCBP2, SNRNP200, PRPF40B, DCPS, NCBP1, CWC15, WBP11, PRPF40A, RBM22, CACTIN, PRPF4B, SART1, DDX23
	GOBP_MRNA_EXPORT_FROM_NUCLEUS		0.0492	0.8157	107	RAE1, MCM3AP, IWS1, TPR, NUP153, CHTOP, ENY2, SMG1, NUP93, THOC1, POLR2D, THOC2, UPF1, THOC6, THOC7, THOC3, NDC1, HHEX, SRSF6, NUP107, SLU7, DDX25, NUP155, EIF4E, SRSF5, SRSF9, YTHDC1, ALKBH5, POM121C, DDX39A, SRRM1, NXF1, NUP50, EIF5A, CPSF4, RNPS1, NUP42, DDX19B, U2AF2, U2AF1L4, CASC3, NUP205, NUP210, ALYREF, NUP188, GLE1, NXT1, RBM15B, CPSF1, SRSF1, AGFG1, NUP43, SEC13, MAGOH, NUP88, NUP98, NU…
	GOBP_MRNA_SPLICE_SITE_SELECTION	0.9522	0.0031	0.0005	40	YTHDC1, SRSF6, RNU4ATAC, RNU6ATAC, RNVU1-15, RNVU1-6, RNVU1-19, LINC01715, PSIP1, SRSF12, WEE2-AS1, PRPF39, RNU1-4, RNVU1-2A, SRSF1, SFSWAP, SNRPC, SF3A1, SLU7, CELF1, CELF2, SRSF10, SF3A3, CELF3, PUF60, KHDC4, SETX, RBMX, LUC7L2, LUC7L3, LUC7L, CELF4, ISY1, PTBP2, CELF5, SRSF5, SF1, SF3A2, SRSF9, NOL3
	GOBP_NEGATIVE_REGULATION_OF_CELL_CYCLE_PHASE_TRANSITION		0.033	0.3363	228	PSMA1, ZFP36L2, PSMA2, PSMA3, PSMA4, PSMA5, PLK3, PSMA6, PSMA7, PSMB1, PSMB2, GADD45A, PSMB3, PSMB4, TPR, PSMB5, PSMB6, KLF4, PSMB7, PSMB8, PSMC1, PSMC2, PSMC3, PSMC4, PSMC5, PSMC6, PSMD1, FBXO7, PSMD2, PSMD3, PSMD4, PSMD5, PSMD7, PSMD8, PSMD9, ATM, PSMD10, PSMD11, PSMD12, PSMD13, PSME1, PSME2, PSMF1, PSMD6, USP47, MAD2L1, FOXO4, GEN1, CARM1, ZW10, XRCC3, NOP53, BCL2, CTDSP2, CTDSPL, CDK2AP2, CDK…
	GOBP_NEGATIVE_REGULATION_OF_CHROMATIN_SILENCING		0.0075	0.2287	10	H1-10, ASF1A, ATAD2, H1-0, H1-2, H1-3, H1-4, H1-5, HMGA1, ATAD2B
	GOBP_NEGATIVE_REGULATION_OF_CHROMOSOME_ORGANIZATION		0.0003	0.0442	84	POT1, DUSP1, TENT4B, TOP2A, ACD, TNKS, RTEL1, NBN, TET1, ATRX, TPR, ERCC1, MCM2, TNKS2, TEX14, SRC, TRIP13, PARP1, SETMAR, ATM, XRCC1, MAD1L1, RAD50, KLHL22, XRN1, MAD2L1, CDK5RAP2, ERCC4, HNRNPC, GEN1, WAPL, ZW10, XRCC3, RAD21, BUB1, HNRNPU, BUB1B, HNRNPA1, EXOSC10, PCID2, TERF2IP, ESPL1, CDC20, PHF2, CCNB1, CENPF, APC, NAA10, MAD2L2, NDC80, ANAPC15, DYNC1LI1, LCMT1, CDT1, USP44, ZWINT, MAD2L1BP…
	GOBP_NEGATIVE_REGULATION_OF_DNA_RECOMBINATION		0.0291	0.5661	37	TERF2IP, TP53BP1, MSH3, RTEL1, BLM, ZRANB3, FBH1, MSH6, FANCB, MLH1, RIF1, POLQ, RMI2, MAD2L2, UBQLN4, PARPBP, RADX, MAGEF1, KLHL15, HELB, PARP3, BCL6, NDFIP1, RECQL5, THOC1, SHLD3, SHLD1, H1-0, H1-2, H1-3, H1-4, SMCHD1, H1-5, H1-10, SHLD2, MSH2, TERF2
	GOBP_NEGATIVE_REGULATION_OF_GENE_EXPRESSION_EPIGENETIC		0	0.0005	102	MACROH2A2, AEBP2, MACROH2A1, BMI1, H4-16, HMGB1, H3C13, H4C9, RIF1, H3C1, H3C4, H3C6, H3C11, H3C8, H3C12, H3C10, H4C1, H4C4, H4C6, H4C12, H4C11, PPM1D, H4C3, H4C8, H4C2, H4C5, H4C13, H3C7, KMT2D, H2AZ1, DNMT3B, HDAC5, MECP2, CREBZF, MORF4L2, TASOR, MORC2, MIER1, MPHOSPH8, DYDC2, DPY30, EZH1, PHF19, PHF1, EED, RBBP7, DNMT3A, SIRT6, JARID2, TRIM27, DOT1L, SIN3A, ASF1A, ATAD2, H1-0, H1-2, H1-3, H1-4…
	GOBP_NEGATIVE_REGULATION_OF_GLIAL_CELL_DIFFERENTIATION		0.0339	0.4644	12	NOTCH1, DAAM2, TMEM98, HES5, NR1D1, HES1, NKX6-1, DAB1, LIN28A, DUSP10, NF1, LDLR
	GOBP_NEGATIVE_REGULATION_OF_MEGAKARYOCYTE_DIFFERENTIATION		0.0001	0.0203	15	H4C11, H4C3, GABPA, H4C8, H4C2, H4C5, H4C13, PRMT1, H4-16, H4C9, H4C1, H4C4, CIB1, H4C6, H4C12
	GOBP_NEGATIVE_REGULATION_OF_METAPHASE_ANAPHASE_TRANSITION_OF_CELL_CYCLE		0	0.0148	40	DUSP1, PCID2, CDC20, CHFR, CCNB1, TPR, CENPF, TEX14, APC, MAD2L2, TRIP13, NDC80, ANAPC15, DYNC1LI1, LCMT1, ATM, CDT1, USP44, ZWINT, MAD2L1BP, MAD1L1, TTK, IK, SPDL1, PSMG2, KLHL22, AURKB, ZNF207, MAD2L1, CDK5RAP2, BUB3, KNTC1, GEN1, FBXO5, PLK1, ZW10, XRCC3, RAD21, BUB1, BUB1B
	GOBP_NEGATIVE_REGULATION_OF_MYELOID_CELL_DIFFERENTIATION		0.0118	0.2683	69	PTK2B, GABPA, KLF13, STAT5B, RBM15, H4-16, LRRC17, H4C9, MEIS2, NFKBIA, PTPN2, PIAS3, ZBTB16, TOB2, TMEM178A, HMGB3, H4C1, INPP5D, GPR137, H4C4, TCTA, H4C6, GPR137B, H4C12, H4C11, H4C3, SFRP1, H4C8, H4C2, LEO1, H4C5, H4C13, DLL1, PAF1, CDC73, CTR9, UBASH3B, RARA, ZNF675, MYC, FBXW7, GATA2, GPR68, PRMT1, ZFP36L1, ZFP36, FBN1, ZFPM1, NCAPG2, TLR4, INHBA, TLR3, FSTL3, MAFB, ITPKB, WDR61, LYN, NME1, …
	GOBP_NEGATIVE_REGULATION_OF_NUCLEAR_DIVISION		0	0.1302	51	DUSP1, TPR, TEX14, PRKAR1A, TRIP13, ATM, MAD1L1, TOM1L1, KLHL22, MAD2L1, BMP4, CDK5RAP2, GEN1, ZW10, XRCC3, RAD21, BUB1, BUB1B, BMP7, PCID2, CDC20, FBXO43, RAD1, CCNB1, MTBP, CENPF, APC, MAD2L2, NDC80, LIF, ANAPC15, DYNC1LI1, LCMT1, CDT1, USP44, ZWINT, MAD2L1BP, TTK, IK, CHEK1, SPDL1, PSMG2, AURKB, ZNF207, BUB3, KNTC1, FBXO5, NME6, TOM1L2, PLK1, AURKAIP1
	GOBP_NEGATIVE_REGULATION_OF_SMOOTHENED_SIGNALING_PATHWAY	1	0.0208	0.5481	29	KCTD21, VCP, GLI2, KIF7, SUFU, RFX4, MGRN1, MOSMO, GLI3, PRKACA, PTCH2, MEGF8, RACK1, BTRC, GPR161, PRKACB, RB1, TULP3, SERPINE2, ENPP1, IFT172, GPC3, GLIS2, IFT122, KCTD6, HHIP, PTCH1, ULK3, HERC4
	GOBP_NON_RECOMBINATIONAL_REPAIR		0.0022	0.3862	99	POT1, WRAP53, LIG3, SMARCAL1, HMCES, DCLRE1C, KAT5, H4-16, USP51, HMGB1, H4C9, UIMC1, RIF1, BRCC3, H4C1, H4C4, H4C6, H4C12, ATM, H4C11, PARP3, MRE11, XRCC1, H4C3, H4C8, DCLRE1B, H4C2, MDC1, H4C5, H4C13, ERCC6, HSF1, ERCC4, PRPF19, RAD52, POLM, TP53BP1, HMGB2, PARP9, UBE2N, MRNIP, PNKP, PIAS4, DCLRE1A, POLA1, UVRAG, RNF138, RBBP8, SLX4, SUMO1, NBN, NSD2, RNF8, ERCC1, PAXX, POLB, HERC2, ATP23, MLH1…
	GOBP_NUCLEAR_CHROMOSOME_SEGREGATION		0	0.0005	229	GEM, TPR, RIOK2, TRAPPC12, TTN, EME1, EME2, ATM, RAB11A, MUS81, CHMP2B, CHMP5, TUBG2, TUBG1, MAD2L1, ERCC4, GEN1, FBXW7, RAN, SYCE1L, ZW10, CENPC, XRCC3, NDC1, CCNE2, NIPBL, AXIN2, INO80, CENPX, NCAPG2, CENPS, FAM83D, VPS4A, BRIP1, NCAPH2, SMC4, SMC2, PHF13, DDX11, NCAPD3, NCAPH, PLK1, CHMP1A, KNSTRN, NUSAP1, NCAPG, KATNB1, NCAPD2, FMN2, CHAMP1, CENPQ, TOP2A, MIS12, CHMP7, NEK2, DMC1, ACTR3, ACTR…
	GOBP_NUCLEAR_TRANSCRIBED_MRNA_CATABOLIC_PROCESS		0.996	0.0101	204	NANOS1, NANOS3, TENT4B, ZFP36L2, RPL22, PELO, PPP2R1A, ATM, SECISBP2, POLR2D, NBAS, DHX34, THRAP3, DHX36, RPS19, HBS1L, LSM6, NT5C3B, EXOSC6, PDE12, DIS3, LSM5, EXOSC1, LSM7, EXOSC4, EXOSC5, LSM2, SKIV2L, TTC37, RPS3, RPL13A, RC3H1, MLH1, RNPS1, CASC3, RC3H2, SAMD4A, PAN3, CNOT10, RPS6, CNOT3, MAGOH, CNOT4, PARN, POLR2G, SAMD4B, CNOT11, RPL10, RPL26, RPS4X, BTG2, MAGOHB, RPS9, TNKS1BP1, CNOT9, CN…
	GOBP_NUCLEAR_TRANSCRIBED_MRNA_CATABOLIC_PROCESS_NONSENSE_MEDIATED_DECAY			0.0005	119	RPS15A, RPS21, RPL22, PPP2R2A, RPL35, GSPT2, RPL36, RPL10A, SMG8, RPL4, RPL7, RPL7A, RPL8, RPL9, RPL12, RPL15, RPL17, SMG1, RPL18, RPL18A, RPL19, RPL5, RPL21, RPL27, RPL27A, PPP2R1A, RPL28, RPL31, RPL32, RPL34, RPL35A, SECISBP2, RPL37, RPL37A, RPL39, EIF3E, RPL41, RPL36A, RPLP1, RPS2, RPS3A, RPS4Y1, RPS8, RPS11, RPS12, RPS16, UPF1, RPS18, RPS20, RPS25, RPS29, NBAS, HELZ2, RPS13, SMG9, RPS26, RPL1…
	GOBP_NUCLEAR_TRANSCRIBED_MRNA_POLY_A_TAIL_SHORTENING	0.985	0.0212	1	33	TENT4B, ZFP36, MLH1, SAMD4A, PAN3, CNOT10, CNOT3, CNOT4, PARN, POLR2G, SAMD4B, CNOT11, BTG2, TNKS1BP1, CNOT9, CNOT8, TNRC6B, AGO2, TNRC6A, EIF4ENIF1, CNOT6L, TNRC6C, TUT4, CNOT2, CNOT6, TOB1, PAN2, TENT4A, CPEB3, CNOT1, PABPC1, CNOT7, TUT7
	GOBP_NUCLEOSOME_ASSEMBLY		0	0	113	MACROH2A2, MACROH2A1, BRD2, H4-16, H3C13, H4C9, H3C1, H3C4, H3C6, H3C11, H3C8, H3C12, H3C10, H4C1, H4C4, MIS18A, H4C6, SART3, H4C12, H4C11, H4C3, H4C8, H4C2, H4C5, H4C13, H3C7, CENPC, ITGB3BP, CENPP, MIS18BP1, CENPM, CENPO, RSF1, NAA60, CENPL, HMGB2, SOX9, H2BC8, H2BC7, H2BC6, RUVBL1, H2BC10, H2BC4, H2BC21, CENPX, CENPS, RBBP7, H2BC11, CENPU, ASF1A, H1-0, H1-2, H1-3, H1-4, H1-5, H3-3A, H3-3B, H1-…
	GOBP_NUCLEOSOME_ORGANIZATION		0	0	144	MACROH2A2, MCM3AP, MACROH2A1, SMARCA4, BPTF, BRD2, H4-16, H3C13, H4C9, SMARCC1, H3C1, SRCAP, H3C4, H3C6, H3C11, H3C8, H3C12, H3C10, H4C1, H4C4, MIS18A, H4C6, SART3, H4C12, POLE3, H4C11, H4C3, H4C8, H4C2, H4C5, H4C13, H3C7, SMARCB1, VPS72, CENPC, ZNHIT1, ITGB3BP, CENPP, MIS18BP1, ACTR6, CENPM, CENPO, ANP32E, RSF1, NAA60, CENPL, HMGB2, SOX9, H2BC8, H2BC7, H2BC6, RUVBL1, LIN54, H2BC10, H2BC4, H2BC21…
	GOBP_NUCLEOSOME_POSITIONING		0.0028	0.124	11	CTCF, H1-10, SMARCA5, RSF1, PAF1, H1-0, H1-2, H1-3, H1-4, LIN54, H1-5
	GOBP_NUCLEOTIDE_EXCISION_REPAIR_DNA_GAP_FILLING		0.0408	0.5428	23	RFC2, POLE, RFC3, XRCC1, RFC4, RFC5, RPA1, RPA2, LIG3, RPA3, RPS27A, UBA52, POLK, UBC, POLD3, PCNA, UBB, POLD1, LIG4, POLD2, POLD4, LIG1, RFC1
	GOBP_ORGAN_OR_TISSUE_SPECIFIC_IMMUNE_RESPONSE		0.03	0.3213	12	H2BC12, RPL39, OTUD7B, H2BC8, H2BC7, H2BC6, TREX1, H2BC10, H2BC4, H2BC21, IL6R, H2BC11
	GOBP_ORGANELLE_FISSION		0.0002	0.0265	396	UBXN2B, RIOK2, EDN1, PRKAR1A, TTN, PPP2R1A, PSMD13, CHMP2B, CHMP5, NSFL1C, BMP4, CAV2, ZW10, BMP7, CUL7, PRKCA, PDGFB, NIPBL, MTBP, KLHDC3, INO80, CKS2, CENPX, PSMC3IP, KIF3B, CENPS, BRME1, MND1, GDAP1, VPS35, BRIP1, NCAPH2, CCSAP, TDRKH, PLK1, KNSTRN, BCCIP, KATNB1, FMN2, SPAST, CHAMP1, WNT4, TOP2A, MIS12, CHMP7, RHOA, NEK2, HSF2BP, DMC1, WNT5A, FANCA, SPDYA, MLH3, SLC2A8, MLH1, MARF1, TEX14, RA…
	GOBP_OSTEOBLAST_DEVELOPMENT		0.0215	0.551	12	TNN, JUND, GLI2, LRP5, SMAD3, LRP5L, SATB2, LIMD1, MEN1, ACHE, HDAC4, HOXA2
	GOBP_OSTEOBLAST_PROLIFERATION		0.0036	0.2803	21	TNN, EIF2AK2, SFRP1, MUS81, BCL2, FGFR2, ABL1, SMAD3, MN1, JUNB, CCN1, RHOA, ATRAID, ITGAV, LRP5, FIGNL1, IFT80, BMP2, GREM1, PLXNB1, SOX8
	GOBP_PATTERN_SPECIFICATION_PROCESS		0.0171	0.4591	285	ZIC1, ZIC3, SMAD1, BPTF, BMI1, LMX1B, EDN1, SRF, ATM, TCAP, SFRP1, TBC1D32, SEMA3C, GPR161, NRG3, FRS2, FGFR2, PRKACB, DLL1, GORAB, ISL1, LRP2, SMAD4, SMAD6, ROBO1, EN1, ROBO2, BMP4, NRARP, BMPR1A, MID1, DLL4, BMPR2, TBX1, TGFBR2, NRP2, HES1, PLXNA2, RIPPLY3, PTCH1, TMED2, SIX1, SCMH1, TASOR, BMP7, FOXB1, TGFBR1, GRSF1, ACVR1, HHEX, LFNG, MLLT3, NEUROD1, OTX1, PBX3, CCDC151, NLE1, C9ORF116, HES2,…
	GOBP_PEPTIDYL_LYSINE_DIMETHYLATION	0.9913	0.0124	0.4219	21	SETD1B, KMT2A, PIH1D1, KMT2D, SETD1A, KMT2B, EHMT2, PRDM12, SETD2, KDM3A, SMARCB1, SUV39H1, SUV39H2, EEF1AKMT2, CSKMT, ASH1L, EHMT1, SMYD2, SETMAR, SETD7, SETD3
	GOBP_PERISTALSIS		0.0162		6	DRD2, NEUROG1, P2RX3, SSTR2, DLG1, GDNF
	GOBP_PITUITARY_GLAND_DEVELOPMENT		0.0352	0.5813	24	ETS1, ADCYAP1, GLI2, WNT4, GLI1, FGF10, GATA2, ISL1, SOX2, GSX1, SALL1, CREB1, WNT5A, BMP4, BMPR1A, SOX3, DRD2, MSX1, HES1, SRD5A1, POU3F2, BMP2, RBPJ, TBX19
	GOBP_POSITIVE_REGULATION_OF_CARDIAC_MUSCLE_CELL_PROLIFERATION	1	0.0309	0.4236	17	NOTCH1, FGF2, GLI1, FGFR2, ZFPM2, MEF2C, CCNB1, MIR17HG, ERBB4, YAP1, BMPR1A, MAPK14, TGFBR3, PIM1, MIR590, MAPK1, RBPJ
	GOBP_POSITIVE_REGULATION_OF_CELL_CYCLE		0.0036	0.0828	313	BRD4, PLK3, POLDIP2, UBXN2B, TAS2R13, DAB2IP, GADD45A, GPER1, FOSL1, TPR, EDN1, SRC, KLHL18, PROX1, PRKCE, ATM, PSMD10, RAB11A, THOC1, FGFR2, YTHDC2, NSFL1C, MAD2L1, DRD2, FOXO4, TGFB2, GEN1, CARM1, AKT1, TRIM32, MECP2, HES1, CDK9, XRCC3, C6ORF89, ZBED9, CENPV, PRKCA, MTA3, RPS6KB1, HSP90AB1, PDGFB, RAD51B, ATAD5, DBF4B, CDC7, SMOC2, LSM11, HMGN5, PLK4, ARID3A, NIPBL, MTBP, RAD51AP1, EGF, PLAGL1,…
	GOBP_POSITIVE_REGULATION_OF_CELL_CYCLE_G2_M_PHASE_TRANSITION	1	0.0029	0.0716	28	RCC2, PBX1, CDK1, MTA3, BRD4, RAD51B, ATAD5, DBF4B, APP, CDC7, CCNB1, HSPA2, RAD51C, CDC25A, DTL, CDC25B, CDC25C, STOX1, RAB11A, SIN3A, CCND1, CDK4, SMARCD3, NPM1, DYRK3, FBXO5, MECP2, VPS4B
	GOBP_POSITIVE_REGULATION_OF_CELL_CYCLE_PHASE_TRANSITION		0.0044	0.097	87	APEX1, RCC2, PBX1, CDK1, BRD4, STXBP4, APP, NSMCE2, ADAM17, DDX3X, RAD51C, MIR590, UBE2E2, KLHL18, CUL3, DDRGK1, RAB11A, PAF1, CDC73, NPM1, AKT1, CDCA5, PLCB1, MECP2, PHB2, VPS4B, FGF10, MTA3, CCND3, ESPL1, RAD51B, ZNF16, TMOD3, ATAD5, DBF4B, CDC7, CCNB1, HSPA2, LSM11, CDK10, MTBP, NEUROG1, PLRG1, RPTOR, PAGR1, RDX, MAPK15, HYAL1, CDC25A, DTL, TFDP1, CDC25B, MEPCE, CDC25C, RGCC, FAM83D, LSM10, CC…
	GOBP_POSITIVE_REGULATION_OF_CELL_CYCLE_PROCESS		0.0005	0.0414	241	BRD4, PLK3, UBXN2B, TAS2R13, DAB2IP, GADD45A, TPR, EDN1, KLHL18, PRKCE, ATM, RAB11A, NSFL1C, MAD2L1, DRD2, FOXO4, GEN1, CARM1, AKT1, MECP2, XRCC3, CENPV, MTA3, PDGFB, RAD51B, ATAD5, DBF4B, CDC7, LSM11, PLK4, ARID3A, NIPBL, MTBP, RAD51AP1, EGF, PLAGL1, PLRG1, EPGN, INO80, RPTOR, PAGR1, TRIAP1, PCBP4, KIF3B, RBL2, TFDP1, TGFA, FAM83D, LSM10, CCND2, STOX1, POU4F1, SIN3A, EGFR, DYRK3, DDX11, INSR, PC…
	GOBP_POSITIVE_REGULATION_OF_CHROMOSOME_SEPARATION		0.0376	0.5511	17	CDT1, NUMA1, MAD2L1BP, ESPL1, ANAPC4, ANAPC5, RB1, ANAPC7, ANAPC11, NSMCE2, CDC23, CDC16, PLSCR1, DLGAP5, CDC27, MAPK15, CUL3
	GOBP_POSITIVE_REGULATION_OF_CYTOKINESIS		0.0012	0.3397	27	CIT, CENPV, CDC14A, KIF14, RHOA, TAS2R13, RACGAP1, PKP4, CDC14B, KIF3B, CDC25B, PRKCE, CSPP1, CUL3, PKN2, NUP62, GIPC1, SVIL, AURKB, DRD2, ECT2, KIF20B, CDC6, MAP10, KIF23, CDC42, SPAST
	GOBP_POSITIVE_REGULATION_OF_DNA_DEPENDENT_DNA_REPLICATION		0.0218	0.2355	10	CDT1, E2F7, INO80, WIZ, DBF4B, E2F8, CDC7, DBF4, STOML2, ATRX
	GOBP_POSITIVE_REGULATION_OF_GENE_EXPRESSION_EPIGENETIC		0.011	0.2696	53	PADI2, BAZ1B, MACROH2A1, MYO1C, POLR1G, POLR1F, POLR1H, TAF1D, POLR1B, ACTB, TAF1A, POLR1C, DDX21, SMARCA5, ERCC6, EP300, POLR2E, POLR2H, POLR2K, POLR2L, SF3B1, KAT2B, WBP2, MYBBP1A, DEK, PABPC1L, POLR1E, TBP, TAF1C, TAF1B, ARID1A, SERTAD1, CDCA4, ZMIZ2, ELOF1, SPHK2, SERTAD2, ASF1A, CHEK1, ATAD2, H1-0, H1-2, H1-3, POLR1A, H1-4, H1-5, HMGA1, ATAD2B, KAT2A, ZMIZ1, H1-10, SMARCD1, ARID1B
	GOBP_POSITIVE_REGULATION_OF_HISTONE_H3_K9_METHYLATION	1	0.0413	0.1578	9	SIRT1, JARID2, ZNF304, RIF1, MYB, MECP2, BRCA1, H1-5, PRDM12
	GOBP_POSITIVE_REGULATION_OF_HISTONE_METHYLATION	1	0.0293	0.8162	34	SIRT1, BRD4, NSD3, TET1, CTNNB1, DNMT1, CHTOP, ZNF304, RIF1, MYB, RNF20, NELFE, PAXBP1, PAXIP1, PHF19, PHF1, WDR5, AUTS2, JARID2, MTF2, KMT2A, RTF1, KMT2E, PAF1, BRCA1, SMAD4, OGT, WDR61, CTR9, DNMT3B, H1-5, PRDM12, MECP2, SNW1
	GOBP_POSITIVE_REGULATION_OF_MEIOTIC_CELL_CYCLE		0.0262	0.3026	12	RAD51AP1, WNT4, MSX1, YTHDC2, MAPK15, PLCB1, CDC25A, CDC25B, CDC25C, WNT5A, SIRT2, UBE2B
	GOBP_POSITIVE_REGULATION_OF_METAPHASE_ANAPHASE_TRANSITION_OF_CELL_CYCLE		0.0124	0.3956	15	CDT1, MAD2L1BP, ESPL1, ANAPC4, ANAPC5, RB1, ANAPC7, ANAPC11, NSMCE2, CDC23, CDC16, DLGAP5, CDC27, MAPK15, CUL3
	GOBP_POSITIVE_REGULATION_OF_MITOTIC_CELL_CYCLE		0.0389	0.3389	98	RCC2, CDK1, BRD4, STAT5B, POLDIP2, NSMCE2, USP22, MEIS2, KLHL18, CUL3, PTPN11, RAB11A, EIF4EBP1, HSF1, AKT1, CDCA5, PLCB1, MECP2, HES1, PRKCA, FGF10, MTA3, RPS6KB1, CCND3, RAD51B, DBF4B, CDC7, HSPA2, SMOC2, LSM11, MTBP, PLRG1, RPTOR, RDX, DTL, TFDP1, MEPCE, LGMN, LSM10, CCND2, STOX1, SIN3A, EGFR, EIF4E, CUL4A, CDC6, ANKRD17, APEX1, PBX1, SPHK1, APP, DUSP3, ADAM17, DDX3X, RAD51C, MIR590, BRCA2, UB…
	GOBP_POSITIVE_REGULATION_OF_NEURAL_PRECURSOR_CELL_PROLIFERATION		0.0377	0.4088	38	NOTCH1, GLI2, NAP1L1, GLI3, CDON, TOX, CX3CL1, FZD3, FZD9, EGF, LHX1, CTNNB1, RASSF10, ZNF423, MDK, ASCL1, ADGRG1, LHX5, PROX1, WNT3A, KDM1A, GLI1, VEGFC, LRP2, ZNF335, GNAI2, SMARCD3, VEGFA, NES, LYN, DRD2, INSM1, DLL4, FLNA, HIF1A, DISC1, SMO, DISP3
	GOBP_POSITIVE_REGULATION_OF_RESPONSE_TO_DNA_DAMAGE_STIMULUS	1	0.0424		99	WRAP53, SLF2, SLF1, FBH1, TIMELESS, HMGB1, UIMC1, RIF1, ANKRD1, BRCC3, PARP1, ATM, PARP3, XRCC1, ERCC6, DHX9, FUS, TRIM28, FGF10, SPIRE1, SPIRE2, PARP9, RAD51AP1, FANCB, UBE2N, MRNIP, PNKP, MMS19, EYA4, EYA1, WDR48, EYA3, TIGAR, ARID2, PIAS4, EGFR, PRKCD, PRKCG, DDX11, PCNA, RPS3, MAP3K20, FMR1, FMN2, CCAR2, SIRT1, RNF8, ACTR2, SKIL, RNF168, PAXIP1, SETMAR, CBX8, SPRED2, PLA2R1, ZNF385A, CEBPG, S…
	GOBP_POSITIVE_REGULATION_OF_TRANSCRIPTION_OF_NOTCH_RECEPTOR_TARGET		0.0107	0.4781	18	NOTCH1, PBX1, MAML1, EP300, HEYL, RBM15, WWC1, NOTCH3, PLXND1, MAML3, MAML2, DLGAP5, CREBBP, KAT2B, STAT1, SNW1, RBPJ, NOTCH4
	GOBP_PRE_REPLICATIVE_COMPLEX_ASSEMBLY_INVOLVED_IN_CELL_CYCLE_DNA_REPLICATION		0.0031	0.2232	7	MCM2, ORC3, MCM3, MCM4, MCM5, MCM6, MCM7
	GOBP_PROTEIN_DNA_COMPLEX_SUBUNIT_ORGANIZATION		0	0	232	MCM3AP, SMARCA4, BPTF, HMGB1, PSMC2, PSMC3, PSMC4, SRCAP, PSMC5, PSMC6, GTF2B, TRAPPC12, ATF7IP, SMARCB1, VPS72, RAD51, RAD52, CDK7, CENPC, GTF2H1, GTF2H3, GTF2H5, CCNH, CENPV, RSF1, HMGB2, SOX9, BAZ2A, H2BC8, RRN3, H2BC7, POLR1E, H2BC6, RUVBL1, LIN54, UBTF, H2BC10, H2BC4, TAF1C, H2BC21, TAF1B, INO80, CENPX, CENPS, CENPU, H3-3A, H3-3B, SPTY2D1, SMYD3, TAF8, CENPQ, H2BU1, MIS12, TSPY26P, CENPT, TS…
	GOBP_PROTEIN_LOCALIZATION_TO_CHROMATIN		0.0496	0.6205	28	VCP, MCM9, MACROH2A2, MCM8, CHMP7, SGF29, MACROH2A1, PPHLN1, NIPBL, MRNIP, VCPIP1, RUVBL2, LEMD2, EZH2, PIH1D1, RB1, H1-5, HDAC8, SETD2, ESCO2, MSH2, CDCA5, PLK1, WAPL, MAU2, RAD21, LRWD1, TASOR
	GOBP_PROTEIN_LOCALIZATION_TO_CHROMOSOME		0.005	0.3351	88	CCT7, POT1, ZWILCH, RCC2, VCP, CCT4, CENPQ, CCT2, WRAP53, MIS12, HASPIN, CDK1, CCT8, GNL3, MACROH2A2, CENPT, CHMP7, ACD, SGF29, CCT5, MACROH2A1, PPHLN1, TNKS, SMC5, TCP1, CCT3, CCT6A, SLF2, ATRX, SLF1, TNKS2, KNL1, BRCA2, VCPIP1, RUVBL2, TRAPPC12, ATM, PARP3, PIH1D1, ATR, DKC1, SPIDR, CTCF, SETD2, ESCO2, CDCA5, WAPL, MAU2, ZW10, RAD21, BUB1B, TASOR, MCM9, BOD1, TERF2IP, MCM8, CENPA, NIPBL, MTBP, …
	GOBP_PROTEIN_LOCALIZATION_TO_CHROMOSOME_CENTROMERIC_REGION		0.0002	0.0767	25	ZWILCH, RCC2, CENPQ, MIS12, HASPIN, BOD1, CDK1, CENPT, CENPA, SMC5, MTBP, KNL1, NDC80, TRAPPC12, CDT1, TTK, IK, RB1, SPDL1, AURKB, CTCF, BUB3, ZW10, BUB1B, CHAMP1
	GOBP_PROTEIN_LOCALIZATION_TO_KINETOCHORE		0.0001	0.1687	19	ZWILCH, RCC2, CDT1, CENPQ, MIS12, HASPIN, CDK1, CENPT, TTK, IK, SPDL1, AURKB, MTBP, BUB3, KNL1, ZW10, NDC80, TRAPPC12, CHAMP1
	GOBP_PROXIMAL_DISTAL_PATTERN_FORMATION		0.0198	0.2295	18	GLI2, PBX1, GLI1, HES5, FGF10, GLI3, DLL1, CYP26B1, LRP4, EN1, CHSY1, OSR1, IRX2, IRX1, SP8, PBX2, IRX3, GREM1
	GOBP_RDNA_HETEROCHROMATIN_ASSEMBLY		0	0	33	SIRT1, PHF2, BAZ2A, H4-16, H3C13, H4C9, H3C1, H3C4, H3C6, H3C11, H3C8, H3C12, H3C10, H4C1, H4C4, SIRT2, H4C6, H4C12, H4C11, H4C3, H4C8, H4C2, H4C5, H4C13, SMARCA5, H3C7, BEND3, H3-3A, H3-3B, SUV39H1, MBD2, PHF8, RRP8
	GOBP_RECOMBINATIONAL_REPAIR		0	0.1981	128	WRAP53, LIG3, SMC5, NSMCE2, BLM, FBH1, TIMELESS, USP51, RIF1, PARP1, GINS2, ATM, KDM1A, MRE11, XRCC1, MUS81, ERCC6, NABP1, ERCC4, FUS, RAD54B, GEN1, RAD51, RAD51D, RAD52, XRCC3, SMC6, MCM9, NUCKS1, HROB, TERF2IP, MCM8, RAD51B, TP53BP1, CDC7, YY1, NIPBL, XRCC2, RAD51AP1, ZNF365, FANCB, UBE2N, MRNIP, INO80, MMS19, WDR48, ARID2, SIRT6, HELB, RPA1, RPA2, RPA3, RNF138, EXD2, RBBP8, SLX4, MORF4L1, RFWD…
	GOBP_REGIONALIZATION		0.0067	0.3365	212	ZIC3, BPTF, BMI1, LMX1B, EDN1, SRF, ATM, TCAP, SFRP1, TBC1D32, SEMA3C, GPR161, FRS2, FGFR2, PRKACB, DLL1, GORAB, ISL1, LRP2, SMAD4, SMAD6, ROBO1, EN1, ROBO2, BMP4, NRARP, BMPR1A, DLL4, BMPR2, TBX1, NRP2, HES1, PLXNA2, PTCH1, TMED2, SIX1, SCMH1, TASOR, FOXB1, TGFBR1, GRSF1, ACVR1, HHEX, LFNG, MLLT3, NEUROD1, OTX1, PBX3, NLE1, HES2, HES6, MIB1, YY1, HES4, RING1, AHI1, RNF2, DPCD, XRCC2, HOXA2, WDR7…
	GOBP_REGULATION_OF_BIOMINERALIZATION		0.5951	0.0319	61	NOTCH1, PTK2B, WNT4, ECM1, BMP2K, HEY1, CCN1, CEBPB, BMPR1B, ANO6, TRPM4, ISG15, BCOR, SLC8A1, ATP2B1, TWIST1, ADRB2, ACVR2B, GAS6, ATF4, ZMPSTE24, RFLNA, FBN2, ENPP1, BMP4, OSR1, TXLNG, BMPR1A, BMPR2, RFLNB, MATN1, ANKH, FBLN7, PTN, BMP2, BMP7, ACVR1, SOX9, PKDCC, ATRAID, ROCK1, FZD9, ASPN, ROCK2, S1PR1, TGFB3, DDR2, TGFB1, BMP6, SMAD3, MEF2C, ACVR2A, TFAP2A, SGMS2, HIF1A, FBXO5, LTBP3, GPM6B, G…
	GOBP_REGULATION_OF_CELL_CYCLE_CHECKPOINT	1	0.0163	0.1325	31	DUSP1, PCID2, DDX39B, CCNB1, TPR, PROX1, NDC80, ANAPC15, DYNC1LI1, LCMT1, CDT1, USP44, CRY1, MAD2L1BP, THOC1, RPA2, MAD2L1, FEM1B, CHEK2, CDK5RAP2, PPP1R10, CUL4A, THOC5, GEN1, FBXO4, MAP3K20, XRCC3, ETAA1, RFWD3, CCAR2, WDR76
	GOBP_REGULATION_OF_CELL_CYCLE_G2_M_PHASE_TRANSITION		0.0335	0.2934	204	PSMA1, BRD4, PSMA2, PSMA3, PSMA4, PSMA5, CNTRL, PSMA6, PSMA7, PSMB1, PSMB2, PSMB3, PSMB4, PSMB5, PSMB6, PSMB7, PSMB8, PSMC1, PSMC2, PSMC3, PSMC4, PSMC5, PSMC6, PSMD1, PSMD2, PSMD3, PSMD4, PSMD5, PSMD7, PSMD8, PPP2R1A, PSMD9, ATM, PSMD10, RAB11A, PSMD11, PSMD12, PSMD13, PSME1, PSME2, PSMF1, PSMD6, USP47, TUBG1, FOXO4, MECP2, PCM1, PAFAH1B1, NOP53, HSP90AA1, MTA3, RAD51B, ATAD5, DBF4B, CDC7, PLK4, …
	GOBP_REGULATION_OF_CELL_CYCLE_PHASE_TRANSITION		0.0066	0.223	410	PSMA1, ZFP36L2, BRD4, PSMA2, PSMA3, PSMA4, PSMA5, PLK3, PSMA6, PSMA7, PSMB1, PSMB2, PSMB3, PSMB4, PSMB5, PSMB6, PSMB7, RIOK2, PSMB8, PSMC1, PSMC2, PSMC3, PSMC4, PSMC5, PSMC6, PSMD1, PSMD2, KLHL18, PSMD3, PSMD4, PSMD5, PSMD7, PSMD8, PPP2R1A, PSMD9, PSMD10, PSMD11, PSMD12, PSMD13, PSME1, PSME2, PSMF1, PSMD6, FOXO4, CARM1, MECP2, PCM1, ZW10, NOP53, HSP90AA1, CTDSP2, CTDSPL, CDK2AP2, CDKN2C, LSM11, P…
	GOBP_REGULATION_OF_CHROMATIN_SILENCING		0.007	0.1295	14	MIER1, SIN3A, ASF1A, ATAD2, H1-0, CDC45, H1-2, H1-3, H1-4, H1-5, HMGA1, ATAD2B, H1-10, SIRT6
	GOBP_REGULATION_OF_CHROMOSOME_ORGANIZATION		0.0039	0.5739	253	POT1, TENT4B, GNL3, PKIB, BRD4, MAP2K7, NSD3, YLPM1, ACD, HMBOX1, MAPKAPK5, TPR, RIOK2, CHTOP, RIF1, RNF20, NELFE, SRC, RUVBL2, TRAPPC12, ATM, GLYR1, XRCC1, BCL6, ATF7IP, KAT7, ISL1, SMAD4, DKC1, DNMT3B, MAD2L1, SMARCB1, ERCC4, HNRNPC, GEN1, MECP2, ZW10, CDK9, XRCC3, WBP2, C6ORF89, TASOR, NAF1, JDP2, CENPV, ZBTB7B, MIER1, PRKD2, NIPBL, BRD7, DHX36, UBE2N, AXIN2, ZNF304, MYB, PINK1, PHF19, PHF1, L…
	GOBP_REGULATION_OF_CHROMOSOME_SEGREGATION	1	0	0.0034	80	RCC2, DUSP1, NUMA1, NEK6, SMC5, NSMCE2, TPR, RIOK2, TEX14, TRIP13, CUL3, HECW2, ATM, MAD1L1, BECN1, PUM1, KLHL22, MAD2L1, CDK5RAP2, GEN1, WAPL, ZW10, XRCC3, SMC6, RAD21, BUB1, HNRNPU, BUB1B, PCID2, ESPL1, CDC20, CHFR, CCNB1, PUM2, CENPF, PLSCR1, APC, RMI2, MAPK15, MAD2L2, NDC80, RAD18, ANAPC15, TACC3, SIRT2, DYNC1LI1, CENPE, LCMT1, KIF2C, CDT1, UBE2C, CSNK2A2, USP44, ZWINT, MAD2L1BP, CSNK2A1, CDC…
	GOBP_REGULATION_OF_CHROMOSOME_SEPARATION	1	0	0.0009	67	DUSP1, NUMA1, NEK6, NSMCE2, TPR, RIOK2, TEX14, TRIP13, CUL3, HECW2, ATM, MAD1L1, KLHL22, MAD2L1, CDK5RAP2, GEN1, ZW10, XRCC3, RAD21, BUB1, BUB1B, PCID2, ESPL1, CDC20, CHFR, CCNB1, CENPF, PLSCR1, APC, MAPK15, MAD2L2, NDC80, ANAPC15, TACC3, DYNC1LI1, CENPE, LCMT1, CDT1, UBE2C, CSNK2A2, USP44, ZWINT, MAD2L1BP, CSNK2A1, CDC26, ANAPC4, TTK, IK, ANAPC5, RB1, ANAPC7, ANAPC11, SPDL1, PSMG2, ANAPC1, AURKB…
	GOBP_REGULATION_OF_CYTOKINESIS		0.0294	0.2226	73	CIT, PLK3, RHOA, TAS2R13, RACGAP1, MAP9, PKP4, TEX14, BRCA2, CDC14B, PRKCE, CUL3, RAB11A, CETN2, KIF13A, NUP62, BECN1, ZFYVE26, GIPC1, SETD2, DRD2, PRPF40A, CCP110, PIN1, RAB11FIP4, CENPV, CDC14A, KIF14, ENTR1, PLK4, GIT1, KIF20A, KIF3B, AHCTF1, DCDC1, SH3GLB1, KLHL9, CDC25B, BIRC6, FSD1, CSPP1, CALM1, KLHL13, CALM2, CALM3, PKN2, BCL2L1, PLK2, VPS4A, AURKA, ZFYVE19, FLCN, RAB11FIP3, SVIL, AURKB, …
	GOBP_REGULATION_OF_DNA_DEPENDENT_DNA_REPLICATION		0.0002	0.006	44	WDR18, ATG7, DONSON, DBF4B, LIG3, CDC7, MSH3, SMARCAL1, NBN, GMNN, TIPIN, BLM, DBF4, ATRX, ZRANB3, TICRR, WRNIP1, FBH1, ZNF830, TIMELESS, CHTF18, INO80, POLG2, BRCA2, DACH1, METTL4, RFC2, CDT1, RFC3, RFC4, BCL6, RFC5, KAT7, ZMPSTE24, STOML2, CHEK2, E2F7, WIZ, FBXO5, PCNA, SENP2, E2F8, CHTF8, DSCC1
	GOBP_REGULATION_OF_DNA_METABOLIC_PROCESS		0.0326	0.6305	299	POT1, FGF2, NVL, WRAP53, TENT4B, GNL3, PKIB, MAP2K7, YLPM1, ACD, HMBOX1, MAPKAPK5, HMCES, KLF4, HMGB1, RIF1, ANKRD1, SRC, ATM, PARP3, XRCC1, BCL6, NDFIP1, THOC1, ERCC6, KAT7, DKC1, DHX9, USP1, NIBAN2, BMPR2, ERCC4, FUS, HNRNPC, AKT1, RAD51, MECP2, RAD52, CDK9, NAF1, DEK, HSP90AA1, HSP90AB1, PDGFB, PRKD2, TP53BP1, TOX, SMOC2, PARP4, SPIRE1, SPIRE2, PARP9, RAD51AP1, DHX36, ZNF365, FANCB, UBE2N, AXI…
	GOBP_REGULATION_OF_DNA_RECOMBINATION		0.0488	0.7368	82	WRAP53, MSH3, RTEL1, HMCES, BLM, NSD2, ZRANB3, FBH1, ERCC2, MSH6, TIMELESS, ACTR2, USP51, IL27RA, MLH1, RIF1, FIGNL1, PAXIP1, ALYREF, PARP1, PARP3, KDM1A, MRE11, BCL6, NDFIP1, THOC1, SHLD3, ERCC6, RAD50, SHLD1, SMCHD1, SPIDR, SETD2, FUS, SHLD2, ZCWPW1, RAD51, KMT5C, TEX15, EXOSC3, TERF2IP, KPNA1, TP53BP1, KPNA2, RAD51AP1, ZNF365, FANCB, MRNIP, MMS19, POLQ, KMT5B, WDR48, RMI2, MAD2L2, UBQLN4, ARID…
	GOBP_REGULATION_OF_DNA_REPAIR		0.0363	0.7863	123	POT1, WRAP53, SLF2, SLF1, FBH1, TIMELESS, USP51, HMGB1, UIMC1, RIF1, BRCC3, PARP1, PARP3, KDM1A, XRCC1, ERCC6, HSF1, KAT7, DHX9, USP1, FUS, RAD51, RAD52, CDK9, TRIM28, DEK, FGF10, TERF2IP, TP53BP1, SPIRE1, SPIRE2, PARP9, RAD51AP1, ZNF365, FANCB, UBE2N, AXIN2, PARG, MRNIP, UBE2V1, PNKP, MMS19, EYA4, EYA1, WDR48, EYA3, TIGAR, ARID2, SIRT6, HELB, EGFR, RPA2, PRKCG, CUL4A, DDX11, PCNA, RPS3, PPP4C, F…
	GOBP_REGULATION_OF_DNA_REPLICATION		0.0293	0.048	94	GLI2, ATG7, JUN, DONSON, FAF1, LIG3, MSH3, SMARCAL1, NBN, GMNN, TIPIN, KCTD13, BLM, ATRX, ZRANB3, WRNIP1, RBBP6, FBH1, ZNF830, TIMELESS, CHTF18, USP37, BRCA2, CCNA2, TNFAIP1, PPP2R1A, BCL6, KAT7, ATR, BRPF3, ZMPSTE24, DHX9, EHMT2, CHEK2, ESCO1, ESCO2, WIZ, S100A11, WAPL, ATF1, CHTF8, DSCC1, ZBTB38, WDR18, NUCKS1, SMC3, MAP2K4, ATAD5, DBF4B, CDC7, HRAS, DBF4, TICRR, EGF, BCAR3, ORC3, RAC1, INO80, …
	GOBP_REGULATION_OF_GENE_EXPRESSION_EPIGENETIC		0	0.0058	173	MACROH2A2, AEBP2, MACROH2A1, BMI1, H4-16, HMGB1, MYO1C, H3C13, H4C9, RIF1, H3C1, H3C4, H3C6, H3C11, H3C8, H3C12, H3C10, H4C1, ACTB, H4C4, H4C6, H4C12, H4C11, PPM1D, H4C3, H4C8, H4C2, H4C5, H4C13, ERCC6, H3C7, KMT2D, H2AZ1, GPX1, POLR2E, DNMT3B, POLR2H, POLR2K, POLR2L, UPF1, SF3B1, HDAC5, MECP2, CREBZF, MORF4L2, LRIF1, WBP2, TASOR, DIRAS3, DEK, MORC2, MIER1, MPHOSPH8, HDAC4, POLR1E, TBP, TAF1C, HD…
	GOBP_REGULATION_OF_GENE_SILENCING		0	0.1056	125	RAE1, AJUBA, TPR, NUP153, H4-16, H3C13, H4C9, H3C1, H3C4, H3C6, H3C11, H3C8, H3C12, RIPK1, H3C10, H4C1, H4C4, H4C6, H4C12, NUP93, H4C11, H4C3, H4C8, H4C2, H4C5, H4C13, H3C7, POLR2A, POLR2B, POLR2C, POLR2D, POLR2E, POLR2H, DHX9, POLR2I, POLR2J, POLR2K, BMP4, POLR2L, MAP2K1, XPO5, NDC1, MIER1, POU5F1, ZFP36, ADAR, BCDIN3D, ELAVL1, NEAT1, NUP107, DND1, SIRT6, LIN28B, PPP3CA, STAT3, TGFB1, SIN3A, TP5…
	GOBP_REGULATION_OF_GENE_SILENCING_BY_RNA		0	0.2659	110	RAE1, AJUBA, TPR, NUP153, H4-16, H3C13, H4C9, H3C1, H3C4, H3C6, H3C11, H3C8, H3C12, RIPK1, H3C10, H4C1, H4C4, H4C6, H4C12, NUP93, H4C11, H4C3, H4C8, H4C2, H4C5, H4C13, H3C7, POLR2A, POLR2B, POLR2C, POLR2D, POLR2E, POLR2H, DHX9, POLR2I, POLR2J, POLR2K, BMP4, POLR2L, MAP2K1, XPO5, NDC1, POU5F1, ZFP36, ADAR, BCDIN3D, ELAVL1, NEAT1, NUP107, DND1, LIN28B, PPP3CA, STAT3, TGFB1, TP53, EGFR, ZC3H12A, ZC3…
	GOBP_REGULATION_OF_HEMOPOIESIS		0.0206	0.3648	277	ETS1, FOXO3, ZFP36L2, JUN, TMEM64, PRXL2A, FOXP1, HMGB1, TCF7, PTPN2, PPP2R3C, FBXO7, RIPK1, HMGB3, CAMK4, INPP5D, BCL6, SFRP1, NDFIP1, SOD1, DLL1, KAT7, BRD1, SOX13, BMP4, NRARP, THBS1, KLF10, MALT1, TGFBR2, NFKBIZ, NFKBID, FBXW7, RBFOX2, EGR3, IRF1, ZBTB7B, PRKCA, SH3RF1, SOCS1, TOX, HMGB2, XBP1, ZBTB1, KITLG, ZFPM1, MYB, RNF41, NCAPG2, LIF, SMAD7, POU4F1, SIN3A, MAFB, ROR2, TCIM, IRF7, ITPKB, …
	GOBP_REGULATION_OF_HISTONE_H3_K9_METHYLATION		0.0353	0.6183	19	KDM1A, SIRT1, JARID2, ZNF274, PIH1D1, BRCA1, DNMT3B, H1-5, ATRX, PRDM12, KDM3A, SMARCB1, DNMT1, ZNF304, RIF1, MYB, KDM4D, MECP2, SETD7
	GOBP_REGULATION_OF_INNER_EAR_AUDITORY_RECEPTOR_CELL_DIFFERENTIATION		0.0495	0.5443	6	NOTCH1, HES5, MYCL, DLL1, HES1, ATOH1
	GOBP_REGULATION_OF_LYMPHOCYTE_DIFFERENTIATION		0.0368	0.5504	99	JAK3, ZFP36L2, STAT5B, HMGB1, TCF7, PTPN2, PPP2R3C, FBXO7, HMGB3, CAMK4, INPP5D, BCL6, SFRP1, NDFIP1, NFATC2, SOD1, SOX13, BMP4, NRARP, PRKCZ, MALT1, TGFBR2, NFKBIZ, NFKBID, CLPTM1, EGR3, IRF1, ZBTB7B, SH3RF1, GLI3, SOCS1, TOX, XBP1, ZFP36L1, ZBTB1, RUNX1, CBFB, MYB, RNF41, PNP, SMAD7, INHBA, ZC3H12A, ITPKB, ZMIZ1, LEF1, ADAM8, SPINK5, GLI2, MIR17HG, DUSP10, RC3H1, DTX1, LGALS9, SOX4, CD46, ERBB2…
	GOBP_REGULATION_OF_MAMMARY_GLAND_EPITHELIAL_CELL_PROLIFERATION		0.0493	0.4184	14	IQGAP3, RTN4, CCND1, GPX1, BAX, MST1, ROBO1, PYGO2, DEAF1, BRCA2, ZNF703, PHB2, RREB1, KDM5B
	GOBP_REGULATION_OF_MEGAKARYOCYTE_DIFFERENTIATION		0	0.0444	69	ITGA2B, GABPA, MYL9, LOX, RBM15, H4-16, NR4A3, H3C13, H4C9, H3C1, H3C4, H3C6, H3C11, H3C8, H3C12, H3C10, H4C1, WDR5, H4C4, H4C6, H4C12, H4C11, H4C3, H4C8, H4C2, KMT2A, CNOT4, H4C5, KMT2C, H4C13, H3C7, EP300, KMT2D, SETD1A, KMT2B, THBS1, KAT2B, MOV10, GATA2, ZNF16, PRMT6, HMGB2, PRMT1, TESC, RUNX1, CBFB, ZFPM1, RBBP5, DPY30, ASH2L, L3MBTL1, SIN3A, FAXDC2, MTURN, MEF2C, KMT2E, RCOR1, AGO3, AGO4, H3…
	GOBP_REGULATION_OF_MEIOTIC_CELL_CYCLE		0.0291	0.0615	30	DUSP1, WNT4, NPPC, NPR2, CDC20, GPR3, FBXO43, CHFR, RAD1, WNT5A, RAD51AP1, PDE3A, MAPK15, CDC25A, PRKAR1A, CDC25B, CDC25C, TRIP13, LIF, SIRT2, METTL3, PRKACB, TTK, YTHDC2, UBE2B, MSX1, FZR1, FBXO5, PLCB1, CALR
	GOBP_REGULATION_OF_MITOTIC_NUCLEAR_DIVISION		0.0093	0.0311	95	DUSP1, SPHK1, BORA, PKMYT1, CUL9, NSMCE2, NEK2, CCDC8, TPR, TEX14, EDN1, TRIP13, CUL3, SH2B1, ATM, MAD1L1, NUP62, TOM1L1, SMPD3, KLHL22, MAD2L1, BMP4, CAV2, CDK5RAP2, LRP5, GEN1, FBXW5, ZW10, XRCC3, RAD21, BUB1, BUB1B, BMP7, PIN1, CDK13, CUL7, PCID2, OBSL1, ESPL1, PDGFB, CDC20, FBXO43, CCNB1, PDGFRB, RCC1, MTBP, EGF, CENPF, EPGN, APC, MAD2L2, TGFA, CDC25C, RGCC, NDC80, ANAPC15, DYNC1LI1, PRMT5, L…
	GOBP_REGULATION_OF_MITOTIC_SISTER_CHROMATID_SEGREGATION		0	0.013	43	DUSP1, NUMA1, PCID2, CDC20, CCNB1, TPR, CENPF, TEX14, APC, MAD2L2, TRIP13, NDC80, ANAPC15, DYNC1LI1, LCMT1, ATM, CDT1, USP44, ZWINT, MAD2L1BP, MAD1L1, TTK, IK, BECN1, SPDL1, PSMG2, KLHL22, AURKB, ZNF207, MAD2L1, CDK5RAP2, BUB3, PTTG1, KNTC1, GEN1, FBXO5, PLK1, ZW10, XRCC3, RAD21, BUB1, HNRNPU, BUB1B
	GOBP_REGULATION_OF_NUCLEAR_DIVISION		0.0117	0.029	109	BORA, PKMYT1, CUL9, NSMCE2, CCDC8, TPR, EDN1, PRKAR1A, CUL3, SH2B1, ATM, SMPD3, MAD2L1, BMP4, CAV2, GEN1, PLCB1, ZW10, XRCC3, BUB1, BUB1B, BMP7, CDK13, CUL7, PDGFB, FBXO43, RAD1, MTBP, RAD51AP1, EGF, EPGN, TGFA, LIF, TTK, UBE2B, INSR, PLK1, NUSAP1, CALR, DUSP1, WNT4, GPR3, SPHK1, NEK2, WNT5A, TEX14, TRIP13, MAD1L1, NUP62, TOM1L1, KLHL22, CDK5RAP2, LRP5, MSX1, FBXW5, RAD21, PIN1, PCID2, OBSL1, ESP…
	GOBP_REGULATION_OF_OSTEOBLAST_DIFFERENTIATION		0.0295	0.3653	93	CITED1, NOTCH1, SEMA4D, SUFU, WNT4, RUNX2, JAG1, SMAD1, PRKACA, PRKD1, CCN1, CEBPB, TMEM64, LRP3, BMPR1B, YAP1, REST, CEBPA, HDAC7, IL6ST, TRPM4, MEN1, PTK2, RASSF2, TWIST1, IL6R, SUCO, CLIC1, SMOC1, SFRP1, FGFR2, VEGFC, DNAI3, ACVR2B, RORB, SMAD6, WWTR1, ATF4, CRIM1, RIOX1, FBN2, BMP4, BMPR1A, SKI, BMPR2, LRP5, IFITM1, CTNNBIP1, SNAI2, BMP2, PTCH1, GDPD2, BMP7, CHRD, TNN, ACVR1, SOX11, NPPC, PDL…
	GOBP_REGULATION_OF_OSTEOBLAST_PROLIFERATION		0.0121	0.3861	17	TNN, EIF2AK2, SFRP1, BCL2, FGFR2, ABL1, SMAD3, MN1, CCN1, RHOA, ATRAID, ITGAV, LRP5, BMP2, GREM1, PLXNB1, SOX8
	GOBP_REGULATION_OF_SMOOTHENED_SIGNALING_PATHWAY		0.0088	0.388	70	VCP, ZIC1, GLI2, SUFU, MGRN1, RORA, PRKACA, PTCH2, TCTN1, DYNC2H1, GAS1, PDCL, RACK1, FBXL17, DCDC2, CREBBP, SFRP1, EVC, CTNNA1, GPR161, FGFR2, PRKACB, GORAB, UCHL5, DLG5, ENPP1, CHSY1, IFT172, GPC3, GLIS2, PRRX1, CIBAR1, KCTD6, TEDC1, SHOX2, IFT81, HHIP, TUBD1, PTCH1, SMO, TTC23, TXNDC15, ULK3, TEDC2, SCUBE1, HERC4, ARMC9, KCTD21, KIF7, RFX4, FGF10, MOSMO, GLI3, GAS8, MEGF8, NDST1, WDR11, RPGRIP…
	GOBP_REGULATION_OF_SPINDLE_CHECKPOINT		0.0104	0.1938	15	CDT1, DUSP1, USP44, PCID2, MAD2L1BP, CCNB1, TPR, MAD2L1, CDK5RAP2, GEN1, XRCC3, NDC80, ANAPC15, DYNC1LI1, LCMT1
	GOBP_REGULATION_OF_T_CELL_DIFFERENTIATION		0.02	0.6204	80	GLI2, JAK3, STAT5B, DUSP10, RC3H1, DTX1, LGALS9, SOX4, CD46, ERBB2, SOX12, FANCA, FOXJ1, TMEM131L, HMGB1, TCF7, IL4R, LAG3, PTPN2, MDK, ZBTB16, RC3H2, CAMK4, PRDX2, BCL6, NFATC2, SOD1, ZC3H8, LOXL3, NKAP, CD83, SOX13, SOCS5, RIPK2, BMP4, NRARP, PRKCZ, RARA, MALT1, TGFBR2, NFKBIZ, NFKBID, CLPTM1, SART1, EGR3, IRF1, ZBTB7B, SH3RF1, GLI3, SOCS1, TOX, BAD, PRDM1, XBP1, AP3B1, AP3D1, ZBTB1, RUNX1, CBF…
	GOBP_REGULATION_OF_TRANSCRIPTION_INVOLVED_IN_G1_S_TRANSITION_OF_MITOTIC_CELL_CYCLE	1	0.0002	0.3906	31	CDK5, BRD4, ORC1, ID2, TFDP1, CCNA1, POLA1, CDT1, E2F6, HINFP, NPAT, CDK16, CDK17, E2F4, CDK14, ESRRB, BACH1, RB1, RRM2, TYMS, CDC45, KLF11, CCNE1, E2F1, DHFR, E2F7, FBXO5, CDC6, PCNA, ZPR1, TFDP2
	GOBP_REPLICATION_FORK_PROCESSING		0	0.3026	37	NUCKS1, SMARCAL1, RTEL1, BLM, ATRX, ZRANB3, FBH1, ZNF365, SAMHD1, FANCM, CENPX, DNA2, BRCA2, CENPS, BOD1L1, PRIMPOL, ZGRF1, TRAIP, ALYREF, SETMAR, EME1, EME2, MRE11, THOC1, ATR, MMS22L, TONSL, GEN1, DDX11, PCNA, RAD51, EXD2, CDK9, ETAA1, FAM111A, WRN, RFWD3
	GOBP_RESPONSE_TO_INTERLEUKIN_7		0.0001	0.2653	30	IRS2, CRKL, JAK3, STAT5A, SOCS1, STAT5B, SOCS2, BRWD1, SMARCA4, HMGB1, H3C13, JAK1, H3C1, H3C4, H3C6, PDIA3, H3C11, H3C8, H3C12, H3C10, HDGF, STAT3, STIP1, H3C7, CISH, GIPC1, IRS1, RAD23B, ATP5F1B, ATIC
	GOBP_RIBONUCLEOPROTEIN_COMPLEX_BIOGENESIS		0.8447	0.0006	445	TENT4B, PAK1IP1, MTREX, RIOK2, AAR2, PRPF31, RNU5E-1, RNU5D-1, RNU5A-1, RNU5B-1, MTG2, RNU4-2, RNU4-1, RUVBL2, SNU13, GEMIN4, RPL26L1, DDX47, POLR2D, GEMIN8, GLUL, EIF2A, NOP53, GEMIN7, HSP90AA1, HSP90AB1, COIL, EIF3H, PRPF3, RPS27L, DDX54, WDR12, TRAF7, RIOK3, HELB, LSM6, EXOSC6, DIS3, EXOSC1, NOL11, EXOSC4, EXOSC5, LSM2, NMD3, YBEY, TSR1, PRMT7, KRI1, NOL9, EMG1, LAS1L, RRP36, BMS1, DHX30, RRP7…
	GOBP_RIBONUCLEOPROTEIN_COMPLEX_SUBUNIT_ORGANIZATION		0.4578	0.0003	206	DHX8, CPSF6, AAR2, PRPF31, RNU5E-1, RNU5D-1, RNU5A-1, RNU5B-1, RNU4-2, RNU4-1, RUVBL2, ATM, GEMIN4, POLR2D, GEMIN8, DHX9, NAF1, NOP53, GEMIN7, HSP90AA1, HSP90AB1, COIL, NLE1, PIH1D2, NUFIP1, ZNHIT6, SHQ1, RUVBL1, EIF3H, ZNHIT3, WDR77, PRPF3, NUDT21, RPS27L, TRAF7, RPS19, LSM2, YJU2, DYRK3, PRMT7, RPL13A, STRAP, DHX30, RRP7A, DDX28, EIF2S2, XAB2, DICER1, RNU4ATAC, RNU6ATAC, RNVU1-15, RNVU1-6, RNVU…
	GOBP_RIBOSOMAL_SMALL_SUBUNIT_BIOGENESIS		0.9323	0.0271	72	RCL1, RRP36, TBL3, BMS1, UTP20, RPS21, NOL10, RRP7A, UTP23, NOP14, UTP4, FAM207A, TSR2, WDR46, ERCC2, RIOK2, BYSL, NGDN, SNU13, RPS6, HEATR1, RPS8, NPM1, RIOK1, RPS16, DHX37, RPS25, RPS7, GTF2H5, UTP25, NOM1, RPS27L, ERAL1, ABT1, RPSA, MRPS7, RIOK3, METTL17, RPP40, RPL38, RPS19, HELB, LSM6, RPS5, RPS14, WDR3, RPS10, RPS17, NOP9, RPS24, RPS27, DDX52, RRS1, RPS28, RRP7BP, SRFBP1, DCAF13, NOL11, NAT…
	GOBP_RIBOSOME_BIOGENESIS		0.9979	0.0149	300	NVL, TENT4B, DDX56, PAK1IP1, MTREX, RIOK2, MTG2, SNU13, GEMIN4, RPL26L1, DDX47, ABCE1, UTP14C, DKC1, GLUL, SUV39H1, EIF2A, RAN, METTL16, GTF2H5, NAF1, NOP53, NLE1, PIH1D2, ZNHIT6, SHQ1, RSL1D1, ZNHIT3, RPS27L, DDX54, WDR12, TRAF7, BMT2, RIOK3, METTL17, RPS19, HELB, TFB1M, LSM6, EXOSC6, TFB2M, DIS3, EXOSC1, NOL11, EXOSC4, EXOSC5, NMD3, YBEY, TSR1, KRI1, NOL9, EMG1, LAS1L, RRP36, BMS1, DHX30, RRP7A…
	GOBP_RNA_EXPORT_FROM_NUCLEUS		0.0488	0.6918	132	RAE1, MCM3AP, IWS1, KHDRBS1, CPSF6, TPR, NUP153, RIOK2, CHTOP, ENY2, SMG1, NUP93, THOC1, ABCE1, POLR2D, DHX9, THOC2, UPF1, THOC6, THOC7, THOC3, XPO5, NRDE2, RAN, NDC1, HHEX, SRSF6, NUP107, SLU7, DDX25, NMD3, NUP155, EIF4E, SRSF5, SRSF9, YTHDC1, ALKBH5, POM121C, DDX39A, SRRM1, NXF1, NUP50, EIF5A, CPSF4, RNPS1, NUP42, DDX19B, U2AF2, U2AF1L4, CASC3, NUP205, NUP210, ALYREF, NUP188, GLE1, NXT1, RBM15B…
	GOBP_RRNA_METABOLIC_PROCESS		0.9907	0.0321	232	NVL, TENT4B, DDX56, MTREX, RIOK2, PELO, SNU13, GEMIN4, DDX47, UTP14C, DKC1, SUV39H1, METTL16, GTF2H5, NAF1, NOP53, PIH1D2, ZNHIT6, SHQ1, RSL1D1, ZNHIT3, DDX54, WDR12, BMT2, RIOK3, RPS19, HELB, TFB1M, LSM6, EXOSC6, TFB2M, DIS3, EXOSC1, NOL11, EXOSC4, EXOSC5, SLFN13, YBEY, TSR1, KRI1, NOL9, EMG1, LAS1L, RRP36, BMS1, RRP7A, RPL7L1, FBLL1, NPM3, NIFK, WDR74, ERCC2, THUMPD1, BYSL, NGDN, ZCCHC4, RPS6, …
	GOBP_SEGMENT_SPECIFICATION	1	0.006	0.0226	14	MTF2, HES5, MLLT3, MAFB, DLL1, DVL2, COBL, HOXA2, OSR1, MEOX1, BMI1, IRX2, IRX1, IRX3
	GOBP_SEGMENTATION		0.0073	0.0082	66	NOTCH1, DVL2, WNT5A, COBL, MEOX1, SEMA3F, BMI1, FZD5, RBPJ, EGR2, ATM, NKD1, TCAP, MTF2, SFRP1, SEMA3C, FRS2, DLL1, EP300, SMAD4, PCDH8, BMP4, OSR1, NRARP, BMPR1A, NRP2, PLXNA2, TMED2, TASOR, FOXB1, LFNG, MLLT3, LRP6, NLE1, MIB1, DLL3, XRCC2, HOXA2, WDR77, LHX1, NEUROG1, CRB2, AXIN2, IRX2, BASP1, IRX1, POFUT1, POGLUT1, SFRP2, IRX3, PALB2, WNT3A, TBX19, EPB41L5, HES5, TP53, SMAD3, MAFB, ROR2, SEMA…
	GOBP_SIGNAL_TRANSDUCTION_INVOLVED_IN_CELL_CYCLE_CHECKPOINT		0.0194	0.1308	73	ZWILCH, CDK1, PLK3, GADD45A, SOX4, CASP2, UIMC1, CDC14B, BRCC3, CDK2, ATM, CNOT10, CNOT3, ZNF385A, CNOT4, CDKN1B, E2F4, EP300, RINT1, CNOT11, RPL26, BRCA1, BTG2, CDC5L, TNKS1BP1, CNOT9, CNOT8, BABAM1, CHEK2, CARM1, MUC1, PRPF19, ABRAXAS1, ZW10, PIDD1, BABAM2, TFDP2, MDM4, PML, SOX11, CCNB1, PRMT1, ARID3A, PLAGL1, TRIAP1, PCBP4, RBL2, DTL, TFDP1, CDC25C, RGCC, MDM2, TREX1, GTSE1, CDKN1A, PLK2, TP5…
	GOBP_SISTER_CHROMATID_COHESION	1	0	0.2999	55	HASPIN, MACROH2A1, TNKS, SMC5, NSMCE2, SLF2, ATRX, SLF1, CTNNB1, RAD51C, REC8, MRE11, STAG1, CTCF, STAG2, ESCO1, ESCO2, FEN1, PDS5B, POGZ, CDCA5, KIF22, WAPL, STAG3L3, FBXW7, PHB2, MAU2, STAG3L2, SGO2, DDX12P, STAG3L1, SGO1, CHTF8, NAA50, RAD21, BUB1, STAG3L4, BUB1B, DSCC1, MCMBP, SMC1A, SMC3, BOD1, ESPL1, CDC20, NIPBL, AXIN2, NAA10, RB1, HDAC8, PDS5A, SFPQ, DDX11, PLK1, TENT4A
	GOBP_SISTER_CHROMATID_SEGREGATION		0	0.0005	183	NUMA1, WRAP73, MACROH2A1, SMC5, SPAG5, NSMCE2, SLF2, TPR, SLF1, RACGAP1, RIOK2, CTNNB1, AKAP8, LATS1, CUL3, TTN, ATM, RAB11A, MRE11, CHMP2B, CHMP5, BECN1, TUBG2, TUBG1, MAD2L1, GEN1, CDCA5, WAPL, FBXW7, RAN, MAU2, ZW10, CENPC, SGO2, DDX12P, XRCC3, SGO1, NAA50, BUB1, CHMP4B, BUB1B, CHFR, TOP2B, NIPBL, AXIN2, INO80, NCAPG2, NAA10, DCTN2, TTK, VPS4A, NCAPH2, PDS5A, SMC4, SMC2, PHF13, CDC6, DDX11, NC…
	GOBP_SMOOTHENED_SIGNALING_PATHWAY		0.0362	0.6556	118	ZIC1, RORA, PTCH2, SEPTIN2, GAS1, FBXL17, BOC, SFRP1, TBC1D32, CTNNA1, GPR161, FGFR2, PRKACB, GORAB, NSDHL, ENPP1, DYRK2, TGFBR2, CIBAR1, HES1, KCTD6, EVC2, PTCH1, IQUB, TCTN3, ULK3, B9D1, SCUBE1, HERC4, DISP3, KCTD21, CC2D2A, KIF7, DISP2, RFX4, KIAA0586, FGF10, MOSMO, GLI3, DZIP1L, ARL13B, GAS8, NDST1, ARL3, WDR11, TCTN2, STK36, DZIP1, ROR2, SERPINE2, RAB34, IFT122, C2CD3, IFT52, IFT57, MAP3K10,…
	GOBP_SMOOTHENED_SIGNALING_PATHWAY_INVOLVED_IN_DORSAL_VENTRAL_NEURAL_TUBE_PATTERNING	0.9703	0.0402	0.9773	11	GLI2, SUFU, TBC1D32, GPR161, GLI3, PRKACB, PRKACA, GORAB, WDR19, TULP3, PTCH1
	GOBP_SMOOTHENED_SIGNALING_PATHWAY_INVOLVED_IN_VENTRAL_SPINAL_CORD_PATTERNING	1	0.024	0.4798	6	GLI2, SUFU, RFX4, GLI3, TULP3, SMO
	GOBP_SOMATIC_STEM_CELL_POPULATION_MAINTENANCE	1	0.049	0.9133	55	FGF2, PBX1, ZIC3, ZFP36L2, SALL1, SOX4, KLF4, YAP1, REST, FOXP1, RAF1, RBPJ, SFRP1, TAF6L, ZHX2, TAF5L, POLR2G, POLR2A, POLR2B, SOX2, SMAD4, POLR2C, POLR2D, POLR2E, POLR2H, POLR2I, POLR2J, SIX2, POLR2K, POLR2L, DPPA4, SKI, LRP5, VPS72, KLF10, MYC, SALL4, LDB2, HES1, BMP7, FGF10, GATA2, POU5F1, SOX9, WNT7A, BCL9L, STAT3, KIT, SMAD2, BCL9, WNT9B, LIN28A, CUL4A, LDB1, LIG4
	GOBP_SOMITE_DEVELOPMENT	1	0.0288	0.0476	57	NOTCH1, WNT4, FRZB, PPP2R3A, RBBP6, WNT5A, COBL, MEOX1, SIX4, RBPJ, ATM, NKD1, TCAP, SFRP1, SEMA3C, DLL1, LOXL3, EP300, SMAD4, PCDH8, NRARP, BMPR1A, PLXNA2, PTCH1, SMO, TMED2, SIX1, FOXB1, LFNG, SOX11, LRP6, NLE1, MIB1, DLL3, XRCC2, LHX1, CRB2, MTHFD1, AXIN2, POFUT1, NUP133, POGLUT1, SFRP2, PALB2, WNT3A, TBX19, EPB41L5, TP53, SMAD3, ROR2, WDR19, MED12, KAT2A, LEF1, PRKDC, PSEN1, FOXC1
	GOBP_SOMITOGENESIS	1	0.0346	0.0203	44	NOTCH1, LFNG, LRP6, NLE1, MIB1, DLL3, WNT5A, XRCC2, COBL, MEOX1, LHX1, CRB2, AXIN2, POFUT1, POGLUT1, SFRP2, PALB2, RBPJ, WNT3A, TBX19, ATM, NKD1, EPB41L5, TCAP, SFRP1, SEMA3C, TP53, SMAD3, DLL1, EP300, ROR2, SMAD4, PCDH8, MED12, KAT2A, NRARP, BMPR1A, LEF1, PRKDC, PLXNA2, PSEN1, TMED2, FOXC1, FOXB1
	GOBP_SPINAL_CORD_DEVELOPMENT		0.0232	0.8695	73	NOTCH1, GLI2, SUFU, MDGA2, CLN8, SUZ12, ZC4H2, SCYL3, SCYL1, TCTN1, DYNC2H1, GSX1, MDGA1, SOX4, SOX12, ERCC2, PTPRS, DCC, LHX5, ACTL6A, PROX1, MTOR, PKD1, DLL1, LOXL3, ISL1, SOX6, SOX13, MPST, IFT172, DLL4, UNCX, AKT1, DRAXIN, NEFL, PTN, PTCH1, SMO, FOXB1, CHRD, BAG3, RFX4, SOX11, GATA2, GLI3, DAB1, OLIG3, PKD2, OLIG2, LHX1, ADARB1, GDF11, ASCL1, RELN, GDF7, SOX1, LMO4, WNT3A, DAAM2, DCTN1, TULP3…
	GOBP_SPINAL_CORD_PATTERNING		0.0163	0.9882	13	GLI2, SUFU, RFX4, GLI3, TULP3, DLL4, GDF11, ASCL1, RELN, SMO, SOX1, INTU, CHRD
	GOBP_SPINDLE_ASSEMBLY		0.0307	0.235	104	NUMA1, WRAP73, SPAG5, GPSM2, LZTS2, TPR, GOLGA8A, RACGAP1, GOLGA8B, RAB11A, ARHGEF10, CHMP2B, GOLGA2P5, CHMP5, CHMP4B, TASOR, HDAC3, MAPRE2, CEP63, INO80, KIF3B, HAUS1, CCNB2, TUBB, NCOR1, TPX2, HAUS5, HAUS6, CCSAP, HAUS4, SENP6, HAUS2, FLNA, MZT1, HAUS3, PLK1, RPS3, CHMP1A, BCCIP, HAUS8, INCENP, TUBGCP2, TUBGCP5, TNKS, NEK6, EML3, RHOA, TUBGCP4, KIF2A, KIF11, NEK2, KIFC1, MYBL2, DRG1, CLASP2, ST…
	GOBP_SPINDLE_ORGANIZATION		0.0094	0.1447	169	NUMA1, RAE1, WRAP73, BORA, SPAG5, GPSM2, LZTS2, TPR, GOLGA8A, RACGAP1, NTMT1, GOLGA8B, RAB11A, PARP3, ARHGEF10, CHMP2B, GOLGA2P5, CHMP5, TUBG2, TUBG1, PTPA, MECP2, RAN, CHMP4B, TASOR, ASPM, STMN1, HDAC3, MAPRE2, CLTC, CEP63, INO80, DCTN6, KIF3B, DCTN2, HAUS1, CCNB2, TTK, TUBB, NCOR1, TPX2, DCTN1, HAUS5, SUN2, PCNT, HAUS6, UVRAG, CCSAP, HAUS4, SENP6, HAUS2, FLNA, MYH9, TACC2, MZT1, EML1, KIZ, HAUS…
	GOBP_SPLICEOSOMAL_COMPLEX_ASSEMBLY	0.9726	0.0294	0.0058	65	YTHDC1, RNU4ATAC, RNU6ATAC, RNVU1-15, RNVU1-6, RNVU1-19, LINC01715, PSIP1, SRSF12, WEE2-AS1, PRPF39, RNU1-4, RNVU1-2A, SRSF1, SFSWAP, SNRPC, RBM5, USP39, TXNL4A, DDX1, SNRNP200, SF3B1, PRPF6, PRPF19, NCBP1, CRNKL1, SMN1, SMN2, SNRPD1, SNRPD2, SNRPE, SNRPG, SRPK1, DDX23, SRPK2, GCFC2, GEMIN6, ZRSR2, GEMIN2, DDX39B, SCAF11, SRSF6, SF3A1, SLU7, CELF1, CELF2, SRSF10, SF3A3, CELF3, PUF60, KHDC4, SETX,…
	GOBP_SPLICEOSOMAL_SNRNP_ASSEMBLY		0.9199	0	48	GEMIN7, GEMIN6, COIL, GEMIN2, WDR77, PRPF3, AAR2, TGS1, PRPF31, RNU5E-1, RNU4ATAC, RNU5D-1, RNU6ATAC, RNU5A-1, RNU5B-1, RNU4-2, RNU4-1, SNRPF, SRSF12, SART3, PRMT5, GEMIN5, CLNS1A, SNUPN, GEMIN4, LSM4, SNRPC, SNRPB, SNRPD3, LSM2, GEMIN8, SRSF10, RNU6-9, CD2BP2, PRPF6, PRPF8, PRPF19, PRMT7, SMN1, SMN2, SNRPD1, SNRPD2, USP4, SNRPE, SNRPG, SART1, DDX20, STRAP
	GOBP_SPLICEOSOMAL_TRI_SNRNP_COMPLEX_ASSEMBLY		0.9416	0	22	LSM2, SRSF10, PRPF3, RNU6-9, AAR2, PRPF31, RNU5E-1, RNU4ATAC, CD2BP2, RNU5D-1, RNU6ATAC, PRPF8, PRPF6, RNU5A-1, RNU5B-1, PRPF19, RNU4-2, RNU4-1, SRSF12, USP4, DDX20, SART3
	GOBP_TELOMERE_CAPPING		0.0001	0.2686	50	POT1, PKIB, MAP2K7, ACD, MAPKAPK5, TNKS, RTEL1, NBN, NEK2, DCLRE1C, ERCC1, H4-16, TNKS2, H4C9, USP7, MAPK1, H4C1, MAPK3, H4C4, H4C6, H4C12, ATM, H4C11, MRE11, XRCC1, H4C3, H4C8, DCLRE1B, H4C2, H4C5, H4C13, MAP3K4, RAD50, ERCC4, HNRNPD, TERF2IP, PNKP, MAPK15, TFIP11, NABP2, DCLRE1A, CTC1, SMG6, TINF2, STN1, AURKB, TERF1, PRKDC, NEK7, TERF2
	GOBP_TELOMERE_MAINTENANCE_VIA_SEMI_CONSERVATIVE_REPLICATION		0.0002	0.4069	27	RTEL1, POLD3, DNA2, POLD1, POLA2, POLD2, POLE4, POLA1, PRIM1, POLD4, PRIM2, RFC1, POLE3, RFC2, POLE, RFC3, RFC4, RFC5, RPA1, RPA2, RPA3, POLE2, UPF1, TERF1, FEN1, PCNA, TERF2
	GOBP_TELOMERE_ORGANIZATION		0	0.0671	161	POT1, WRAP53, TENT4B, GNL3, PKIB, MAP2K7, EXO1, YLPM1, ACD, HMBOX1, MAPKAPK5, SMARCAL1, SMC5, NSMCE2, BLM, DCLRE1C, H4-16, TNKS2, H4C9, RIF1, H3C1, H3C4, H3C6, SRC, H3C11, SMG1, USP7, H3C8, H3C12, H3C10, H4C1, PARP1, H4C4, H4C6, H4C12, ATM, POLE3, H4C11, PARP3, MRE11, POLE, XRCC1, H4C3, H4C8, DCLRE1B, H4C2, H4C5, H4C13, H3C7, MAP3K4, DKC1, XRN1, UPF1, ERCC4, HNRNPC, TPRKB, RAD51, RAD51D, TEP1, XR…
	GOBP_VENTRICULAR_SEPTUM_DEVELOPMENT	1	0.0098	0.5984	52	NOTCH1, SUFU, CITED2, HEY1, HEYL, CNTRL, CCN1, MIR17HG, RBM15, SLIT3, AP2B1, SAV1, SALL1, SOX4, NSD2, WNT5A, DCTN5, PTK7, PROX1, RBPJ, FRS2, FGFR2, ZFPM2, LRP2, SMAD4, SMAD6, ROBO1, ROBO2, STRA6, BMP4, BMPR2, TGFBR3, HECTD1, TGFB2, SALL4, TGFBR2, LUZP1, TRIP11, MATR3, HES1, TGFBR1, ACVR1, MDM4, SOX11, PDE2A, ZFPM1, FZD2, SLIT2, SMAD7, LMO4, HEG1, NPRL3
	GOBP_VENTRICULAR_SEPTUM_MORPHOGENESIS	1	0.0045	0.4934	31	NOTCH1, ACVR1, SOX11, CITED2, HEY1, HEYL, MIR17HG, RBM15, SLIT3, SAV1, SOX4, NSD2, WNT5A, ZFPM1, FZD2, PROX1, SLIT2, SMAD7, RBPJ, FGFR2, ZFPM2, SMAD4, ROBO1, ROBO2, BMP4, BMPR2, TGFBR3, TGFB2, TGFBR2, HES1, TGFBR1
	GOBP_VIRAL_GENE_EXPRESSION		0.9876	0.0058	190	RPS15A, RPS21, RAE1, JUN, RPL22, IFITM3, LARP7, SMARCA4, UBP1, RPL35, RPL36, TPR, RPL10A, NUP153, PTBP1, REST, RPL4, RPL7, RPL7A, PSMC3, RPL8, RPL9, RPL12, RPL15, NELFE, RPL17, RPL18, GTF2B, RPL18A, RPL19, RPL5, RPL21, RPL27, RPL27A, RPL28, NUP93, RPL31, RPL32, RPL34, RPL35A, RPL37, RPL37A, RPL39, POLR2A, RPL41, POLR2B, RPL36A, POLR2C, RPLP1, POLR2D, RPS2, POLR2E, RPS3A, POLR2H, RPS4Y1, DHX9, POL…

## Sheet: C. CTRLmale Summary Up
	Table S6. Gene set enrichment analysis (GSEA) based pathway analysis. C. Level IV analysis for interaction effects: upregulated summary network in CTRLMale following 5 days of in-vitro exposure of selected environmental factors on differentiating human neural progenitors.
	name	EnrichmentMap::fdr_qvalue (GSEA_BPA–ETOH)	EnrichmentMap::fdr_qvalue (GSEA_Pb–Zn-)	EnrichmentMap::fdr_qvalue (GSEA_VPA–FH)	EnrichmentMap::gs_size	EnrichmentMap::Name	EnrichmentMap::Genes
	unsaturated fatty prostanoid	0.64988	0.02442	0.35242	41	GOBP_UNSATURATED_FATTY_ACID_BIOSYNTHETIC_PROCESS,GOBP_UNSATURATED_FATTY_ACID_METABOLIC_PROCESS,GOBP_PROSTANOID_METABOLIC_PROCESS,GOBP_ICOSANOID_METABOLIC_PROCESS,GOBP_PROSTANOID_BIOSYNTHETIC_PROCESS	ABCD2, FAAH, DAGLA, ABCC10, FADS3, FADS2, CYP2D7, SCP2, CYP2D6, CYP1B1, PTGDS, ACAA1, GGT1, ABCD1, FADS1, ELOVL1, CBR1, EDN1, ACOT8, ABCC1, ANXA1, PTGIS, GPX1, ELOVL4, GPX4, ELOVL5, ACSL1, ELOVL2, PLA2G4B, PLA2G4C, PLA2G4A, ELOVL6, AVPR1A, MIF, PTGR1, SIRT1, PTGR2, TNFRSF1A, CYP2U1, ZADH2, ACOX1, MAPKAPK2, PLAA, CYP2E1, DAGLB, MGLL, CES2, ATP6V1B1, HPGD, GSTP1, MGST3, PON2, PLA2G3, HSD17B4, MGST2…
	glutathione detoxification toxic	0.478114	0.0097375	0.38512	65	GOBP_RESPONSE_TO_TOXIC_SUBSTANCE,GOBP_RESPONSE_TO_XENOBIOTIC_STIMULUS,GOBP_GLUTATHIONE_DERIVATIVE_METABOLIC_PROCESS,GOBP_GLUTATHIONE_METABOLIC_PROCESS,GOBP_CELLULAR_RESPONSE_TO_TOXIC_SUBSTANCE,GOBP_CELL_REDOX_HOMEOSTASIS,GOBP_DETOXIFICATION,GOBP_CELLULAR_OXIDANT_DETOXIFICATION	RB1, EHMT1, MT1X, CLDN1, TXNDC17, MT2A, CYP2D7, CYP2D6, ARL6IP5, CYP1B1, CHAC2, CHAC1, GSTK1, ACSL1, CMBL, POR, CYP2U1, MAP1B, ETHE1, DDIT3, CYP2E1, CES2, ATF4, SLC22A5, MTARC2, MTARC1, MGST3, MGST1, MGST2, TXN, SLC30A10, ADH5, PRDX3, PRDX2, BRIP1, PRDX5, SCFD1, APOM, ADAMTS13, PRDX4, CYB5R3, RDH11, PRDX1, APOE, LYN, GSTM4, GSTM3, GSTM2, CHKA, PRDX6, WAPL, ABTB2, DHFR, CYP26A1, TH, STAR, PRXL2A, …
	nucleosome organization assembly	0.0353			128	GOBP_NUCLEOSOME_ORGANIZATION,GOBP_NUCLEOSOME_ASSEMBLY	SMARCB1, HJURP, IPO4, RUVBL1, H4C2, H2BU1, OIP5, H4C1, SOX9, H4C4, ARID2, H4C3, H4C6, H4C5, TSPYL2, SMARCC1, SUPT16H, DAXX, TSPYL1, SMARCC2, KNL1, KAT6B, H4C13, GRWD1, KAT6A, H4C12, HAT1, PSME4, H4C11, ASF1A, TSPYL4, ASF1B, NAA60, SET, SRCAP, MACROH2A2, MACROH2A1, SUPT6H, ZNHIT1, H3C1, SMYD3, DMAP1, H3C4, H3C7, BPTF, H3C6, H4C8, H4C9, HMGA1, SMARCA5, INO80, H1-0, H1-3, SMARCA4, H1-2, H1-5, H1-4, …
	interleukin 17 production	0.8098	0.03165	0.62965	11	GOBP_NEGATIVE_REGULATION_OF_INTERLEUKIN_17_PRODUCTION,GOBP_INTERLEUKIN_17_PRODUCTION	PRNP, ARG2, TGFB1, TUSC2, SPHK1, RFTN1, NR1H4, PHB, IL27RA, SLC7A5, DDIT3, IL12A, ZBTB7B, TLR4, MYD88
	lipoprotein density particle	0.306245	0.40957	0.0228636	23	GOBP_PROTEIN_LIPID_COMPLEX_SUBUNIT_ORGANIZATION,GOBP_HIGH_DENSITY_LIPOPROTEIN_PARTICLE_REMODELING,GOBP_LOW_DENSITY_LIPOPROTEIN_PARTICLE_CLEARANCE,GOBP_PLASMA_LIPOPROTEIN_PARTICLE_CLEARANCE,GOBP_HIGH_DENSITY_LIPOPROTEIN_PARTICLE_CLEARANCE,GOBP_REGULATION_OF_RECEPTOR_CATABOLIC_PROCESS,GOBP_PROTEIN_CONTAINING_COMPLEX_REMODELING,GOBP_REGULATION_OF_PLASMA_LIPOPROTEIN_PARTICLE_LEVELS,GOBP_PROTEIN_LIPID…	SCARB1, ARF1, CLTC, HDLBP, CLTA, PCSK9, AP2A1, ZDHHC8, VLDLR, LIPA, AP2A2, KHSRP, LIPG, CD36, PRKACA, LDLRAP1, PRKACB, SH3GL2, AP2M1, MFSD2A, MYLIP, CUBN, DGAT2, DGAT1, ANXA2, DTX3L, PCDHGA3, APOA2, CNPY2, ACSL3, SOAT1, NPC1, BIN1, NPC2, ABCG1, GPLD1, LRPAP1, MTMR2, MTTP, LCAT, LPL, PLA2G3, FURIN, GTF2E1, APOM, AP2S1, PLAGL2, HMOX1, SNX9, CSK, APOE, APOB, PLTP, LDLR, ABCA1, PTPN1, ABCA2, ABCA5, N…
	antimicrobial humoral antibacterial	0.03145		0.37415	24	GOBP_ANTIMICROBIAL_HUMORAL_RESPONSE,GOBP_ANTIBACTERIAL_HUMORAL_RESPONSE	RPL30, LEAP2, PLA2G6, CLU, CXCL14, RPS19, PPP2R3C, PDZD11, H2BC21, FAM3A, ROMO1, HMGN2, ATP7A, RPL39, FGB, CHGA, FGA, H2BC7, H2BC8, H2BC6, RARRES2, H2BC4, SPINK5, HLA-A, HLA-E, H2BC12, TF, H2BC10, H2BC11, OCIAD1, GAPDH
	homeostasis iron ion	0.799145	0.01695	0.447223	150	GOBP_TRANSITION_METAL_ION_TRANSPORT,GOBP_ION_HOMEOSTASIS,GOBP_POSITIVE_REGULATION_OF_MEMBRANE_DEPOLARIZATION,GOBP_CELLULAR_TRANSITION_METAL_ION_HOMEOSTASIS,GOBP_CELLULAR_IRON_ION_HOMEOSTASIS,GOBP_PHAGOSOME_MATURATION,GOBP_TRANSITION_METAL_ION_HOMEOSTASIS,GOBP_MEMBRANE_DEPOLARIZATION,GOBP_CELLULAR_ION_HOMEOSTASIS,GOBP_IRON_ION_HOMEOSTASIS,GOBP_IRON_ION_TRANSPORT,GOBP_METAL_ION_HOMEOSTASIS,GOBP_TRA…	TFRC, SLC4A2, SLC4A3, SLC4A4, SLC4A5, GLS, ATP5IF1, GJA1, UBASH3B, SCN11A, MYC, PLCE1, PRKACA, PRKCB, PRKCE, CACNA2D1, SCO1, DDIT3, ATF4, ABCB6, TTYH1, ABCB7, NEDD4L, THY1, SLC30A10, GATA2, HIF1A, PRKCZ, HPX, GRIN2A, TTPA, HMOX1, PLCG1, HMOX2, ATG5, LYN, GSTM2, JUN, NDFIP1, SNAPIN, DMPK, EIF2AK1, FZD9, RMDN3, GRIN2C, CP, GRIN2B, GRIN2D, MLLT11, TMEM199, TCN2, SLC6A9, PPT1, SRPX, ARF1, HEXB, CLTC,…
	regulation secretion exocytosis	0.44801	0.07533	0.188376	100	GOBP_REGULATION_OF_NEUROTRANSMITTER_TRANSPORT,GOBP_REGULATION_OF_CALCIUM_ION_DEPENDENT_EXOCYTOSIS,GOBP_REGULATION_OF_SECRETION,GOBP_NEUROTRANSMITTER_SECRETION,GOBP_POSITIVE_REGULATION_OF_SECRETION,GOBP_REGULATION_OF_VESICLE_FUSION,GOBP_POSITIVE_REGULATION_OF_INSULIN_SECRETION,GOBP_POSITIVE_REGULATION_OF_HORMONE_SECRETION,GOBP_CALCIUM_ION_REGULATED_EXOCYTOSIS,GOBP_POSITIVE_REGULATION_OF_VESICLE_FU…	PGAP1, ITSN1, SERPINE1, SCAMP5, PSMD9, CRHBP, GJA1, CNST, AKT2, MYB, ANKFY1, BVES, WLS, PRKCG, UNC13B, VPS18, UNC13C, ATG3, MEF2C, UNC13A, PRKCB, PRKCE, CACNA2D2, RFX3, PRKCA, SOX11, PASK, ISL1, SYTL4, DKK1, CD2AP, RUFY1, NISCH, ZFYVE16, PRKAR1B, BIN1, RUFY2, PRKD1, CLOCK, GPLD1, VPS28, LRPAP1, MTMR2, CTBP2, SAR1A, SAR1B, PLA2G3, NEDD4L, GATA2, PLA2G6, HIF1A, C3, BLOC1S6, RHOT1, MYO6, VPS11, KCNM…
	heterotypic cell adhesion	0.2825	0.391167	0.0125333	19	GOBP_REGULATION_OF_HETEROTYPIC_CELL_CELL_ADHESION,GOBP_POSITIVE_REGULATION_OF_HETEROTYPIC_CELL_CELL_ADHESION,GOBP_HETEROTYPIC_CELL_CELL_ADHESION	ITGB1, THY1, AGER, MAPK7, PERP, GCNT2, FLOT1, SIRPA, MBP, CTNNA3, ITGAV, CD58, MAP2K5, JAM3, FGB, FGA, CXADR, VCAM1, ITGA4, JUP, FGG, PARVA, KLF4, BMP7, WNK1, MYADM, PKP2, ITGA7, DSG2, ITGA5, CD47, CD44, CD200, DSC2
	steroid process biosynthetic	0.332371	0.268862	0.0342937	121	GOBP_STEROL_BIOSYNTHETIC_PROCESS,GOBP_REGULATION_OF_CHOLESTEROL_BIOSYNTHETIC_PROCESS,GOBP_STEROID_METABOLIC_PROCESS,GOBP_ORGANIC_HYDROXY_COMPOUND_METABOLIC_PROCESS,GOBP_STEROID_CATABOLIC_PROCESS,GOBP_ALCOHOL_METABOLIC_PROCESS,GOBP_REGULATION_OF_ALCOHOL_BIOSYNTHETIC_PROCESS,GOBP_REGULATION_OF_CHOLESTEROL_METABOLIC_PROCESS,GOBP_REGULATION_OF_LIPID_BIOSYNTHETIC_PROCESS,GOBP_STEROL_METABOLIC_PROCESS,…	AVIL, LIPA, TSKU, LIPE, NSDHL, SCP2, CYP2D6, FDXR, CYP1B1, PLCE1, AKT1, LRAT, STARD3, MED1, CUBN, ACOT8, STARD4, PRKAB2, PRKCD, CEL, DKK3, FDX1, CYP2E1, HPRT1, GPLD1, MTMR2, TPH1, RETSAT, FAXDC2, PDGFB, PLA2G3, HIF1A, SLC5A3, ADH5, MTMR7, CYB5R2, C3, CYB5R1, HSD11B2, LDHA, GRIN2A, CYB5R3, RDH11, RDH10, TTPA, RDH16, PNPO, RDH14, PLCG1, RDH13, PPARGC1A, FDFT1, ABCA1, ABCA2, CHKA, TIPARP, ABCA3, ERL…
	wound coagulation wounding	0.265527	0.0743636	0.0392909	72	GOBP_FIBRINOLYSIS,GOBP_NEGATIVE_REGULATION_OF_WOUND_HEALING,GOBP_REGULATION_OF_COAGULATION,GOBP_PROTEIN_PROCESSING,GOBP_NEGATIVE_REGULATION_OF_RESPONSE_TO_EXTERNAL_STIMULUS,GOBP_REGULATION_OF_WOUND_HEALING,GOBP_NEGATIVE_REGULATION_OF_RESPONSE_TO_WOUNDING,GOBP_ZYMOGEN_ACTIVATION,GOBP_NEGATIVE_REGULATION_OF_COAGULATION,GOBP_PLASMINOGEN_ACTIVATION,GOBP_REGULATION_OF_RESPONSE_TO_WOUNDING	CYFIP2, RB1, MAPKBP1, CNTF, SERPINE2, IFT172, SERPINE1, ENO1, GPATCH3, CLDN1, MYLK, GJA1, UBASH3B, VPS35, PRKACA, PRKACB, SERPINF1, PRKCE, PRKCD, ISL1, SIGIRR, RFX4, TYRO3, SERPING1, YME1L1, PADI2, NLRX1, PDGFB, IL20RB, GLG1, PRDX2, GRIN2A, NCSTN, C5, ADAMTS13, ADAMTS18, ST3GAL4, RREB1, NDFIP1, CADM4, TYSND1, NR1D2, NR1D1, FAM111A, NPLOC4, GRIN3A, TMEM98, ADA, FERMT2, LGMN, SNX12, GLI3, PHEX, C1Q…
	hormone androgen process	0.5158	0.0258333	0.4946	69	GOBP_CELLULAR_HORMONE_METABOLIC_PROCESS,GOBP_HORMONE_METABOLIC_PROCESS,GOBP_ANDROGEN_METABOLIC_PROCESS	SCARB1, CYP46A1, PLB1, LIPE, CYP2D6, FDXR, CYP1B1, LRAT, SLC16A2, MED1, PDGFRA, STARD3, DGAT2, DGAT1, DIO2, DIO3, DKK3, SELENOM, DGKQ, FDX1, RBP1, SCG5, H6PD, CRABP2, RETSAT, CRABP1, HIF1A, CACNA1H, ZMPSTE24, SGPL1, PCSK1N, RDH11, RDH10, STC2, RDH16, RDH14, RDH13, PPARGC1A, WNT4, STAT5B, EGR1, TIPARP, SRD5A1, SRD5A3, SLC16A10, BMP6, RPE65, NFKB1, BMP5, CYP26A1, BMP2, CYP27C1, TG, STAR, GNB3, DHCR…
	palmitoylation lipoprotein	0.494	0.5579	0.0479	69	GOBP_LIPOPROTEIN_METABOLIC_PROCESS,GOBP_PROTEIN_PALMITOYLATION	PGAP1, PGAP2, PGAP3, PGAP4, ZDHHC5, ZDHHC6, ZDHHC7, ZDHHC8, ZDHHC1, ZDHHC2, ZDHHC3, ZDHHC4, ABHD12, ABHD13, ABHD10, HHAT, LIPG, GLUL, GOLGA7, DGAT2, ATG10, ATG12, DPM1, CLIP3, DPM2, PYURF, DPM3, RABL3, MPPE1, GPLD1, MTTP, UGCG, PORCN, APOM, APOE, APOB, ATG7, ATG5, NMT1, PPT1, NMT2, PEMT, MAP6D1, ATM, PIGS, PIGU, PIGT, PIGO, GPAA1, PIGN, PIGQ, PIGP, PCSK9, DBI, WDR45, PIGW, PIGV, PIGX, ITGAV, CTSD…
	6 production chemokine		0.016	0.7121	41	GOBP_CHEMOKINE_PRODUCTION,GOBP_POSITIVE_REGULATION_OF_CHEMOKINE_PRODUCTION,GOBP_POSITIVE_REGULATION_OF_INTERLEUKIN_6_PRODUCTION	APP, DDX3X, HMGB1, IL1RAP, C1QTNF3, HYAL2, MIR590, SIRPA, LGALS9, CD36, IL6R, HAVCR2, ARG2, POSTN, IL4R, RIPK2, DDX58, WNT5A, F2R, MUL1, IL17RC, ISL1, TIRAP, FOXP1, IL17RA, SIGIRR, ADCYAP1, ADAM17, TRAF6, ARHGEF2, ZFPM1, TLR4, TLR3, EPHA2, LRP1, DHX9, GSTP1, LPL, TWIST1, NOD1, BCL10, SELENOK, HIF1A, AGER, INAVA, HSPD1, C5, HMOX1, MBP, MAP2K5, SOCS5, SUZ12, IL33, EGR1, AKIRIN2, XBP1, CARD9, STAT3,…
	acylglycerol sterol homeostasis	0.5922	0.186633	0.0443	58	GOBP_ACYLGLYCEROL_HOMEOSTASIS,GOBP_LIPID_HOMEOSTASIS,GOBP_STEROL_HOMEOSTASIS	SCARB1, ACSM3, ZBTB20, RORA, IRS2, TMEM97, ABCA12, TSKU, SESN2, LIPG, ADORA1, MALRD1, MYLIP, DGAT2, DGAT1, FBXW7, DISP3, SOAT1, RBP1, ABCG1, ABHD4, ABCB4, INSIG1, MTTP, ABHD8, LPL, THADA, ABHD5, RTN4, ACACA, APOM, COMMD9, APOE, APOB, CERT1, ABCA1, ABCA2, NUS1, XBP1, GOT1, CAV1, ABCA3, EPHX2, NR1D2, NR1D1, EHD1, ADCK1, CD24, DDX3X, PCSK9, C1QTNF3, LRP5L, MIR590, LDLRAP1, ABCD1, TLCD3A, APOA2, CYP7…
	processing peptide antigen		0.0103	0.58595	13	GOBP_ANTIGEN_PROCESSING_AND_PRESENTATION_OF_ENDOGENOUS_ANTIGEN,GOBP_ANTIGEN_PROCESSING_AND_PRESENTATION_OF_ENDOGENOUS_PEPTIDE_ANTIGEN	HLA-H, ERAP2, HFE, ERAP1, HLA-B, HLA-C, TAP1, IDE, ABCB9, HLA-A, HLA-E, TAPBP, B2M, ATG5
	fatty salt transport	0.536855	0.147107	0.0918733	80	GOBP_POSITIVE_REGULATION_OF_ORGANIC_ACID_TRANSPORT,GOBP_REGULATION_OF_ORGANIC_ACID_TRANSPORT,GOBP_POSITIVE_REGULATION_OF_LIPID_LOCALIZATION,GOBP_STEROL_TRANSPORT,GOBP_REGULATION_OF_LIPID_TRANSPORT,GOBP_LIPID_EXPORT_FROM_CELL,GOBP_LIPID_LOCALIZATION,GOBP_NEGATIVE_REGULATION_OF_STEROL_TRANSPORT,GOBP_REGULATION_OF_LIPID_LOCALIZATION,GOBP_BILE_ACID_AND_BILE_SALT_TRANSPORT,GOBP_REGULATION_OF_FATTY_ACI…	ABCA12, ALKBH7, ZFYVE1, ABCA13, TSKU, GLS, GJA1, SCP2, AKT2, MYB, LIPG, ZC3H12A, AKT1, PIP4K2A, LRAT, UNC13B, STARD3, STARD4, PRKAB2, STARD5, STARD6, PRKCD, CEL, NISCH, ABCA10, PLEKHA8P1, ABCB4, PLA2G3, SLC5A3, C3, TTPA, PRELID3A, PRELID3B, ABCA1, ABCA2, PRELID2, PRELID1, ABCA5, CHKA, FZD4, ABCA3, STARD10, ABCA7, ABCA8, EHD1, XKR8, SQLE, XKR7, GIPC1, XKR4, XKR6, ATG2B, XKR5, YJEFN3, HEXB, PRKAG2,…
	cellular dexamethasone stimulus		0.0302	0.09575	25	GOBP_CELLULAR_RESPONSE_TO_DEXAMETHASONE_STIMULUS,GOBP_RESPONSE_TO_DEXAMETHASONE	ERRFI1, PCNA, FECH, GBA, NR3C1, CLDN1, EGFR, FOXO1, ICAM1, DNMT3B, SMYD3, EIF4E, PCK2, USP8, EDN1, ABCC2, CBX3, SRD5A1, SERPINF1, CFLAR, FBXO32, ASS1, TFAP4, RPS6KB1, STAR, CPS1, DDIT4, FIBIN
	complement activation humoral	0.5087	0.0145667	0.0086	23	GOBP_COMPLEMENT_ACTIVATION,GOBP_REGULATION_OF_HUMORAL_IMMUNE_RESPONSE,GOBP_REGULATION_OF_COMPLEMENT_ACTIVATION	C1S, CFH, CD81, C1R, PROS1, CFI, PHB, CFP, CLU, C3, VTN, C4A, HPX, C5, PPP2R3C, C1QBP, C1RL, SUSD4, CD59, TRDC, A2M, SPNS2, SPINK5, FOXJ1, MFAP4, RGCC, SERPING1, PTPN6, MASP1, CD46, ZP3
	triglyceride phosphatidylcholine neutral	0.251511	0.2781	0.0215556	78	GOBP_NEUTRAL_LIPID_METABOLIC_PROCESS,GOBP_PHOSPHATIDYLCHOLINE_BIOSYNTHETIC_PROCESS,GOBP_PHOSPHATIDYLCHOLINE_METABOLIC_PROCESS,GOBP_REGULATION_OF_TRIGLYCERIDE_METABOLIC_PROCESS,GOBP_NEUTRAL_LIPID_CATABOLIC_PROCESS,GOBP_TRIGLYCERIDE_METABOLIC_PROCESS,GOBP_PHOSPHOLIPID_CATABOLIC_PROCESS,GOBP_GLYCEROLIPID_CATABOLIC_PROCESS,GOBP_GLYCEROLIPID_METABOLIC_PROCESS	PI4K2B, FAAH, PANK2, LPGAT1, PGAP1, PGAP2, PGAP3, AVIL, PGAP4, GDE1, PHB2, LIPE, EFR3A, PI4KAP1, LIPG, PI4KAP2, CPNE1, PLCE1, PIP4K2A, PIP4K2B, CPNE3, PIP4K2C, MFSD2A, CPT1A, CSNK2A1, ACSL1, STARD7, SACM1L, CSNK2A2, PRKCD, ACSL4, ACSL3, HDHD5, ATG14, PISD, RUFY1, INPP4A, GNPAT, PYURF, INPP4B, CSNK2B, FAR1, CYP2E1, MPPE1, GPLD1, PLBD2, PI4K2A, SLC22A4, CDS1, MTMR1, MTMR2, MTMR3, MTTP, PDGFB, MTMR8…
	chemotaxis migration leukocyte	0.647012	0.0239818	0.51597	88	GOBP_MONOCYTE_CHEMOTAXIS,GOBP_LEUKOCYTE_MIGRATION,GOBP_POSITIVE_REGULATION_OF_LEUKOCYTE_MIGRATION,GOBP_POSITIVE_REGULATION_OF_LEUKOCYTE_CHEMOTAXIS,GOBP_POSITIVE_REGULATION_OF_CHEMOTAXIS,GOBP_REGULATION_OF_CHEMOTAXIS,GOBP_NEGATIVE_REGULATION_OF_LEUKOCYTE_MIGRATION,GOBP_MONONUCLEAR_CELL_MIGRATION,GOBP_LEUKOCYTE_CHEMOTAXIS,GOBP_REGULATION_OF_LEUKOCYTE_MIGRATION,GOBP_NEGATIVE_REGULATION_OF_CHEMOTAXIS	APP, SERPINE1, F11R, CRKL, IL27RA, ICAM1, EPS8, LGALS3, PREX1, EDNRB, RPS19, ADGRA2, BSG, KDR, AKT1, CCN3, IL12A, LGALS9, CXADR, IL1R1, DAPK2, MTUS1, MIF, TIAM1, PADI2, RIN3, PRKD2, PRKD1, NBL1, SDC4, GYPC, SDC2, SDC3, MYCBP2, PDGFB, LPAR1, CD99L2, THY1, PIK3R1, GLG1, C5, NUP85, INPP5D, PDGFD, ST3GAL4, HMOX1, FADD, PIP5K1C, PLCG1, APOB, TRPM4, LYN, STAT5B, YES1, FN1, L1CAM, PTK2, AIMP1, COL1A1, E…
	mediated cytotoxicity immunity	0.601267	0.0241	0.274	208	GOBP_REGULATION_OF_LEUKOCYTE_MEDIATED_CYTOTOXICITY,GOBP_REGULATION_OF_CELL_KILLING,GOBP_MYELOID_LEUKOCYTE_MEDIATED_IMMUNITY,GOBP_POSITIVE_REGULATION_OF_CELL_KILLING,GOBP_MYELOID_LEUKOCYTE_ACTIVATION,GOBP_LEUKOCYTE_MEDIATED_IMMUNITY,GOBP_POSITIVE_REGULATION_OF_T_CELL_MEDIATED_CYTOTOXICITY,GOBP_CELL_ACTIVATION_INVOLVED_IN_IMMUNE_RESPONSE,GOBP_REGULATION_OF_LEUKOCYTE_MEDIATED_IMMUNITY	CYFIP1, FRMPD3, TFRC, RBPJ, ABCA13, PREX1, PSMD6, PSMD7, PSMD2, PSMD3, ZC3H12A, MYB, PSMD1, NHLRC3, PRKCE, PRKCD, RC3H1, ARMC8, SCAMP1, RC3H2, DYNC1LI1, PADI2, SERPING1, HPRT1, CFH, CFI, PLA2G3, IL20RB, A1BG, IQGAP1, BCL10, CFP, IQGAP2, GATA2, GNS, PRKCZ, C3, HPX, NCSTN, CRACR2A, C5, CYB5R3, PRDX4, S100A13, HMOX1, LTA4H, ZBTB7B, ATG7, ST3GAL1, S100A11, HMOX2, LYN, NDFIP1, JAG1, CADM1, JUP, FZD5, …
	migration sprouting angiogenesis		0.0073	0.76735	31	GOBP_POSITIVE_REGULATION_OF_BLOOD_VESSEL_ENDOTHELIAL_CELL_MIGRATION,GOBP_POSITIVE_REGULATION_OF_CELL_MIGRATION_INVOLVED_IN_SPROUTING_ANGIOGENESIS	MIR30A, PDGFB, HSPB1, CIB1, HMGB1, GATA2, PIK3C2A, ETS1, FGF2, HDAC9, THBS1, HIF1A, HDAC7, ATP5F1A, SRPX2, ATP5F1B, TMSB4X, AKT3, ABL1, KDR, HMOX1, AKT1, PLCG1, MAP2K3, STAT5A, MAP3K3, NUS1, TGFB1, ANXA1, ANGPT1, PDPK1, PLK2, VEGFC, PRKCA, SIRT1, VEGFA, ADAM17, P2RX4, SP1, FGF18, RHOJ, PRKD2, PRKD1, JCAD, FGFR1, NFE2L2
	epithelial cell apoptotic	0.420575	0.026625	0.012625	38	GOBP_ENDOTHELIAL_CELL_APOPTOTIC_PROCESS,GOBP_REGULATION_OF_EPITHELIAL_CELL_APOPTOTIC_PROCESS,GOBP_NEGATIVE_REGULATION_OF_EPITHELIAL_CELL_APOPTOTIC_PROCESS,GOBP_NEGATIVE_REGULATION_OF_ENDOTHELIAL_CELL_APOPTOTIC_PROCESS	SEMA5A, BMPR2, SERPINE1, TNFAIP3, ARRB2, ICAM1, CDH5, ZFP36, MDK, GPER1, KDR, MIR590, JAK2, MAP3K5, BOK, FGB, CAST, PIAS4, FGA, PRKCI, ITGA4, PDPK1, FGG, ANO6, SFRP4, GAS6, PLA2R1, PPARA, SRSF6, SCG2, YAP1, RAMP2, NDNF, GATA2, THBS1, ZFP36L1, NEUROD1, PKHD1, MAPK7, KRIT1, ABL1, CCL2, HMOX1, PLCG1, PPARGC1A, PAK4, TCF7L2, TIA1, GSN, ANGPT1, WFS1, BAD, SORT1, DAB2IP, CFLAR, HIPK1, EIF2S1, MTOR, RGC…
	vasoconstriction tube size	0.40725	0.107425	0.014225	39	GOBP_REGULATION_OF_TUBE_SIZE,GOBP_VASOCONSTRICTION,GOBP_REGULATION_OF_VASOCONSTRICTION,GOBP_POSITIVE_REGULATION_OF_VASOCONSTRICTION	CHRM3, DOCK5, OXTR, DOCK4, BMPR2, PLOD3, ECE1, ADM, ADRA1B, PIK3C2A, SLC8A1, ICAM1, SCPEP1, ARHGAP42, RGS2, EDNRA, GJA1, EDNRB, GPER1, BDKRB2, ADORA1, AKT1, PRKG1, SNTA1, FGB, FGA, EDN1, GUCY1A1, MKKS, GPX1, FGG, ITGA1, F2R, WNT9B, AVPR1A, ADRA2B, ACTA2, UTS2B, ADORA2A, KCNMA1, ITGB1BP1, FOXC1, ROCK1, ROCK2, RAP1GDS1, ATP1A2, ZDHHC21, ADRB2, EGFR, ADCY6, P2RY1, KCNMB2, KCNMB4, APOE, ASIC2, TRPM4,…
	establishment protein targeting	0.28635	0.025775		137	GOBP_ESTABLISHMENT_OF_PROTEIN_LOCALIZATION_TO_ENDOPLASMIC_RETICULUM,GOBP_PROTEIN_LOCALIZATION_TO_ENDOPLASMIC_RETICULUM,GOBP_COTRANSLATIONAL_PROTEIN_TARGETING_TO_MEMBRANE,GOBP_PROTEIN_TARGETING_TO_MEMBRANE	RPL4, RPL5, RPL30, RPL3, RPL32, ARL6IP1, RPL31, KDELR1, RPL34, ZDHHC6, ZDHHC7, RPL8, ZDHHC1, RPL9, ZDHHC2, RPL6, ZDHHC3, RPL7, ZDHHC4, PEX26, RPS15, RPS14, RABGEF1, RPS17, GJA1, RPS16, RPL18A, RPS19, RPS18, AKT2, RPL36, RPL35, BCAP29, RPL38, RPL37, RPS11, SEC62, RPL39, RPS10, SIL1, GOLGA7, RPS13, RPS12, SEC63, GABARAPL2, ATG3, PRKCI, RPL21, RPL23, RPL22, ANK2, ANK3, PARD3, RPL24, RPL27, KDELR2, R…
	electron cytochrome mitochondrial	0.17829	0.01544		90	GOBP_RESPIRATORY_ELECTRON_TRANSPORT_CHAIN,GOBP_MITOCHONDRIAL_ELECTRON_TRANSPORT_NADH_TO_UBIQUINONE,GOBP_OXIDATIVE_PHOSPHORYLATION,GOBP_ELECTRON_TRANSPORT_CHAIN,GOBP_MITOCHONDRIAL_RESPIRATORY_CHAIN_COMPLEX_ASSEMBLY,GOBP_MITOCHONDRIAL_ELECTRON_TRANSPORT_UBIQUINOL_TO_CYTOCHROME_C,GOBP_NADH_DEHYDROGENASE_COMPLEX_ASSEMBLY,GOBP_MITOCHONDRIAL_ELECTRON_TRANSPORT_CYTOCHROME_C_TO_OXYGEN,GOBP_CELLULAR_RESPI…	MT-ND6, DMGDH, MT-ND4L, MT-ND4, PANK2, MT-ND5, MT-CO1, GLDC, CISD1, GHITM, MTFR1L, MT-ND2, MT-ND3, MT-ND1, BCS1L, COX7A2L, SCO1, PDE12, FDX1, UQCRC1, TMEM126A, TFAM, SUCLG2, MT-CO2, SUCLG1, UQCRC2, MT-CO3, TMEM126B, SHMT2, OMA1, HIF1A, ADH5, DGUOK, BLOC1S1, PRDM16, RDH16, PPARGC1A, DMAC2L, TRAP1, SURF1, PRELID1, TREX1, ATPSCKMT, C12ORF73, NFATC4, CS, NDUFAF8, NDUFAF6, NDUFAF7, NDUFAF4, NDUFAF5, N…
	negative transport anion	0.432571	0.0369571	0.235257	113	GOBP_NEGATIVE_REGULATION_OF_AMINE_TRANSPORT,GOBP_NEGATIVE_REGULATION_OF_ION_TRANSPORT,GOBP_NEGATIVE_REGULATION_OF_AMINO_ACID_TRANSPORT,GOBP_NEGATIVE_REGULATION_OF_LIPID_TRANSPORT,GOBP_NEGATIVE_REGULATION_OF_ANION_TRANSPORT,GOBP_NEGATIVE_REGULATION_OF_TRANSPORT,GOBP_NEGATIVE_REGULATION_OF_SECRETION	CYFIP1, OXTR, PID1, SERPINE2, ICAM1, SCAMP5, PSMD9, CRHBP, LGALS3, GJA1, AKT2, ARL6IP5, AKT1, IL12A, CCN3, VPS35, ARFIP1, TRIM27, LGALS9, EPHB2, ATG3, PRKCB, PRKCE, YOD1, ANK3, SYTL4, SFRP4, STX1B, SFRP1, BIN1, HECW2, MAP1B, HECW1, VDAC1, RIN3, PRKD1, EPHA3, ATF4, NECAB2, LRPAP1, MTMR2, STXBP3, NEDD4L, STC1, TWIST1, TXN, KALRN, OAZ1, OAZ2, CBARP, UBE2J1, SNX3, NEU3, RAB11FIP1, DPH3, INPP5K, HMOX1…
	receptor mediated endocytosis	0.4535	0.0468	0.04065	119	GOBP_RECEPTOR_MEDIATED_ENDOCYTOSIS,GOBP_POSITIVE_REGULATION_OF_RECEPTOR_MEDIATED_ENDOCYTOSIS	ITSN2, SPARC, TFRC, SERPINE1, ITSN1, LDLRAD3, FNBP1L, OPHN1, AP1S1, B2M, CUBN, DKK1, HSPG2, CD2AP, SFRP4, ARC, RIN3, EZR, NECAB2, LRPAP1, MTMR2, C3, NEU3, HPX, SNX1, HSPH1, INPP5F, SNX9, APOE, PIP5K1C, APOB, ABCA2, INSR, WDR54, SNAP91, TF, HNRNPK, PPT1, UNC119, GRB2, HYOU1, CALR, ACHE, ARF1, HIP1, CLTC, AP4E1, CLTB, CLTA, PCSK9, ADM, AP2A1, WASL, VLDLR, AP2A2, ASGR1, CTSL, RSPO1, CD36, RAC1, LDLR…
	membrane raft organization	0.95645	0.03965	0.81265	14	GOBP_MEMBRANE_RAFT_ASSEMBLY,GOBP_MEMBRANE_RAFT_ORGANIZATION	GSN, ANXA2, NAXE, CAV2, YJEFN3, CAV1, RFTN1, EMP2, ABCA7, CLN3, DLG1, NPC1, PACSIN2, FLOT1, MYADM, PPT1, FLOT2, MAL, DOCK2, S100A10
	type 2 immune	0.8094	0.0112	0.7836	12	GOBP_TYPE_2_IMMUNE_RESPONSE,GOBP_REGULATION_OF_TYPE_2_IMMUNE_RESPONSE	DENND1B, IL33, ECM1, ARG2, NDFIP1, ANXA1, IL4R, CD81, PRKCZ, IL27RA, BCL6, RARA, SOCS5
	proton transmembrane transport	0.5779	0.01815	0.979	81	GOBP_PROTON_TRANSMEMBRANE_TRANSPORT,GOBP_ATP_BIOSYNTHETIC_PROCESS	SLC46A1, MT-ND4, MT-ND5, PID1, MT-CO1, TACO1, NUDT2, PARK7, ENO1, COX6A1, SLC9C1, PHB2, SLC9C2, CHP1, ATP6V1E1, ATP6V1E2, ATP6V1G1, ATP6V1G2, ATP6V0E1, SLC15A2, SLC30A5, SLC11A2, ACTN4, COX6B1, SLC9B2, COX7A2L, SLC9A5, SLC9A6, SLC9A7, DNAJC30, SLC9A8, SLC9A9, PPIF, MT-CO2, MT-CO3, ATP6V0D1, ATP6V1A, VCP, COX15, COX17, ATP5MC2, TWIST1, ATP5MC3, COX7A2, AK4, SLC9A1, ATP5MC1, AK9, SLC9A3R1, DGUOK, A…
	toxin process secondary	0.8217	0.02895	0.69645	21	GOBP_SECONDARY_METABOLIC_PROCESS,GOBP_TOXIN_METABOLIC_PROCESS	N6AMT1, PMEL, SLC45A2, DDC, CITED1, ARL1, AKR1B1, SLC7A11, AKR7A2, CDH3, AKR7A3, CYP2D6, DDT, CYP1B1, CBR4, APPL1, OPN3, ABCC2, AKR1C1, TRPC1, WNT5A, AKR1A1, CTNS, AKR1C2, MFSD12, ZEB2, BDH2, STAR, TH, GIPC1, BCL2, RAPGEF2, PAM, NFE2L2
	isoprenoid terpenoid metabolic	0.386567	0.311333	0.0156667	60	GOBP_TERPENOID_METABOLIC_PROCESS,GOBP_ISOPRENOID_METABOLIC_PROCESS,GOBP_ISOPRENOID_BIOSYNTHETIC_PROCESS	DPAGT1, DHRS13, PECR, AKR1B1, PLB1, LIPE, SCPEP1, CYP26B1, CYP2D6, CYP4V2, CYP1B1, LRAT, PHYH, DGAT2, DGAT1, HMGCS1, GGPS1, CRPPA, APOA2, LSS, HSPG2, DHDDS, ALDH3A2, DPM1, DPM2, CYP26C1, NPC2, RBP1, RDH5, MVD, CYP2E1, PPARD, IDI1, MVK, CRABP2, LRP1, SDC4, RETSAT, ADH1B, SDC2, CRABP1, SDC3, LPL, HTRA2, LRP2, HMGCR, CYP3A5, LRP8, ADH5, EGFR, TTR, APOM, RDH11, RDH10, GPC1, PMVK, GPC3, RDH16, GPC2, P…
	porphyrin compound heme	0.66735	0.0361		32	GOBP_HEME_METABOLIC_PROCESS,GOBP_PORPHYRIN_CONTAINING_COMPOUND_METABOLIC_PROCESS	ALAS1, FECH, ABCB6, COX15, IREB2, CPOX, IBA57, PPOX, ATP5IF1, ALAD, HPX, PGRMC1, UROD, HMOX1, TSPO, COX10, HMOX2, TMEM14C, AMBP, UROS, EIF2AK1, SLC11A2, RSAD1, SLC25A38, BDH2, SLC25A39, SUCLA2, SLC6A9, SRRD, HMBS, BLVRB, FXN, NFE2L1, BLVRA
	response ion zinc	0.27298	0.01666	0.4218	65	GOBP_RESPONSE_TO_LEAD_ION,GOBP_CELLULAR_RESPONSE_TO_ZINC_ION,GOBP_RESPONSE_TO_ZINC_ION,GOBP_RESPONSE_TO_MANGANESE_ION,GOBP_RESPONSE_TO_METAL_ION	CPNE9, ATF1, APP, CPNE8, SPARC, AHCYL1, CPNE5, MT-CO1, CPNE4, NUDT1, MT1X, CLDN1, ICAM1, CRHBP, MT2A, BSG, LONP1, CPNE1, AKT1, CPNE3, CPNE2, JUNB, B2M, MEF2A, DAXX, MEF2C, ENDOG, SERPINF1, SLC11A2, ENTPD6, ALG2, ANK3, TXNIP, GPLD1, ATF4, CUTA, GIPR, MTTP, NEDD4L, IQGAP1, SLC30A10, HIF1A, NCSTN, ADAMTS13, S100A16, KCNMB2, S100A13, KCNMB3, HMOX1, KCNMB4, PPARGC1A, SEC31A, JUN, JUND, HOMER1, XRCC4, …
	er ubiquitin stress	0.739267	0.0283333	0.97705	34	GOBP_REGULATION_OF_ERAD_PATHWAY,GOBP_REGULATION_OF_ER_ASSOCIATED_UBIQUITIN_DEPENDENT_PROTEIN_CATABOLIC_PROCESS,GOBP_REGULATION_OF_RESPONSE_TO_ENDOPLASMIC_RETICULUM_STRESS	UBXN1, LRRK2, TXNDC12, PARK7, CLU, HERPUD1, UFL1, OPA1, CREB3L1, RACK1, NCK2, TMED2, NCK1, BOK, SIRT1, ERN1, DNAJC3, CREB3, SELENOS, TMEM259, PIGBOS1, TMEM33, DDIT3, ERP29, TMBIM6, ATF6, USP13, PRKN, PPP1R15A, USP14, PPP1R15B, FICD, ATF6B, PIK3R1, USP19, RNFT1, BAG6, ATXN3, BCL2L11, DDRGK1, UBQLN1, PMAIP1, DNAJB9, BAK1, UBQLN2, BCAP31, USP25, PTPN1, XBP1, HSPA5, WFS1, CAV1, NR1H2, SGTA, DAB2IP, E…
	surfactant homeostasis tissue	0.9947	0.0201	0.4052	8	GOBP_SURFACTANT_HOMEOSTASIS,GOBP_CHEMICAL_HOMEOSTASIS_WITHIN_A_TISSUE	RCN3, HOMER1, EPAS1, HOMER2, ABCA3, ADGRF5, LPCAT1, ABCA12, VEGFA
	positive receptor recycling	0.85655	0.0302	0.19805	17	GOBP_POSITIVE_REGULATION_OF_RECEPTOR_RECYCLING,GOBP_REGULATION_OF_RECEPTOR_RECYCLING	NSF, ACHE, ANXA2, PCSK9, ECE1, SCRIB, AP1AR, ARAP1, NSG1, PSEN1, INPP5F, KIF16B, RAB29, LAMTOR1, EPS15, BVES, OPTN, VAMP3, SNCA, TBC1D16, CHMP5
	tyrosine kinase activity	0.7074	0.0257333	0.8846	72	GOBP_POSITIVE_REGULATION_OF_PEPTIDYL_TYROSINE_PHOSPHORYLATION,GOBP_POSITIVE_REGULATION_OF_PROTEIN_TYROSINE_KINASE_ACTIVITY,GOBP_REGULATION_OF_PROTEIN_TYROSINE_KINASE_ACTIVITY	APP, ERRFI1, CNTF, CD81, CBLB, ICAM1, ENPP2, ADORA1, IL12A, IL6R, ACVR1, EPHA4, ZGPAT, FBXW7, HGF, MIF, ISL1, SRCIN1, ADAM17, DGKQ, IL6ST, TP53, VPS25, TSG101, GGNBP2, SHC1, PDGFB, TGFA, IQGAP1, THY1, PSEN1, EFNA5, VTN, SOCS3, HPX, DVL2, ABL1, STAP2, TNFRSF14, PIBF1, SOCS4, SOCS5, SNX6, LYN, PRNP, AFAP1L2, TGFB1, BDNF, WNT3A, TNK2, CAV1, IL31RA, LIF, PARP14, BMP6, EFNA1, IBTK, EHD4, SH3BP5L, ARL2…

## Sheet: D. CTRLmale Summary Down
	Table S6. Gene set enrichment analysis (GSEA) based pathway analysis. D. Level IV analysis for interaction effects: downregulated summary network in CTRLMale following 5 days of in-vitro exposure of selected environmental factors on differentiating human neural progenitors.
	name	EnrichmentMap::fdr_qvalue (GSEA_BPA–ETOH)	EnrichmentMap::fdr_qvalue (GSEA_Pb–Zn-)	EnrichmentMap::fdr_qvalue (GSEA_VPA–FH)	EnrichmentMap::gs_size	EnrichmentMap::Name	EnrichmentMap::Genes
	microtubule organizing center	1	0.0231333	0.341067	61	GOBP_CENTRIOLE_ASSEMBLY,GOBP_MICROTUBULE_ORGANIZING_CENTER_ORGANIZATION,GOBP_CENTROSOME_SEPARATION	UBXN2B, CEP120, CCNF, CCP110, GCC2, NUBP1, GOLGA2, UXT, CHORDC1, CHEK1, PCLAF, CEP250, RTTN, NEK2, CDK5RAP2, GEN1, CEP135, FBXW5, CCDC78, FBXW11, CEP131, SPICE1, SGO1, KIAA1614, CHMP4B, ATF5, BRSK1, ARL2, WDR62, PKHD1, KIF3B, KIF3A, CEP72, CEP192, MARK4, CEP76, MAP9, SAC3D1, CNTLN, PLK4, UVRAG, STIL, GADD45A, ODF2, PLK2, XRCC2, XRCC3, PLK1, NDC80, NSFL1C, CDK2, CHMP2B, SASS6, CHMP2A, CDK1, CNTROB…
	peptidyl lysine dimethylation	0.97465	0.01455	0.5674	14	GOBP_PEPTIDYL_LYSINE_DIMETHYLATION,GOBP_HISTONE_H3_K4_MONOMETHYLATION	KMT2D, SUV39H2, SETD2, KDM3A, SMARCB1, SETD3, KMT2A, SETD1B, PIH1D1, EHMT2, SUV39H1, KMT2C, SETD1A, KMT2B, SETD7, EHMT1, SETMAR, PRDM12, ASH1L, RLF, CSKMT, SMYD2, EEF1AKMT2
	embryonic digestive tract	0.9862	0.0229	0.8869	14	GOBP_EMBRYONIC_DIGESTIVE_TRACT_MORPHOGENESIS,GOBP_MAMMARY_GLAND_FORMATION,GOBP_DIGESTIVE_TRACT_MORPHOGENESIS	NOTCH1, SHOX2, GLI1, HIF1A, GLI3, GLI2, EPB41L5, NIPBL, SIX2, RBPMS2, BBS7, EPHB3, STRA6, DACT1, SMAD2, PDGFRA, SMAD3, WNT5A, SOX11, BMP4, AHI1, SFRP1, SFRP2, NRG3, ID2, BCL2, FGFR2, FGF10
	protein localization region		0.013725	0.30025	40	GOBP_PROTEIN_LOCALIZATION_TO_CHROMATIN,GOBP_PROTEIN_LOCALIZATION_TO_CHROMOSOME,GOBP_PROTEIN_LOCALIZATION_TO_CHROMOSOME_CENTROMERIC_REGION,GOBP_PROTEIN_LOCALIZATION_TO_KINETOCHORE	RB1, SETD2, MCM8, ZWILCH, MCM9, PINX1, BUB1B, SMC5, SGF29, CTCF, BRCA2, MTBP, NIPBL, RUVBL2, TRAPPC12, CHAMP1, SPDL1, CCT3, CCT2, PARP3, IK, PIH1D1, ATRX, TINF2, PPHLN1, ESCO2, KNL1, HASPIN, TERF1, LEMD2, SPIDR, TERF2, GNL3, MAU2, MSH2, DKC1, ZW10, TCP1, POT1, TERF2IP, CHMP7, VCP, TNKS, CDCA5, MIS12, TTK, MACROH2A2, HDAC8, MACROH2A1, CENPA, AURKB, VCPIP1, MRNIP, TNKS2, RAD21, TASOR, CCT8, BUB3, C…
	ear auditory fate	1	0.0296	0.50185	75	GOBP_CELL_FATE_COMMITMENT,GOBP_REGULATION_OF_INNER_EAR_AUDITORY_RECEPTOR_CELL_DIFFERENTIATION	MYT1L, LOXL3, PRDM1, RBPJ, FGF2, SOX2, SOX1, HOXA2, SOX8, SOX9, ZNF445, SOX6, IL6R, SOX5, CDON, ACVR1, EOMES, MEF2C, WNT5B, LMO4, IFRD1, WNT5A, SOX13, EBF2, MITF, SOX12, ISL1, DKK1, POU3F2, AR, MYCL, SFRP1, SFRP2, SMO, FKBP8, ROR2, TOX, ZFPM1, TP53, NOTCH2, NOTCH1, EPAS1, PRKDC, NOTCH4, CTR9, RTF2, PSEN1, RTF1, GATA2, NEUROD1, WNT3, MCL1, WNT4, JAG2, SMAD2, SMAD1, SMAD4, JAG1, BCL11B, WNT3A, FZD7…
	rna export nucleus		0.049	0.75375	119	GOBP_RNA_EXPORT_FROM_NUCLEUS,GOBP_MRNA_EXPORT_FROM_NUCLEUS	LTV1, NUP107, NUP188, EIF4A3, PHAX, CASC3, GLE1, RPS15, ALKBH5, MAGOH, AGFG1, NUP214, PCID2, NUP210, THOC1, THOC3, TSC1, THOC2, THOC5, THOC7, CDC40, THOC6, SRRM1, NUP93, DDX39A, DDX39B, SARNP, ZC3H11A, SRSF2, SRSF3, SRSF4, SRSF5, NUP98, SRSF6, SRSF7, SRSF9, KHDRBS1, SLBP, ENY2, NUP205, POM121, SEH1L, RBM8A, DHX9, YTHDC1, NMD3, AAAS, SUPT6H, NUP160, NOP9, POM121C, NUP85, TPR, RRS1, SYMPK, DHX38, N…
	nuclear transcribed poly	0.985	0.668267	0.1704	127	GOBP_NUCLEAR_TRANSCRIBED_MRNA_CATABOLIC_PROCESS,GOBP_COTRANSLATIONAL_PROTEIN_TARGETING_TO_MEMBRANE,GOBP_NUCLEAR_TRANSCRIBED_MRNA_POLY_A_TAIL_SHORTENING,GOBP_NUCLEAR_TRANSCRIBED_MRNA_CATABOLIC_PROCESS_NONSENSE_MEDIATED_DECAY,GOBP_ESTABLISHMENT_OF_PROTEIN_LOCALIZATION_TO_ENDOPLASMIC_RETICULUM,GOBP_VIRAL_GENE_EXPRESSION	RPL4, IFITM3, RPL5, RPL30, RPL3, SMARCB1, NUP107, RPL32, ARL6IP1, RPL31, RPL34, EIF4A3, PPP2R2A, RPL8, RPL9, RPL6, RPL7, RPS15, RPS14, RPS17, RPS16, RPS19, RPL18A, PPP2R1A, RPS18, MAGOH, ZC3H12A, RPL36, RPL35, RPL38, EIF2D, DENR, RPL37, TRIM27, RPS11, SEC62, PELO, RPL39, RPS10, SIL1, TRIM21, RPS13, RPS12, SEC63, NUP214, RPL21, NUP210, SECISBP2, RPL23, RPL22, RC3H1, RC3H2, NUP93, XRN1, PDE12, XRN2…
	gene silencing rna		0	0.18575	117	GOBP_REGULATION_OF_GENE_SILENCING_BY_RNA,GOBP_REGULATION_OF_GENE_SILENCING	NUP107, NUP188, FMR1, EIF4ENIF1, ZFP36, IPO8, ZC3H12A, H4C2, H4C1, H4C4, H4C3, H4C6, H4C5, NUP214, MAP2K1, MAP2K2, NUP210, NEAT1, NUP93, MYCN, H4C13, H4C12, H4C11, NUP98, AJUBA, TP53, ASF1A, DDX6, NUP205, POM121, DDX5, SEH1L, DHX9, AAAS, NUP160, ZMPSTE24, FXR1, POM121C, NUP85, TPR, DND1, MIER1, H3C1, RIPK1, NUP88, H3C4, H3C7, H3C6, H4C8, H4C9, TGFB1, NUP155, HMGA1, BCDIN3D, NUP153, PUM1, H1-0, H1…
	positive regulation cytokinesis		0.0153	0.28115	50	GOBP_POSITIVE_REGULATION_OF_CYTOKINESIS,GOBP_REGULATION_OF_CYTOKINESIS	MAP10, SETD2, AHCTF1, CETN2, KIF14, CCP110, BRCA2, CDC14A, CDC14B, FLCN, ZFYVE26, CSPP1, NUP62, KIF13A, GIT1, BBS4, SH3GLB1, PRKCE, TAS2R13, KIF23, TEX14, PRPF40A, RHOA, CIT, CDC25B, INCENP, ZFYVE19, PKP4, BIRC6, PIK3C3, KIF20A, KIF20B, BECN1, CUL3, VPS4A, PIK3R4, KLHL13, AURKB, AURKA, CDC42, SPAST, RACGAP1, KIF3B, ENTR1, FSD1, DRD2, ECT2, RAB11FIP3, MAP9, RAB11FIP4, E2F7, E2F8, PLK4, SVIL, PLK3,…
	g1 phase cycle	1	0.0015	0.3445	137	GOBP_CELL_CYCLE_G1_S_PHASE_TRANSITION,GOBP_REGULATION_OF_TRANSCRIPTION_INVOLVED_IN_G1_S_TRANSITION_OF_MITOTIC_CELL_CYCLE	RB1, CCNH, BACH1, PHB2, LSM10, MTBP, LSM11, CHEK2, MYC, PPAT, AKT1, RCC1, FBXO5, SKP2, FBXO7, GTSE1, SOX4, ACVR1, CDC34, PSME3, PSME1, PSME2, RPL26, TP53, STXBP4, PRKDC, DCUN1D3, MEPCE, IQGAP3, GSPT1, PCBP4, CDK17, PLK3, CDT1, CRADD, GADD45A, PLK2, RDX, CDC7, INO80, CDC6, DHFR, POLA1, POLA2, ID2, SPDYA, PAF1, CDK10, ATM, CDK14, EZH2, CDK16, BTG2, CDKN1A, CDKN1B, KIF14, GLI1, PHF8, RPTOR, PPP3CA, …
	chromosome cycle meiotic	0.998962	0.0109548	0.142821	83	GOBP_HOMOLOGOUS_CHROMOSOME_PAIRING_AT_MEIOSIS,GOBP_CENTROMERIC_SISTER_CHROMATID_COHESION,GOBP_CHROMOSOME_SEPARATION,GOBP_CHROMOSOME_LOCALIZATION,GOBP_MITOTIC_SISTER_CHROMATID_COHESION,GOBP_REGULATION_OF_MITOTIC_SISTER_CHROMATID_SEGREGATION,GOBP_MEIOTIC_CELL_CYCLE,GOBP_MEIOTIC_CHROMOSOME_SEPARATION,GOBP_MEIOTIC_CELL_CYCLE_PHASE_TRANSITION,GOBP_REGULATION_OF_CHROMOSOME_SEPARATION,GOBP_REGULATION_OF…	RB1, TDRKH, MAP10, ANKLE2, HNRNPU, SMC5, SMC6, SMC3, SMC4, PHB2, SMC2, EPS8, MTBP, MYC, MYB, VPS35, CEP97, PRKACB, CDK5RAP2, ACOT8, CSNK2A1, PRKCB, DDX11, PIH1D1, CSNK2A2, DAPK3, HUS1, SETMAR, PRKCA, KNSTRN, ISL1, EML3, EML4, DYNC1LI1, PRKAR1A, HECW2, RPL24, PRKD2, PRKD1, PIF1, NAA60, ANAPC15, SEH1L, CDCA2, SYCP2L, CTBP1, CDCA5, PDGFB, CDCA8, NCAPG, WDR61, PRDM12, AAAS, SKA3, NCAPH, SKA1, ANAPC11…
	spindle organisation assembly		0.02005	0.18985	136	GOBP_SPINDLE_ASSEMBLY,GOBP_SPINDLE_ORGANIZATION	MAP10, WASHC5, CEP126, CEP120, BCCIP, HNRNPU, SMC3, GOLGA2, CDC20, CHEK2, STMN1, ZNF207, RCC1, NEK2, FBXO5, LZTS2, CEP97, BORA, STARD9, SPICE1, CSNK1D, EML1, KNSTRN, EML3, GOLGA8B, SBDS, CHMP4B, EZR, GOLGA8A, KPNB1, VCP, TUBGCP2, TNKS, WDR62, AAAS, CCNB2, CCNB1, SPAST, RACGAP1, KIF3B, TPR, TASOR, CEP72, CEP192, TPPP, MAP4, PIBF1, MAP9, SAC3D1, UVRAG, STIL, NEK6, PLK2, PLK1, NEK7, INO80, RMDN1, ND…
	regulation lymphocyte hemopoiesis		0.0258	0.511867	152	GOBP_REGULATION_OF_HEMOPOIESIS,GOBP_REGULATION_OF_T_CELL_DIFFERENTIATION,GOBP_REGULATION_OF_LYMPHOCYTE_DIFFERENTIATION	RB1, LGALS3, PNP, RASSF2, UBASH3B, ZMIZ1, MYC, MYB, ZC3H12A, KAT7, H4C2, H4C1, LGALS9, H4C4, FBXO7, H4C3, B2M, SOX4, H4C6, H4C5, MED1, MEF2C, RBFOX2, PRKCB, METTL3, SOX13, HLA-B, RC3H1, PRKCA, SOX12, RC3H2, MTURN, RUNX1, ZNF16, SFRP1, TRIB1, ZFPM1, MYL9, CD101, L3MBTL1, PRKDC, FAXDC2, CTR9, ZBTB1, PLA2G3, WDR61, PIK3R1, GATA2, HIF1A, PRKCZ, PRDX2, INPP5D, H3C1, FADD, ZBTB7B, H3C4, H3C7, PPARGC1B,…
	kinetochore organisation assembly		0.0034	0.0154	19	GOBP_KINETOCHORE_ORGANIZATION,GOBP_KINETOCHORE_ASSEMBLY	CENPT, CDT1, CENPW, CENPX, MIS12, RNF4, CENPA, SMC4, NDC80, SMC2, CENPC, SENP6, CENPE, CENPF, CENPH, NUF2, POGZ, CENPK, TRAPPC12, CENPN, DLGAP5, CENPS
	positive regulation cycle		0.01185	0.140025	184	GOBP_POSITIVE_REGULATION_OF_CELL_CYCLE_PHASE_TRANSITION,GOBP_POSITIVE_REGULATION_OF_MITOTIC_CELL_CYCLE,GOBP_POSITIVE_REGULATION_OF_CELL_CYCLE_PROCESS,GOBP_POSITIVE_REGULATION_OF_CELL_CYCLE	RB1, MAP10, APP, CCNK, HNRNPU, SMC5, PHB2, RRP8, LSM10, MTBP, RNF112, LSM11, CDC23, CHEK2, CSPP1, CDC27, CHEK1, AKT1, FBXO5, CCN2, PRKACA, GTSE1, TRIM21, SOX4, MED1, PRKCE, DDX11, RPL23, NSMCE2, TAS2R13, SETMAR, PRKCA, MIF, ZNF16, HCFC1, DYNC1LI1, CCNY, DDX39B, RPL26, KIF20B, TP53, RHNO1, ZBED9, STXBP4, CDCA5, MEPCE, PDGFB, TGFA, ANAPC11, SPAST, RACGAP1, PCBP4, RAD21, ZBED6, ZNF268, RAB11FIP4, PL…
	regulation osteoblast proliferation		0.00785	0.3332	19	GOBP_OSTEOBLAST_PROLIFERATION,GOBP_REGULATION_OF_OSTEOBLAST_PROLIFERATION	MUS81, SMAD3, LRP5, EIF2AK2, IFT80, ATRAID, RHOA, GREM1, MN1, SFRP1, BMP2, TNN, FIGNL1, BCL2, ABL1, ITGAV, PLXNB1, SOX8, CCN1, JUNB, FGFR2
	pattern segment specification	0.999114	0.0149267	0.40352	68	GOBP_PATTERN_SPECIFICATION_PROCESS,GOBP_FLOOR_PLATE_DEVELOPMENT,GOBP_PROXIMAL_DISTAL_PATTERN_FORMATION,GOBP_SEGMENTATION,GOBP_SOMITOGENESIS,GOBP_EMBRYONIC_AXIS_SPECIFICATION,GOBP_AXIS_SPECIFICATION,GOBP_SPINAL_CORD_PATTERNING,GOBP_REGIONALIZATION,GOBP_ANTERIOR_POSTERIOR_PATTERN_SPECIFICATION,GOBP_DORSAL_VENTRAL_PATTERN_FORMATION,GOBP_EMBRYONIC_PATTERN_SPECIFICATION,GOBP_SEGMENT_SPECIFICATION,GOBP…	PGAP1, GORAB, IFT172, HHIP, RBPJ, CRKL, SYNGAP1, SOX1, DZIP1L, HOXA2, RTTN, PRKACA, PRKACB, RNF111, WLS, CDON, ACVR1, DYNC2H1, HES6, MEF2C, DNAAF2, DNAAF1, ALG5, AP1B1, RFX3, FRS2, SOX11, DNAAF4, ISL1, DKK1, WDR77, AR, SFRP1, ARC, SFRP2, MTHFD1, GPR161, RFX4, DDIT3, ARMC4, HOXB2, NBL1, TP53, INTU, PRKDC, TSHZ1, STC1, HIF1A, DYNC2LI1, C3, EPB41L5, DNAH11, EGR2, FZD5, XRCC2, SETDB2, PBX3, MICAL2, P…
	gene expression epigenetic		0.0059	0.197267	91	GOBP_CHROMATIN_SILENCING,GOBP_NEGATIVE_REGULATION_OF_GENE_EXPRESSION_EPIGENETIC,GOBP_NEGATIVE_REGULATION_OF_CHROMATIN_SILENCING,GOBP_CHROMATIN_MEDIATED_MAINTENANCE_OF_TRANSCRIPTION,GOBP_CHROMATIN_ORGANIZATION_INVOLVED_IN_REGULATION_OF_TRANSCRIPTION,GOBP_REGULATION_OF_GENE_EXPRESSION_EPIGENETIC,GOBP_POSITIVE_REGULATION_OF_GENE_EXPRESSION_EPIGENETIC,GOBP_REGULATION_OF_CHROMATIN_SILENCING,GOBP_GENE_…	TDRKH, MIR30A, NUP107, HNRNPU, H2AC15, H2AC16, RRP8, ACTB, MIR425, H2AC11, H2AC12, MIR433, H2AC13, TRIM28, HENMT1, ZMIZ1, CLP1, ZMIZ2, CHEK1, ZC3H12A, EPC1, MIR22HG, H4C2, H4C1, TRIM27, H4C4, H4C3, H4C6, H4C5, NUP214, DDX17, MIRLET7BHG, NUP210, METTL3, DICER1, SND1, NUP93, MARF1, MIR135A2, PADI2, NUP98, TP53, ASF1A, MEG3, NUP205, POM121, SEH1L, SRCAP, CTBP1, CDCA4, DHX9, CDKN2B-AS1, BAZ2A, AAAS, …
	neural precursor granule		0.0414	0.6009	22	GOBP_CEREBELLAR_PURKINJE_CELL_GRANULE_CELL_PRECURSOR_CELL_SIGNALING_INVOLVED_IN_REGULATION_OF_GRANULE_CELL_PRECURSOR_CELL_PROLIFERATION,GOBP_POSITIVE_REGULATION_OF_NEURAL_PRECURSOR_CELL_PROLIFERATION	NOTCH1, SMARCD3, KDM1A, LRP2, GLI1, ASCL1, HIF1A, GLI3, CX3CL1, GLI2, GNAI2, DLL4, ADGRG1, RASSF10, MDK, FLNA, ZNF423, DRD2, DISC1, CDON, LYN, FZD3, EGF, WNT3A, FZD9, VEGFC, NAP1L1, PROX1, VEGFA, DISP3, SMO, LHX1, CTNNB1, LHX5, INSM1, TOX, ZNF335, NES
	rdna heterochromatin megakaryocyte		0.0017	0.0808	52	GOBP_DNA_REPLICATION_DEPENDENT_NUCLEOSOME_ORGANIZATION,GOBP_HETEROCHROMATIN_ORGANIZATION,GOBP_REGULATION_OF_MEGAKARYOCYTE_DIFFERENTIATION,GOBP_NEGATIVE_REGULATION_OF_MYELOID_CELL_DIFFERENTIATION,GOBP_MEGAKARYOCYTE_DIFFERENTIATION,GOBP_RDNA_HETEROCHROMATIN_ASSEMBLY,GOBP_NEGATIVE_REGULATION_OF_MEGAKARYOCYTE_DIFFERENTIATION	GPR68, ITGA2B, CIB1, IPO4, RRP8, LOXL2, SMCHD1, ZFP36, TRIM28, UBASH3B, MYC, EP300, PIP4K2A, H4C2, H4C1, H4C4, H4C3, H4C6, H4C5, PIAS3, MED1, MEF2C, TMEM178A, FBXW7, MTURN, ZNF16, RUNX1, SFRP1, LOX, H4C13, HAT1, H4C12, H4C11, TCTA, TRIB1, MYL9, ZFPM1, ZNF675, ASF1A, ASF1B, L3MBTL1, KMT2E, KMT2D, DNMT1, KMT2A, CBFB, KMT2C, FAXDC2, UBA5, KMT2B, CTR9, BAZ2A, WDR61, PIK3R1, GATA2, ZFP36L1, INPP5D, TP…
	snrnp biogenesis spliceosomal	0.916875	0.556227	0.007125	123	GOBP_RIBOSOMAL_SMALL_SUBUNIT_BIOGENESIS,GOBP_MRNA_CIS_SPLICING_VIA_SPLICEOSOME,GOBP_RRNA_METABOLIC_PROCESS,GOBP_MRNA_SPLICE_SITE_SELECTION,GOBP_RIBOSOME_BIOGENESIS,GOBP_FORMATION_OF_QUADRUPLE_SL_U4_U5_U6_SNRNP,GOBP_SPLICEOSOMAL_COMPLEX_ASSEMBLY,GOBP_SPLICEOSOMAL_SNRNP_ASSEMBLY,GOBP_MRNA_5_SPLICE_SITE_RECOGNITION,GOBP_SPLICEOSOMAL_TRI_SNRNP_COMPLEX_ASSEMBLY,GOBP_RIBONUCLEOPROTEIN_COMPLEX_BIOGENESI…	TRIR, RPL5, POP5, RPLP0P6, RAMAC, POP7, RPL3, POP4, RRP1, NOC2L, RRP8, RPL6, RPL7, RRP9, CLP1, RPL35, LUC7L, RPL38, DDX17, DDX18, PIH1D1, NGDN, WDR74, WDR75, DDX10, DICER1, GTPBP4, WDR77, DDX39B, CLNS1A, PIH1D2, RPL24, SRFBP1, RPL27, RPL26, SF1, PRKDC, NOLC1, RNU6-9, SNU13, MRPL10, DEDD2, RRP7A, MRPL20, RRS1, GAR1, NUP88, MCTS1, NSUN5P1, NSUN5P2, MTERF3, MTERF4, PA2G4, RPL3L, SNUPN, WDR55, MRPL22…
	nucleotide replication dna		0.00572941	0.144735	51	GOBP_DNA_UNWINDING_INVOLVED_IN_DNA_REPLICATION,GOBP_DNA_REPLICATION_INITIATION,GOBP_DNA_DEPENDENT_DNA_REPLICATION_MAINTENANCE_OF_FIDELITY,GOBP_CELL_CYCLE_DNA_REPLICATION,GOBP_DNA_STRAND_ELONGATION_INVOLVED_IN_DNA_REPLICATION,GOBP_MITOTIC_DNA_REPLICATION,GOBP_REPLICATION_FORK_PROCESSING,GOBP_DNA_REPLICATION,GOBP_NUCLEOTIDE_EXCISION_REPAIR_DNA_GAP_FILLING,GOBP_TELOMERE_MAINTENANCE_VIA_SEMI_CONSERVA…	ATF1, SMARCAL1, EHMT2, TONSL, SMC3, KAT5, PPP2R1A, CHEK2, CHEK1, PCLAF, KAT7, FBXO5, TSPYL2, WDHD1, TIPIN, ESCO1, DDX11, RECQL, REV1, SETMAR, HUS1, ESCO2, GTPBP4, CDC34, GRWD1, KCTD13, DNA2, ZNF830, TP53, UBA52, OBI1, RHNO1, EXD2, PIF1, RTEL1, SET, DHX9, RTF2, ZMPSTE24, BRIP1, CHTF8, MCMBP, ATRIP, ATG7, S100A11, ZRANB3, CTC1, SRPK2, BARD1, CDT1, JUN, TREX1, XRCC1, CDC7, CDC6, INO80, WAPL, FAM111B…
	repair strand recombination	1	0.021	0.49664	125	GOBP_REGULATION_OF_DNA_REPAIR,GOBP_RECOMBINATIONAL_REPAIR,GOBP_DNA_RECOMBINATION,GOBP_REGULATION_OF_DNA_RECOMBINATION,GOBP_REGULATION_OF_DNA_METABOLIC_PROCESS,GOBP_NON_RECOMBINATIONAL_REPAIR,GOBP_MITOTIC_RECOMBINATION,GOBP_DOUBLE_STRAND_BREAK_REPAIR,GOBP_POSITIVE_REGULATION_OF_RESPONSE_TO_DNA_DAMAGE_STIMULUS,GOBP_NEGATIVE_REGULATION_OF_DNA_RECOMBINATION,GOBP_DOUBLE_STRAND_BREAK_REPAIR_VIA_SYNTHES…	MDC1, ANKLE1, TFRC, HNRNPU, SMC5, SMC6, DCAF1, ZFYVE26, GJA1, PPP4R2, MYC, AKT1, MPV17, NFRKB, PRKCG, ENDOG, DDX11, PRKCD, SETMAR, HUS1, EID3, DDX39B, TEP1, PRKD2, RPL26, RHNO1, EXD2, PIF1, PARPBP, PRKDC, CDCA5, PDGFB, PPP4C, WDR70, FIGNL1, RAD21, PPARGC1A, ZBTB7A, CTC1, BARD1, ACD, NDFIP1, CDC7, INO80, H1-0, H1-3, H1-2, H1-5, SETX, H1-4, PKIB, TDP2, TDP1, HNRNPD, ST20, MMS19, HNRNPC, HROB, BRME1…
	dorsal spinal cord		0.0169	0.78545	39	GOBP_SPINAL_CORD_DEVELOPMENT,GOBP_DORSAL_SPINAL_CORD_DEVELOPMENT,GOBP_CELL_DIFFERENTIATION_IN_SPINAL_CORD	SCYL3, DRAXIN, PTPRS, IFT172, LOXL3, ADARB1, VLDLR, PKD2, PKD1, GLI3, GLI2, MED12, SOX1, SUFU, TCTN1, AKT1, NEFL, PHGDH, SOX6, SOX4, SCYL1, DYNC2H1, OLIG3, ACTL6B, DCC, LMO4, ACTL6A, SOX13, SOX11, PAX6, SOX12, PROX1, OLIG2, ISL1, PTBP2, SMO, DAAM2, RFX4, NOTCH1, INTU, DCTN1, ZC4H2, CHRD, TULP3, PTN, CLN8, GATA2, ASCL1, DLL1, LRP8, DLL4, RELN, BAG3, SUZ12, MPST, FOXB1, GDF11, GSX1, WNT3A, SRD5A1, …
	ventricular septum morphogenesis	1	0.00715	0.5459	41	GOBP_VENTRICULAR_SEPTUM_MORPHOGENESIS,GOBP_VENTRICULAR_SEPTUM_DEVELOPMENT	ROBO2, BMPR2, CITED2, RBPJ, ROBO1, SALL1, HEY1, SUFU, SALL4, CNTRL, CCN1, SOX4, ACVR1, RBM15, LMO4, HEG1, WNT5A, SOX11, FRS2, PROX1, TGFBR1, TGFBR2, TGFBR3, MIR17HG, MATR3, ZFPM2, ZFPM1, DCTN5, NOTCH1, LUZP1, NPRL3, LRP2, SAV1, HECTD1, NSD2, SLIT3, HES1, SLIT2, STRA6, SMAD4, TGFB2, FZD2, PDE2A, AP2B1, SMAD6, SMAD7, BMP4, HEYL, PTK7, TRIP11, MDM4, FGFR2
	telomere organisation capping		5e-05	0.16785	105	GOBP_TELOMERE_ORGANIZATION,GOBP_TELOMERE_CAPPING	DCLRE1B, SMARCAL1, DCLRE1A, DCLRE1C, MRE11, RIF1, HNRNPU, SMC5, SMC6, MYC, FBXO4, H4C2, NEK2, H4C1, NBN, H4C4, H4C3, H4C6, MAP3K4, H4C5, USP7, NSMCE2, TINF2, HUS1, XRN1, CCNE2, DKC1, TEP1, CCNE1, H4C13, H4C12, H4C11, NHP2, MAPKAPK5, DNA2, TELO2, PIF1, BLM, RTEL1, TNKS, PRKDC, HMBOX1, DHX36, H3C1, GAR1, MAP2K7, H3C4, H3C7, H3C6, H4C8, CTC1, ACD, XRCC6, H4C9, XRCC5, XRCC3, NEK7, XRCC1, LTO1, CCT6A,…
	h3 k9 methylation	1	0.0257	0.49844	27	GOBP_POSITIVE_REGULATION_OF_HISTONE_H3_K9_METHYLATION,GOBP_HISTONE_H3_K9_METHYLATION,GOBP_REGULATION_OF_HISTONE_H3_K9_METHYLATION,GOBP_POSITIVE_REGULATION_OF_HISTONE_METHYLATION,GOBP_HISTONE_H3_K9_MODIFICATION	SETD5, SUV39H2, ZNF451, CRTC2, SMARCB1, RIF1, KDM1A, EHMT2, SUV39H1, PHF1, PRDM5, SETD7, ARID4A, EHMT1, BRCA1, MECP2, MECOM, MYB, CHEK1, DNMT3B, WDR5, JARID2, NELFE, SPHK2, PIH1D1, ATRX, TET1, SIRT6, ASH1L, SIRT1, KAT2B, MTF2, KMT2E, ZNF274, DNMT1, KDM3A, PAXIP1, KMT2A, CTR9, WDR61, PRDM12, RTF1, NSD3, PRDM16, BEND3, ZNF304, BRD4, RNF20, CHTOP, SMAD4, SETDB1, KDM4D, AUTS2, SETDB2, NAP1L2, H1-5, S…
	g2 phase checkpoint	1	0.0161	0.208193	129	GOBP_MITOTIC_G1_S_TRANSITION_CHECKPOINT,GOBP_REGULATION_OF_CELL_CYCLE_G2_M_PHASE_TRANSITION,GOBP_SIGNAL_TRANSDUCTION_INVOLVED_IN_CELL_CYCLE_CHECKPOINT,GOBP_POSITIVE_REGULATION_OF_CELL_CYCLE_G2_M_PHASE_TRANSITION,GOBP_CELL_CYCLE_CHECKPOINT,GOBP_MITOTIC_CELL_CYCLE_CHECKPOINT,GOBP_MITOTIC_DNA_REPLICATION_CHECKPOINT,GOBP_DNA_INTEGRITY_CHECKPOINT,GOBP_REGULATION_OF_CELL_CYCLE_PHASE_TRANSITION,GOBP_NEG…	RB1, MDC1, ATF2, PHB2, BACH1, PSMD8, LSM10, PSMD9, FAM122A, MTBP, PSMD6, PSMD7, LSM11, PSMD4, PSMD5, PSMD2, PSMD3, PSMD1, AKT1, PRKACA, GTSE1, CDK5RAP3, CDK5RAP2, HUS1, SETMAR, SOX11, WDR76, ZNF16, DYNC1LI1, DDX39B, ZFYVE19, PSME3, HECW2, PSME4, PSME1, PSME2, RPL26, ATF5, CLOCK, OPTN, RHNO1, ANAPC15, ANAPC16, PRKDC, CDCA5, MEPCE, XPC, ARPP19, ANAPC10, ANAPC11, PRKAR2B, RAD21, CEP70, CEP72, PSMF1,…
	smoothened pathway ventral	0.9901	0.026	0.60976	46	GOBP_NEGATIVE_REGULATION_OF_SMOOTHENED_SIGNALING_PATHWAY,GOBP_REGULATION_OF_SMOOTHENED_SIGNALING_PATHWAY,GOBP_SMOOTHENED_SIGNALING_PATHWAY_INVOLVED_IN_VENTRAL_SPINAL_CORD_PATTERNING,GOBP_SMOOTHENED_SIGNALING_PATHWAY,GOBP_SMOOTHENED_SIGNALING_PATHWAY_INVOLVED_IN_DORSAL_VENTRAL_NEURAL_TUBE_PATTERNING	RB1, SERPINE2, IFT172, HHIP, GORAB, RORA, TXNDC15, HERC4, NDST1, NSDHL, HHAT, TBC1D32, DZIP1L, ENPP1, PRKACA, BTRC, PRKACB, CDON, DYNC2H1, ARMC9, IFT80, RPGRIP1L, KCTD6, DISP2, MOSMO, DISP3, SFRP1, SMO, IFT81, RFX4, GPR161, RAB34, ULK3, FKBP8, WDPCP, ROR2, TEDC1, VCP, TEDC2, INTU, ARL3, SHOX2, GLIS2, TTBK2, SCUBE1, STK36, ZNF423, NKX6-1, CREBBP, STIL, PTCH1, PTCH2, IFT122, DCDC2, FUZ, TMEM231, IF…
	labyrinthine layer placenta		0.5427	0.0456	15	GOBP_LABYRINTHINE_LAYER_MORPHOGENESIS,GOBP_EMBRYONIC_PLACENTA_MORPHOGENESIS	NCOA1, SETD2, FZD5, WNT7B, LEF1, ADM, SPINT2, BMP7, ZFP36L1, BMP5, SOCS3, TRIM28, RSPO3, GRB2, ZNF568, CCN1, FGFR2
	interleukin 7 pathway		5e-05	0.2796	25	GOBP_INTERLEUKIN_7_MEDIATED_SIGNALING_PATHWAY,GOBP_RESPONSE_TO_INTERLEUKIN_7	IRS1, IRS2, HMGB1, CRKL, SOCS2, STIP1, SOCS1, ATP5F1B, ATIC, H3C13, H3C11, H3C12, H3C1, H3C10, JAK3, H3C4, H3C7, JAK1, H3C6, STAT5A, PDIA3, STAT5B, H3C8, CISH, STAT3, RAD23B, SMARCA4, GIPC1, HDGF, BRWD1
	chromatin remodeling nucleosome	1	0.00233125	0.0865875	112	GOBP_NUCLEOSOME_ASSEMBLY,GOBP_CENTROMERE_COMPLEX_ASSEMBLY,GOBP_CHROMATIN_ASSEMBLY_OR_DISASSEMBLY,GOBP_ATP_DEPENDENT_CHROMATIN_REMODELING,GOBP_DNA_REPLICATION_INDEPENDENT_NUCLEOSOME_ORGANIZATION,GOBP_PROTEIN_DNA_COMPLEX_SUBUNIT_ORGANIZATION,GOBP_MITOTIC_CHROMOSOME_CONDENSATION,GOBP_DNA_PACKAGING,GOBP_CHROMOSOME_CONDENSATION,GOBP_HISTONE_EXCHANGE,GOBP_CHROMATIN_REMODELING_AT_CENTROMERE,GOBP_NUCLEOS…	RB1, SMC5, NOC2L, SMC4, RRP8, SMC2, MYC, MYB, MTERF1, TSPYL2, DAXX, TSPYL1, MAP1S, RPL23, PIH1D1, DDX11, HCFC2, HCFC1, PSME4, PADI2, UBA52, ASF1A, TSPYL4, ASF1B, NAA60, PIF1, SET, SRCAP, CDCA5, XPA, NCAPG, BAZ2A, XPC, BAZ2B, NCAPH, ZBTB7A, NCAPH2, INO80, H1-0, H1-3, H1-2, H1-5, SETX, TADA2B, H1-4, TADA2A, HNRNPC, EZH1, LIN54, PHF2, SETD2, NCAPG2, DDX12P, CTCF, PHF8, CHAF1B, CHAF1A, AIFM1, JARID2,…
	mammary gland epithelium		0.02625	0.51162	37	GOBP_MAMMARY_GLAND_DUCT_MORPHOGENESIS,GOBP_MAMMARY_GLAND_EPITHELIUM_DEVELOPMENT,GOBP_MAMMARY_GLAND_MORPHOGENESIS,GOBP_REGULATION_OF_MAMMARY_GLAND_EPITHELIAL_CELL_PROLIFERATION,GOBP_MAMMARY_GLAND_EPITHELIAL_CELL_DIFFERENTIATION,GOBP_BRANCHING_MORPHOGENESIS_OF_AN_EPITHELIAL_TUBE	CSF1, PLXND1, HHIP, TNC, FGF1, CELSR1, PHB2, FGF2, EDNRA, SALL1, CCND1, AKT2, MYC, DAG1, KDR, AKT1, SOX8, CAPN1, SOX9, BTRC, ACVR1, MED1, IGFBP5, FKBPL, WNT5A, CTNNBIP1, SCRIB, AR, PYGO2, SFRP2, SMO, COL4A1, TIMELESS, ORAI1, EPHA2, NOTCH1, NOTCH4, STK4, IQGAP3, HIF1A, RTN4, PKHD1, ADAMTS16, DEAF1, RDH10, ZNF703, ABL1, RREB1, WNT3, WNT4, SMAD4, PTCH1, CAV1, BMP7, PBX1, NFATC4, GDF7, BMP4, EXT1, DL…
	appendage embryonic digit	1	0.010375	0.577325	87	GOBP_EMBRYONIC_APPENDAGE_MORPHOGENESIS,GOBP_EMBRYONIC_DIGIT_MORPHOGENESIS,GOBP_APPENDAGE_MORPHOGENESIS,GOBP_APPENDAGE_DEVELOPMENT	IFT172, SALL1, TBC1D32, SALL4, SOX9, SLC39A1, SOX4, DYNC2H1, FBXW4, MED1, MBNL1, OSR1, WNT5A, SOX11, IFT80, RPGRIP1L, PRKAB1, DKK1, RC3H2, SFRP2, WDPCP, ROR2, FREM2, NOTCH2, FBN2, NOTCH1, PKDCC, CRABP2, INTU, SHOX2, TWIST1, CACNA1C, PSEN1, BCL2L11, CHST11, RDH10, MED31, MAP3K20, PLXNA2, WNT3, TFAP2A, TFAP2B, CREBBP, SMAD4, TGFB2, ZNF141, ZBTB16, PTCH1, FZD6, PBX2, IFT122, NR2F2, BMP7, PBX1, TMEM2…
	antibacterial response immune		0.013225	0.161	13	GOBP_ANTIBACTERIAL_HUMORAL_RESPONSE,GOBP_ANTIMICROBIAL_HUMORAL_IMMUNE_RESPONSE_MEDIATED_BY_ANTIMICROBIAL_PEPTIDE,GOBP_ORGAN_OR_TISSUE_SPECIFIC_IMMUNE_RESPONSE,GOBP_INNATE_IMMUNE_RESPONSE_IN_MUCOSA	RPL30, OTUD7B, PLA2G6, CXCL14, RPS19, H2BC21, FAM3A, ROMO1, HMGN2, RPL39, IL6R, FGB, FGA, H2BC7, H2BC8, H2BC6, TREX1, H2BC4, SPINK5, HLA-A, HLA-E, H2BC12, TF, H2BC10, H2BC11, OCIAD1, GAPDH
